# Supplementary material for: Dynamic transcriptome profiling of Bean Common Mosaic Virus (BCMV) infection in Common Bean (Phaseolus vulgaris L.)
Source: BMC Genomics. 2016 Aug 11;17:613. doi: 10.1186/s12864-016-2976-8 (PMC4982238; doi:10.1186/s12864-016-2976-8)
Supplement: Additional file 7: — Variants from BCMVS2 reads on the NL1I genome assembly. Variant-call-format file, showing single-nucleotide variants between the BCMVS2 genomic reads and the NL1I genome assembly. (ZIP 13 kb) [file 12864_2016_2976_MOESM7_ESM.zip]

Archive with 1 entries (1 files):
- Supporting_file_02-Variants_BCMVS2_reads_on_NL1I_genome.vcf.txt
