# Supplementary material for: Dynamic transcriptome profiling of Bean Common Mosaic Virus (BCMV) infection in Common Bean (Phaseolus vulgaris L.)
Source: BMC Genomics. 2016 Aug 11;17:613. doi: 10.1186/s12864-016-2976-8 (PMC4982238; doi:10.1186/s12864-016-2976-8)
Supplement: Additional file 7: — Variants from BCMVS2 reads on the NL1I genome assembly. Variant-call-format file, showing single-nucleotide variants between the BCMVS2 genomic reads and the NL1I genome assembly. (ZIP 13 kb) [file 12864_2016_2976_MOESM7_ESM.zip › Supporting_file_02-Variants_BCMVS2_reads_on_NL1I_genome.vcf.txt]

##fileformat=VCFv4.2
##FILTER=<ID=LowQual,Description="Low quality">
##FORMAT=<ID=AD,Number=R,Type=Integer,Description="Allelic depths for the ref and alt alleles in the order listed">
##FORMAT=<ID=DP,Number=1,Type=Integer,Description="Approximate read depth (reads with MQ=255 or with bad mates are filtered)">
##FORMAT=<ID=GQ,Number=1,Type=Integer,Description="Genotype Quality">
##FORMAT=<ID=GT,Number=1,Type=String,Description="Genotype">
##FORMAT=<ID=PL,Number=G,Type=Integer,Description="Normalized, Phred-scaled likelihoods for genotypes as defined in the VCF specification">
##GATKCommandLine.HaplotypeCaller=<ID=HaplotypeCaller,Version=3.6-0-g89b7209,Date="Wed Jun 22 18:07:01 CDT 2016",Epoch=1466636821812,CommandLineOptions="analysis_type=HaplotypeCaller input_file=[BCMVS2_NL1I.sorted.readgroups.bam] showFullBamList=false read_buffer_size=null read_filter=[] disable_read_filter=[] intervals=null excludeIntervals=null interval_set_rule=UNION interval_merging=ALL interval_padding=0 reference_sequence=BCMVS2.fasta nonDeterministicRandomSeed=false disableDithering=false maxRuntime=-1 maxRuntimeUnits=MINUTES downsampling_type=BY_SAMPLE downsample_to_fraction=null downsample_to_coverage=500 baq=OFF baqGapOpenPenalty=40.0 refactor_NDN_cigar_string=false fix_misencoded_quality_scores=false allow_potentially_misencoded_quality_scores=false useOriginalQualities=false defaultBaseQualities=-1 performanceLog=null BQSR=null quantize_quals=0 static_quantized_quals=null round_down_quantized=false disable_indel_quals=false emit_original_quals=false preserve_qscores_less_than=6 globalQScorePrior=-1.0 validation_strictness=SILENT remove_program_records=false keep_program_records=false sample_rename_mapping_file=null unsafe=null disable_auto_index_creation_and_locking_when_reading_rods=false no_cmdline_in_header=false sites_only=false never_trim_vcf_format_field=false bcf=false bam_compression=null simplifyBAM=false disable_bam_indexing=false generate_md5=false num_threads=1 num_cpu_threads_per_data_thread=1 num_io_threads=0 monitorThreadEfficiency=false num_bam_file_handles=null read_group_black_list=null pedigree=[] pedigreeString=[] pedigreeValidationType=STRICT allow_intervals_with_unindexed_bam=false generateShadowBCF=false variant_index_type=DYNAMIC_SEEK variant_index_parameter=-1 reference_window_stop=0 phone_home= gatk_key=null tag=NA logging_level=INFO log_to_file=null help=false version=false out=/scratch/jugpreet/Virus_Phaseolus_vulgaris/VirusGenomes/VariantAnalysis/BCMVS2_NL1I_RawSNPs.vcf likelihoodCalculationEngine=PairHMM heterogeneousKmerSizeResolution=COMBO_MIN dbsnp=(RodBinding name= source=UNBOUND) dontTrimActiveRegions=false maxDiscARExtension=25 maxGGAARExtension=300 paddingAroundIndels=150 paddingAroundSNPs=20 comp=[] annotation=[] excludeAnnotation=[] group=[StandardAnnotation, StandardHCAnnotation] debug=false useFilteredReadsForAnnotations=false emitRefConfidence=NONE bamOutput=null bamWriterType=CALLED_HAPLOTYPES emitDroppedReads=false disableOptimizations=false annotateNDA=false heterozygosity=0.001 indel_heterozygosity=1.25E-4 standard_min_confidence_threshold_for_calling=30.0 standard_min_confidence_threshold_for_emitting=30.0 max_alternate_alleles=6 max_num_PL_values=100 input_prior=[] sample_ploidy=2 genotyping_mode=DISCOVERY alleles=(RodBinding name= source=UNBOUND) contamination_fraction_to_filter=0.0 contamination_fraction_per_sample_file=null p_nonref_model=null exactcallslog=null output_mode=EMIT_VARIANTS_ONLY allSitePLs=false gcpHMM=10 pair_hmm_implementation=VECTOR_LOGLESS_CACHING pair_hmm_sub_implementation=ENABLE_ALL always_load_vector_logless_PairHMM_lib=false phredScaledGlobalReadMismappingRate=45 noFpga=false sample_name=null kmerSize=[10, 25] dontIncreaseKmerSizesForCycles=false allowNonUniqueKmersInRef=false numPruningSamples=1 recoverDanglingHeads=false doNotRecoverDanglingBranches=false minDanglingBranchLength=4 consensus=false maxNumHaplotypesInPopulation=128 errorCorrectKmers=false minPruning=2 debugGraphTransformations=false allowCyclesInKmerGraphToGeneratePaths=false graphOutput=null kmerLengthForReadErrorCorrection=25 minObservationsForKmerToBeSolid=20 GVCFGQBands=[1, 2, 3, 4, 5, 6, 7, 8, 9, 10, 11, 12, 13, 14, 15, 16, 17, 18, 19, 20, 21, 22, 23, 24, 25, 26, 27, 28, 29, 30, 31, 32, 33, 34, 35, 36, 37, 38, 39, 40, 41, 42, 43, 44, 45, 46, 47, 48, 49, 50, 51, 52, 53, 54, 55, 56, 57, 58, 59, 60, 70, 80, 90, 99] indelSizeToEliminateInRefModel=10 min_base_quality_score=10 includeUmappedReads=false useAllelesTrigger=false doNotRunPhysicalPhasing=true keepRG=null justDetermineActiveRegions=false dontGenotype=false dontUseSoftClippedBases=false captureAssemblyFailureBAM=false errorCorrectReads=false pcr_indel_model=CONSERVATIVE maxReadsInRegionPerSample=10000 minReadsPerAlignmentStart=10 mergeVariantsViaLD=false activityProfileOut=null activeRegionOut=null activeRegionIn=null activeRegionExtension=null forceActive=false activeRegionMaxSize=null bandPassSigma=null maxProbPropagationDistance=50 activeProbabilityThreshold=0.002 min_mapping_quality_score=20 filter_reads_with_N_cigar=false filter_mismatching_base_and_quals=false filter_bases_not_stored=false">
##INFO=<ID=AC,Number=A,Type=Integer,Description="Allele count in genotypes, for each ALT allele, in the same order as listed">
##INFO=<ID=AF,Number=A,Type=Float,Description="Allele Frequency, for each ALT allele, in the same order as listed">
##INFO=<ID=AN,Number=1,Type=Integer,Description="Total number of alleles in called genotypes">
##INFO=<ID=BaseQRankSum,Number=1,Type=Float,Description="Z-score from Wilcoxon rank sum test of Alt Vs. Ref base qualities">
##INFO=<ID=ClippingRankSum,Number=1,Type=Float,Description="Z-score From Wilcoxon rank sum test of Alt vs. Ref number of hard clipped bases">
##INFO=<ID=DP,Number=1,Type=Integer,Description="Approximate read depth; some reads may have been filtered">
##INFO=<ID=DS,Number=0,Type=Flag,Description="Were any of the samples downsampled?">
##INFO=<ID=ExcessHet,Number=1,Type=Float,Description="Phred-scaled p-value for exact test of excess heterozygosity">
##INFO=<ID=FS,Number=1,Type=Float,Description="Phred-scaled p-value using Fisher's exact test to detect strand bias">
##INFO=<ID=HaplotypeScore,Number=1,Type=Float,Description="Consistency of the site with at most two segregating haplotypes">
##INFO=<ID=InbreedingCoeff,Number=1,Type=Float,Description="Inbreeding coefficient as estimated from the genotype likelihoods per-sample when compared against the Hardy-Weinberg expectation">
##INFO=<ID=MLEAC,Number=A,Type=Integer,Description="Maximum likelihood expectation (MLE) for the allele counts (not necessarily the same as the AC), for each ALT allele, in the same order as listed">
##INFO=<ID=MLEAF,Number=A,Type=Float,Description="Maximum likelihood expectation (MLE) for the allele frequency (not necessarily the same as the AF), for each ALT allele, in the same order as listed">
##INFO=<ID=MQ,Number=1,Type=Float,Description="RMS Mapping Quality">
##INFO=<ID=MQRankSum,Number=1,Type=Float,Description="Z-score From Wilcoxon rank sum test of Alt vs. Ref read mapping qualities">
##INFO=<ID=QD,Number=1,Type=Float,Description="Variant Confidence/Quality by Depth">
##INFO=<ID=ReadPosRankSum,Number=1,Type=Float,Description="Z-score from Wilcoxon rank sum test of Alt vs. Ref read position bias">
##INFO=<ID=SOR,Number=1,Type=Float,Description="Symmetric Odds Ratio of 2x2 contingency table to detect strand bias">
##contig=<ID=bcmvs2,length=10048>
##reference=file:///scratch/jugpreet/Virus_Phaseolus_vulgaris/VirusGenomes/VariantAnalysis/BCMVS2.fasta
#CHROM	POS	ID	REF	ALT	QUAL	FILTER	INFO	FORMAT	nl1i
bcmvs2	65	.	T	C	54471.77	.	AC=2;AF=1.00;AN=2;BaseQRankSum=2.119;ClippingRankSum=0.000;DP=1335;ExcessHet=3.0103;FS=0.000;MLEAC=2;MLEAF=1.00;MQ=40.57;MQRankSum=-2.932;QD=30.42;ReadPosRankSum=2.478;SOR=3.499	GT:AD:DP:GQ:PL	1/1:9,1324:1333:99:54500,3229,0
bcmvs2	297	.	G	A	17320.77	.	AC=2;AF=1.00;AN=2;BaseQRankSum=-0.163;ClippingRankSum=0.000;DP=438;ExcessHet=3.0103;FS=0.000;MLEAC=2;MLEAF=1.00;MQ=40.77;MQRankSum=0.876;QD=27.97;ReadPosRankSum=0.367;SOR=0.933	GT:AD:DP:GQ:PL	1/1:4,415:419:99:17349,1083,0
bcmvs2	474	.	A	G	16025.77	.	AC=2;AF=1.00;AN=2;BaseQRankSum=-0.051;ClippingRankSum=0.000;DP=354;ExcessHet=3.0103;FS=3.263;MLEAC=2;MLEAF=1.00;MQ=32.97;MQRankSum=-1.391;QD=28.47;ReadPosRankSum=-0.436;SOR=0.417	GT:AD:DP:GQ:PL	1/1:1,353:354:99:16054,1068,0
bcmvs2	492	.	A	G	15507.77	.	AC=2;AF=1.00;AN=2;BaseQRankSum=-0.021;ClippingRankSum=0.000;DP=338;ExcessHet=3.0103;FS=4.682;MLEAC=2;MLEAF=1.00;MQ=31.91;MQRankSum=-1.542;QD=27.43;ReadPosRankSum=-0.785;SOR=1.397	GT:AD:DP:GQ:PL	1/1:1,337:338:99:15536,1041,0
bcmvs2	540	.	A	G	33829.77	.	AC=2;AF=1.00;AN=2;DP=815;ExcessHet=3.0103;FS=0.000;MLEAC=2;MLEAF=1.00;MQ=40.68;QD=30.40;SOR=0.901	GT:AD:DP:GQ:PL	1/1:0,813:813:99:33858,2464,0
bcmvs2	633	.	A	G	18715.77	.	AC=2;AF=1.00;AN=2;DP=456;ExcessHet=3.0103;FS=0.000;MLEAC=2;MLEAF=1.00;MQ=39.02;QD=33.99;SOR=0.936	GT:AD:DP:GQ:PL	1/1:0,456:456:99:18744,1370,0
bcmvs2	681	.	A	G	10946.77	.	AC=2;AF=1.00;AN=2;BaseQRankSum=0.019;ClippingRankSum=0.000;DP=279;ExcessHet=3.0103;FS=3.153;MLEAC=2;MLEAF=1.00;MQ=27.73;MQRankSum=-1.666;QD=29.21;ReadPosRankSum=0.479;SOR=0.339	GT:AD:DP:GQ:PL	1/1:1,278:279:99:10975,868,0
bcmvs2	690	.	T	C	14639.77	.	AC=2;AF=1.00;AN=2;BaseQRankSum=-1.369;ClippingRankSum=0.000;DP=297;ExcessHet=3.0103;FS=3.424;MLEAC=2;MLEAF=1.00;MQ=23.98;MQRankSum=-2.034;QD=33.98;ReadPosRankSum=-1.256;SOR=0.535	GT:AD:DP:GQ:PL	1/1:1,296:297:99:14668,945,0
bcmvs2	702	.	A	G	11672.77	.	AC=2;AF=1.00;AN=2;BaseQRankSum=0.060;ClippingRankSum=0.000;DP=289;ExcessHet=3.0103;FS=3.854;MLEAC=2;MLEAF=1.00;MQ=30.28;MQRankSum=-1.545;QD=30.45;ReadPosRankSum=-1.380;SOR=0.839	GT:AD:DP:GQ:PL	1/1:1,288:289:99:11701,884,0
bcmvs2	1015	.	A	G	12943.77	.	AC=2;AF=1.00;AN=2;BaseQRankSum=0.087;ClippingRankSum=0.000;DP=283;ExcessHet=3.0103;FS=0.000;MLEAC=2;MLEAF=1.00;MQ=31.16;MQRankSum=-2.035;QD=26.38;ReadPosRankSum=-1.181;SOR=0.845	GT:AD:DP:GQ:PL	1/1:2,280:282:99:12972,824,0
bcmvs2	1026	.	A	G	24225.77	.	AC=2;AF=1.00;AN=2;BaseQRankSum=1.422;ClippingRankSum=0.000;DP=483;ExcessHet=3.0103;FS=0.000;MLEAC=2;MLEAF=1.00;MQ=24.58;MQRankSum=-2.744;QD=33.23;ReadPosRankSum=-2.439;SOR=0.849	GT:AD:DP:GQ:PL	1/1:2,481:483:99:24254,1563,0
bcmvs2	1033	.	T	G	26030.77	.	AC=2;AF=1.00;AN=2;BaseQRankSum=0.306;ClippingRankSum=0.000;DP=590;ExcessHet=3.0103;FS=0.000;MLEAC=2;MLEAF=1.00;MQ=30.06;MQRankSum=-2.591;QD=31.28;ReadPosRankSum=-0.608;SOR=0.518	GT:AD:DP:GQ:PL	1/1:3,587:590:99:26059,1695,0
bcmvs2	1118	.	G	T	52069.77	.	AC=2;AF=1.00;AN=2;BaseQRankSum=0.436;ClippingRankSum=0.000;DP=1267;ExcessHet=3.0103;FS=0.000;MLEAC=2;MLEAF=1.00;MQ=41.07;MQRankSum=-1.773;QD=30.76;ReadPosRankSum=-0.829;SOR=0.573	GT:AD:DP:GQ:PL	1/1:5,1260:1265:99:52098,3641,0
bcmvs2	1188	.	C	T	18078.77	.	AC=2;AF=1.00;AN=2;BaseQRankSum=0.362;ClippingRankSum=0.000;DP=409;ExcessHet=3.0103;FS=3.672;MLEAC=2;MLEAF=1.00;MQ=25.15;MQRankSum=-3.816;QD=26.66;ReadPosRankSum=0.476;SOR=0.732	GT:AD:DP:GQ:PL	1/1:4,405:409:99:18107,1060,0
bcmvs2	1189	.	A	G	18078.77	.	AC=2;AF=1.00;AN=2;BaseQRankSum=-0.374;ClippingRankSum=0.000;DP=407;ExcessHet=3.0103;FS=3.473;MLEAC=2;MLEAF=1.00;MQ=24.53;MQRankSum=-3.935;QD=32.48;ReadPosRankSum=0.314;SOR=0.577	GT:AD:DP:GQ:PL	1/1:4,403:407:99:18107,1060,0
bcmvs2	1227	.	A	G	15187.77	.	AC=2;AF=1.00;AN=2;BaseQRankSum=1.177;ClippingRankSum=0.000;DP=395;ExcessHet=3.0103;FS=0.000;MLEAC=2;MLEAF=1.00;MQ=38.14;MQRankSum=-1.618;QD=29.34;ReadPosRankSum=2.955;SOR=1.137	GT:AD:DP:GQ:PL	1/1:5,389:394:99:15216,967,0
bcmvs2	1323	.	A	G	65187.77	.	AC=2;AF=1.00;AN=2;BaseQRankSum=1.705;ClippingRankSum=0.000;DP=1542;ExcessHet=3.0103;FS=0.000;MLEAC=2;MLEAF=1.00;MQ=40.53;MQRankSum=-1.168;QD=28.79;ReadPosRankSum=-1.681;SOR=0.349	GT:AD:DP:GQ:PL	1/1:1,1538:1539:99:65216,4585,0
bcmvs2	1383	.	G	A	23814.77	.	AC=2;AF=1.00;AN=2;BaseQRankSum=1.698;ClippingRankSum=0.000;DP=641;ExcessHet=3.0103;FS=4.393;MLEAC=2;MLEAF=1.00;MQ=35.86;MQRankSum=-2.142;QD=30.56;ReadPosRankSum=2.076;SOR=1.172	GT:AD:DP:GQ:PL	1/1:6,634:640:99:23843,1682,0
bcmvs2	1416	.	T	C	22119.77	.	AC=2;AF=1.00;AN=2;BaseQRankSum=1.545;ClippingRankSum=0.000;DP=657;ExcessHet=3.0103;FS=0.000;MLEAC=2;MLEAF=1.00;MQ=30.36;MQRankSum=-2.969;QD=33.67;ReadPosRankSum=0.230;SOR=0.589	GT:AD:DP:GQ:PL	1/1:3,654:657:99:22148,1875,0
bcmvs2	1448	.	A	G	23942.77	.	AC=2;AF=1.00;AN=2;BaseQRankSum=-0.113;ClippingRankSum=0.000;DP=648;ExcessHet=3.0103;FS=0.000;MLEAC=2;MLEAF=1.00;MQ=35.94;MQRankSum=-1.824;QD=33.90;ReadPosRankSum=1.714;SOR=0.721	GT:AD:DP:GQ:PL	1/1:2,643:645:99:23971,1802,0
bcmvs2	1514	.	C	T	21913.77	.	AC=2;AF=1.00;AN=2;BaseQRankSum=0.170;ClippingRankSum=0.000;DP=579;ExcessHet=3.0103;FS=0.000;MLEAC=2;MLEAF=1.00;MQ=37.24;MQRankSum=-1.201;QD=28.58;ReadPosRankSum=-0.304;SOR=0.421	GT:AD:DP:GQ:PL	1/1:1,578:579:99:21942,1656,0
bcmvs2	1548	.	C	A	40791.77	.	AC=2;AF=1.00;AN=2;BaseQRankSum=3.260;ClippingRankSum=0.000;DP=950;ExcessHet=3.0103;FS=0.000;MLEAC=2;MLEAF=1.00;MQ=24.32;MQRankSum=-7.155;QD=31.03;ReadPosRankSum=3.908;SOR=0.518	GT:AD:DP:GQ:PL	1/1:11,939:950:99:40820,2389,0
bcmvs2	1554	.	T	C	39421.77	.	AC=2;AF=1.00;AN=2;BaseQRankSum=5.205;ClippingRankSum=0.000;DP=915;ExcessHet=3.0103;FS=4.839;MLEAC=2;MLEAF=1.00;MQ=24.09;MQRankSum=-5.767;QD=27.20;ReadPosRankSum=5.410;SOR=0.530	GT:AD:DP:GQ:PL	1/1:22,893:915:99:39450,2070,0
bcmvs2	1581	.	C	A	34678.77	.	AC=2;AF=1.00;AN=2;BaseQRankSum=1.798;ClippingRankSum=0.000;DP=800;ExcessHet=3.0103;FS=0.000;MLEAC=2;MLEAF=1.00;MQ=25.09;MQRankSum=-7.147;QD=26.46;ReadPosRankSum=-0.169;SOR=0.907	GT:AD:DP:GQ:PL	1/1:18,781:799:99:34707,1871,0
bcmvs2	1596	.	C	T	60331.77	.	AC=2;AF=1.00;AN=2;BaseQRankSum=3.717;ClippingRankSum=0.000;DP=1401;ExcessHet=3.0103;FS=3.776;MLEAC=2;MLEAF=1.00;MQ=34.43;MQRankSum=-4.947;QD=31.56;ReadPosRankSum=-0.295;SOR=0.756	GT:AD:DP:GQ:PL	1/1:14,1387:1401:99:60360,3712,0
bcmvs2	1704	.	C	T	25250.77	.	AC=2;AF=1.00;AN=2;BaseQRankSum=0.649;ClippingRankSum=0.000;DP=624;ExcessHet=3.0103;FS=0.000;MLEAC=2;MLEAF=1.00;MQ=41.08;MQRankSum=-1.030;QD=33.40;ReadPosRankSum=1.227;SOR=0.404	GT:AD:DP:GQ:PL	1/1:3,620:623:99:25279,1762,0
bcmvs2	1824	.	A	G	17507.77	.	AC=2;AF=1.00;AN=2;BaseQRankSum=0.234;ClippingRankSum=0.000;DP=413;ExcessHet=3.0103;FS=0.000;MLEAC=2;MLEAF=1.00;MQ=40.70;MQRankSum=-1.089;QD=31.15;ReadPosRankSum=-1.242;SOR=0.714	GT:AD:DP:GQ:PL	1/1:1,412:413:99:17536,1199,0
bcmvs2	1898	.	G	A	17960.77	.	AC=2;AF=1.00;AN=2;BaseQRankSum=2.171;ClippingRankSum=0.000;DP=432;ExcessHet=3.0103;FS=0.000;MLEAC=2;MLEAF=1.00;MQ=40.95;MQRankSum=-1.419;QD=30.16;ReadPosRankSum=-0.051;SOR=0.959	GT:AD:DP:GQ:PL	1/1:2,429:431:99:17989,1204,0
bcmvs2	1982	.	C	T	19026.77	.	AC=2;AF=1.00;AN=2;BaseQRankSum=1.765;ClippingRankSum=0.000;DP=453;ExcessHet=3.0103;FS=0.000;MLEAC=2;MLEAF=1.00;MQ=40.82;MQRankSum=-1.080;QD=34.49;ReadPosRankSum=1.048;SOR=0.241	GT:AD:DP:GQ:PL	1/1:1,452:453:99:19055,1356,0
bcmvs2	2064	.	C	T	18241.77	.	AC=2;AF=1.00;AN=2;BaseQRankSum=1.604;ClippingRankSum=0.000;DP=461;ExcessHet=3.0103;FS=0.000;MLEAC=2;MLEAF=1.00;MQ=38.44;MQRankSum=-1.031;QD=30.57;ReadPosRankSum=1.636;SOR=0.552	GT:AD:DP:GQ:PL	1/1:1,460:461:99:18270,1365,0
bcmvs2	2103	.	G	A	21982.77	.	AC=2;AF=1.00;AN=2;BaseQRankSum=1.757;ClippingRankSum=0.000;DP=552;ExcessHet=3.0103;FS=0.000;MLEAC=2;MLEAF=1.00;MQ=37.48;MQRankSum=-1.342;QD=29.26;ReadPosRankSum=0.176;SOR=0.249	GT:AD:DP:GQ:PL	1/1:1,551:552:99:22011,1632,0
bcmvs2	2151	.	T	C	26276.77	.	AC=2;AF=1.00;AN=2;BaseQRankSum=1.751;ClippingRankSum=0.000;DP=646;ExcessHet=3.0103;FS=0.000;MLEAC=2;MLEAF=1.00;MQ=40.15;MQRankSum=-1.624;QD=26.63;ReadPosRankSum=0.298;SOR=0.733	GT:AD:DP:GQ:PL	1/1:3,643:646:99:26305,1865,0
bcmvs2	2199	.	C	T	17383.77	.	AC=2;AF=1.00;AN=2;BaseQRankSum=0.547;ClippingRankSum=0.000;DP=426;ExcessHet=3.0103;FS=0.000;MLEAC=2;MLEAF=1.00;MQ=40.51;MQRankSum=-0.871;QD=29.28;ReadPosRankSum=1.215;SOR=0.906	GT:AD:DP:GQ:PL	1/1:1,424:425:99:17412,1236,0
bcmvs2	2280	.	G	A	17636.77	.	AC=2;AF=1.00;AN=2;BaseQRankSum=1.777;ClippingRankSum=0.000;DP=414;ExcessHet=3.0103;FS=0.000;MLEAC=2;MLEAF=1.00;MQ=40.83;MQRankSum=-1.087;QD=22.87;ReadPosRankSum=-0.050;SOR=1.008	GT:AD:DP:GQ:PL	1/1:1,413:414:99:17665,1223,0
bcmvs2	2334	.	A	G	15106.77	.	AC=2;AF=1.00;AN=2;BaseQRankSum=1.424;ClippingRankSum=0.000;DP=416;ExcessHet=3.0103;FS=0.000;MLEAC=2;MLEAF=1.00;MQ=35.46;MQRankSum=-1.878;QD=29.58;ReadPosRankSum=1.230;SOR=1.230	GT:AD:DP:GQ:PL	1/1:2,412:414:99:15135,1177,0
bcmvs2	2366	.	G	A	16168.77	.	AC=2;AF=1.00;AN=2;BaseQRankSum=1.049;ClippingRankSum=0.000;DP=434;ExcessHet=3.0103;FS=0.000;MLEAC=2;MLEAF=1.00;MQ=35.65;MQRankSum=-1.391;QD=26.65;ReadPosRankSum=-1.236;SOR=0.858	GT:AD:DP:GQ:PL	1/1:1,431:432:99:16197,1259,0
bcmvs2	2484	.	A	T	53139.77	.	AC=2;AF=1.00;AN=2;BaseQRankSum=1.610;ClippingRankSum=0.000;DP=1353;ExcessHet=3.0103;FS=0.000;MLEAC=2;MLEAF=1.00;MQ=33.55;MQRankSum=-3.686;QD=32.23;ReadPosRankSum=-0.157;SOR=0.267	GT:AD:DP:GQ:PL	1/1:6,1347:1353:99:53168,3903,0
bcmvs2	2487	.	T	C	4170.77	.	AC=1;AF=0.500;AN=2;BaseQRankSum=-2.929;ClippingRankSum=0.000;DP=1379;ExcessHet=3.0103;FS=0.000;MLEAC=1;MLEAF=0.500;MQ=33.36;MQRankSum=-20.261;QD=3.03;ReadPosRankSum=0.468;SOR=0.595	GT:AD:DP:GQ:PL	0/1:1080,298:1378:99:4199,0,36277
bcmvs2	2518	.	T	C	58334.77	.	AC=2;AF=1.00;AN=2;BaseQRankSum=1.074;ClippingRankSum=0.000;DP=1473;ExcessHet=3.0103;FS=0.000;MLEAC=2;MLEAF=1.00;MQ=36.68;MQRankSum=-2.278;QD=30.52;ReadPosRankSum=2.351;SOR=0.053	GT:AD:DP:GQ:PL	1/1:4,1469:1473:99:58363,4294,0
bcmvs2	2603	.	A	G	17511.77	.	AC=2;AF=1.00;AN=2;BaseQRankSum=0.881;ClippingRankSum=0.000;DP=457;ExcessHet=3.0103;FS=0.000;MLEAC=2;MLEAF=1.00;MQ=37.10;MQRankSum=-1.226;QD=27.02;ReadPosRankSum=-0.569;SOR=0.936	GT:AD:DP:GQ:PL	1/1:1,456:457:99:17540,1338,0
bcmvs2	2640	.	T	C	10550.77	.	AC=2;AF=1.00;AN=2;BaseQRankSum=2.390;ClippingRankSum=0.000;DP=375;ExcessHet=3.0103;FS=8.587;MLEAC=2;MLEAF=1.00;MQ=29.01;MQRankSum=-7.244;QD=28.14;ReadPosRankSum=-0.252;SOR=0.205	GT:AD:DP:GQ:PL	1/1:17,358:375:99:10579,456,0
bcmvs2	2661	.	T	C	17301.77	.	AC=2;AF=1.00;AN=2;BaseQRankSum=3.252;ClippingRankSum=0.000;DP=411;ExcessHet=3.0103;FS=0.000;MLEAC=2;MLEAF=1.00;MQ=35.50;MQRankSum=-4.971;QD=31.00;ReadPosRankSum=0.852;SOR=0.745	GT:AD:DP:GQ:PL	1/1:15,396:411:99:17330,737,0
bcmvs2	2751	.	A	G	21677.77	.	AC=2;AF=1.00;AN=2;BaseQRankSum=2.439;ClippingRankSum=0.000;DP=527;ExcessHet=3.0103;FS=0.000;MLEAC=2;MLEAF=1.00;MQ=41.03;MQRankSum=-2.057;QD=26.56;ReadPosRankSum=1.758;SOR=0.344	GT:AD:DP:GQ:PL	1/1:5,521:526:99:21706,1416,0
bcmvs2	2895	.	C	T	19959.77	.	AC=2;AF=1.00;AN=2;BaseQRankSum=2.173;ClippingRankSum=0.000;DP=476;ExcessHet=3.0103;FS=0.000;MLEAC=2;MLEAF=1.00;MQ=40.51;MQRankSum=-2.731;QD=30.98;ReadPosRankSum=0.167;SOR=0.457	GT:AD:DP:GQ:PL	1/1:5,471:476:99:19988,1251,0
bcmvs2	2976	.	A	G	38594.77	.	AC=2;AF=1.00;AN=2;BaseQRankSum=2.449;ClippingRankSum=0.000;DP=921;ExcessHet=3.0103;FS=0.000;MLEAC=2;MLEAF=1.00;MQ=40.69;MQRankSum=-2.990;QD=30.75;ReadPosRankSum=0.254;SOR=0.468	GT:AD:DP:GQ:PL	1/1:6,913:919:99:38623,2535,0
bcmvs2	3036	.	T	C	22365.77	.	AC=2;AF=1.00;AN=2;BaseQRankSum=1.157;ClippingRankSum=0.000;DP=541;ExcessHet=3.0103;FS=4.911;MLEAC=2;MLEAF=1.00;MQ=35.70;MQRankSum=-3.430;QD=29.12;ReadPosRankSum=0.661;SOR=3.052	GT:AD:DP:GQ:PL	1/1:11,530:541:99:22394,1144,0
bcmvs2	3054	.	A	G	10041.89	.	AC=1;AF=0.500;AN=2;BaseQRankSum=-3.925;ClippingRankSum=0.000;DP=245;ExcessHet=3.0103;FS=60.680;MLEAC=1;MLEAF=0.500;MQ=27.07;MQRankSum=-9.612;QD=25.67;ReadPosRankSum=-5.448;SOR=4.390	GT:AD:DP:GQ:PL	0/1:18,227:245:2:10068,0,2
bcmvs2	3087	.	T	C	18252.77	.	AC=2;AF=1.00;AN=2;BaseQRankSum=0.940;ClippingRankSum=0.000;DP=469;ExcessHet=3.0103;FS=12.152;MLEAC=2;MLEAF=1.00;MQ=41.22;MQRankSum=-2.983;QD=29.11;ReadPosRankSum=-2.973;SOR=0.057	GT:AD:DP:GQ:PL	1/1:14,454:468:99:18281,887,0
bcmvs2	3213	.	C	T	42242.77	.	AC=2;AF=1.00;AN=2;BaseQRankSum=3.378;ClippingRankSum=0.000;DP=1018;ExcessHet=3.0103;FS=3.523;MLEAC=2;MLEAF=1.00;MQ=33.53;MQRankSum=-8.818;QD=35.51;ReadPosRankSum=0.635;SOR=0.362	GT:AD:DP:GQ:PL	1/1:49,968:1017:99:42271,1094,0
bcmvs2	3235	.	G	T	77317.77	.	AC=2;AF=1.00;AN=2;BaseQRankSum=1.849;ClippingRankSum=0.000;DP=1862;ExcessHet=3.0103;FS=4.006;MLEAC=2;MLEAF=1.00;MQ=36.77;MQRankSum=-10.158;QD=30.17;ReadPosRankSum=-2.385;SOR=0.148	GT:AD:DP:GQ:PL	1/1:54,1808:1862:99:77346,3244,0
bcmvs2	3285	.	T	C	33986.77	.	AC=2;AF=1.00;AN=2;BaseQRankSum=1.414;ClippingRankSum=0.000;DP=803;ExcessHet=3.0103;FS=0.000;MLEAC=2;MLEAF=1.00;MQ=28.72;MQRankSum=-6.151;QD=34.48;ReadPosRankSum=-1.787;SOR=0.655	GT:AD:DP:GQ:PL	1/1:15,787:802:99:34015,1744,0
bcmvs2	3297	.	A	T	28173.77	.	AC=2;AF=1.00;AN=2;BaseQRankSum=2.002;ClippingRankSum=0.000;DP=649;ExcessHet=3.0103;FS=1.749;MLEAC=2;MLEAF=1.00;MQ=25.13;MQRankSum=-8.138;QD=30.48;ReadPosRankSum=-2.072;SOR=0.667	GT:AD:DP:GQ:PL	1/1:18,631:649:99:28202,1205,0
bcmvs2	3363	.	A	G	961.77	.	AC=1;AF=0.500;AN=2;BaseQRankSum=0.704;ClippingRankSum=0.000;DP=14;ExcessHet=3.0103;FS=6.113;MLEAC=1;MLEAF=0.500;MQ=32.53;MQRankSum=-3.588;QD=29.70;ReadPosRankSum=-2.533;SOR=2.833	GT:AD:DP:GQ:PL	0/1:6,8:14:99:990,0,180
bcmvs2	3369	.	G	A	4790.77	.	AC=2;AF=1.00;AN=2;BaseQRankSum=0.645;ClippingRankSum=0.000;DP=69;ExcessHet=3.0103;FS=4.060;MLEAC=2;MLEAF=1.00;MQ=25.92;MQRankSum=-4.444;QD=29.21;ReadPosRankSum=-2.504;SOR=1.685	GT:AD:DP:GQ:PL	1/1:6,63:69:52:4819,52,0
bcmvs2	3390	.	G	A	29679.77	.	AC=2;AF=1.00;AN=2;BaseQRankSum=2.154;ClippingRankSum=0.000;DP=778;ExcessHet=3.0103;FS=0.000;MLEAC=2;MLEAF=1.00;MQ=35.48;MQRankSum=-4.553;QD=23.28;ReadPosRankSum=-0.643;SOR=0.797	GT:AD:DP:GQ:PL	1/1:9,766:775:99:29708,1953,0
bcmvs2	3435	.	C	T	16791.77	.	AC=2;AF=1.00;AN=2;BaseQRankSum=0.161;ClippingRankSum=0.000;DP=412;ExcessHet=3.0103;FS=0.000;MLEAC=2;MLEAF=1.00;MQ=33.22;MQRankSum=-2.686;QD=34.44;ReadPosRankSum=1.134;SOR=0.348	GT:AD:DP:GQ:PL	1/1:4,408:412:99:16820,1124,0
bcmvs2	3451	.	C	T	16871.77	.	AC=2;AF=1.00;AN=2;BaseQRankSum=0.165;ClippingRankSum=0.000;DP=309;ExcessHet=3.0103;FS=0.000;MLEAC=2;MLEAF=1.00;MQ=25.14;MQRankSum=-3.188;QD=32.90;ReadPosRankSum=-0.272;SOR=0.884	GT:AD:DP:GQ:PL	1/1:2,307:309:99:16900,1078,0
bcmvs2	3462	.	G	A	13485.77	.	AC=2;AF=1.00;AN=2;BaseQRankSum=-1.523;ClippingRankSum=0.000;DP=323;ExcessHet=3.0103;FS=0.000;MLEAC=2;MLEAF=1.00;MQ=25.18;MQRankSum=-2.818;QD=27.94;ReadPosRankSum=0.119;SOR=0.399	GT:AD:DP:GQ:PL	1/1:1,322:323:99:13514,1007,0
bcmvs2	3498	.	C	A	21784.77	.	AC=2;AF=1.00;AN=2;BaseQRankSum=-1.217;ClippingRankSum=0.000;DP=564;ExcessHet=3.0103;FS=0.000;MLEAC=2;MLEAF=1.00;MQ=37.58;MQRankSum=-1.142;QD=24.27;ReadPosRankSum=-0.761;SOR=0.307	GT:AD:DP:GQ:PL	1/1:1,561:562:99:21813,1644,0
bcmvs2	3567	.	C	T	17708.77	.	AC=2;AF=1.00;AN=2;BaseQRankSum=0.551;ClippingRankSum=0.000;DP=419;ExcessHet=3.0103;FS=3.007;MLEAC=2;MLEAF=1.00;MQ=36.20;MQRankSum=-3.232;QD=27.17;ReadPosRankSum=-0.021;SOR=0.212	GT:AD:DP:GQ:PL	1/1:8,410:418:99:17737,911,0
bcmvs2	3582	.	A	G	9106.77	.	AC=2;AF=1.00;AN=2;BaseQRankSum=-0.471;ClippingRankSum=0.000;DP=207;ExcessHet=3.0103;FS=5.083;MLEAC=2;MLEAF=1.00;MQ=24.37;MQRankSum=-7.606;QD=33.17;ReadPosRankSum=-1.300;SOR=0.533	GT:AD:DP:GQ:PL	1/1:9,198:207:99:9135,157,0
bcmvs2	3585	.	G	A	7894.77	.	AC=2;AF=1.00;AN=2;BaseQRankSum=-2.126;ClippingRankSum=0.000;DP=177;ExcessHet=3.0103;FS=3.042;MLEAC=2;MLEAF=1.00;MQ=24.47;MQRankSum=-10.783;QD=31.26;ReadPosRankSum=-0.699;SOR=0.318	GT:AD:DP:GQ:PL	1/1:9,168:177:76:7923,76,0
bcmvs2	3612	.	G	A	2688.77	.	AC=1;AF=0.500;AN=2;BaseQRankSum=-2.298;ClippingRankSum=0.000;DP=106;ExcessHet=3.0103;FS=1.173;MLEAC=1;MLEAF=0.500;MQ=26.09;MQRankSum=-8.408;QD=25.37;ReadPosRankSum=1.191;SOR=1.058	GT:AD:DP:GQ:PL	0/1:13,93:106:99:2717,0,280
bcmvs2	3627	.	T	C	1609.77	.	AC=1;AF=0.500;AN=2;BaseQRankSum=-1.794;ClippingRankSum=0.000;DP=45;ExcessHet=3.0103;FS=0.000;MLEAC=1;MLEAF=0.500;MQ=30.74;MQRankSum=-6.284;QD=28.46;ReadPosRankSum=-0.166;SOR=0.859	GT:AD:DP:GQ:PL	0/1:17,28:45:99:1638,0,619
bcmvs2	3632	.	T	C	1012.77	.	AC=1;AF=0.500;AN=2;BaseQRankSum=-3.610;ClippingRankSum=0.000;DP=41;ExcessHet=3.0103;FS=1.408;MLEAC=1;MLEAF=0.500;MQ=30.87;MQRankSum=-6.224;QD=24.70;ReadPosRankSum=-3.970;SOR=1.112	GT:AD:DP:GQ:PL	0/1:16,25:41:99:1041,0,649
bcmvs2	3876	.	G	A	35871.77	.	AC=2;AF=1.00;AN=2;BaseQRankSum=0.078;ClippingRankSum=0.000;DP=902;ExcessHet=3.0103;FS=0.000;MLEAC=2;MLEAF=1.00;MQ=38.55;MQRankSum=-2.999;QD=34.81;ReadPosRankSum=-0.336;SOR=0.133	GT:AD:DP:GQ:PL	1/1:6,894:900:99:35900,2357,0
bcmvs2	3912	.	G	A	30358.77	.	AC=2;AF=1.00;AN=2;BaseQRankSum=-0.171;ClippingRankSum=0.000;DP=631;ExcessHet=3.0103;FS=4.194;MLEAC=2;MLEAF=1.00;MQ=28.64;MQRankSum=-5.409;QD=29.48;ReadPosRankSum=-0.964;SOR=1.121	GT:AD:DP:GQ:PL	1/1:9,622:631:99:30387,1907,0
bcmvs2	3930	.	G	A	27340.77	.	AC=2;AF=1.00;AN=2;BaseQRankSum=0.689;ClippingRankSum=0.000;DP=647;ExcessHet=3.0103;FS=3.304;MLEAC=2;MLEAF=1.00;MQ=29.77;MQRankSum=-3.958;QD=28.20;ReadPosRankSum=-0.543;SOR=0.400	GT:AD:DP:GQ:PL	1/1:5,642:647:99:27369,1733,0
bcmvs2	3969	.	T	C	47970.77	.	AC=2;AF=1.00;AN=2;BaseQRankSum=0.136;ClippingRankSum=0.000;DP=1024;ExcessHet=3.0103;FS=0.000;MLEAC=2;MLEAF=1.00;MQ=24.63;MQRankSum=-2.836;QD=29.53;ReadPosRankSum=0.730;SOR=0.748	GT:AD:DP:GQ:PL	1/1:2,1022:1024:99:47999,3072,0
bcmvs2	3978	.	A	G	50940.77	.	AC=2;AF=1.00;AN=2;BaseQRankSum=0.370;ClippingRankSum=0.000;DP=1137;ExcessHet=3.0103;FS=0.000;MLEAC=2;MLEAF=1.00;MQ=28.49;MQRankSum=-2.955;QD=25.45;ReadPosRankSum=0.054;SOR=1.088	GT:AD:DP:GQ:PL	1/1:3,1132:1135:99:50969,3273,0
bcmvs2	4047	.	C	T	7729.77	.	AC=2;AF=1.00;AN=2;BaseQRankSum=0.815;ClippingRankSum=0.000;DP=291;ExcessHet=3.0103;FS=1.532;MLEAC=2;MLEAF=1.00;MQ=25.14;MQRankSum=-4.995;QD=26.65;ReadPosRankSum=0.236;SOR=0.369	GT:AD:DP:GQ:PL	1/1:7,283:290:99:7758,603,0
bcmvs2	4049	.	T	C	13876.77	.	AC=2;AF=1.00;AN=2;BaseQRankSum=0.860;ClippingRankSum=0.000;DP=289;ExcessHet=3.0103;FS=1.900;MLEAC=2;MLEAF=1.00;MQ=23.89;MQRankSum=-4.652;QD=31.29;ReadPosRankSum=-0.526;SOR=0.404	GT:AD:DP:GQ:PL	1/1:4,285:289:99:13905,766,0
bcmvs2	4053	.	C	T	13572.77	.	AC=2;AF=1.00;AN=2;BaseQRankSum=1.368;ClippingRankSum=0.000;DP=259;ExcessHet=3.0103;FS=0.000;MLEAC=2;MLEAF=1.00;MQ=26.90;MQRankSum=-4.862;QD=32.90;ReadPosRankSum=0.197;SOR=0.592	GT:AD:DP:GQ:PL	1/1:5,253:258:99:13601,748,0
bcmvs2	4149	.	C	T	38015.77	.	AC=2;AF=1.00;AN=2;BaseQRankSum=1.186;ClippingRankSum=0.000;DP=1155;ExcessHet=3.0103;FS=0.000;MLEAC=2;MLEAF=1.00;MQ=39.11;MQRankSum=-1.539;QD=34.78;ReadPosRankSum=-0.147;SOR=0.972	GT:AD:DP:GQ:PL	1/1:7,1086:1093:99:38044,3009,0
bcmvs2	4187	.	A	T	67396.77	.	AC=2;AF=1.00;AN=2;BaseQRankSum=1.800;ClippingRankSum=0.000;DP=1631;ExcessHet=3.0103;FS=0.000;MLEAC=2;MLEAF=1.00;MQ=39.27;MQRankSum=-4.883;QD=31.16;ReadPosRankSum=-0.755;SOR=0.630	GT:AD:DP:GQ:PL	1/1:11,1617:1628:99:67425,4476,0
bcmvs2	4320	.	T	C	18976.77	.	AC=2;AF=1.00;AN=2;BaseQRankSum=0.858;ClippingRankSum=0.000;DP=354;ExcessHet=3.0103;FS=0.000;MLEAC=2;MLEAF=1.00;MQ=27.43;MQRankSum=-2.395;QD=30.82;ReadPosRankSum=1.490;SOR=0.716	GT:AD:DP:GQ:PL	1/1:2,352:354:99:19005,1309,0
bcmvs2	4326	.	G	A	17886.77	.	AC=2;AF=1.00;AN=2;BaseQRankSum=2.604;ClippingRankSum=0.000;DP=443;ExcessHet=3.0103;FS=2.968;MLEAC=2;MLEAF=1.00;MQ=25.05;MQRankSum=-5.097;QD=30.65;ReadPosRankSum=3.158;SOR=0.121	GT:AD:DP:GQ:PL	1/1:7,436:443:99:17915,1071,0
bcmvs2	4353	.	G	A	14062.77	.	AC=2;AF=1.00;AN=2;BaseQRankSum=-0.674;ClippingRankSum=0.000;DP=422;ExcessHet=3.0103;FS=0.000;MLEAC=2;MLEAF=1.00;MQ=35.34;MQRankSum=-2.091;QD=33.40;ReadPosRankSum=-0.596;SOR=0.973	GT:AD:DP:GQ:PL	1/1:9,412:421:99:14091,890,0
bcmvs2	4407	.	G	A	10051.77	.	AC=2;AF=1.00;AN=2;BaseQRankSum=2.363;ClippingRankSum=0.000;DP=290;ExcessHet=3.0103;FS=17.534;MLEAC=2;MLEAF=1.00;MQ=37.50;MQRankSum=-2.406;QD=34.66;ReadPosRankSum=2.318;SOR=0.857	GT:AD:DP:GQ:PL	1/1:13,277:290:99:10080,332,0
bcmvs2	4428	.	A	G	17941.77	.	AC=2;AF=1.00;AN=2;BaseQRankSum=0.843;ClippingRankSum=0.000;DP=398;ExcessHet=3.0103;FS=22.863;MLEAC=2;MLEAF=1.00;MQ=25.37;MQRankSum=-7.575;QD=29.37;ReadPosRankSum=-4.943;SOR=3.017	GT:AD:DP:GQ:PL	1/1:16,382:398:99:17970,552,0
bcmvs2	4443	.	G	A	25438.77	.	AC=2;AF=1.00;AN=2;BaseQRankSum=3.516;ClippingRankSum=0.000;DP=613;ExcessHet=3.0103;FS=3.752;MLEAC=2;MLEAF=1.00;MQ=33.62;MQRankSum=-5.683;QD=25.54;ReadPosRankSum=2.567;SOR=2.808	GT:AD:DP:GQ:PL	1/1:17,596:613:99:25467,1096,0
bcmvs2	4647	.	G	A	20045.77	.	AC=2;AF=1.00;AN=2;BaseQRankSum=1.995;ClippingRankSum=0.000;DP=613;ExcessHet=3.0103;FS=0.000;MLEAC=2;MLEAF=1.00;MQ=31.44;MQRankSum=-0.530;QD=32.75;ReadPosRankSum=2.315;SOR=0.558	GT:AD:DP:GQ:PL	1/1:3,609:612:99:20074,1745,0
bcmvs2	4655	.	A	G	20532.77	.	AC=2;AF=1.00;AN=2;BaseQRankSum=0.319;ClippingRankSum=0.000;DP=467;ExcessHet=3.0103;FS=0.000;MLEAC=2;MLEAF=1.00;MQ=25.05;MQRankSum=-2.022;QD=31.25;ReadPosRankSum=1.545;SOR=0.225	GT:AD:DP:GQ:PL	1/1:1,465:466:99:20561,1417,0
bcmvs2	4695	.	C	T	23718.77	.	AC=2;AF=1.00;AN=2;BaseQRankSum=2.379;ClippingRankSum=0.000;DP=584;ExcessHet=3.0103;FS=4.793;MLEAC=2;MLEAF=1.00;MQ=38.80;MQRankSum=-2.773;QD=25.79;ReadPosRankSum=1.617;SOR=1.491	GT:AD:DP:GQ:PL	1/1:4,580:584:99:23747,1620,0
bcmvs2	4806	.	G	A	35582.77	.	AC=2;AF=1.00;AN=2;BaseQRankSum=1.564;ClippingRankSum=0.000;DP=856;ExcessHet=3.0103;FS=3.882;MLEAC=2;MLEAF=1.00;MQ=40.56;MQRankSum=-3.121;QD=25.56;ReadPosRankSum=-1.106;SOR=0.942	GT:AD:DP:GQ:PL	1/1:8,848:856:99:35611,2252,0
bcmvs2	4875	.	C	T	24861.77	.	AC=2;AF=1.00;AN=2;BaseQRankSum=2.200;ClippingRankSum=0.000;DP=618;ExcessHet=3.0103;FS=0.000;MLEAC=2;MLEAF=1.00;MQ=39.14;MQRankSum=-2.037;QD=27.80;ReadPosRankSum=1.049;SOR=0.115	GT:AD:DP:GQ:PL	1/1:7,611:618:99:24890,1592,0
bcmvs2	4913	.	T	C	43233.77	.	AC=2;AF=1.00;AN=2;BaseQRankSum=0.508;ClippingRankSum=0.000;DP=1082;ExcessHet=3.0103;FS=0.000;MLEAC=2;MLEAF=1.00;MQ=40.42;MQRankSum=-1.236;QD=29.94;ReadPosRankSum=-0.324;SOR=0.266	GT:AD:DP:GQ:PL	1/1:5,1076:1081:99:43262,3088,0
bcmvs2	4962	.	T	C	33594.77	.	AC=2;AF=1.00;AN=2;BaseQRankSum=4.196;ClippingRankSum=0.000;DP=910;ExcessHet=3.0103;FS=2.968;MLEAC=2;MLEAF=1.00;MQ=38.24;MQRankSum=-0.492;QD=34.17;ReadPosRankSum=4.039;SOR=0.188	GT:AD:DP:GQ:PL	1/1:13,887:900:99:33623,1920,0
bcmvs2	4998	.	C	T	50018.77	.	AC=2;AF=1.00;AN=2;BaseQRankSum=2.309;ClippingRankSum=0.000;DP=1228;ExcessHet=3.0103;FS=0.000;MLEAC=2;MLEAF=1.00;MQ=38.71;MQRankSum=-4.251;QD=36.12;ReadPosRankSum=2.277;SOR=0.018	GT:AD:DP:GQ:PL	1/1:9,1219:1228:99:50047,3332,0
bcmvs2	5052	.	G	A	25265.77	.	AC=1;AF=0.500;AN=2;BaseQRankSum=5.760;ClippingRankSum=0.000;DP=788;ExcessHet=3.0103;FS=34.039;MLEAC=1;MLEAF=0.500;MQ=37.82;MQRankSum=-8.928;QD=32.06;ReadPosRankSum=2.254;SOR=0.007	GT:AD:DP:GQ:PL	0/1:74,714:788:99:25294,0,557
bcmvs2	5093	.	G	A	23688.77	.	AC=1;AF=0.500;AN=2;BaseQRankSum=3.658;ClippingRankSum=0.000;DP=647;ExcessHet=3.0103;FS=42.431;MLEAC=1;MLEAF=0.500;MQ=34.59;MQRankSum=-11.967;QD=29.22;ReadPosRankSum=5.460;SOR=0.002	GT:AD:DP:GQ:PL	0/1:71,576:647:99:23717,0,388
bcmvs2	5118	.	T	C	14177.77	.	AC=1;AF=0.500;AN=2;BaseQRankSum=2.573;ClippingRankSum=0.000;DP=643;ExcessHet=3.0103;FS=43.924;MLEAC=1;MLEAF=0.500;MQ=25.70;MQRankSum=-12.382;QD=22.05;ReadPosRankSum=1.691;SOR=0.492	GT:AD:DP:GQ:PL	0/1:71,572:643:99:14206,0,859
bcmvs2	5124	.	T	A	33695.77	.	AC=2;AF=1.00;AN=2;BaseQRankSum=4.320;ClippingRankSum=0.000;DP=825;ExcessHet=3.0103;FS=16.191;MLEAC=2;MLEAF=1.00;MQ=30.86;MQRankSum=-7.446;QD=29.25;ReadPosRankSum=1.225;SOR=0.260	GT:AD:DP:GQ:PL	1/1:25,799:824:99:33724,1525,0
bcmvs2	5193	.	C	T	40287.77	.	AC=2;AF=1.00;AN=2;BaseQRankSum=0.865;ClippingRankSum=0.000;DP=976;ExcessHet=3.0103;FS=0.000;MLEAC=2;MLEAF=1.00;MQ=40.77;MQRankSum=-0.534;QD=28.56;ReadPosRankSum=1.072;SOR=2.222	GT:AD:DP:GQ:PL	1/1:3,973:976:99:40316,2837,0
bcmvs2	5241	.	C	T	22670.77	.	AC=2;AF=1.00;AN=2;BaseQRankSum=2.164;ClippingRankSum=0.000;DP=520;ExcessHet=3.0103;FS=0.000;MLEAC=2;MLEAF=1.00;MQ=24.99;MQRankSum=-4.282;QD=27.39;ReadPosRankSum=0.254;SOR=0.028	GT:AD:DP:GQ:PL	1/1:5,515:520:99:22699,1361,0
bcmvs2	5243	.	A	G	13773.77	.	AC=2;AF=1.00;AN=2;BaseQRankSum=3.091;ClippingRankSum=0.000;DP=503;ExcessHet=3.0103;FS=9.231;MLEAC=2;MLEAF=1.00;MQ=24.89;MQRankSum=-6.055;QD=27.38;ReadPosRankSum=0.078;SOR=0.125	GT:AD:DP:GQ:PL	1/1:10,493:503:99:13802,1136,0
bcmvs2	5268	.	A	G	22465.77	.	AC=2;AF=1.00;AN=2;BaseQRankSum=0.844;ClippingRankSum=0.000;DP=480;ExcessHet=3.0103;FS=7.796;MLEAC=2;MLEAF=1.00;MQ=24.69;MQRankSum=-5.189;QD=26.51;ReadPosRankSum=1.052;SOR=0.885	GT:AD:DP:GQ:PL	1/1:7,473:480:99:22494,1253,0
bcmvs2	5277	.	A	G	26234.77	.	AC=2;AF=1.00;AN=2;BaseQRankSum=2.170;ClippingRankSum=0.000;DP=657;ExcessHet=3.0103;FS=0.000;MLEAC=2;MLEAF=1.00;MQ=24.62;MQRankSum=-4.769;QD=29.05;ReadPosRankSum=0.319;SOR=0.443	GT:AD:DP:GQ:PL	1/1:6,651:657:99:26263,1713,0
bcmvs2	5310	.	A	G	39773.77	.	AC=2;AF=1.00;AN=2;BaseQRankSum=1.505;ClippingRankSum=0.000;DP=1139;ExcessHet=3.0103;FS=0.000;MLEAC=2;MLEAF=1.00;MQ=32.90;MQRankSum=-2.915;QD=34.92;ReadPosRankSum=0.112;SOR=0.219	GT:AD:DP:GQ:PL	1/1:8,1131:1139:99:39802,3106,0
bcmvs2	5349	.	G	A	41684.77	.	AC=2;AF=1.00;AN=2;BaseQRankSum=1.383;ClippingRankSum=0.000;DP=1108;ExcessHet=3.0103;FS=0.000;MLEAC=2;MLEAF=1.00;MQ=36.13;MQRankSum=-4.947;QD=36.15;ReadPosRankSum=0.230;SOR=0.565	GT:AD:DP:GQ:PL	1/1:11,1097:1108:99:41713,2871,0
bcmvs2	5418	.	C	T	34738.77	.	AC=2;AF=1.00;AN=2;BaseQRankSum=0.944;ClippingRankSum=0.000;DP=847;ExcessHet=3.0103;FS=0.000;MLEAC=2;MLEAF=1.00;MQ=40.97;MQRankSum=-2.223;QD=24.53;ReadPosRankSum=1.683;SOR=0.855	GT:AD:DP:GQ:PL	1/1:5,842:847:99:34767,2353,0
bcmvs2	5487	.	C	T	35496.77	.	AC=2;AF=1.00;AN=2;BaseQRankSum=0.130;ClippingRankSum=0.000;DP=858;ExcessHet=3.0103;FS=0.000;MLEAC=2;MLEAF=1.00;MQ=41.03;MQRankSum=-1.723;QD=30.04;ReadPosRankSum=0.385;SOR=1.545	GT:AD:DP:GQ:PL	1/1:4,850:854:99:35525,2433,0
bcmvs2	5655	.	T	C	48771.77	.	AC=2;AF=1.00;AN=2;BaseQRankSum=2.794;ClippingRankSum=0.000;DP=1151;ExcessHet=3.0103;FS=0.000;MLEAC=2;MLEAF=1.00;MQ=40.48;MQRankSum=-2.657;QD=32.78;ReadPosRankSum=2.200;SOR=0.219	GT:AD:DP:GQ:PL	1/1:4,1147:1151:99:48800,3314,0
bcmvs2	5706	.	T	C	30729.77	.	AC=2;AF=1.00;AN=2;DP=692;ExcessHet=3.0103;FS=0.000;MLEAC=2;MLEAF=1.00;MQ=32.00;QD=30.31;SOR=0.759	GT:AD:DP:GQ:PL	1/1:0,692:692:99:30758,2139,0
bcmvs2	5715	.	C	T	21046.77	.	AC=2;AF=1.00;AN=2;BaseQRankSum=1.840;ClippingRankSum=0.000;DP=476;ExcessHet=3.0103;FS=4.355;MLEAC=2;MLEAF=1.00;MQ=24.90;MQRankSum=-1.048;QD=30.21;ReadPosRankSum=2.908;SOR=1.135	GT:AD:DP:GQ:PL	1/1:3,473:476:99:21075,1408,0
bcmvs2	5745	.	C	T	26664.77	.	AC=2;AF=1.00;AN=2;BaseQRankSum=-0.430;ClippingRankSum=0.000;DP=620;ExcessHet=3.0103;FS=0.000;MLEAC=2;MLEAF=1.00;MQ=24.47;MQRankSum=-2.785;QD=31.13;ReadPosRankSum=1.244;SOR=1.850	GT:AD:DP:GQ:PL	1/1:2,618:620:99:26693,1793,0
bcmvs2	5757	.	G	A	27992.77	.	AC=2;AF=1.00;AN=2;BaseQRankSum=0.911;ClippingRankSum=0.000;DP=629;ExcessHet=3.0103;FS=0.000;MLEAC=2;MLEAF=1.00;MQ=27.57;MQRankSum=-2.526;QD=27.49;ReadPosRankSum=0.627;SOR=2.428	GT:AD:DP:GQ:PL	1/1:2,626:628:99:28021,1830,0
bcmvs2	5805	.	G	A	18588.77	.	AC=2;AF=1.00;AN=2;BaseQRankSum=2.729;ClippingRankSum=0.000;DP=595;ExcessHet=3.0103;FS=0.000;MLEAC=2;MLEAF=1.00;MQ=29.35;MQRankSum=-4.169;QD=31.24;ReadPosRankSum=-0.156;SOR=0.233	GT:AD:DP:GQ:PL	1/1:6,589:595:99:18617,1581,0
bcmvs2	5821	.	T	C	28283.77	.	AC=2;AF=1.00;AN=2;BaseQRankSum=-1.469;ClippingRankSum=0.000;DP=661;ExcessHet=3.0103;FS=0.000;MLEAC=2;MLEAF=1.00;MQ=31.40;MQRankSum=-1.891;QD=31.74;ReadPosRankSum=-1.828;SOR=1.979	GT:AD:DP:GQ:PL	1/1:2,659:661:99:28312,1964,0
bcmvs2	5888	.	C	T	18067.77	.	AC=2;AF=1.00;AN=2;BaseQRankSum=2.141;ClippingRankSum=0.000;DP=642;ExcessHet=3.0103;FS=3.076;MLEAC=2;MLEAF=1.00;MQ=24.76;MQRankSum=-4.275;QD=28.14;ReadPosRankSum=2.827;SOR=0.219	GT:AD:DP:GQ:PL	1/1:5,637:642:99:18096,1735,0
bcmvs2	5889	.	T	G	28579.77	.	AC=2;AF=1.00;AN=2;BaseQRankSum=-0.835;ClippingRankSum=0.000;DP=635;ExcessHet=3.0103;FS=0.000;MLEAC=2;MLEAF=1.00;MQ=24.51;MQRankSum=-2.758;QD=32.14;ReadPosRankSum=1.003;SOR=0.735	GT:AD:DP:GQ:PL	1/1:2,633:635:99:28608,1823,0
bcmvs2	5955	.	G	T	38433.77	.	AC=2;AF=1.00;AN=2;BaseQRankSum=0.567;ClippingRankSum=0.000;DP=687;ExcessHet=3.0103;FS=6.683;MLEAC=2;MLEAF=1.00;MQ=33.11;MQRankSum=-3.875;QD=31.95;ReadPosRankSum=-0.356;SOR=0.367	GT:AD:DP:GQ:PL	1/1:9,675:684:99:38462,2346,0
bcmvs2	5965	.	C	T	37970.77	.	AC=2;AF=1.00;AN=2;BaseQRankSum=-0.340;ClippingRankSum=0.000;DP=828;ExcessHet=3.0103;FS=5.869;MLEAC=2;MLEAF=1.00;MQ=24.70;MQRankSum=-6.603;QD=31.46;ReadPosRankSum=-4.668;SOR=2.127	GT:AD:DP:GQ:PL	1/1:9,819:828:99:37999,2199,0
bcmvs2	5982	.	G	A	40823.77	.	AC=2;AF=1.00;AN=2;BaseQRankSum=1.738;ClippingRankSum=0.000;DP=963;ExcessHet=3.0103;FS=4.024;MLEAC=2;MLEAF=1.00;MQ=34.18;MQRankSum=-4.710;QD=28.18;ReadPosRankSum=1.220;SOR=0.984	GT:AD:DP:GQ:PL	1/1:12,950:962:99:40852,2354,0
bcmvs2	6117	.	A	G	24752.77	.	AC=2;AF=1.00;AN=2;BaseQRankSum=2.032;ClippingRankSum=0.000;DP=656;ExcessHet=3.0103;FS=0.000;MLEAC=2;MLEAF=1.00;MQ=35.74;MQRankSum=-2.250;QD=28.18;ReadPosRankSum=-0.530;SOR=0.646	GT:AD:DP:GQ:PL	1/1:3,652:655:99:24781,1893,0
bcmvs2	6150	.	A	T	29365.77	.	AC=2;AF=1.00;AN=2;BaseQRankSum=1.291;ClippingRankSum=0.000;DP=714;ExcessHet=3.0103;FS=0.000;MLEAC=2;MLEAF=1.00;MQ=24.75;MQRankSum=-3.551;QD=32.52;ReadPosRankSum=-0.497;SOR=0.144	GT:AD:DP:GQ:PL	1/1:2,711:713:99:29394,2124,0
bcmvs2	6165	.	T	C	46079.77	.	AC=2;AF=1.00;AN=2;BaseQRankSum=0.202;ClippingRankSum=0.000;DP=1046;ExcessHet=3.0103;FS=0.000;MLEAC=2;MLEAF=1.00;MQ=34.26;MQRankSum=-2.868;QD=32.69;ReadPosRankSum=-0.682;SOR=0.064	GT:AD:DP:GQ:PL	1/1:5,1041:1046:99:46108,2951,0
bcmvs2	6297	.	G	T	32737.77	.	AC=2;AF=1.00;AN=2;BaseQRankSum=2.017;ClippingRankSum=0.000;DP=750;ExcessHet=3.0103;FS=0.000;MLEAC=2;MLEAF=1.00;MQ=33.30;MQRankSum=-3.794;QD=31.79;ReadPosRankSum=2.166;SOR=0.367	GT:AD:DP:GQ:PL	1/1:8,742:750:99:32766,1988,0
bcmvs2	6318	.	A	G	21330.77	.	AC=2;AF=1.00;AN=2;BaseQRankSum=1.786;ClippingRankSum=0.000;DP=469;ExcessHet=3.0103;FS=0.000;MLEAC=2;MLEAF=1.00;MQ=24.56;MQRankSum=-5.631;QD=30.46;ReadPosRankSum=-4.570;SOR=1.675	GT:AD:DP:GQ:PL	1/1:8,461:469:99:21359,1124,0
bcmvs2	6321	.	A	G	19839.77	.	AC=2;AF=1.00;AN=2;BaseQRankSum=0.806;ClippingRankSum=0.000;DP=138;ExcessHet=3.0103;FS=5.609;MLEAC=2;MLEAF=1.00;MQ=25.41;MQRankSum=-6.417;QD=26.85;ReadPosRankSum=-0.165;SOR=0.220	GT:AD:DP:GQ:PL	1/1:8,130:138:99:19868,1019,0
bcmvs2	6447	.	A	G	17038.77	.	AC=2;AF=1.00;AN=2;BaseQRankSum=-0.840;ClippingRankSum=0.000;DP=407;ExcessHet=3.0103;FS=0.000;MLEAC=2;MLEAF=1.00;MQ=37.25;MQRankSum=-2.274;QD=32.15;ReadPosRankSum=-0.925;SOR=0.893	GT:AD:DP:GQ:PL	1/1:4,403:407:99:17067,1062,0
bcmvs2	6468	.	A	G	16904.77	.	AC=2;AF=1.00;AN=2;BaseQRankSum=-0.445;ClippingRankSum=0.000;DP=340;ExcessHet=3.0103;FS=0.000;MLEAC=2;MLEAF=1.00;MQ=36.56;MQRankSum=-1.892;QD=25.77;ReadPosRankSum=-1.119;SOR=0.414	GT:AD:DP:GQ:PL	1/1:2,338:340:99:16933,1093,0
bcmvs2	6532	.	C	T	75103.77	.	AC=2;AF=1.00;AN=2;BaseQRankSum=1.690;ClippingRankSum=0.000;DP=1815;ExcessHet=3.0103;FS=0.000;MLEAC=2;MLEAF=1.00;MQ=41.11;MQRankSum=-2.778;QD=27.84;ReadPosRankSum=0.511;SOR=1.032	GT:AD:DP:GQ:PL	1/1:12,1799:1811:99:75132,5037,0
bcmvs2	6768	.	G	A	28039.77	.	AC=2;AF=1.00;AN=2;BaseQRankSum=0.370;ClippingRankSum=0.000;DP=629;ExcessHet=3.0103;FS=0.000;MLEAC=2;MLEAF=1.00;MQ=31.46;MQRankSum=-1.929;QD=28.56;ReadPosRankSum=-1.472;SOR=0.749	GT:AD:DP:GQ:PL	1/1:2,627:629:99:28068,1784,0
bcmvs2	6780	.	T	C	29726.77	.	AC=2;AF=1.00;AN=2;BaseQRankSum=0.913;ClippingRankSum=0.000;DP=692;ExcessHet=3.0103;FS=0.000;MLEAC=2;MLEAF=1.00;MQ=32.55;MQRankSum=-2.447;QD=30.02;ReadPosRankSum=-0.299;SOR=0.547	GT:AD:DP:GQ:PL	1/1:4,688:692:99:29755,1923,0
bcmvs2	6849	.	C	T	32253.77	.	AC=2;AF=1.00;AN=2;BaseQRankSum=1.553;ClippingRankSum=0.000;DP=712;ExcessHet=3.0103;FS=0.000;MLEAC=2;MLEAF=1.00;MQ=26.21;MQRankSum=-1.772;QD=29.48;ReadPosRankSum=1.709;SOR=0.796	GT:AD:DP:GQ:PL	1/1:1,709:710:99:32282,2149,0
bcmvs2	6854	.	A	G	33378.77	.	AC=2;AF=1.00;AN=2;BaseQRankSum=1.081;ClippingRankSum=0.000;DP=705;ExcessHet=3.0103;FS=0.000;MLEAC=2;MLEAF=1.00;MQ=25.94;MQRankSum=-1.849;QD=29.49;ReadPosRankSum=1.157;SOR=0.801	GT:AD:DP:GQ:PL	1/1:1,703:704:99:33407,2168,0
bcmvs2	6924	.	T	C	35319.77	.	AC=2;AF=1.00;AN=2;BaseQRankSum=1.827;ClippingRankSum=0.000;DP=920;ExcessHet=3.0103;FS=0.000;MLEAC=2;MLEAF=1.00;MQ=38.18;MQRankSum=-3.948;QD=33.21;ReadPosRankSum=-0.206;SOR=0.098	GT:AD:DP:GQ:PL	1/1:11,905:916:99:35348,2352,0
bcmvs2	6969	.	T	C	44271.77	.	AC=2;AF=1.00;AN=2;BaseQRankSum=1.483;ClippingRankSum=0.000;DP=1122;ExcessHet=3.0103;FS=5.185;MLEAC=2;MLEAF=1.00;MQ=38.64;MQRankSum=-3.740;QD=30.04;ReadPosRankSum=0.555;SOR=1.722	GT:AD:DP:GQ:PL	1/1:10,1111:1121:99:44300,2988,0
bcmvs2	7034	.	T	C	25948.77	.	AC=2;AF=1.00;AN=2;BaseQRankSum=-0.426;ClippingRankSum=0.000;DP=646;ExcessHet=3.0103;FS=0.000;MLEAC=2;MLEAF=1.00;MQ=41.18;MQRankSum=-1.141;QD=27.37;ReadPosRankSum=-0.884;SOR=1.136	GT:AD:DP:GQ:PL	1/1:2,643:645:99:25977,1853,0
bcmvs2	7097	.	C	T	34171.77	.	AC=2;AF=1.00;AN=2;BaseQRankSum=-1.892;ClippingRankSum=0.000;DP=761;ExcessHet=3.0103;FS=0.000;MLEAC=2;MLEAF=1.00;MQ=24.97;MQRankSum=-2.746;QD=26.21;ReadPosRankSum=-0.299;SOR=1.009	GT:AD:DP:GQ:PL	1/1:2,759:761:99:34200,2228,0
bcmvs2	7098	.	T	C	34171.77	.	AC=2;AF=1.00;AN=2;BaseQRankSum=-1.518;ClippingRankSum=0.000;DP=762;ExcessHet=3.0103;FS=0.000;MLEAC=2;MLEAF=1.00;MQ=25.02;MQRankSum=-2.719;QD=31.38;ReadPosRankSum=-0.113;SOR=1.012	GT:AD:DP:GQ:PL	1/1:2,760:762:99:34200,2228,0
bcmvs2	7148	.	A	G	44450.77	.	AC=2;AF=1.00;AN=2;BaseQRankSum=0.298;ClippingRankSum=0.000;DP=1055;ExcessHet=3.0103;FS=0.000;MLEAC=2;MLEAF=1.00;MQ=40.94;MQRankSum=-1.326;QD=25.54;ReadPosRankSum=-1.125;SOR=1.587	GT:AD:DP:GQ:PL	1/1:2,1050:1052:99:44479,3078,0
bcmvs2	7197	.	C	T	24634.77	.	AC=2;AF=1.00;AN=2;BaseQRankSum=1.155;ClippingRankSum=0.000;DP=586;ExcessHet=3.0103;FS=0.000;MLEAC=2;MLEAF=1.00;MQ=40.53;MQRankSum=-1.559;QD=30.29;ReadPosRankSum=0.040;SOR=0.967	GT:AD:DP:GQ:PL	1/1:2,583:585:99:24663,1709,0
bcmvs2	7266	.	G	A	24026.77	.	AC=2;AF=1.00;AN=2;BaseQRankSum=2.226;ClippingRankSum=0.000;DP=563;ExcessHet=3.0103;FS=9.225;MLEAC=2;MLEAF=1.00;MQ=37.80;MQRankSum=-4.444;QD=28.37;ReadPosRankSum=0.201;SOR=2.663	GT:AD:DP:GQ:PL	1/1:11,552:563:99:24055,1249,0
bcmvs2	7284	.	C	T	22905.77	.	AC=2;AF=1.00;AN=2;BaseQRankSum=1.728;ClippingRankSum=0.000;DP=521;ExcessHet=3.0103;FS=1.897;MLEAC=2;MLEAF=1.00;MQ=25.00;MQRankSum=-6.917;QD=32.72;ReadPosRankSum=-4.479;SOR=0.412	GT:AD:DP:GQ:PL	1/1:13,508:521:99:22934,1043,0
bcmvs2	7293	.	G	A	20974.77	.	AC=2;AF=1.00;AN=2;BaseQRankSum=2.827;ClippingRankSum=0.000;DP=486;ExcessHet=3.0103;FS=0.000;MLEAC=2;MLEAF=1.00;MQ=24.96;MQRankSum=-6.894;QD=29.35;ReadPosRankSum=2.631;SOR=0.486	GT:AD:DP:GQ:PL	1/1:13,473:486:99:21003,966,0
bcmvs2	7332	.	A	G	44292.77	.	AC=2;AF=1.00;AN=2;BaseQRankSum=2.239;ClippingRankSum=0.000;DP=1003;ExcessHet=3.0103;FS=0.000;MLEAC=2;MLEAF=1.00;MQ=24.45;MQRankSum=-5.231;QD=32.40;ReadPosRankSum=2.265;SOR=1.024	GT:AD:DP:GQ:PL	1/1:7,996:1003:99:44321,2726,0
bcmvs2	7335	.	T	C	44042.77	.	AC=2;AF=1.00;AN=2;BaseQRankSum=3.125;ClippingRankSum=0.000;DP=994;ExcessHet=3.0103;FS=0.000;MLEAC=2;MLEAF=1.00;MQ=24.50;MQRankSum=-5.216;QD=31.19;ReadPosRankSum=1.627;SOR=1.052	GT:AD:DP:GQ:PL	1/1:7,987:994:99:44071,2694,0
bcmvs2	7371	.	A	G	777.77	.	AC=1;AF=0.500;AN=2;BaseQRankSum=-2.652;ClippingRankSum=0.000;DP=45;ExcessHet=3.0103;FS=1.291;MLEAC=1;MLEAF=0.500;MQ=29.37;MQRankSum=-6.003;QD=17.28;ReadPosRankSum=-4.611;SOR=0.960	GT:AD:DP:GQ:PL	0/1:12,33:45:99:806,0,384
bcmvs2	7374	.	G	A	432.77	.	AC=1;AF=0.500;AN=2;BaseQRankSum=-2.232;ClippingRankSum=0.000;DP=14;ExcessHet=3.0103;FS=2.688;MLEAC=1;MLEAF=0.500;MQ=38.76;MQRankSum=-3.474;QD=30.91;ReadPosRankSum=-0.317;SOR=0.971	GT:AD:DP:GQ:PL	0/1:11,3:14:99:461,0,426
bcmvs2	7377	.	T	A	57.77	.	AC=1;AF=0.500;AN=2;BaseQRankSum=-0.504;ClippingRankSum=0.000;DP=13;ExcessHet=3.0103;FS=7.160;MLEAC=1;MLEAF=0.500;MQ=39.67;MQRankSum=-3.307;QD=4.44;ReadPosRankSum=-0.903;SOR=2.240	GT:AD:DP:GQ:PL	0/1:11,2:13:86:86,0,453
bcmvs2	7470	.	A	T	12023.77	.	AC=2;AF=1.00;AN=2;BaseQRankSum=2.014;ClippingRankSum=0.000;DP=294;ExcessHet=3.0103;FS=4.248;MLEAC=2;MLEAF=1.00;MQ=41.06;MQRankSum=-2.144;QD=32.28;ReadPosRankSum=0.430;SOR=1.161	GT:AD:DP:GQ:PL	1/1:5,289:294:99:12052,709,0
bcmvs2	7677	.	G	A	38242.77	.	AC=2;AF=1.00;AN=2;BaseQRankSum=-2.326;ClippingRankSum=0.000;DP=954;ExcessHet=3.0103;FS=0.000;MLEAC=2;MLEAF=1.00;MQ=41.61;MQRankSum=-1.075;QD=27.94;ReadPosRankSum=-0.725;SOR=2.247	GT:AD:DP:GQ:PL	1/1:5,949:954:99:38271,2640,0
bcmvs2	7731	.	A	G	49036.77	.	AC=2;AF=1.00;AN=2;DP=1101;ExcessHet=3.0103;FS=0.000;MLEAC=2;MLEAF=1.00;MQ=34.89;QD=30.63;SOR=0.782	GT:AD:DP:GQ:PL	1/1:0,1101:1101:99:49065,3368,0
bcmvs2	7767	.	T	C	17525.77	.	AC=2;AF=1.00;AN=2;BaseQRankSum=3.137;ClippingRankSum=0.000;DP=596;ExcessHet=3.0103;FS=4.706;MLEAC=2;MLEAF=1.00;MQ=26.68;MQRankSum=-2.100;QD=29.41;ReadPosRankSum=0.280;SOR=1.418	GT:AD:DP:GQ:PL	1/1:4,592:596:99:17554,1685,0
bcmvs2	7788	.	G	T	16815.77	.	AC=2;AF=1.00;AN=2;DP=354;ExcessHet=3.0103;FS=0.000;MLEAC=2;MLEAF=1.00;MQ=24.79;QD=27.18;SOR=0.775	GT:AD:DP:GQ:PL	1/1:0,354:354:99:16844,1138,0
bcmvs2	7790	.	T	C	16399.77	.	AC=2;AF=1.00;AN=2;DP=349;ExcessHet=3.0103;FS=0.000;MLEAC=2;MLEAF=1.00;MQ=25.45;QD=31.42;SOR=0.722	GT:AD:DP:GQ:PL	1/1:0,349:349:99:16428,1113,0
bcmvs2	7876	.	T	C	34864.77	.	AC=2;AF=1.00;AN=2;BaseQRankSum=3.107;ClippingRankSum=0.000;DP=828;ExcessHet=3.0103;FS=0.000;MLEAC=2;MLEAF=1.00;MQ=40.79;MQRankSum=-2.352;QD=32.50;ReadPosRankSum=1.432;SOR=0.503	GT:AD:DP:GQ:PL	1/1:5,823:828:99:34893,2336,0
bcmvs2	7965	.	C	T	27738.77	.	AC=2;AF=1.00;AN=2;BaseQRankSum=3.506;ClippingRankSum=0.000;DP=666;ExcessHet=3.0103;FS=5.258;MLEAC=2;MLEAF=1.00;MQ=40.68;MQRankSum=-2.694;QD=27.74;ReadPosRankSum=2.853;SOR=1.766	GT:AD:DP:GQ:PL	1/1:6,660:666:99:27767,1828,0
bcmvs2	8046	.	T	C	35250.77	.	AC=2;AF=1.00;AN=2;BaseQRankSum=3.130;ClippingRankSum=0.000;DP=846;ExcessHet=3.0103;FS=0.000;MLEAC=2;MLEAF=1.00;MQ=40.71;MQRankSum=-2.626;QD=29.03;ReadPosRankSum=2.805;SOR=0.111	GT:AD:DP:GQ:PL	1/1:6,839:845:99:35279,2428,0
bcmvs2	8103	.	T	C	40759.77	.	AC=2;AF=1.00;AN=2;BaseQRankSum=1.304;ClippingRankSum=0.000;DP=983;ExcessHet=3.0103;FS=0.000;MLEAC=2;MLEAF=1.00;MQ=40.90;MQRankSum=-1.795;QD=27.66;ReadPosRankSum=0.793;SOR=0.637	GT:AD:DP:GQ:PL	1/1:3,979:982:99:40788,2827,0
bcmvs2	8175	.	T	C	21155.77	.	AC=2;AF=1.00;AN=2;BaseQRankSum=1.491;ClippingRankSum=0.000;DP=512;ExcessHet=3.0103;FS=0.000;MLEAC=2;MLEAF=1.00;MQ=40.76;MQRankSum=-1.823;QD=28.25;ReadPosRankSum=2.458;SOR=0.428	GT:AD:DP:GQ:PL	1/1:3,509:512:99:21184,1428,0
bcmvs2	8328	.	A	G	24999.77	.	AC=2;AF=1.00;AN=2;BaseQRankSum=3.572;ClippingRankSum=0.000;DP=676;ExcessHet=3.0103;FS=4.706;MLEAC=2;MLEAF=1.00;MQ=36.67;MQRankSum=-2.606;QD=28.18;ReadPosRankSum=-0.191;SOR=1.496	GT:AD:DP:GQ:PL	1/1:7,666:673:99:25028,1780,0
bcmvs2	8350	.	T	C	43818.77	.	AC=2;AF=1.00;AN=2;BaseQRankSum=1.825;ClippingRankSum=0.000;DP=1011;ExcessHet=3.0103;FS=0.000;MLEAC=2;MLEAF=1.00;MQ=37.97;MQRankSum=-2.381;QD=25.78;ReadPosRankSum=-1.058;SOR=0.321	GT:AD:DP:GQ:PL	1/1:4,1006:1010:99:43847,2912,0
bcmvs2	8412	.	G	A	38130.77	.	AC=2;AF=1.00;AN=2;BaseQRankSum=0.367;ClippingRankSum=0.000;DP=858;ExcessHet=3.0103;FS=0.000;MLEAC=2;MLEAF=1.00;MQ=26.24;MQRankSum=-2.464;QD=32.22;ReadPosRankSum=0.434;SOR=0.751	GT:AD:DP:GQ:PL	1/1:2,856:858:99:38159,2503,0
bcmvs2	8415	.	G	A	38086.77	.	AC=2;AF=1.00;AN=2;BaseQRankSum=0.153;ClippingRankSum=0.000;DP=800;ExcessHet=3.0103;FS=0.000;MLEAC=2;MLEAF=1.00;MQ=24.13;MQRankSum=-2.786;QD=31.52;ReadPosRankSum=1.374;SOR=0.920	GT:AD:DP:GQ:PL	1/1:2,798:800:99:38115,2503,0
bcmvs2	8457	.	C	T	31613.77	.	AC=2;AF=1.00;AN=2;BaseQRankSum=1.947;ClippingRankSum=0.000;DP=754;ExcessHet=3.0103;FS=0.000;MLEAC=2;MLEAF=1.00;MQ=40.02;MQRankSum=-2.526;QD=26.81;ReadPosRankSum=0.473;SOR=0.337	GT:AD:DP:GQ:PL	1/1:4,748:752:99:31642,2102,0
bcmvs2	8598	.	G	A	27113.77	.	AC=2;AF=1.00;AN=2;BaseQRankSum=-0.887;ClippingRankSum=0.000;DP=875;ExcessHet=3.0103;FS=2.342;MLEAC=2;MLEAF=1.00;MQ=31.84;MQRankSum=-2.276;QD=30.99;ReadPosRankSum=-1.101;SOR=0.655	GT:AD:DP:GQ:PL	1/1:19,856:875:99:27142,1941,0
bcmvs2	8613	.	C	T	28134.77	.	AC=2;AF=1.00;AN=2;BaseQRankSum=0.655;ClippingRankSum=0.000;DP=581;ExcessHet=3.0103;FS=0.000;MLEAC=2;MLEAF=1.00;MQ=24.50;MQRankSum=-3.402;QD=28.24;ReadPosRankSum=-1.157;SOR=0.427	GT:AD:DP:GQ:PL	1/1:3,578:581:99:28163,1745,0
bcmvs2	8622	.	A	G	11630.77	.	AC=2;AF=1.00;AN=2;BaseQRankSum=-1.667;ClippingRankSum=0.000;DP=107;ExcessHet=3.0103;FS=7.231;MLEAC=2;MLEAF=1.00;MQ=24.03;MQRankSum=-5.176;QD=29.02;ReadPosRankSum=-1.564;SOR=2.014	GT:AD:DP:GQ:PL	1/1:3,104:107:99:11659,647,0
bcmvs2	8633	.	C	T	12751.77	.	AC=2;AF=1.00;AN=2;BaseQRankSum=1.324;ClippingRankSum=0.000;DP=420;ExcessHet=3.0103;FS=2.832;MLEAC=2;MLEAF=1.00;MQ=24.53;MQRankSum=-4.969;QD=30.36;ReadPosRankSum=0.726;SOR=0.229	GT:AD:DP:GQ:PL	1/1:6,414:420:99:12780,997,0
bcmvs2	8661	.	C	T	51684.77	.	AC=2;AF=1.00;AN=2;BaseQRankSum=1.979;ClippingRankSum=0.000;DP=1342;ExcessHet=3.0103;FS=0.000;MLEAC=2;MLEAF=1.00;MQ=37.14;MQRankSum=-2.744;QD=30.57;ReadPosRankSum=1.286;SOR=0.769	GT:AD:DP:GQ:PL	1/1:6,1335:1341:99:51713,3830,0
bcmvs2	8730	.	C	T	22788.77	.	AC=2;AF=1.00;AN=2;BaseQRankSum=2.442;ClippingRankSum=0.000;DP=582;ExcessHet=3.0103;FS=3.451;MLEAC=2;MLEAF=1.00;MQ=39.31;MQRankSum=1.103;QD=28.89;ReadPosRankSum=2.217;SOR=0.476	GT:AD:DP:GQ:PL	1/1:6,574:580:99:22817,1541,0
bcmvs2	8772	.	G	A	14838.77	.	AC=2;AF=1.00;AN=2;BaseQRankSum=0.185;ClippingRankSum=0.000;DP=342;ExcessHet=3.0103;FS=2.223;MLEAC=2;MLEAF=1.00;MQ=24.12;MQRankSum=-3.870;QD=32.80;ReadPosRankSum=-0.368;SOR=0.580	GT:AD:DP:GQ:PL	1/1:3,339:342:99:14867,853,0
bcmvs2	8773	.	T	C	14838.77	.	AC=2;AF=1.00;AN=2;BaseQRankSum=0.541;ClippingRankSum=0.000;DP=332;ExcessHet=3.0103;FS=2.269;MLEAC=2;MLEAF=1.00;MQ=24.13;MQRankSum=-3.983;QD=31.00;ReadPosRankSum=-0.394;SOR=0.642	GT:AD:DP:GQ:PL	1/1:3,329:332:99:14867,852,0
bcmvs2	8799	.	G	A	1475.77	.	AC=2;AF=1.00;AN=2;BaseQRankSum=1.399;ClippingRankSum=0.000;DP=53;ExcessHet=3.0103;FS=2.603;MLEAC=2;MLEAF=1.00;MQ=25.30;MQRankSum=-5.214;QD=27.84;ReadPosRankSum=-0.913;SOR=1.242	GT:AD:DP:GQ:PL	1/1:3,50:53:30:1504,30,0
bcmvs2	8808	.	A	G	808.77	.	AC=1;AF=0.500;AN=2;BaseQRankSum=-0.572;ClippingRankSum=0.000;DP=19;ExcessHet=3.0103;FS=17.623;MLEAC=1;MLEAF=0.500;MQ=30.36;MQRankSum=-3.984;QD=29.18;ReadPosRankSum=2.487;SOR=3.752	GT:AD:DP:GQ:PL	0/1:6,13:19:99:837,0,214
bcmvs2	8823	.	A	G	418.77	.	AC=1;AF=0.500;AN=2;BaseQRankSum=-3.139;ClippingRankSum=0.000;DP=16;ExcessHet=3.0103;FS=11.994;MLEAC=1;MLEAF=0.500;MQ=30.25;MQRankSum=-3.803;QD=26.17;ReadPosRankSum=-3.175;SOR=3.428	GT:AD:DP:GQ:PL	0/1:5,11:16:99:447,0,177
bcmvs2	8952	.	A	G	25869.77	.	AC=2;AF=1.00;AN=2;BaseQRankSum=-1.039;ClippingRankSum=0.000;DP=590;ExcessHet=3.0103;FS=3.850;MLEAC=2;MLEAF=1.00;MQ=24.40;MQRankSum=-5.784;QD=34.47;ReadPosRankSum=-1.195;SOR=0.751	GT:AD:DP:GQ:PL	1/1:5,585:590:99:25898,1281,0
bcmvs2	8953	.	G	A	26809.77	.	AC=2;AF=1.00;AN=2;BaseQRankSum=-0.050;ClippingRankSum=0.000;DP=582;ExcessHet=3.0103;FS=3.746;MLEAC=2;MLEAF=1.00;MQ=23.95;MQRankSum=-6.016;QD=27.33;ReadPosRankSum=-1.108;SOR=0.663	GT:AD:DP:GQ:PL	1/1:5,577:582:99:26838,1359,0
bcmvs2	8955	.	T	C	26358.77	.	AC=2;AF=1.00;AN=2;BaseQRankSum=-0.090;ClippingRankSum=0.000;DP=517;ExcessHet=3.0103;FS=3.882;MLEAC=2;MLEAF=1.00;MQ=25.25;MQRankSum=-6.634;QD=33.91;ReadPosRankSum=-0.456;SOR=0.778	GT:AD:DP:GQ:PL	1/1:5,511:516:99:26387,1320,0
bcmvs2	9024	.	A	G	56495.77	.	AC=2;AF=1.00;AN=2;BaseQRankSum=0.599;ClippingRankSum=0.000;DP=1251;ExcessHet=3.0103;FS=0.000;MLEAC=2;MLEAF=1.00;MQ=24.79;MQRankSum=-3.342;QD=24.67;ReadPosRankSum=-1.136;SOR=0.505	GT:AD:DP:GQ:PL	1/1:3,1248:1251:99:56524,3691,0
bcmvs2	9026	.	A	G	56444.73	.	AC=2;AF=1.00;AN=2;BaseQRankSum=0.854;ClippingRankSum=0.000;DP=1258;ExcessHet=3.0103;FS=0.000;MLEAC=2;MLEAF=1.00;MQ=24.71;MQRankSum=-3.378;QD=27.41;ReadPosRankSum=-0.846;SOR=0.507	GT:AD:DP:GQ:PL	1/1:3,1255:1258:99:56482,3690,0
bcmvs2	9075	.	G	A	34535.77	.	AC=2;AF=1.00;AN=2;BaseQRankSum=2.080;ClippingRankSum=0.000;DP=823;ExcessHet=3.0103;FS=0.000;MLEAC=2;MLEAF=1.00;MQ=40.87;MQRankSum=-1.601;QD=36.32;ReadPosRankSum=-1.182;SOR=0.190	GT:AD:DP:GQ:PL	1/1:3,818:821:99:34564,2394,0
bcmvs2	9156	.	C	A	5380.77	.	AC=2;AF=1.00;AN=2;BaseQRankSum=1.115;ClippingRankSum=0.000;DP=129;ExcessHet=3.0103;FS=10.179;MLEAC=2;MLEAF=1.00;MQ=30.03;MQRankSum=-2.202;QD=29.21;ReadPosRankSum=1.543;SOR=1.671	GT:AD:DP:GQ:PL	1/1:2,126:128:99:5409,299,0
bcmvs2	9162	.	G	A	4251.77	.	AC=2;AF=1.00;AN=2;BaseQRankSum=0.950;ClippingRankSum=0.000;DP=82;ExcessHet=3.0103;FS=7.677;MLEAC=2;MLEAF=1.00;MQ=23.66;MQRankSum=-3.489;QD=24.68;ReadPosRankSum=-1.750;SOR=3.200	GT:AD:DP:GQ:PL	1/1:1,81:82:99:4280,214,0
bcmvs2	9163	.	A	G	3980.77	.	AC=2;AF=1.00;AN=2;BaseQRankSum=-1.727;ClippingRankSum=0.000;DP=73;ExcessHet=3.0103;FS=10.182;MLEAC=2;MLEAF=1.00;MQ=23.36;MQRankSum=-8.367;QD=30.08;ReadPosRankSum=-1.770;SOR=4.520	GT:AD:DP:GQ:PL	1/1:1,72:73:99:4009,232,0
bcmvs2	9180	.	C	T	5619.77	.	AC=2;AF=1.00;AN=2;BaseQRankSum=0.270;ClippingRankSum=0.000;DP=149;ExcessHet=3.0103;FS=3.471;MLEAC=2;MLEAF=1.00;MQ=39.89;MQRankSum=-0.563;QD=30.95;ReadPosRankSum=-1.745;SOR=0.579	GT:AD:DP:GQ:PL	1/1:1,148:149:99:5648,407,0
bcmvs2	9220	.	T	A	213.77	.	AC=1;AF=0.500;AN=2;BaseQRankSum=1.451;ClippingRankSum=0.000;DP=648;ExcessHet=3.0103;FS=0.000;MLEAC=1;MLEAF=0.500;MQ=41.45;MQRankSum=-17.631;QD=0.33;ReadPosRankSum=-0.882;SOR=0.762	GT:AD:DP:GQ:PL	0/1:591,57:648:99:242,0,22917
bcmvs2	9281	.	G	T	14425.77	.	AC=2;AF=1.00;AN=2;BaseQRankSum=0.358;ClippingRankSum=0.000;DP=345;ExcessHet=3.0103;FS=17.127;MLEAC=2;MLEAF=1.00;MQ=37.76;MQRankSum=-4.502;QD=29.78;ReadPosRankSum=1.286;SOR=0.051	GT:AD:DP:GQ:PL	1/1:13,332:345:99:14454,520,0
bcmvs2	9306	.	C	A	15213.77	.	AC=2;AF=1.00;AN=2;BaseQRankSum=1.196;ClippingRankSum=0.000;DP=337;ExcessHet=3.0103;FS=9.691;MLEAC=2;MLEAF=1.00;MQ=24.91;MQRankSum=-6.490;QD=34.04;ReadPosRankSum=-2.081;SOR=0.113	GT:AD:DP:GQ:PL	1/1:11,326:337:99:15242,595,0
bcmvs2	9310	.	T	C	14451.77	.	AC=2;AF=1.00;AN=2;BaseQRankSum=1.188;ClippingRankSum=0.000;DP=345;ExcessHet=3.0103;FS=9.522;MLEAC=2;MLEAF=1.00;MQ=26.84;MQRankSum=-5.983;QD=30.36;ReadPosRankSum=0.829;SOR=0.124	GT:AD:DP:GQ:PL	1/1:11,334:345:99:14480,547,0
bcmvs2	9390	.	T	A	24262.77	.	AC=2;AF=1.00;AN=2;BaseQRankSum=-0.227;ClippingRankSum=0.000;DP=588;ExcessHet=3.0103;FS=0.000;MLEAC=2;MLEAF=1.00;MQ=41.13;MQRankSum=-0.810;QD=33.09;ReadPosRankSum=0.572;SOR=0.584	GT:AD:DP:GQ:PL	1/1:1,585:586:99:24291,1721,0
bcmvs2	9453	.	T	C	44543.77	.	AC=2;AF=1.00;AN=2;BaseQRankSum=0.275;ClippingRankSum=0.000;DP=915;ExcessHet=3.0103;FS=0.000;MLEAC=2;MLEAF=1.00;MQ=26.76;MQRankSum=-2.590;QD=32.92;ReadPosRankSum=-0.208;SOR=2.004	GT:AD:DP:GQ:PL	1/1:2,913:915:99:44572,3108,0
bcmvs2	9457	.	G	A	44890.77	.	AC=2;AF=1.00;AN=2;BaseQRankSum=-0.830;ClippingRankSum=0.000;DP=1071;ExcessHet=3.0103;FS=0.000;MLEAC=2;MLEAF=1.00;MQ=25.87;MQRankSum=-3.494;QD=31.97;ReadPosRankSum=0.505;SOR=1.685	GT:AD:DP:GQ:PL	1/1:3,1064:1067:99:44919,3138,0
bcmvs2	9489	.	G	A	23375.77	.	AC=2;AF=1.00;AN=2;BaseQRankSum=3.247;ClippingRankSum=0.000;DP=663;ExcessHet=3.0103;FS=2.802;MLEAC=2;MLEAF=1.00;MQ=27.73;MQRankSum=-4.841;QD=28.48;ReadPosRankSum=1.897;SOR=0.116	GT:AD:DP:GQ:PL	1/1:9,651:660:99:23404,2042,0
bcmvs2	9509	.	T	C	38822.77	.	AC=2;AF=1.00;AN=2;BaseQRankSum=1.690;ClippingRankSum=0.000;DP=851;ExcessHet=3.0103;FS=0.000;MLEAC=2;MLEAF=1.00;MQ=36.64;MQRankSum=-2.272;QD=35.84;ReadPosRankSum=-0.182;SOR=1.300	GT:AD:DP:GQ:PL	1/1:3,848:851:99:38851,2601,0
bcmvs2	9579	.	A	G	22102.77	.	AC=2;AF=1.00;AN=2;BaseQRankSum=-0.788;ClippingRankSum=0.000;DP=404;ExcessHet=3.0103;FS=0.000;MLEAC=2;MLEAF=1.00;MQ=27.60;MQRankSum=-2.439;QD=31.93;ReadPosRankSum=-1.567;SOR=0.298	GT:AD:DP:GQ:PL	1/1:2,402:404:99:22131,1438,0
bcmvs2	9585	.	A	C	15844.77	.	AC=2;AF=1.00;AN=2;BaseQRankSum=2.122;ClippingRankSum=0.000;DP=569;ExcessHet=3.0103;FS=3.257;MLEAC=2;MLEAF=1.00;MQ=24.72;MQRankSum=-3.827;QD=27.85;ReadPosRankSum=-1.367;SOR=0.359	GT:AD:DP:GQ:PL	1/1:5,564:569:99:15873,1571,0
bcmvs2	9594	.	G	A	25840.77	.	AC=2;AF=1.00;AN=2;BaseQRankSum=-0.525;ClippingRankSum=0.000;DP=577;ExcessHet=3.0103;FS=0.000;MLEAC=2;MLEAF=1.00;MQ=30.57;MQRankSum=-2.122;QD=29.66;ReadPosRankSum=-1.645;SOR=0.118	GT:AD:DP:GQ:PL	1/1:2,575:577:99:25869,1690,0
bcmvs2	9662	.	A	G	23002.77	.	AC=2;AF=1.00;AN=2;BaseQRankSum=1.574;ClippingRankSum=0.000;DP=516;ExcessHet=3.0103;FS=0.000;MLEAC=2;MLEAF=1.00;MQ=25.27;MQRankSum=-1.904;QD=27.80;ReadPosRankSum=0.172;SOR=0.280	GT:AD:DP:GQ:PL	1/1:1,515:516:99:23031,1519,0
bcmvs2	9663	.	C	T	23029.77	.	AC=2;AF=1.00;AN=2;BaseQRankSum=1.263;ClippingRankSum=0.000;DP=502;ExcessHet=3.0103;FS=0.000;MLEAC=2;MLEAF=1.00;MQ=24.71;MQRankSum=-1.962;QD=31.79;ReadPosRankSum=0.104;SOR=0.278	GT:AD:DP:GQ:PL	1/1:1,501:502:99:23058,1522,0
bcmvs2	9683	.	G	A	2649.77	.	AC=2;AF=1.00;AN=2;BaseQRankSum=1.458;ClippingRankSum=0.000;DP=106;ExcessHet=3.0103;FS=6.855;MLEAC=2;MLEAF=1.00;MQ=23.57;MQRankSum=-5.207;QD=25.24;ReadPosRankSum=-2.270;SOR=0.141	GT:AD:DP:GQ:PL	1/1:6,99:105:99:2678,192,0
bcmvs2	9700	.	C	T	27785.77	.	AC=2;AF=1.00;AN=2;BaseQRankSum=2.328;ClippingRankSum=0.000;DP=548;ExcessHet=3.0103;FS=0.000;MLEAC=2;MLEAF=1.00;MQ=24.41;MQRankSum=-3.224;QD=28.64;ReadPosRankSum=0.352;SOR=1.267	GT:AD:DP:GQ:PL	1/1:2,546:548:99:27814,1842,0
bcmvs2	9714	.	T	C	44234.77	.	AC=2;AF=1.00;AN=2;DP=1036;ExcessHet=3.0103;FS=0.000;MLEAC=2;MLEAF=1.00;MQ=33.60;QD=29.48;SOR=1.349	GT:AD:DP:GQ:PL	1/1:0,1036:1036:99:44263,3120,0
bcmvs2	9822	.	G	A	14073.77	.	AC=2;AF=1.00;AN=2;BaseQRankSum=0.693;ClippingRankSum=0.000;DP=289;ExcessHet=3.0103;FS=0.000;MLEAC=2;MLEAF=1.00;MQ=27.70;MQRankSum=-1.664;QD=28.10;ReadPosRankSum=-1.458;SOR=0.436	GT:AD:DP:GQ:PL	1/1:1,288:289:99:14102,957,0
bcmvs2	9828	.	C	A	14678.77	.	AC=2;AF=1.00;AN=2;BaseQRankSum=4.061;ClippingRankSum=0.000;DP=389;ExcessHet=3.0103;FS=25.848;MLEAC=2;MLEAF=1.00;MQ=24.71;MQRankSum=-4.783;QD=29.93;ReadPosRankSum=5.407;SOR=0.039	GT:AD:DP:GQ:PL	1/1:17,372:389:99:14707,721,0
bcmvs2	9839	.	G	T	20340.77	.	AC=2;AF=1.00;AN=2;BaseQRankSum=2.168;ClippingRankSum=0.000;DP=522;ExcessHet=3.0103;FS=0.000;MLEAC=2;MLEAF=1.00;MQ=25.78;MQRankSum=-3.744;QD=27.91;ReadPosRankSum=1.286;SOR=0.285	GT:AD:DP:GQ:PL	1/1:4,518:522:99:20369,1504,0
bcmvs2	9876	.	T	C	34696.77	.	AC=2;AF=1.00;AN=2;BaseQRankSum=1.787;ClippingRankSum=0.000;DP=901;ExcessHet=3.0103;FS=0.000;MLEAC=2;MLEAF=1.00;MQ=37.22;MQRankSum=-1.850;QD=29.65;ReadPosRankSum=1.468;SOR=0.115	GT:AD:DP:GQ:PL	1/1:2,898:900:99:34725,2626,0
bcmvs2	9958	.	A	G	115011.77	.	AC=2;AF=1.00;AN=2;BaseQRankSum=3.464;ClippingRankSum=0.000;DP=2684;ExcessHet=3.0103;FS=0.000;MLEAC=2;MLEAF=1.00;MQ=40.58;MQRankSum=-3.242;QD=24.06;ReadPosRankSum=1.929;SOR=1.835	GT:AD:DP:GQ:PL	1/1:7,2675:2682:99:115040,7855,0
bcmvs2	10011	.	A	G	145461.77	.	AC=2;AF=1.00;AN=2;BaseQRankSum=-0.045;ClippingRankSum=0.000;DP=3520;ExcessHet=3.0103;FS=0.000;MLEAC=2;MLEAF=1.00;MQ=40.98;MQRankSum=-2.385;QD=31.02;ReadPosRankSum=-0.190;SOR=7.369	GT:AD:DP:GQ:PL	1/1:10,3510:3520:99:145490,10201,0
