# Supplementary material for: Dynamic transcriptome profiling of Bean Common Mosaic Virus (BCMV) infection in Common Bean (Phaseolus vulgaris L.)
Source: BMC Genomics. 2016 Aug 11;17:613. doi: 10.1186/s12864-016-2976-8 (PMC4982238; doi:10.1186/s12864-016-2976-8)
Supplement: Additional file 8: — Variants from NL1I reads on the BCMVS2 genome assembly. Variant-call-format file, showing single-nucleotide variants between the NL1I genomic reads and the BCMVS2 genome assembly. (ZIP 12 kb) [file 12864_2016_2976_MOESM8_ESM.zip › Supporting_file_03-Variants_NL1I_reads_on_BCMVS2_genome.vcf.txt]

##fileformat=VCFv4.2
##FILTER=<ID=LowQual,Description="Low quality">
##FORMAT=<ID=AD,Number=R,Type=Integer,Description="Allelic depths for the ref and alt alleles in the order listed">
##FORMAT=<ID=DP,Number=1,Type=Integer,Description="Approximate read depth (reads with MQ=255 or with bad mates are filtered)">
##FORMAT=<ID=GQ,Number=1,Type=Integer,Description="Genotype Quality">
##FORMAT=<ID=GT,Number=1,Type=String,Description="Genotype">
##FORMAT=<ID=PL,Number=G,Type=Integer,Description="Normalized, Phred-scaled likelihoods for genotypes as defined in the VCF specification">
##GATKCommandLine.HaplotypeCaller=<ID=HaplotypeCaller,Version=3.6-0-g89b7209,Date="Wed Jun 22 18:06:09 CDT 2016",Epoch=1466636769815,CommandLineOptions="analysis_type=HaplotypeCaller input_file=[NL1I_BCMVS2.sorted.readgroups.bam] showFullBamList=false read_buffer_size=null read_filter=[] disable_read_filter=[] intervals=null excludeIntervals=null interval_set_rule=UNION interval_merging=ALL interval_padding=0 reference_sequence=NL1I.fasta nonDeterministicRandomSeed=false disableDithering=false maxRuntime=-1 maxRuntimeUnits=MINUTES downsampling_type=BY_SAMPLE downsample_to_fraction=null downsample_to_coverage=500 baq=OFF baqGapOpenPenalty=40.0 refactor_NDN_cigar_string=false fix_misencoded_quality_scores=false allow_potentially_misencoded_quality_scores=false useOriginalQualities=false defaultBaseQualities=-1 performanceLog=null BQSR=null quantize_quals=0 static_quantized_quals=null round_down_quantized=false disable_indel_quals=false emit_original_quals=false preserve_qscores_less_than=6 globalQScorePrior=-1.0 validation_strictness=SILENT remove_program_records=false keep_program_records=false sample_rename_mapping_file=null unsafe=null disable_auto_index_creation_and_locking_when_reading_rods=false no_cmdline_in_header=false sites_only=false never_trim_vcf_format_field=false bcf=false bam_compression=null simplifyBAM=false disable_bam_indexing=false generate_md5=false num_threads=1 num_cpu_threads_per_data_thread=1 num_io_threads=0 monitorThreadEfficiency=false num_bam_file_handles=null read_group_black_list=null pedigree=[] pedigreeString=[] pedigreeValidationType=STRICT allow_intervals_with_unindexed_bam=false generateShadowBCF=false variant_index_type=DYNAMIC_SEEK variant_index_parameter=-1 reference_window_stop=0 phone_home= gatk_key=null tag=NA logging_level=INFO log_to_file=null help=false version=false out=/scratch/jugpreet/Virus_Phaseolus_vulgaris/VirusGenomes/VariantAnalysis/NL1I_BCMVS2_RawSNPs.vcf likelihoodCalculationEngine=PairHMM heterogeneousKmerSizeResolution=COMBO_MIN dbsnp=(RodBinding name= source=UNBOUND) dontTrimActiveRegions=false maxDiscARExtension=25 maxGGAARExtension=300 paddingAroundIndels=150 paddingAroundSNPs=20 comp=[] annotation=[] excludeAnnotation=[] group=[StandardAnnotation, StandardHCAnnotation] debug=false useFilteredReadsForAnnotations=false emitRefConfidence=NONE bamOutput=null bamWriterType=CALLED_HAPLOTYPES emitDroppedReads=false disableOptimizations=false annotateNDA=false heterozygosity=0.001 indel_heterozygosity=1.25E-4 standard_min_confidence_threshold_for_calling=30.0 standard_min_confidence_threshold_for_emitting=30.0 max_alternate_alleles=6 max_num_PL_values=100 input_prior=[] sample_ploidy=2 genotyping_mode=DISCOVERY alleles=(RodBinding name= source=UNBOUND) contamination_fraction_to_filter=0.0 contamination_fraction_per_sample_file=null p_nonref_model=null exactcallslog=null output_mode=EMIT_VARIANTS_ONLY allSitePLs=false gcpHMM=10 pair_hmm_implementation=VECTOR_LOGLESS_CACHING pair_hmm_sub_implementation=ENABLE_ALL always_load_vector_logless_PairHMM_lib=false phredScaledGlobalReadMismappingRate=45 noFpga=false sample_name=null kmerSize=[10, 25] dontIncreaseKmerSizesForCycles=false allowNonUniqueKmersInRef=false numPruningSamples=1 recoverDanglingHeads=false doNotRecoverDanglingBranches=false minDanglingBranchLength=4 consensus=false maxNumHaplotypesInPopulation=128 errorCorrectKmers=false minPruning=2 debugGraphTransformations=false allowCyclesInKmerGraphToGeneratePaths=false graphOutput=null kmerLengthForReadErrorCorrection=25 minObservationsForKmerToBeSolid=20 GVCFGQBands=[1, 2, 3, 4, 5, 6, 7, 8, 9, 10, 11, 12, 13, 14, 15, 16, 17, 18, 19, 20, 21, 22, 23, 24, 25, 26, 27, 28, 29, 30, 31, 32, 33, 34, 35, 36, 37, 38, 39, 40, 41, 42, 43, 44, 45, 46, 47, 48, 49, 50, 51, 52, 53, 54, 55, 56, 57, 58, 59, 60, 70, 80, 90, 99] indelSizeToEliminateInRefModel=10 min_base_quality_score=10 includeUmappedReads=false useAllelesTrigger=false doNotRunPhysicalPhasing=true keepRG=null justDetermineActiveRegions=false dontGenotype=false dontUseSoftClippedBases=false captureAssemblyFailureBAM=false errorCorrectReads=false pcr_indel_model=CONSERVATIVE maxReadsInRegionPerSample=10000 minReadsPerAlignmentStart=10 mergeVariantsViaLD=false activityProfileOut=null activeRegionOut=null activeRegionIn=null activeRegionExtension=null forceActive=false activeRegionMaxSize=null bandPassSigma=null maxProbPropagationDistance=50 activeProbabilityThreshold=0.002 min_mapping_quality_score=20 filter_reads_with_N_cigar=false filter_mismatching_base_and_quals=false filter_bases_not_stored=false">
##INFO=<ID=AC,Number=A,Type=Integer,Description="Allele count in genotypes, for each ALT allele, in the same order as listed">
##INFO=<ID=AF,Number=A,Type=Float,Description="Allele Frequency, for each ALT allele, in the same order as listed">
##INFO=<ID=AN,Number=1,Type=Integer,Description="Total number of alleles in called genotypes">
##INFO=<ID=BaseQRankSum,Number=1,Type=Float,Description="Z-score from Wilcoxon rank sum test of Alt Vs. Ref base qualities">
##INFO=<ID=ClippingRankSum,Number=1,Type=Float,Description="Z-score From Wilcoxon rank sum test of Alt vs. Ref number of hard clipped bases">
##INFO=<ID=DP,Number=1,Type=Integer,Description="Approximate read depth; some reads may have been filtered">
##INFO=<ID=DS,Number=0,Type=Flag,Description="Were any of the samples downsampled?">
##INFO=<ID=ExcessHet,Number=1,Type=Float,Description="Phred-scaled p-value for exact test of excess heterozygosity">
##INFO=<ID=FS,Number=1,Type=Float,Description="Phred-scaled p-value using Fisher's exact test to detect strand bias">
##INFO=<ID=HaplotypeScore,Number=1,Type=Float,Description="Consistency of the site with at most two segregating haplotypes">
##INFO=<ID=InbreedingCoeff,Number=1,Type=Float,Description="Inbreeding coefficient as estimated from the genotype likelihoods per-sample when compared against the Hardy-Weinberg expectation">
##INFO=<ID=MLEAC,Number=A,Type=Integer,Description="Maximum likelihood expectation (MLE) for the allele counts (not necessarily the same as the AC), for each ALT allele, in the same order as listed">
##INFO=<ID=MLEAF,Number=A,Type=Float,Description="Maximum likelihood expectation (MLE) for the allele frequency (not necessarily the same as the AF), for each ALT allele, in the same order as listed">
##INFO=<ID=MQ,Number=1,Type=Float,Description="RMS Mapping Quality">
##INFO=<ID=MQRankSum,Number=1,Type=Float,Description="Z-score From Wilcoxon rank sum test of Alt vs. Ref read mapping qualities">
##INFO=<ID=QD,Number=1,Type=Float,Description="Variant Confidence/Quality by Depth">
##INFO=<ID=ReadPosRankSum,Number=1,Type=Float,Description="Z-score from Wilcoxon rank sum test of Alt vs. Ref read position bias">
##INFO=<ID=SOR,Number=1,Type=Float,Description="Symmetric Odds Ratio of 2x2 contingency table to detect strand bias">
##contig=<ID=nl1i,length=10049>
##reference=file:///scratch/jugpreet/Virus_Phaseolus_vulgaris/VirusGenomes/VariantAnalysis/NL1I.fasta
#CHROM	POS	ID	REF	ALT	QUAL	FILTER	INFO	FORMAT	nl1i
nl1i	66	.	C	T	41345.77	.	AC=2;AF=1.00;AN=2;BaseQRankSum=0.636;ClippingRankSum=0.000;DP=1007;ExcessHet=3.0103;FS=0.000;MLEAC=2;MLEAF=1.00;MQ=40.79;MQRankSum=-1.708;QD=26.01;ReadPosRankSum=2.129;SOR=3.829	GT:AD:DP:GQ:PL	1/1:4,1000:1004:99:41374,2616,0
nl1i	298	.	A	G	17210.77	.	AC=2;AF=1.00;AN=2;BaseQRankSum=1.673;ClippingRankSum=0.000;DP=410;ExcessHet=3.0103;FS=0.000;MLEAC=2;MLEAF=1.00;MQ=40.84;MQRankSum=-1.072;QD=31.72;ReadPosRankSum=1.301;SOR=0.272	GT:AD:DP:GQ:PL	1/1:1,409:410:99:17239,1205,0
nl1i	475	.	G	A	15967.77	.	AC=2;AF=1.00;AN=2;BaseQRankSum=0.321;ClippingRankSum=0.000;DP=356;ExcessHet=3.0103;FS=2.210;MLEAC=2;MLEAF=1.00;MQ=32.73;MQRankSum=-2.468;QD=25.64;ReadPosRankSum=-0.860;SOR=0.563	GT:AD:DP:GQ:PL	1/1:3,352:355:99:15996,989,0
nl1i	493	.	G	A	15737.77	.	AC=2;AF=1.00;AN=2;BaseQRankSum=0.318;ClippingRankSum=0.000;DP=352;ExcessHet=3.0103;FS=5.178;MLEAC=2;MLEAF=1.00;MQ=32.05;MQRankSum=-2.790;QD=33.73;ReadPosRankSum=-0.352;SOR=1.016	GT:AD:DP:GQ:PL	1/1:4,347:351:99:15766,949,0
nl1i	541	.	G	A	37600.77	.	AC=2;AF=1.00;AN=2;BaseQRankSum=0.838;ClippingRankSum=0.000;DP=914;ExcessHet=3.0103;FS=0.000;MLEAC=2;MLEAF=1.00;MQ=40.73;MQRankSum=-2.148;QD=35.75;ReadPosRankSum=1.438;SOR=0.162	GT:AD:DP:GQ:PL	1/1:5,905:910:99:37629,2536,0
nl1i	634	.	G	A	73678.77	.	AC=2;AF=1.00;AN=2;BaseQRankSum=-0.284;ClippingRankSum=0.000;DP=1748;ExcessHet=3.0103;FS=0.000;MLEAC=2;MLEAF=1.00;MQ=39.90;MQRankSum=-1.849;QD=32.37;ReadPosRankSum=0.644;SOR=0.938	GT:AD:DP:GQ:PL	1/1:2,1744:1746:99:73707,5172,0
nl1i	682	.	G	A	8543.77	.	AC=2;AF=1.00;AN=2;BaseQRankSum=1.225;ClippingRankSum=0.000;DP=300;ExcessHet=3.0103;FS=1.193;MLEAC=2;MLEAF=1.00;MQ=28.86;MQRankSum=-2.231;QD=28.57;ReadPosRankSum=1.060;SOR=0.755	GT:AD:DP:GQ:PL	1/1:11,288:299:99:8572,503,0
nl1i	691	.	C	T	14340.77	.	AC=2;AF=1.00;AN=2;BaseQRankSum=0.177;ClippingRankSum=0.000;DP=299;ExcessHet=3.0103;FS=12.164;MLEAC=2;MLEAF=1.00;MQ=24.41;MQRankSum=-4.417;QD=28.69;ReadPosRankSum=-3.541;SOR=0.028	GT:AD:DP:GQ:PL	1/1:5,294:299:99:14369,775,0
nl1i	703	.	G	A	13050.77	.	AC=2;AF=1.00;AN=2;BaseQRankSum=1.466;ClippingRankSum=0.000;DP=288;ExcessHet=3.0103;FS=11.283;MLEAC=2;MLEAF=1.00;MQ=31.29;MQRankSum=-3.225;QD=23.17;ReadPosRankSum=-0.152;SOR=0.046	GT:AD:DP:GQ:PL	1/1:5,282:287:99:13079,705,0
nl1i	1016	.	G	A	10535.77	.	AC=2;AF=1.00;AN=2;DP=242;ExcessHet=3.0103;FS=0.000;MLEAC=2;MLEAF=1.00;MQ=31.39;QD=31.60;SOR=0.971	GT:AD:DP:GQ:PL	1/1:0,242:242:99:10564,766,0
nl1i	1027	.	G	A	13153.77	.	AC=2;AF=1.00;AN=2;BaseQRankSum=0.002;ClippingRankSum=0.000;DP=371;ExcessHet=3.0103;FS=4.479;MLEAC=2;MLEAF=1.00;MQ=25.65;MQRankSum=-4.422;QD=27.26;ReadPosRankSum=1.508;SOR=1.323	GT:AD:DP:GQ:PL	1/1:5,363:368:99:13182,939,0
nl1i	1034	.	G	T	19935.77	.	AC=2;AF=1.00;AN=2;BaseQRankSum=2.447;ClippingRankSum=0.000;DP=451;ExcessHet=3.0103;FS=4.578;MLEAC=2;MLEAF=1.00;MQ=31.09;MQRankSum=-3.288;QD=32.98;ReadPosRankSum=0.480;SOR=1.403	GT:AD:DP:GQ:PL	1/1:5,446:451:99:19964,1202,0
nl1i	1119	.	T	G	35633.77	.	AC=2;AF=1.00;AN=2;BaseQRankSum=2.588;ClippingRankSum=0.000;DP=857;ExcessHet=3.0103;FS=0.000;MLEAC=2;MLEAF=1.00;MQ=40.93;MQRankSum=-1.877;QD=27.75;ReadPosRankSum=1.991;SOR=0.530	GT:AD:DP:GQ:PL	1/1:4,853:857:99:35662,2432,0
nl1i	1189	.	T	C	18455.77	.	AC=2;AF=1.00;AN=2;DP=410;ExcessHet=3.0103;FS=0.000;MLEAC=2;MLEAF=1.00;MQ=25.52;QD=32.13;SOR=0.833	GT:AD:DP:GQ:PL	1/1:0,409:409:99:18484,1255,0
nl1i	1190	.	G	A	18455.77	.	AC=2;AF=1.00;AN=2;DP=407;ExcessHet=3.0103;FS=0.000;MLEAC=2;MLEAF=1.00;MQ=24.97;QD=29.51;SOR=0.863	GT:AD:DP:GQ:PL	1/1:0,406:406:99:18484,1255,0
nl1i	1228	.	G	A	15747.77	.	AC=2;AF=1.00;AN=2;DP=396;ExcessHet=3.0103;FS=0.000;MLEAC=2;MLEAF=1.00;MQ=37.44;QD=25.23;SOR=1.772	GT:AD:DP:GQ:PL	1/1:0,396:396:99:15776,1190,0
nl1i	1324	.	G	A	20073.77	.	AC=2;AF=1.00;AN=2;DP=476;ExcessHet=3.0103;FS=0.000;MLEAC=2;MLEAF=1.00;MQ=40.51;QD=30.45;SOR=1.276	GT:AD:DP:GQ:PL	1/1:0,475:475:99:20102,1432,0
nl1i	1384	.	A	G	16673.77	.	AC=2;AF=1.00;AN=2;DP=461;ExcessHet=3.0103;FS=0.000;MLEAC=2;MLEAF=1.00;MQ=35.18;QD=36.57;SOR=1.793	GT:AD:DP:GQ:PL	1/1:0,461:461:99:16702,1385,0
nl1i	1417	.	C	T	22176.77	.	AC=2;AF=1.00;AN=2;DP=663;ExcessHet=3.0103;FS=0.000;MLEAC=2;MLEAF=1.00;MQ=30.92;QD=33.60;SOR=1.012	GT:AD:DP:GQ:PL	1/1:0,660:660:99:22205,1983,0
nl1i	1449	.	G	A	23970.77	.	AC=2;AF=1.00;AN=2;DP=658;ExcessHet=3.0103;FS=0.000;MLEAC=2;MLEAF=1.00;MQ=35.77;QD=29.45;SOR=1.028	GT:AD:DP:GQ:PL	1/1:0,658:658:99:23999,1974,0
nl1i	1515	.	T	C	16131.77	.	AC=2;AF=1.00;AN=2;BaseQRankSum=1.531;ClippingRankSum=0.000;DP=433;ExcessHet=3.0103;FS=0.000;MLEAC=2;MLEAF=1.00;MQ=36.04;MQRankSum=-1.370;QD=32.45;ReadPosRankSum=0.542;SOR=0.332	GT:AD:DP:GQ:PL	1/1:1,431:432:99:16160,1266,0
nl1i	1549	.	A	C	14933.77	.	AC=2;AF=1.00;AN=2;BaseQRankSum=0.352;ClippingRankSum=0.000;DP=361;ExcessHet=3.0103;FS=0.000;MLEAC=2;MLEAF=1.00;MQ=24.59;MQRankSum=-3.507;QD=25.35;ReadPosRankSum=1.728;SOR=0.527	GT:AD:DP:GQ:PL	1/1:3,358:361:99:14962,909,0
nl1i	1555	.	C	T	13642.77	.	AC=2;AF=1.00;AN=2;BaseQRankSum=-0.042;ClippingRankSum=0.000;DP=314;ExcessHet=3.0103;FS=2.188;MLEAC=2;MLEAF=1.00;MQ=24.26;MQRankSum=-3.860;QD=32.27;ReadPosRankSum=1.024;SOR=0.534	GT:AD:DP:GQ:PL	1/1:3,311:314:99:13671,770,0
nl1i	1582	.	A	C	10013.77	.	AC=2;AF=1.00;AN=2;BaseQRankSum=-0.597;ClippingRankSum=0.000;DP=247;ExcessHet=3.0103;FS=7.111;MLEAC=2;MLEAF=1.00;MQ=25.31;MQRankSum=-4.616;QD=35.72;ReadPosRankSum=-1.400;SOR=1.274	GT:AD:DP:GQ:PL	1/1:6,241:247:99:10042,525,0
nl1i	1597	.	T	C	13820.77	.	AC=2;AF=1.00;AN=2;BaseQRankSum=0.497;ClippingRankSum=0.000;DP=313;ExcessHet=3.0103;FS=2.519;MLEAC=2;MLEAF=1.00;MQ=33.40;MQRankSum=-2.386;QD=27.54;ReadPosRankSum=0.253;SOR=1.147	GT:AD:DP:GQ:PL	1/1:3,310:313:99:13849,792,0
nl1i	1705	.	T	C	24617.77	.	AC=2;AF=1.00;AN=2;DP=603;ExcessHet=3.0103;FS=0.000;MLEAC=2;MLEAF=1.00;MQ=41.22;QD=27.34;SOR=1.059	GT:AD:DP:GQ:PL	1/1:0,603:603:99:24646,1831,0
nl1i	1825	.	G	A	18788.77	.	AC=2;AF=1.00;AN=2;BaseQRankSum=1.772;ClippingRankSum=0.000;DP=446;ExcessHet=3.0103;FS=0.000;MLEAC=2;MLEAF=1.00;MQ=40.63;MQRankSum=-1.148;QD=30.75;ReadPosRankSum=-0.606;SOR=0.323	GT:AD:DP:GQ:PL	1/1:1,445:446:99:18817,1337,0
nl1i	1899	.	A	G	43116.77	.	AC=2;AF=1.00;AN=2;BaseQRankSum=1.213;ClippingRankSum=0.000;DP=1022;ExcessHet=3.0103;FS=0.000;MLEAC=2;MLEAF=1.00;MQ=40.70;MQRankSum=-2.010;QD=27.58;ReadPosRankSum=1.168;SOR=0.342	GT:AD:DP:GQ:PL	1/1:3,1018:1021:99:43145,2979,0
nl1i	1983	.	T	C	64126.77	.	AC=2;AF=1.00;AN=2;BaseQRankSum=3.257;ClippingRankSum=0.000;DP=1554;ExcessHet=3.0103;FS=0.000;MLEAC=2;MLEAF=1.00;MQ=40.81;MQRankSum=-1.731;QD=31.51;ReadPosRankSum=1.290;SOR=0.729	GT:AD:DP:GQ:PL	1/1:8,1545:1553:99:64155,4448,0
nl1i	2065	.	T	C	13319.77	.	AC=2;AF=1.00;AN=2;DP=342;ExcessHet=3.0103;FS=0.000;MLEAC=2;MLEAF=1.00;MQ=38.04;QD=31.01;SOR=1.075	GT:AD:DP:GQ:PL	1/1:0,342:342:99:13348,1028,0
nl1i	2104	.	A	G	15498.77	.	AC=2;AF=1.00;AN=2;BaseQRankSum=0.983;ClippingRankSum=0.000;DP=395;ExcessHet=3.0103;FS=0.000;MLEAC=2;MLEAF=1.00;MQ=37.22;MQRankSum=-1.463;QD=27.43;ReadPosRankSum=-1.690;SOR=0.229	GT:AD:DP:GQ:PL	1/1:1,393:394:99:15527,1144,0
nl1i	2152	.	C	T	15132.77	.	AC=2;AF=1.00;AN=2;DP=362;ExcessHet=3.0103;FS=0.000;MLEAC=2;MLEAF=1.00;MQ=39.32;QD=34.54;SOR=0.761	GT:AD:DP:GQ:PL	1/1:0,362:362:99:15161,1089,0
nl1i	2200	.	T	C	18375.77	.	AC=2;AF=1.00;AN=2;DP=442;ExcessHet=3.0103;FS=0.000;MLEAC=2;MLEAF=1.00;MQ=40.65;QD=29.79;SOR=1.092	GT:AD:DP:GQ:PL	1/1:0,441:441:99:18404,1327,0
nl1i	2281	.	A	G	19050.77	.	AC=2;AF=1.00;AN=2;DP=446;ExcessHet=3.0103;FS=0.000;MLEAC=2;MLEAF=1.00;MQ=40.73;QD=26.23;SOR=1.118	GT:AD:DP:GQ:PL	1/1:0,446:446:99:19079,1358,0
nl1i	2335	.	G	A	20268.77	.	AC=2;AF=1.00;AN=2;BaseQRankSum=2.476;ClippingRankSum=0.000;DP=552;ExcessHet=3.0103;FS=3.904;MLEAC=2;MLEAF=1.00;MQ=35.46;MQRankSum=-2.349;QD=33.09;ReadPosRankSum=2.218;SOR=0.815	GT:AD:DP:GQ:PL	1/1:3,549:552:99:20297,1557,0
nl1i	2367	.	A	G	18924.77	.	AC=2;AF=1.00;AN=2;DP=511;ExcessHet=3.0103;FS=0.000;MLEAC=2;MLEAF=1.00;MQ=35.39;QD=26.14;SOR=1.925	GT:AD:DP:GQ:PL	1/1:0,511:511:99:18953,1535,0
nl1i	2485	.	T	A	15964.77	.	AC=2;AF=1.00;AN=2;DP=423;ExcessHet=3.0103;FS=0.000;MLEAC=2;MLEAF=1.00;MQ=36.12;QD=29.60;SOR=2.263	GT:AD:DP:GQ:PL	1/1:0,423:423:99:15993,1272,0
nl1i	2519	.	C	T	16130.77	.	AC=2;AF=1.00;AN=2;DP=427;ExcessHet=3.0103;FS=0.000;MLEAC=2;MLEAF=1.00;MQ=36.28;QD=33.06;SOR=0.892	GT:AD:DP:GQ:PL	1/1:0,427:427:99:16159,1284,0
nl1i	2604	.	G	A	17334.77	.	AC=2;AF=1.00;AN=2;BaseQRankSum=1.537;ClippingRankSum=0.000;DP=454;ExcessHet=3.0103;FS=0.000;MLEAC=2;MLEAF=1.00;MQ=37.48;MQRankSum=-0.515;QD=29.55;ReadPosRankSum=1.284;SOR=1.492	GT:AD:DP:GQ:PL	1/1:2,451:453:99:17363,1285,0
nl1i	2641	.	C	T	10138.77	.	AC=2;AF=1.00;AN=2;BaseQRankSum=2.647;ClippingRankSum=0.000;DP=322;ExcessHet=3.0103;FS=2.041;MLEAC=2;MLEAF=1.00;MQ=29.17;MQRankSum=-3.483;QD=31.49;ReadPosRankSum=2.253;SOR=0.267	GT:AD:DP:GQ:PL	1/1:4,318:322:99:10167,811,0
nl1i	2662	.	C	T	13313.77	.	AC=2;AF=1.00;AN=2;BaseQRankSum=0.075;ClippingRankSum=0.000;DP=293;ExcessHet=3.0103;FS=0.000;MLEAC=2;MLEAF=1.00;MQ=34.91;MQRankSum=-1.354;QD=27.41;ReadPosRankSum=-1.437;SOR=0.459	GT:AD:DP:GQ:PL	1/1:1,291:292:99:13342,893,0
nl1i	2752	.	G	A	17848.77	.	AC=2;AF=1.00;AN=2;BaseQRankSum=1.724;ClippingRankSum=0.000;DP=422;ExcessHet=3.0103;FS=0.000;MLEAC=2;MLEAF=1.00;MQ=40.94;MQRankSum=-1.007;QD=34.07;ReadPosRankSum=0.571;SOR=0.642	GT:AD:DP:GQ:PL	1/1:1,421:422:99:17877,1201,0
nl1i	2896	.	T	C	72915.77	.	AC=2;AF=1.00;AN=2;DP=1865;ExcessHet=3.0103;FS=0.000;MLEAC=2;MLEAF=1.00;MQ=41.42;QD=30.52;SOR=1.356	GT:AD:DP:GQ:PL	1/1:0,1862:1862:99:72944,5605,0
nl1i	2977	.	G	A	19389.77	.	AC=2;AF=1.00;AN=2;DP=450;ExcessHet=3.0103;FS=0.000;MLEAC=2;MLEAF=1.00;MQ=40.69;QD=29.78;SOR=0.973	GT:AD:DP:GQ:PL	1/1:0,450:450:99:19418,1358,0
nl1i	3037	.	C	T	10105.77	.	AC=2;AF=1.00;AN=2;BaseQRankSum=1.178;ClippingRankSum=0.000;DP=238;ExcessHet=3.0103;FS=0.000;MLEAC=2;MLEAF=1.00;MQ=36.10;MQRankSum=-1.121;QD=29.88;ReadPosRankSum=-0.867;SOR=0.687	GT:AD:DP:GQ:PL	1/1:1,237:238:99:10134,635,0
nl1i	3055	.	G	A	4924.77	.	AC=2;AF=1.00;AN=2;BaseQRankSum=-1.030;ClippingRankSum=0.000;DP=100;ExcessHet=3.0103;FS=9.554;MLEAC=2;MLEAF=1.00;MQ=27.56;MQRankSum=-3.629;QD=29.19;ReadPosRankSum=-2.123;SOR=2.776	GT:AD:DP:GQ:PL	1/1:3,97:100:99:4953,223,0
nl1i	3076	.	T	C	28180.77	.	AC=2;AF=1.00;AN=2;BaseQRankSum=-0.062;ClippingRankSum=0.000;DP=582;ExcessHet=3.0103;FS=0.000;MLEAC=2;MLEAF=1.00;MQ=24.91;MQRankSum=-6.796;QD=32.94;ReadPosRankSum=-3.111;SOR=1.781	GT:AD:DP:GQ:PL	1/1:4,578:582:99:28209,1740,0
nl1i	3088	.	C	T	44789.77	.	AC=2;AF=1.00;AN=2;BaseQRankSum=-0.340;ClippingRankSum=0.000;DP=1043;ExcessHet=3.0103;FS=0.000;MLEAC=2;MLEAF=1.00;MQ=33.09;MQRankSum=-2.371;QD=31.91;ReadPosRankSum=-1.027;SOR=1.140	GT:AD:DP:GQ:PL	1/1:3,1040:1043:99:44818,2929,0
nl1i	3214	.	T	C	47375.77	.	AC=2;AF=1.00;AN=2;BaseQRankSum=0.525;ClippingRankSum=0.000;DP=1032;ExcessHet=3.0103;FS=0.000;MLEAC=2;MLEAF=1.00;MQ=34.53;MQRankSum=-2.390;QD=28.90;ReadPosRankSum=0.579;SOR=0.300	GT:AD:DP:GQ:PL	1/1:4,1027:1031:99:47404,3141,0
nl1i	3236	.	T	G	52657.77	.	AC=2;AF=1.00;AN=2;BaseQRankSum=-0.809;ClippingRankSum=0.000;DP=1163;ExcessHet=3.0103;FS=0.000;MLEAC=2;MLEAF=1.00;MQ=34.90;MQRankSum=-2.907;QD=28.85;ReadPosRankSum=-0.922;SOR=0.369	GT:AD:DP:GQ:PL	1/1:4,1159:1163:99:52686,3456,0
nl1i	3286	.	C	T	16618.77	.	AC=2;AF=1.00;AN=2;BaseQRankSum=0.725;ClippingRankSum=0.000;DP=367;ExcessHet=3.0103;FS=3.525;MLEAC=2;MLEAF=1.00;MQ=30.15;MQRankSum=-1.398;QD=30.90;ReadPosRankSum=0.907;SOR=0.605	GT:AD:DP:GQ:PL	1/1:1,366:367:99:16647,1122,0
nl1i	3298	.	T	A	25060.77	.	AC=2;AF=1.00;AN=2;BaseQRankSum=-0.384;ClippingRankSum=0.000;DP=697;ExcessHet=3.0103;FS=0.000;MLEAC=2;MLEAF=1.00;MQ=24.64;MQRankSum=-3.308;QD=30.28;ReadPosRankSum=-1.244;SOR=1.542	GT:AD:DP:GQ:PL	1/1:2,695:697:99:25089,2058,0
nl1i	3334	.	A	G	13138.77	.	AC=2;AF=1.00;AN=2;BaseQRankSum=1.704;ClippingRankSum=0.000;DP=457;ExcessHet=3.0103;FS=0.000;MLEAC=2;MLEAF=1.00;MQ=25.32;MQRankSum=-5.649;QD=28.75;ReadPosRankSum=1.277;SOR=1.293	GT:AD:DP:GQ:PL	1/1:4,453:457:99:13167,1256,0
nl1i	3436	.	T	C	24956.77	.	AC=2;AF=1.00;AN=2;DP=532;ExcessHet=3.0103;FS=0.000;MLEAC=2;MLEAF=1.00;MQ=34.20;QD=33.50;SOR=0.854	GT:AD:DP:GQ:PL	1/1:0,532:532:99:24985,1715,0
nl1i	3452	.	T	C	27664.77	.	AC=2;AF=1.00;AN=2;BaseQRankSum=2.714;ClippingRankSum=0.000;DP=708;ExcessHet=3.0103;FS=0.000;MLEAC=2;MLEAF=1.00;MQ=24.87;MQRankSum=-2.580;QD=35.52;ReadPosRankSum=1.659;SOR=0.427	GT:AD:DP:GQ:PL	1/1:3,705:708:99:27693,2229,0
nl1i	3463	.	A	G	37579.77	.	AC=2;AF=1.00;AN=2;BaseQRankSum=1.266;ClippingRankSum=0.000;DP=902;ExcessHet=3.0103;FS=0.000;MLEAC=2;MLEAF=1.00;MQ=24.98;MQRankSum=-3.349;QD=29.32;ReadPosRankSum=-0.547;SOR=0.113	GT:AD:DP:GQ:PL	1/1:2,900:902:99:37608,2931,0
nl1i	3499	.	A	C	78350.77	.	AC=2;AF=1.00;AN=2;BaseQRankSum=1.739;ClippingRankSum=0.000;DP=1789;ExcessHet=3.0103;FS=0.000;MLEAC=2;MLEAF=1.00;MQ=37.07;MQRankSum=-1.999;QD=33.82;ReadPosRankSum=1.278;SOR=0.686	GT:AD:DP:GQ:PL	1/1:2,1787:1789:99:78379,5389,0
nl1i	3568	.	T	C	8590.77	.	AC=2;AF=1.00;AN=2;BaseQRankSum=-1.237;ClippingRankSum=0.000;DP=251;ExcessHet=3.0103;FS=3.026;MLEAC=2;MLEAF=1.00;MQ=34.27;MQRankSum=-1.688;QD=34.23;ReadPosRankSum=-0.822;SOR=0.110	GT:AD:DP:GQ:PL	1/1:2,249:251:99:8619,666,0
nl1i	3583	.	G	A	7608.77	.	AC=2;AF=1.00;AN=2;BaseQRankSum=-1.318;ClippingRankSum=0.000;DP=186;ExcessHet=3.0103;FS=2.816;MLEAC=2;MLEAF=1.00;MQ=24.01;MQRankSum=-3.902;QD=29.14;ReadPosRankSum=-2.008;SOR=0.236	GT:AD:DP:GQ:PL	1/1:2,184:186:99:7637,478,0
nl1i	3586	.	A	G	7311.77	.	AC=2;AF=1.00;AN=2;BaseQRankSum=-2.343;ClippingRankSum=0.000;DP=159;ExcessHet=3.0103;FS=2.830;MLEAC=2;MLEAF=1.00;MQ=23.65;MQRankSum=-6.386;QD=28.91;ReadPosRankSum=-1.092;SOR=0.230	GT:AD:DP:GQ:PL	1/1:2,157:159:99:7340,445,0
nl1i	3613	.	A	G	3096.77	.	AC=2;AF=1.00;AN=2;BaseQRankSum=1.174;ClippingRankSum=0.000;DP=116;ExcessHet=3.0103;FS=4.624;MLEAC=2;MLEAF=1.00;MQ=24.07;MQRankSum=0.306;QD=26.70;ReadPosRankSum=1.745;SOR=1.375	GT:AD:DP:GQ:PL	1/1:1,115:116:99:3125,319,0
nl1i	3628	.	C	T	2331.77	.	AC=2;AF=1.00;AN=2;DP=42;ExcessHet=3.0103;FS=0.000;MLEAC=2;MLEAF=1.00;MQ=23.00;QD=28.95;SOR=2.780	GT:AD:DP:GQ:PL	1/1:0,42:42:99:2360,160,0
nl1i	3633	.	C	T	4401.77	.	AC=2;AF=1.00;AN=2;DP=80;ExcessHet=3.0103;FS=0.000;MLEAC=2;MLEAF=1.00;MQ=23.03;QD=28.74;SOR=0.968	GT:AD:DP:GQ:PL	1/1:0,80:80:99:4430,298,0
nl1i	3642	.	T	C	14648.77	.	AC=2;AF=1.00;AN=2;DP=252;ExcessHet=3.0103;FS=0.000;MLEAC=2;MLEAF=1.00;MQ=25.06;QD=29.70;SOR=1.619	GT:AD:DP:GQ:PL	1/1:0,251:251:99:14677,996,0
nl1i	3645	.	C	T	15015.77	.	AC=2;AF=1.00;AN=2;DP=340;ExcessHet=3.0103;FS=0.000;MLEAC=2;MLEAF=1.00;MQ=29.77;QD=24.16;SOR=1.967	GT:AD:DP:GQ:PL	1/1:0,339:339:99:15044,1034,0
nl1i	3877	.	A	G	16413.77	.	AC=2;AF=1.00;AN=2;DP=426;ExcessHet=3.0103;FS=0.000;MLEAC=2;MLEAF=1.00;MQ=37.28;QD=30.71;SOR=1.279	GT:AD:DP:GQ:PL	1/1:0,426:426:99:16442,1247,0
nl1i	3913	.	A	G	45261.77	.	AC=2;AF=1.00;AN=2;BaseQRankSum=1.265;ClippingRankSum=0.000;DP=890;ExcessHet=3.0103;FS=0.000;MLEAC=2;MLEAF=1.00;MQ=26.86;MQRankSum=-1.861;QD=26.43;ReadPosRankSum=-0.612;SOR=0.403	GT:AD:DP:GQ:PL	1/1:1,889:890:99:45290,3047,0
nl1i	3931	.	A	G	60520.77	.	AC=2;AF=1.00;AN=2;DP=1283;ExcessHet=3.0103;FS=0.000;MLEAC=2;MLEAF=1.00;MQ=29.04;QD=27.03;SOR=0.793	GT:AD:DP:GQ:PL	1/1:0,1283:1283:99:60549,4112,0
nl1i	3970	.	C	T	88421.77	.	AC=2;AF=1.00;AN=2;BaseQRankSum=-0.635;ClippingRankSum=0.000;DP=1864;ExcessHet=3.0103;FS=0.000;MLEAC=2;MLEAF=1.00;MQ=24.69;MQRankSum=-2.887;QD=28.26;ReadPosRankSum=0.278;SOR=1.150	GT:AD:DP:GQ:PL	1/1:2,1862:1864:99:88450,5783,0
nl1i	3979	.	G	A	84535.77	.	AC=2;AF=1.00;AN=2;BaseQRankSum=-0.943;ClippingRankSum=0.000;DP=1885;ExcessHet=3.0103;FS=0.000;MLEAC=2;MLEAF=1.00;MQ=28.15;MQRankSum=-2.436;QD=26.83;ReadPosRankSum=-1.271;SOR=1.364	GT:AD:DP:GQ:PL	1/1:2,1882:1884:99:84564,5556,0
nl1i	4048	.	T	C	8544.77	.	AC=2;AF=1.00;AN=2;BaseQRankSum=1.728;ClippingRankSum=0.000;DP=316;ExcessHet=3.0103;FS=3.020;MLEAC=2;MLEAF=1.00;MQ=24.50;MQRankSum=-3.637;QD=27.92;ReadPosRankSum=2.244;SOR=0.116	GT:AD:DP:GQ:PL	1/1:2,304:306:99:8573,885,0
nl1i	4050	.	C	T	15151.73	.	AC=2;AF=1.00;AN=2;DP=304;ExcessHet=3.0103;FS=0.000;MLEAC=2;MLEAF=1.00;MQ=23.18;QD=29.29;SOR=0.804	GT:AD:DP:GQ:PL	1/1:0,304:304:99:15189,1029,0
nl1i	4054	.	T	C	14482.77	.	AC=2;AF=1.00;AN=2;DP=305;ExcessHet=3.0103;FS=0.000;MLEAC=2;MLEAF=1.00;MQ=25.39;QD=30.77;SOR=0.998	GT:AD:DP:GQ:PL	1/1:0,305:305:99:14511,981,0
nl1i	4150	.	T	C	43419.77	.	AC=2;AF=1.00;AN=2;BaseQRankSum=2.099;ClippingRankSum=0.000;DP=1123;ExcessHet=3.0103;FS=0.000;MLEAC=2;MLEAF=1.00;MQ=36.78;MQRankSum=-1.892;QD=30.20;ReadPosRankSum=1.187;SOR=0.971	GT:AD:DP:GQ:PL	1/1:2,1120:1122:99:43448,3305,0
nl1i	4188	.	T	A	69300.77	.	AC=2;AF=1.00;AN=2;BaseQRankSum=1.787;ClippingRankSum=0.000;DP=1712;ExcessHet=3.0103;FS=0.000;MLEAC=2;MLEAF=1.00;MQ=38.08;MQRankSum=-1.318;QD=30.35;ReadPosRankSum=1.173;SOR=0.628	GT:AD:DP:GQ:PL	1/1:1,1711:1712:99:69329,5150,0
nl1i	4321	.	C	T	13084.77	.	AC=2;AF=1.00;AN=2;DP=284;ExcessHet=3.0103;FS=0.000;MLEAC=2;MLEAF=1.00;MQ=27.25;QD=33.77;SOR=0.722	GT:AD:DP:GQ:PL	1/1:0,284:284:99:13113,914,0
nl1i	4327	.	A	G	12689.77	.	AC=2;AF=1.00;AN=2;DP=281;ExcessHet=3.0103;FS=0.000;MLEAC=2;MLEAF=1.00;MQ=24.60;QD=30.10;SOR=0.700	GT:AD:DP:GQ:PL	1/1:0,281:281:99:12718,842,0
nl1i	4354	.	A	G	10991.77	.	AC=2;AF=1.00;AN=2;DP=277;ExcessHet=3.0103;FS=0.000;MLEAC=2;MLEAF=1.00;MQ=37.84;QD=26.63;SOR=1.212	GT:AD:DP:GQ:PL	1/1:0,277:277:99:11020,832,0
nl1i	4408	.	A	G	9821.77	.	AC=2;AF=1.00;AN=2;BaseQRankSum=-0.229;ClippingRankSum=0.000;DP=234;ExcessHet=3.0103;FS=0.000;MLEAC=2;MLEAF=1.00;MQ=37.72;MQRankSum=-1.096;QD=30.91;ReadPosRankSum=0.985;SOR=0.459	GT:AD:DP:GQ:PL	1/1:1,233:234:99:9850,659,0
nl1i	4429	.	G	A	13147.77	.	AC=2;AF=1.00;AN=2;BaseQRankSum=0.569;ClippingRankSum=0.000;DP=258;ExcessHet=3.0103;FS=0.000;MLEAC=2;MLEAF=1.00;MQ=25.20;MQRankSum=-2.192;QD=29.05;ReadPosRankSum=-1.721;SOR=1.230	GT:AD:DP:GQ:PL	1/1:1,257:258:99:13176,854,0
nl1i	4444	.	A	G	21781.77	.	AC=2;AF=1.00;AN=2;BaseQRankSum=1.401;ClippingRankSum=0.000;DP=519;ExcessHet=3.0103;FS=0.000;MLEAC=2;MLEAF=1.00;MQ=35.88;MQRankSum=-1.087;QD=31.80;ReadPosRankSum=0.998;SOR=1.133	GT:AD:DP:GQ:PL	1/1:1,517:518:99:21810,1503,0
nl1i	4648	.	A	G	20991.77	.	AC=2;AF=1.00;AN=2;DP=681;ExcessHet=3.0103;FS=0.000;MLEAC=2;MLEAF=1.00;MQ=27.91;QD=30.87;SOR=0.779	GT:AD:DP:GQ:PL	1/1:0,680:680:99:21020,2066,0
nl1i	4656	.	G	A	30986.77	.	AC=2;AF=1.00;AN=2;DP=738;ExcessHet=3.0103;FS=0.000;MLEAC=2;MLEAF=1.00;MQ=25.00;QD=26.66;SOR=0.760	GT:AD:DP:GQ:PL	1/1:0,736:736:99:31015,2247,0
nl1i	4696	.	T	C	14963.77	.	AC=2;AF=1.00;AN=2;DP=381;ExcessHet=3.0103;FS=0.000;MLEAC=2;MLEAF=1.00;MQ=37.79;QD=28.02;SOR=1.212	GT:AD:DP:GQ:PL	1/1:0,381:381:99:14992,1145,0
nl1i	4807	.	A	G	30192.77	.	AC=2;AF=1.00;AN=2;BaseQRankSum=1.769;ClippingRankSum=0.000;DP=710;ExcessHet=3.0103;FS=0.000;MLEAC=2;MLEAF=1.00;MQ=40.61;MQRankSum=-1.151;QD=26.14;ReadPosRankSum=-0.479;SOR=0.546	GT:AD:DP:GQ:PL	1/1:1,709:710:99:30221,2126,0
nl1i	4876	.	T	C	35353.77	.	AC=2;AF=1.00;AN=2;BaseQRankSum=3.085;ClippingRankSum=0.000;DP=874;ExcessHet=3.0103;FS=0.000;MLEAC=2;MLEAF=1.00;MQ=38.48;MQRankSum=-0.196;QD=31.08;ReadPosRankSum=3.209;SOR=0.057	GT:AD:DP:GQ:PL	1/1:4,868:872:99:35382,2458,0
nl1i	4914	.	C	T	20439.77	.	AC=2;AF=1.00;AN=2;BaseQRankSum=1.551;ClippingRankSum=0.000;DP=534;ExcessHet=3.0103;FS=0.000;MLEAC=2;MLEAF=1.00;MQ=38.20;MQRankSum=-0.863;QD=25.23;ReadPosRankSum=1.643;SOR=0.438	GT:AD:DP:GQ:PL	1/1:1,533:534:99:20468,1570,0
nl1i	4963	.	C	T	27517.77	.	AC=2;AF=1.00;AN=2;BaseQRankSum=2.851;ClippingRankSum=0.000;DP=835;ExcessHet=3.0103;FS=0.000;MLEAC=2;MLEAF=1.00;MQ=32.95;MQRankSum=-1.964;QD=33.03;ReadPosRankSum=2.203;SOR=1.391	GT:AD:DP:GQ:PL	1/1:5,828:833:99:27546,2359,0
nl1i	4999	.	T	C	83127.77	.	AC=2;AF=1.00;AN=2;BaseQRankSum=1.902;ClippingRankSum=0.000;DP=2090;ExcessHet=3.0103;FS=0.000;MLEAC=2;MLEAF=1.00;MQ=37.54;MQRankSum=-2.553;QD=25.92;ReadPosRankSum=0.464;SOR=0.974	GT:AD:DP:GQ:PL	1/1:3,2087:2090:99:83156,6166,0
nl1i	5053	.	A	G	17165.77	.	AC=2;AF=1.00;AN=2;BaseQRankSum=0.625;ClippingRankSum=0.000;DP=441;ExcessHet=3.0103;FS=0.000;MLEAC=2;MLEAF=1.00;MQ=38.05;MQRankSum=-1.057;QD=28.50;ReadPosRankSum=0.627;SOR=0.300	GT:AD:DP:GQ:PL	1/1:1,439:440:99:17194,1282,0
nl1i	5094	.	A	G	22780.77	.	AC=2;AF=1.00;AN=2;DP=494;ExcessHet=3.0103;FS=0.000;MLEAC=2;MLEAF=1.00;MQ=34.30;QD=30.09;SOR=1.342	GT:AD:DP:GQ:PL	1/1:0,494:494:99:22809,1771,0
nl1i	5119	.	C	T	20528.77	.	AC=2;AF=1.00;AN=2;BaseQRankSum=2.231;ClippingRankSum=0.000;DP=606;ExcessHet=3.0103;FS=0.000;MLEAC=2;MLEAF=1.00;MQ=24.20;MQRankSum=-2.762;QD=33.99;ReadPosRankSum=2.388;SOR=0.421	GT:AD:DP:GQ:PL	1/1:2,602:604:99:20557,1850,0
nl1i	5125	.	A	T	29306.77	.	AC=2;AF=1.00;AN=2;DP=666;ExcessHet=3.0103;FS=0.000;MLEAC=2;MLEAF=1.00;MQ=28.68;QD=28.05;SOR=0.768	GT:AD:DP:GQ:PL	1/1:0,666:666:99:29335,2005,0
nl1i	5194	.	T	C	49919.77	.	AC=2;AF=1.00;AN=2;BaseQRankSum=2.030;ClippingRankSum=0.000;DP=1245;ExcessHet=3.0103;FS=0.000;MLEAC=2;MLEAF=1.00;MQ=39.19;MQRankSum=-1.114;QD=27.45;ReadPosRankSum=2.271;SOR=0.065	GT:AD:DP:GQ:PL	1/1:3,1238:1241:99:49948,3642,0
nl1i	5242	.	T	C	10290.77	.	AC=2;AF=1.00;AN=2;BaseQRankSum=-1.042;ClippingRankSum=0.000;DP=234;ExcessHet=3.0103;FS=0.000;MLEAC=2;MLEAF=1.00;MQ=24.43;MQRankSum=-1.940;QD=30.05;ReadPosRankSum=1.534;SOR=0.315	GT:AD:DP:GQ:PL	1/1:1,233:234:99:10319,672,0
nl1i	5244	.	G	A	11144.77	.	AC=2;AF=1.00;AN=2;BaseQRankSum=0.000;ClippingRankSum=0.000;DP=219;ExcessHet=3.0103;FS=0.000;MLEAC=2;MLEAF=1.00;MQ=23.95;MQRankSum=-1.980;QD=24.44;ReadPosRankSum=1.267;SOR=0.383	GT:AD:DP:GQ:PL	1/1:1,218:219:99:11173,729,0
nl1i	5269	.	G	A	10151.77	.	AC=2;AF=1.00;AN=2;BaseQRankSum=-1.420;ClippingRankSum=0.000;DP=202;ExcessHet=3.0103;FS=0.000;MLEAC=2;MLEAF=1.00;MQ=23.67;MQRankSum=-2.104;QD=30.61;ReadPosRankSum=-1.176;SOR=0.565	GT:AD:DP:GQ:PL	1/1:1,201:202:99:10180,659,0
nl1i	5278	.	G	A	14997.77	.	AC=2;AF=1.00;AN=2;BaseQRankSum=0.545;ClippingRankSum=0.000;DP=408;ExcessHet=3.0103;FS=0.000;MLEAC=2;MLEAF=1.00;MQ=24.06;MQRankSum=-1.983;QD=32.01;ReadPosRankSum=-0.328;SOR=1.580	GT:AD:DP:GQ:PL	1/1:1,407:408:99:15026,1201,0
nl1i	5311	.	G	A	28905.77	.	AC=2;AF=1.00;AN=2;DP=839;ExcessHet=3.0103;FS=0.000;MLEAC=2;MLEAF=1.00;MQ=31.98;QD=34.53;SOR=1.395	GT:AD:DP:GQ:PL	1/1:0,837:837:99:28934,2516,0
nl1i	5350	.	A	G	31427.77	.	AC=2;AF=1.00;AN=2;BaseQRankSum=0.210;ClippingRankSum=0.000;DP=818;ExcessHet=3.0103;FS=0.000;MLEAC=2;MLEAF=1.00;MQ=36.87;MQRankSum=-2.415;QD=25.66;ReadPosRankSum=1.480;SOR=0.371	GT:AD:DP:GQ:PL	1/1:3,814:817:99:31456,2361,0
nl1i	5419	.	T	C	68285.77	.	AC=2;AF=1.00;AN=2;BaseQRankSum=3.074;ClippingRankSum=0.000;DP=1630;ExcessHet=3.0103;FS=0.000;MLEAC=2;MLEAF=1.00;MQ=40.80;MQRankSum=-2.119;QD=26.72;ReadPosRankSum=2.447;SOR=0.965	GT:AD:DP:GQ:PL	1/1:4,1624:1628:99:68314,4789,0
nl1i	5488	.	T	C	40475.77	.	AC=2;AF=1.00;AN=2;DP=982;ExcessHet=3.0103;FS=0.000;MLEAC=2;MLEAF=1.00;MQ=40.96;QD=31.44;SOR=0.793	GT:AD:DP:GQ:PL	1/1:0,981:981:99:40504,2883,0
nl1i	5656	.	C	T	96679.77	.	AC=2;AF=1.00;AN=2;BaseQRankSum=8.321;ClippingRankSum=0.000;DP=2334;ExcessHet=3.0103;FS=2.857;MLEAC=2;MLEAF=1.00;MQ=40.74;MQRankSum=-5.994;QD=26.93;ReadPosRankSum=9.102;SOR=0.008	GT:AD:DP:GQ:PL	1/1:32,2299:2331:99:96708,5868,0
nl1i	5707	.	C	T	32280.77	.	AC=2;AF=1.00;AN=2;BaseQRankSum=2.467;ClippingRankSum=0.000;DP=1017;ExcessHet=3.0103;FS=0.000;MLEAC=2;MLEAF=1.00;MQ=29.62;MQRankSum=0.190;QD=31.77;ReadPosRankSum=1.271;SOR=0.351	GT:AD:DP:GQ:PL	1/1:2,1014:1016:99:32309,3033,0
nl1i	5716	.	T	C	37194.77	.	AC=2;AF=1.00;AN=2;DP=796;ExcessHet=3.0103;FS=0.000;MLEAC=2;MLEAF=1.00;MQ=24.45;QD=28.94;SOR=2.546	GT:AD:DP:GQ:PL	1/1:0,795:795:99:37223,2613,0
nl1i	5746	.	T	C	31538.77	.	AC=2;AF=1.00;AN=2;DP=720;ExcessHet=3.0103;FS=0.000;MLEAC=2;MLEAF=1.00;MQ=24.82;QD=29.25;SOR=1.107	GT:AD:DP:GQ:PL	1/1:0,720:720:99:31567,2243,0
nl1i	5758	.	A	G	35256.77	.	AC=2;AF=1.00;AN=2;DP=793;ExcessHet=3.0103;FS=0.000;MLEAC=2;MLEAF=1.00;MQ=28.98;QD=25.65;SOR=1.828	GT:AD:DP:GQ:PL	1/1:0,793:793:99:35285,2428,0
nl1i	5806	.	A	G	34620.77	.	AC=2;AF=1.00;AN=2;BaseQRankSum=1.671;ClippingRankSum=0.000;DP=733;ExcessHet=3.0103;FS=0.000;MLEAC=2;MLEAF=1.00;MQ=29.26;MQRankSum=-1.583;QD=26.21;ReadPosRankSum=1.219;SOR=0.294	GT:AD:DP:GQ:PL	1/1:1,732:733:99:34649,2347,0
nl1i	5822	.	C	T	46941.77	.	AC=2;AF=1.00;AN=2;BaseQRankSum=1.729;ClippingRankSum=0.000;DP=995;ExcessHet=3.0103;FS=0.000;MLEAC=2;MLEAF=1.00;MQ=32.69;MQRankSum=-1.558;QD=38.08;ReadPosRankSum=1.631;SOR=1.073	GT:AD:DP:GQ:PL	1/1:1,994:995:99:46970,3170,0
nl1i	5889	.	T	C	25437.77	.	AC=2;AF=1.00;AN=2;DP=568;ExcessHet=3.0103;FS=0.000;MLEAC=2;MLEAF=1.00;MQ=25.12;QD=22.07;SOR=0.901	GT:AD:DP:GQ:PL	1/1:0,568:568:99:25466,1722,0
nl1i	5890	.	G	T	25396.77	.	AC=2;AF=1.00;AN=2;DP=550;ExcessHet=3.0103;FS=0.000;MLEAC=2;MLEAF=1.00;MQ=24.40;QD=33.32;SOR=0.909	GT:AD:DP:GQ:PL	1/1:0,550:550:99:25425,1719,0
nl1i	5956	.	T	G	13019.77	.	AC=2;AF=1.00;AN=2;DP=283;ExcessHet=3.0103;FS=0.000;MLEAC=2;MLEAF=1.00;MQ=35.19;QD=29.17;SOR=1.183	GT:AD:DP:GQ:PL	1/1:0,281:281:99:13048,912,0
nl1i	5966	.	T	C	22257.77	.	AC=2;AF=1.00;AN=2;DP=457;ExcessHet=3.0103;FS=0.000;MLEAC=2;MLEAF=1.00;MQ=25.12;QD=29.56;SOR=0.899	GT:AD:DP:GQ:PL	1/1:0,457:457:99:22286,1496,0
nl1i	5983	.	A	G	36196.77	.	AC=2;AF=1.00;AN=2;DP=845;ExcessHet=3.0103;FS=0.000;MLEAC=2;MLEAF=1.00;MQ=35.53;QD=29.70;SOR=0.859	GT:AD:DP:GQ:PL	1/1:0,845:845:99:36225,2563,0
nl1i	6118	.	G	A	40024.77	.	AC=2;AF=1.00;AN=2;DP=898;ExcessHet=3.0103;FS=0.000;MLEAC=2;MLEAF=1.00;MQ=35.54;QD=31.18;SOR=0.851	GT:AD:DP:GQ:PL	1/1:0,898:898:99:40053,2791,0
nl1i	6151	.	T	A	30814.77	.	AC=2;AF=1.00;AN=2;DP=651;ExcessHet=3.0103;FS=0.000;MLEAC=2;MLEAF=1.00;MQ=24.64;QD=32.78;SOR=1.662	GT:AD:DP:GQ:PL	1/1:0,651:651:99:30843,2071,0
nl1i	6166	.	C	T	41259.77	.	AC=2;AF=1.00;AN=2;BaseQRankSum=1.429;ClippingRankSum=0.000;DP=933;ExcessHet=3.0103;FS=0.000;MLEAC=2;MLEAF=1.00;MQ=35.93;MQRankSum=-1.420;QD=30.21;ReadPosRankSum=1.361;SOR=3.636	GT:AD:DP:GQ:PL	1/1:1,932:933:99:41288,2817,0
nl1i	6298	.	T	G	26471.77	.	AC=2;AF=1.00;AN=2;BaseQRankSum=2.933;ClippingRankSum=0.000;DP=703;ExcessHet=3.0103;FS=0.000;MLEAC=2;MLEAF=1.00;MQ=37.51;MQRankSum=2.603;QD=36.20;ReadPosRankSum=0.684;SOR=0.069	GT:AD:DP:GQ:PL	1/1:5,698:703:99:26500,1961,0
nl1i	6319	.	G	A	7233.77	.	AC=2;AF=1.00;AN=2;BaseQRankSum=1.768;ClippingRankSum=0.000;DP=253;ExcessHet=3.0103;FS=6.628;MLEAC=2;MLEAF=1.00;MQ=24.58;MQRankSum=-0.760;QD=28.59;ReadPosRankSum=-1.725;SOR=2.591	GT:AD:DP:GQ:PL	1/1:1,252:253:99:7262,755,0
nl1i	6322	.	G	A	10186.77	.	AC=2;AF=1.00;AN=2;DP=128;ExcessHet=3.0103;FS=0.000;MLEAC=2;MLEAF=1.00;MQ=23.34;QD=34.60;SOR=1.224	GT:AD:DP:GQ:PL	1/1:0,128:128:99:10215,683,0
nl1i	6448	.	G	A	19117.77	.	AC=2;AF=1.00;AN=2;DP=436;ExcessHet=3.0103;FS=0.000;MLEAC=2;MLEAF=1.00;MQ=37.55;QD=31.44;SOR=1.054	GT:AD:DP:GQ:PL	1/1:0,436:436:99:19146,1333,0
nl1i	6469	.	G	A	17078.77	.	AC=2;AF=1.00;AN=2;DP=332;ExcessHet=3.0103;FS=0.000;MLEAC=2;MLEAF=1.00;MQ=36.70;QD=27.33;SOR=0.904	GT:AD:DP:GQ:PL	1/1:0,332:332:99:17107,1188,0
nl1i	6533	.	T	C	44150.77	.	AC=2;AF=1.00;AN=2;BaseQRankSum=1.677;ClippingRankSum=0.000;DP=1040;ExcessHet=3.0103;FS=0.000;MLEAC=2;MLEAF=1.00;MQ=40.82;MQRankSum=-1.076;QD=28.36;ReadPosRankSum=0.861;SOR=0.265	GT:AD:DP:GQ:PL	1/1:1,1038:1039:99:44179,3096,0
nl1i	6769	.	A	G	17760.77	.	AC=2;AF=1.00;AN=2;BaseQRankSum=1.823;ClippingRankSum=0.000;DP=391;ExcessHet=3.0103;FS=4.368;MLEAC=2;MLEAF=1.00;MQ=29.93;MQRankSum=-1.476;QD=29.33;ReadPosRankSum=0.559;SOR=1.188	GT:AD:DP:GQ:PL	1/1:1,390:391:99:17789,1215,0
nl1i	6781	.	C	T	22649.77	.	AC=2;AF=1.00;AN=2;DP=526;ExcessHet=3.0103;FS=0.000;MLEAC=2;MLEAF=1.00;MQ=33.29;QD=35.31;SOR=0.813	GT:AD:DP:GQ:PL	1/1:0,526:526:99:22678,1637,0
nl1i	6850	.	T	C	17005.77	.	AC=2;AF=1.00;AN=2;BaseQRankSum=2.101;ClippingRankSum=0.000;DP=587;ExcessHet=3.0103;FS=0.000;MLEAC=2;MLEAF=1.00;MQ=25.67;MQRankSum=-2.632;QD=28.97;ReadPosRankSum=2.043;SOR=0.284	GT:AD:DP:GQ:PL	1/1:2,585:587:99:17034,1691,0
nl1i	6855	.	G	A	29013.77	.	AC=2;AF=1.00;AN=2;DP=636;ExcessHet=3.0103;FS=0.000;MLEAC=2;MLEAF=1.00;MQ=27.26;QD=30.74;SOR=1.199	GT:AD:DP:GQ:PL	1/1:0,636:636:99:29042,1978,0
nl1i	6925	.	C	T	25740.77	.	AC=2;AF=1.00;AN=2;BaseQRankSum=2.976;ClippingRankSum=0.000;DP=626;ExcessHet=3.0103;FS=0.000;MLEAC=2;MLEAF=1.00;MQ=39.41;MQRankSum=-1.280;QD=29.79;ReadPosRankSum=1.266;SOR=0.654	GT:AD:DP:GQ:PL	1/1:3,623:626:99:25769,1800,0
nl1i	6970	.	C	T	25552.77	.	AC=2;AF=1.00;AN=2;DP=614;ExcessHet=3.0103;FS=0.000;MLEAC=2;MLEAF=1.00;MQ=39.25;QD=29.14;SOR=0.884	GT:AD:DP:GQ:PL	1/1:0,614:614:99:25581,1848,0
nl1i	7035	.	C	T	23833.77	.	AC=2;AF=1.00;AN=2;DP=567;ExcessHet=3.0103;FS=0.000;MLEAC=2;MLEAF=1.00;MQ=40.73;QD=25.53;SOR=1.195	GT:AD:DP:GQ:PL	1/1:0,567:567:99:23862,1706,0
nl1i	7098	.	T	C	24502.77	.	AC=2;AF=1.00;AN=2;DP=540;ExcessHet=3.0103;FS=0.000;MLEAC=2;MLEAF=1.00;MQ=24.47;QD=34.70;SOR=0.778	GT:AD:DP:GQ:PL	1/1:0,540:540:99:24531,1659,0
nl1i	7099	.	C	T	24469.77	.	AC=2;AF=1.00;AN=2;DP=544;ExcessHet=3.0103;FS=0.000;MLEAC=2;MLEAF=1.00;MQ=24.68;QD=27.53;SOR=0.753	GT:AD:DP:GQ:PL	1/1:0,544:544:99:24498,1656,0
nl1i	7149	.	G	A	19818.77	.	AC=2;AF=1.00;AN=2;BaseQRankSum=2.448;ClippingRankSum=0.000;DP=482;ExcessHet=3.0103;FS=0.000;MLEAC=2;MLEAF=1.00;MQ=40.73;MQRankSum=-1.248;QD=32.91;ReadPosRankSum=-0.069;SOR=1.072	GT:AD:DP:GQ:PL	1/1:2,480:482:99:19847,1428,0
nl1i	7198	.	T	C	20472.77	.	AC=2;AF=1.00;AN=2;DP=490;ExcessHet=3.0103;FS=0.000;MLEAC=2;MLEAF=1.00;MQ=40.71;QD=29.55;SOR=0.894	GT:AD:DP:GQ:PL	1/1:0,489:489:99:20501,1457,0
nl1i	7267	.	A	G	47043.77	.	AC=2;AF=1.00;AN=2;BaseQRankSum=3.024;ClippingRankSum=0.000;DP=1088;ExcessHet=3.0103;FS=0.000;MLEAC=2;MLEAF=1.00;MQ=36.38;MQRankSum=-2.046;QD=28.55;ReadPosRankSum=2.427;SOR=0.102	GT:AD:DP:GQ:PL	1/1:3,1084:1087:99:47072,3290,0
nl1i	7285	.	T	C	41323.77	.	AC=2;AF=1.00;AN=2;BaseQRankSum=-0.431;ClippingRankSum=0.000;DP=900;ExcessHet=3.0103;FS=0.000;MLEAC=2;MLEAF=1.00;MQ=25.04;MQRankSum=-2.946;QD=34.12;ReadPosRankSum=1.124;SOR=0.664	GT:AD:DP:GQ:PL	1/1:2,898:900:99:41352,2680,0
nl1i	7294	.	A	G	34661.77	.	AC=2;AF=1.00;AN=2;BaseQRankSum=0.267;ClippingRankSum=0.000;DP=611;ExcessHet=3.0103;FS=0.000;MLEAC=2;MLEAF=1.00;MQ=25.32;MQRankSum=-1.568;QD=23.59;ReadPosRankSum=1.608;SOR=0.224	GT:AD:DP:GQ:PL	1/1:3,608:611:99:34690,2264,0
nl1i	7333	.	G	A	53317.77	.	AC=2;AF=1.00;AN=2;BaseQRankSum=1.512;ClippingRankSum=0.000;DP=1194;ExcessHet=3.0103;FS=0.000;MLEAC=2;MLEAF=1.00;MQ=24.66;MQRankSum=-1.971;QD=23.39;ReadPosRankSum=1.723;SOR=0.360	GT:AD:DP:GQ:PL	1/1:1,1193:1194:99:53346,3586,0
nl1i	7336	.	C	T	52980.77	.	AC=2;AF=1.00;AN=2;DP=1172;ExcessHet=3.0103;FS=0.000;MLEAC=2;MLEAF=1.00;MQ=24.67;QD=29.10;SOR=0.983	GT:AD:DP:GQ:PL	1/1:0,1172:1172:99:53009,3572,0
nl1i	7372	.	G	A	1302.03	.	AC=2;AF=1.00;AN=2;BaseQRankSum=-2.651;ClippingRankSum=0.000;DP=49;ExcessHet=3.0103;FS=10.172;MLEAC=2;MLEAF=1.00;MQ=24.65;MQRankSum=-5.020;QD=26.57;ReadPosRankSum=-2.222;SOR=0.540	GT:AD:DP:GQ:PL	1/1:3,46:49:12:1330,12,0
nl1i	7375	.	A	G	968.78	.	AC=1;AF=0.500;AN=2;BaseQRankSum=-1.972;ClippingRankSum=0.000;DP=15;ExcessHet=3.0103;FS=2.963;MLEAC=1;MLEAF=0.500;MQ=27.97;MQRankSum=-3.027;QD=33.61;ReadPosRankSum=-2.853;SOR=0.105	GT:AD:DP:GQ:PL	0/1:3,12:15:27:997,0,27
nl1i	7378	.	A	T	449.77	.	AC=1;AF=0.500;AN=2;BaseQRankSum=-2.553;ClippingRankSum=0.000;DP=15;ExcessHet=3.0103;FS=2.963;MLEAC=1;MLEAF=0.500;MQ=27.97;MQRankSum=-3.027;QD=29.98;ReadPosRankSum=-2.853;SOR=0.105	GT:AD:DP:GQ:PL	0/1:3,12:15:90:478,0,90
nl1i	7471	.	T	G	131.77	.	AC=1;AF=0.500;AN=2;BaseQRankSum=1.353;ClippingRankSum=0.000;DP=15;ExcessHet=3.0103;FS=0.000;MLEAC=1;MLEAF=0.500;MQ=42.00;MQRankSum=0.000;QD=10.14;ReadPosRankSum=-0.415;SOR=0.569	GT:AD:DP:GQ:PL	0/1:7,6:13:99:160,0,172
nl1i	7678	.	A	G	52985.77	.	AC=2;AF=1.00;AN=2;BaseQRankSum=2.166;ClippingRankSum=0.000;DP=1272;ExcessHet=3.0103;FS=0.000;MLEAC=2;MLEAF=1.00;MQ=40.76;MQRankSum=-1.447;QD=32.05;ReadPosRankSum=-0.632;SOR=1.694	GT:AD:DP:GQ:PL	1/1:2,1269:1271:99:53014,3764,0
nl1i	7732	.	G	A	52659.77	.	AC=2;AF=1.00;AN=2;BaseQRankSum=3.505;ClippingRankSum=0.000;DP=1367;ExcessHet=3.0103;FS=0.000;MLEAC=2;MLEAF=1.00;MQ=34.80;MQRankSum=-2.460;QD=27.96;ReadPosRankSum=2.657;SOR=0.637	GT:AD:DP:GQ:PL	1/1:4,1360:1364:99:52688,4047,0
nl1i	7768	.	C	T	8645.77	.	AC=2;AF=1.00;AN=2;BaseQRankSum=-1.398;ClippingRankSum=0.000;DP=212;ExcessHet=3.0103;FS=11.313;MLEAC=2;MLEAF=1.00;MQ=29.38;MQRankSum=-2.164;QD=31.21;ReadPosRankSum=-0.371;SOR=2.016	GT:AD:DP:GQ:PL	1/1:2,210:212:99:8674,607,0
nl1i	7789	.	T	G	11764.77	.	AC=2;AF=1.00;AN=2;BaseQRankSum=0.709;ClippingRankSum=0.000;DP=248;ExcessHet=3.0103;FS=8.092;MLEAC=2;MLEAF=1.00;MQ=24.59;MQRankSum=-2.743;QD=29.45;ReadPosRankSum=-0.634;SOR=0.930	GT:AD:DP:GQ:PL	1/1:2,246:248:99:11793,720,0
nl1i	7791	.	C	T	11389.77	.	AC=2;AF=1.00;AN=2;BaseQRankSum=0.220;ClippingRankSum=0.000;DP=242;ExcessHet=3.0103;FS=6.950;MLEAC=2;MLEAF=1.00;MQ=25.77;MQRankSum=-2.558;QD=34.05;ReadPosRankSum=0.081;SOR=0.501	GT:AD:DP:GQ:PL	1/1:2,240:242:99:11418,695,0
nl1i	7877	.	C	T	16273.77	.	AC=2;AF=1.00;AN=2;BaseQRankSum=1.979;ClippingRankSum=0.000;DP=385;ExcessHet=3.0103;FS=6.425;MLEAC=2;MLEAF=1.00;MQ=40.90;MQRankSum=-1.433;QD=29.97;ReadPosRankSum=1.999;SOR=0.285	GT:AD:DP:GQ:PL	1/1:2,383:385:99:16302,1089,0
nl1i	7966	.	T	C	17411.77	.	AC=2;AF=1.00;AN=2;BaseQRankSum=1.602;ClippingRankSum=0.000;DP=413;ExcessHet=3.0103;FS=0.000;MLEAC=2;MLEAF=1.00;MQ=40.76;MQRankSum=-1.300;QD=33.02;ReadPosRankSum=1.544;SOR=2.053	GT:AD:DP:GQ:PL	1/1:1,410:411:99:17440,1204,0
nl1i	8047	.	C	T	18444.77	.	AC=2;AF=1.00;AN=2;BaseQRankSum=1.983;ClippingRankSum=0.000;DP=444;ExcessHet=3.0103;FS=3.144;MLEAC=2;MLEAF=1.00;MQ=40.58;MQRankSum=-1.777;QD=25.76;ReadPosRankSum=2.386;SOR=0.189	GT:AD:DP:GQ:PL	1/1:3,441:444:99:18473,1233,0
nl1i	8104	.	C	T	19495.77	.	AC=2;AF=1.00;AN=2;BaseQRankSum=2.667;ClippingRankSum=0.000;DP=464;ExcessHet=3.0103;FS=4.274;MLEAC=2;MLEAF=1.00;MQ=40.72;MQRankSum=-2.393;QD=27.60;ReadPosRankSum=1.166;SOR=1.059	GT:AD:DP:GQ:PL	1/1:4,460:464:99:19524,1247,0
nl1i	8176	.	C	T	55825.77	.	AC=2;AF=1.00;AN=2;BaseQRankSum=1.475;ClippingRankSum=0.000;DP=1351;ExcessHet=3.0103;FS=0.000;MLEAC=2;MLEAF=1.00;MQ=40.92;MQRankSum=-2.251;QD=30.18;ReadPosRankSum=0.933;SOR=0.600	GT:AD:DP:GQ:PL	1/1:5,1343:1348:99:55854,3898,0
nl1i	8329	.	G	A	19020.77	.	AC=2;AF=1.00;AN=2;DP=406;ExcessHet=3.0103;FS=0.000;MLEAC=2;MLEAF=1.00;MQ=37.17;QD=31.32;SOR=2.056	GT:AD:DP:GQ:PL	1/1:0,406:406:99:19049,1359,0
nl1i	8351	.	C	T	17203.77	.	AC=2;AF=1.00;AN=2;BaseQRankSum=1.779;ClippingRankSum=0.000;DP=388;ExcessHet=3.0103;FS=0.000;MLEAC=2;MLEAF=1.00;MQ=36.51;MQRankSum=-1.221;QD=31.60;ReadPosRankSum=1.226;SOR=0.335	GT:AD:DP:GQ:PL	1/1:1,387:388:99:17232,1197,0
nl1i	8413	.	A	G	18431.77	.	AC=2;AF=1.00;AN=2;DP=400;ExcessHet=3.0103;FS=0.000;MLEAC=2;MLEAF=1.00;MQ=26.05;QD=29.42;SOR=1.078	GT:AD:DP:GQ:PL	1/1:0,400:400:99:18460,1255,0
nl1i	8416	.	A	G	19201.77	.	AC=2;AF=1.00;AN=2;DP=399;ExcessHet=3.0103;FS=0.000;MLEAC=2;MLEAF=1.00;MQ=24.76;QD=27.04;SOR=1.007	GT:AD:DP:GQ:PL	1/1:0,399:399:99:19230,1306,0
nl1i	8458	.	T	C	41341.77	.	AC=2;AF=1.00;AN=2;BaseQRankSum=-1.009;ClippingRankSum=0.000;DP=976;ExcessHet=3.0103;FS=0.000;MLEAC=2;MLEAF=1.00;MQ=39.97;MQRankSum=-2.370;QD=27.86;ReadPosRankSum=0.402;SOR=0.742	GT:AD:DP:GQ:PL	1/1:3,972:975:99:41370,2798,0
nl1i	8539	.	T	C	20706.77	.	AC=2;AF=1.00;AN=2;BaseQRankSum=3.176;ClippingRankSum=0.000;DP=525;ExcessHet=3.0103;FS=11.945;MLEAC=2;MLEAF=1.00;MQ=41.17;MQRankSum=-3.279;QD=26.73;ReadPosRankSum=-1.142;SOR=0.005	GT:AD:DP:GQ:PL	1/1:15,510:525:99:20735,1033,0
nl1i	8662	.	T	C	48536.77	.	AC=2;AF=1.00;AN=2;BaseQRankSum=3.669;ClippingRankSum=0.000;DP=1172;ExcessHet=3.0103;FS=3.904;MLEAC=2;MLEAF=1.00;MQ=40.97;MQRankSum=-2.850;QD=31.12;ReadPosRankSum=2.616;SOR=0.838	GT:AD:DP:GQ:PL	1/1:9,1163:1172:99:48565,3207,0
nl1i	8731	.	T	C	43621.77	.	AC=2;AF=1.00;AN=2;DP=1022;ExcessHet=3.0103;FS=0.000;MLEAC=2;MLEAF=1.00;MQ=40.01;QD=30.85;SOR=2.085	GT:AD:DP:GQ:PL	1/1:0,1021:1021:99:43650,3125,0
nl1i	8773	.	A	G	30770.77	.	AC=2;AF=1.00;AN=2;BaseQRankSum=1.123;ClippingRankSum=0.000;DP=710;ExcessHet=3.0103;FS=0.000;MLEAC=2;MLEAF=1.00;MQ=24.84;MQRankSum=-1.945;QD=32.64;ReadPosRankSum=-0.327;SOR=1.193	GT:AD:DP:GQ:PL	1/1:1,709:710:99:30799,2055,0
nl1i	8774	.	C	T	30770.77	.	AC=2;AF=1.00;AN=2;BaseQRankSum=0.592;ClippingRankSum=0.000;DP=653;ExcessHet=3.0103;FS=0.000;MLEAC=2;MLEAF=1.00;MQ=24.75;MQRankSum=-1.940;QD=28.39;ReadPosRankSum=-0.353;SOR=1.605	GT:AD:DP:GQ:PL	1/1:1,652:653:99:30799,2055,0
nl1i	8800	.	A	G	1291.77	.	AC=2;AF=1.00;AN=2;BaseQRankSum=-0.655;ClippingRankSum=0.000;DP=46;ExcessHet=3.0103;FS=0.000;MLEAC=2;MLEAF=1.00;MQ=24.66;MQRankSum=-4.337;QD=28.08;ReadPosRankSum=0.273;SOR=0.990	GT:AD:DP:GQ:PL	1/1:2,44:46:55:1320,55,0
nl1i	8809	.	G	A	844.77	.	AC=2;AF=1.00;AN=2;BaseQRankSum=-1.503;ClippingRankSum=0.000;DP=14;ExcessHet=3.0103;FS=0.000;MLEAC=2;MLEAF=1.00;MQ=26.40;MQRankSum=-2.071;QD=27.03;ReadPosRankSum=-1.529;SOR=1.061	GT:AD:DP:GQ:PL	1/1:1,13:14:33:873,33,0
nl1i	8824	.	G	A	431.28	.	AC=1;AF=0.500;AN=2;BaseQRankSum=-1.645;ClippingRankSum=0.000;DP=10;ExcessHet=3.0103;FS=0.000;MLEAC=1;MLEAF=0.500;MQ=25.54;MQRankSum=-1.645;QD=27.46;ReadPosRankSum=-1.645;SOR=1.022	GT:AD:DP:GQ:PL	0/1:1,9:10:9:459,0,9
nl1i	8835	.	A	G	5861.77	.	AC=2;AF=1.00;AN=2;BaseQRankSum=-1.752;ClippingRankSum=0.000;DP=163;ExcessHet=3.0103;FS=0.000;MLEAC=2;MLEAF=1.00;MQ=41.79;MQRankSum=-0.245;QD=27.74;ReadPosRankSum=0.625;SOR=1.790	GT:AD:DP:GQ:PL	1/1:1,162:163:99:5890,453,0
nl1i	8953	.	G	A	12767.77	.	AC=2;AF=1.00;AN=2;BaseQRankSum=0.295;ClippingRankSum=0.000;DP=334;ExcessHet=3.0103;FS=9.503;MLEAC=2;MLEAF=1.00;MQ=23.70;MQRankSum=-4.014;QD=30.52;ReadPosRankSum=-1.303;SOR=0.220	GT:AD:DP:GQ:PL	1/1:3,307:310:99:12796,858,0
nl1i	8954	.	A	G	13166.77	.	AC=2;AF=1.00;AN=2;BaseQRankSum=0.098;ClippingRankSum=0.000;DP=343;ExcessHet=3.0103;FS=9.704;MLEAC=2;MLEAF=1.00;MQ=23.70;MQRankSum=-2.561;QD=29.95;ReadPosRankSum=-1.307;SOR=0.275	GT:AD:DP:GQ:PL	1/1:3,316:319:99:13195,888,0
nl1i	8956	.	C	T	13137.77	.	AC=2;AF=1.00;AN=2;BaseQRankSum=1.152;ClippingRankSum=0.000;DP=345;ExcessHet=3.0103;FS=9.748;MLEAC=2;MLEAF=1.00;MQ=24.66;MQRankSum=-1.487;QD=31.03;ReadPosRankSum=-0.912;SOR=0.286	GT:AD:DP:GQ:PL	1/1:3,334:337:99:13166,867,0
nl1i	9025	.	G	A	46052.77	.	AC=2;AF=1.00;AN=2;BaseQRankSum=3.326;ClippingRankSum=0.000;DP=1108;ExcessHet=3.0103;FS=0.000;MLEAC=2;MLEAF=1.00;MQ=24.67;MQRankSum=-0.966;QD=28.89;ReadPosRankSum=2.004;SOR=0.235	GT:AD:DP:GQ:PL	1/1:4,1037:1041:99:46081,3064,0
nl1i	9027	.	G	A	46052.77	.	AC=2;AF=1.00;AN=2;BaseQRankSum=3.217;ClippingRankSum=0.000;DP=1107;ExcessHet=3.0103;FS=0.000;MLEAC=2;MLEAF=1.00;MQ=24.44;MQRankSum=-0.940;QD=29.64;ReadPosRankSum=2.316;SOR=0.251	GT:AD:DP:GQ:PL	1/1:4,1055:1059:99:46081,3064,0
nl1i	9076	.	A	G	37998.77	.	AC=2;AF=1.00;AN=2;DP=913;ExcessHet=3.0103;FS=0.000;MLEAC=2;MLEAF=1.00;MQ=40.94;QD=28.51;SOR=1.647	GT:AD:DP:GQ:PL	1/1:0,912:912:99:38027,2766,0
nl1i	9181	.	T	C	4313.77	.	AC=2;AF=1.00;AN=2;BaseQRankSum=1.545;ClippingRankSum=0.000;DP=110;ExcessHet=3.0103;FS=3.979;MLEAC=2;MLEAF=1.00;MQ=41.48;MQRankSum=-0.491;QD=31.90;ReadPosRankSum=-0.016;SOR=0.943	GT:AD:DP:GQ:PL	1/1:1,109:110:99:4342,297,0
nl1i	9282	.	T	G	14045.77	.	AC=2;AF=1.00;AN=2;BaseQRankSum=-0.302;ClippingRankSum=0.000;DP=348;ExcessHet=3.0103;FS=15.871;MLEAC=2;MLEAF=1.00;MQ=37.64;MQRankSum=-5.035;QD=28.79;ReadPosRankSum=2.059;SOR=0.089	GT:AD:DP:GQ:PL	1/1:19,329:348:99:14074,335,0
nl1i	9307	.	A	C	43537.77	.	AC=2;AF=1.00;AN=2;BaseQRankSum=1.954;ClippingRankSum=0.000;DP=1018;ExcessHet=3.0103;FS=9.154;MLEAC=2;MLEAF=1.00;MQ=25.05;MQRankSum=-9.931;QD=28.49;ReadPosRankSum=-2.809;SOR=0.046	GT:AD:DP:GQ:PL	1/1:27,991:1018:99:43566,1970,0
nl1i	9311	.	C	T	43772.77	.	AC=2;AF=1.00;AN=2;BaseQRankSum=3.156;ClippingRankSum=0.000;DP=1027;ExcessHet=3.0103;FS=9.131;MLEAC=2;MLEAF=1.00;MQ=25.63;MQRankSum=-9.200;QD=27.81;ReadPosRankSum=0.540;SOR=0.035	GT:AD:DP:GQ:PL	1/1:24,1002:1026:99:43801,1973,0
nl1i	9391	.	A	T	20274.77	.	AC=2;AF=1.00;AN=2;BaseQRankSum=2.386;ClippingRankSum=0.000;DP=502;ExcessHet=3.0103;FS=0.000;MLEAC=2;MLEAF=1.00;MQ=41.04;MQRankSum=-2.071;QD=30.34;ReadPosRankSum=1.445;SOR=0.190	GT:AD:DP:GQ:PL	1/1:5,496:501:99:20303,1308,0
nl1i	9454	.	C	T	12587.77	.	AC=2;AF=1.00;AN=2;BaseQRankSum=3.255;ClippingRankSum=0.000;DP=443;ExcessHet=3.0103;FS=0.000;MLEAC=2;MLEAF=1.00;MQ=26.76;MQRankSum=-1.704;QD=28.41;ReadPosRankSum=3.238;SOR=1.582	GT:AD:DP:GQ:PL	1/1:6,437:443:99:12616,1146,0
nl1i	9458	.	A	G	19666.77	.	AC=2;AF=1.00;AN=2;BaseQRankSum=2.318;ClippingRankSum=0.000;DP=443;ExcessHet=3.0103;FS=0.000;MLEAC=2;MLEAF=1.00;MQ=24.85;MQRankSum=-3.352;QD=29.84;ReadPosRankSum=1.678;SOR=0.162	GT:AD:DP:GQ:PL	1/1:3,440:443:99:19695,1299,0
nl1i	9490	.	A	G	11235.77	.	AC=2;AF=1.00;AN=2;BaseQRankSum=1.966;ClippingRankSum=0.000;DP=283;ExcessHet=3.0103;FS=3.021;MLEAC=2;MLEAF=1.00;MQ=25.88;MQRankSum=-2.680;QD=28.95;ReadPosRankSum=-0.460;SOR=0.116	GT:AD:DP:GQ:PL	1/1:2,281:283:99:11264,828,0
nl1i	9510	.	C	T	34898.77	.	AC=2;AF=1.00;AN=2;BaseQRankSum=2.315;ClippingRankSum=0.000;DP=808;ExcessHet=3.0103;FS=0.000;MLEAC=2;MLEAF=1.00;MQ=38.59;MQRankSum=-2.637;QD=31.93;ReadPosRankSum=1.342;SOR=0.155	GT:AD:DP:GQ:PL	1/1:5,802:807:99:34927,2271,0
nl1i	9580	.	G	A	34663.77	.	AC=2;AF=1.00;AN=2;BaseQRankSum=-0.757;ClippingRankSum=0.000;DP=789;ExcessHet=3.0103;FS=4.905;MLEAC=2;MLEAF=1.00;MQ=27.53;MQRankSum=-4.553;QD=31.11;ReadPosRankSum=-2.423;SOR=1.520	GT:AD:DP:GQ:PL	1/1:7,781:788:99:34692,2148,0
nl1i	9586	.	C	A	32506.77	.	AC=2;AF=1.00;AN=2;BaseQRankSum=-0.802;ClippingRankSum=0.000;DP=736;ExcessHet=3.0103;FS=6.087;MLEAC=2;MLEAF=1.00;MQ=24.51;MQRankSum=-4.768;QD=29.37;ReadPosRankSum=-4.221;SOR=2.273	GT:AD:DP:GQ:PL	1/1:6,730:736:99:32535,2032,0
nl1i	9595	.	A	G	41577.77	.	AC=2;AF=1.00;AN=2;BaseQRankSum=-0.672;ClippingRankSum=0.000;DP=938;ExcessHet=3.0103;FS=6.339;MLEAC=2;MLEAF=1.00;MQ=36.71;MQRankSum=-2.201;QD=33.54;ReadPosRankSum=-3.708;SOR=2.407	GT:AD:DP:GQ:PL	1/1:7,931:938:99:41606,2771,0
nl1i	9715	.	C	T	17837.77	.	AC=2;AF=1.00;AN=2;BaseQRankSum=0.923;ClippingRankSum=0.000;DP=445;ExcessHet=3.0103;FS=0.000;MLEAC=2;MLEAF=1.00;MQ=41.13;MQRankSum=-1.332;QD=30.57;ReadPosRankSum=2.087;SOR=0.954	GT:AD:DP:GQ:PL	1/1:3,442:445:99:17866,1228,0
nl1i	9823	.	A	G	16790.77	.	AC=2;AF=1.00;AN=2;BaseQRankSum=0.600;ClippingRankSum=0.000;DP=319;ExcessHet=3.0103;FS=0.000;MLEAC=2;MLEAF=1.00;MQ=27.81;MQRankSum=-1.694;QD=28.92;ReadPosRankSum=1.229;SOR=0.317	GT:AD:DP:GQ:PL	1/1:1,318:319:99:16819,1230,0
nl1i	9829	.	A	C	18275.77	.	AC=2;AF=1.00;AN=2;BaseQRankSum=1.339;ClippingRankSum=0.000;DP=476;ExcessHet=3.0103;FS=0.000;MLEAC=2;MLEAF=1.00;MQ=23.94;MQRankSum=-1.834;QD=25.56;ReadPosRankSum=1.826;SOR=0.310	GT:AD:DP:GQ:PL	1/1:4,472:476:99:18304,1365,0
nl1i	9840	.	T	G	29885.77	.	AC=2;AF=1.00;AN=2;BaseQRankSum=-1.606;ClippingRankSum=0.000;DP=790;ExcessHet=3.0103;FS=0.000;MLEAC=2;MLEAF=1.00;MQ=24.67;MQRankSum=-1.991;QD=30.68;ReadPosRankSum=-1.478;SOR=1.052	GT:AD:DP:GQ:PL	1/1:1,789:790:99:29914,2389,0
nl1i	9877	.	C	T	62908.77	.	AC=2;AF=1.00;AN=2;BaseQRankSum=2.403;ClippingRankSum=0.000;DP=1612;ExcessHet=3.0103;FS=0.000;MLEAC=2;MLEAF=1.00;MQ=36.81;MQRankSum=-2.293;QD=27.54;ReadPosRankSum=-0.862;SOR=1.582	GT:AD:DP:GQ:PL	1/1:7,1602:1609:99:62937,4499,0
nl1i	9959	.	G	A	101642.77	.	AC=2;AF=1.00;AN=2;BaseQRankSum=2.140;ClippingRankSum=0.000;DP=2371;ExcessHet=3.0103;FS=0.000;MLEAC=2;MLEAF=1.00;MQ=40.59;MQRankSum=-1.857;QD=29.63;ReadPosRankSum=1.730;SOR=0.070	GT:AD:DP:GQ:PL	1/1:3,2366:2369:99:101671,7109,0
nl1i	10012	.	G	A	61396.77	.	AC=2;AF=1.00;AN=2;BaseQRankSum=-0.156;ClippingRankSum=0.000;DP=2039;ExcessHet=3.0103;FS=0.000;MLEAC=2;MLEAF=1.00;MQ=40.63;MQRankSum=3.457;QD=33.40;ReadPosRankSum=-1.629;SOR=8.360	GT:AD:DP:GQ:PL	1/1:3,1835:1838:99:61425,5421,0
