# Supplementary material for: Dynamic transcriptome profiling of Bean Common Mosaic Virus (BCMV) infection in Common Bean (Phaseolus vulgaris L.)
Source: BMC Genomics. 2016 Aug 11;17:613. doi: 10.1186/s12864-016-2976-8 (PMC4982238; doi:10.1186/s12864-016-2976-8)
Supplement: Additional file 11: — Alternate splice events from the bean genome assembly. (ZIP 82 kb) [file 12864_2016_2976_MOESM11_ESM.zip › Supporting_file_05-ASevents_bean_genome.txt]

Chr08:1..59662532@	astalavista	as_event	57689997	57690108	.	-	.	as_code "1- , 2-"; transcript1_id "PAC:27154507"; splice_chain1 "57690108"; transcript2_id "PAC:27154509"; splice_chain2 "57689997";
Chr11:1..50367376@	astalavista	as_event	48594300	48594322	.	-	.	as_code "1- , 2-"; transcript1_id "PAC:27152312"; splice_chain1 "48594322"; transcript2_id "PAC:27152313"; splice_chain2 "48594300";
Chr11:1..50367376@	astalavista	as_event	48492392	48492482	.	+	.	as_code "1- , 2-"; transcript1_id "PAC:27151297"; splice_chain1 "48492392"; transcript2_id "PAC:27151298"; splice_chain2 "48492482";
Chr08:1..59662532@	astalavista	as_event	58014131	58014133	.	-	.	as_code "1- , 2-"; transcript1_id "PAC:27154418"; splice_chain1 "58014131"; transcript2_id "PAC:27154419"; splice_chain2 "58014133";
Chr07:1..51758522@	astalavista	as_event	39096995	39097007	.	-	.	as_code "1- , 2-"; transcript1_id "PAC:27160953"; splice_chain1 "39097007"; transcript2_id "PAC:27160954"; splice_chain2 "39096995";
Chr11:1..50367376@	astalavista	as_event	47773284	47773292	.	-	.	as_code "1- , 2-"; transcript1_id "PAC:27151624"; splice_chain1 "47773284"; transcript2_id "PAC:27151623"; splice_chain2 "47773292";
Chr07:1..51758522@	astalavista	as_event	38986182	38986185	.	+	.	as_code "1- , 2-"; transcript1_id "PAC:27158585"; splice_chain1 "38986182"; transcript2_id "PAC:27158586"; splice_chain2 "38986185";
Chr11:1..50367376@	astalavista	as_event	47839823	47839826	.	-	.	as_code "1- , 2-"; transcript1_id "PAC:27151767"; splice_chain1 "47839823"; transcript2_id "PAC:27151768"; splice_chain2 "47839826";
Chr11:1..50367376@	astalavista	as_event	47937622	47937628	.	+	.	as_code "1- , 2-"; transcript1_id "PAC:27152204"; splice_chain1 "47937628"; transcript2_id "PAC:27152203"; splice_chain2 "47937622";
Chr07:1..51758522@	astalavista	as_event	38593179	38593241	.	+	.	as_code "1- , 2-"; transcript1_id "PAC:27161263"; splice_chain1 "38593179"; transcript2_id "PAC:27161262"; splice_chain2 "38593241";
Chr07:1..51758522@	astalavista	as_event	40076974	40077100	.	-	.	as_code "1- , 2-"; transcript1_id "PAC:27158565"; splice_chain1 "40077100"; transcript2_id "PAC:27158563"; splice_chain2 "40076974";
Chr07:1..51758522@	astalavista	as_event	39400173	39400233	.	-	.	as_code "1- , 2-"; transcript1_id "PAC:27161314"; splice_chain1 "39400173"; transcript2_id "PAC:27161315"; splice_chain2 "39400233";
Chr08:1..59662532@	astalavista	as_event	56681759	56681762	.	-	.	as_code "1- , 2-"; transcript1_id "PAC:27154159"; splice_chain1 "56681759"; transcript2_id "PAC:27154158"; splice_chain2 "56681762";
Chr11:1..50367376@	astalavista	as_event	47177705	47177712	.	-	.	as_code "1- , 2-"; transcript1_id "PAC:27150786"; splice_chain1 "47177712"; transcript2_id "PAC:27150787"; splice_chain2 "47177705";
Chr08:1..59662532@	astalavista	as_event	56973603	56973606	.	-	.	as_code "1- , 2-"; transcript1_id "PAC:27153356"; splice_chain1 "56973606"; transcript2_id "PAC:27153357"; splice_chain2 "56973603";
Chr11:1..50367376@	astalavista	as_event	47056484	47056487	.	-	.	as_code "1- , 2-"; transcript1_id "PAC:27150542"; splice_chain1 "47056487"; transcript2_id "PAC:27150543"; splice_chain2 "47056484";
Chr08:1..59662532@	astalavista	as_event	57315328	57315444	.	-	.	as_code "1- , 2-"; transcript1_id "PAC:27155809"; splice_chain1 "57315328"; transcript2_id "PAC:27155810"; splice_chain2 "57315444";
Chr08:1..59662532@	astalavista	as_event	57151691	57151722	.	-	.	as_code "1- , 2-"; transcript1_id "PAC:27156261"; splice_chain1 "57151691"; transcript2_id "PAC:27156260"; splice_chain2 "57151722";
Chr11:1..50367376@	astalavista	as_event	46422137	46422146	.	-	.	as_code "1- , 2-"; transcript1_id "PAC:27151830"; splice_chain1 "46422146"; transcript2_id "PAC:27151831"; splice_chain2 "46422137";
Chr08:1..59662532@	astalavista	as_event	57038659	57038680	.	-	.	as_code "1- , 2-"; transcript1_id "PAC:27154514"; splice_chain1 "57038680"; transcript2_id "PAC:27154515"; splice_chain2 "57038659";
Chr08:1..59662532@	astalavista	as_event	57477758	57477783	.	+	.	as_code "1- , 2-"; transcript1_id "PAC:27153716"; splice_chain1 "57477758"; transcript2_id "PAC:27153717"; splice_chain2 "57477783";
Chr07:1..51758522@	astalavista	as_event	40262884	40262892	.	-	.	as_code "1- , 2-"; transcript1_id "PAC:27160726"; splice_chain1 "40262892"; transcript2_id "PAC:27160725"; splice_chain2 "40262884";
Chr11:1..50367376@	astalavista	as_event	45054837	45054840	.	-	.	as_code "1- , 2-"; transcript1_id "PAC:27150723"; splice_chain1 "45054840"; transcript2_id "PAC:27150724"; splice_chain2 "45054837";
Chr11:1..50367376@	astalavista	as_event	45108228	45108321	.	-	.	as_code "1- , 2-"; transcript1_id "PAC:27152540"; splice_chain1 "45108228"; transcript2_id "PAC:27152539"; splice_chain2 "45108321";
Chr11:1..50367376@	astalavista	as_event	45118486	45118492	.	-	.	as_code "1- , 2-"; transcript1_id "PAC:27151508"; splice_chain1 "45118486"; transcript2_id "PAC:27151509"; splice_chain2 "45118492";
Chr11:1..50367376@	astalavista	as_event	45015148	45015170	.	-	.	as_code "1- , 2-"; transcript1_id "PAC:27152859"; splice_chain1 "45015148"; transcript2_id "PAC:27152858"; splice_chain2 "45015170";
Chr11:1..50367376@	astalavista	as_event	44965991	44965999	.	-	.	as_code "1- , 2-"; transcript1_id "PAC:27150626"; splice_chain1 "44965991"; transcript2_id "PAC:27150628"; splice_chain2 "44965999";
Chr06:1..31977256@	astalavista	as_event	27135733	27135796	.	-	.	as_code "1- , 2-"; transcript1_id "PAC:27166786"; splice_chain1 "27135796"; transcript2_id "PAC:27166785"; splice_chain2 "27135733";
Chr11:1..50367376@	astalavista	as_event	45499625	45499628	.	-	.	as_code "1- , 2-"; transcript1_id "PAC:27152395"; splice_chain1 "45499625"; transcript2_id "PAC:27152394"; splice_chain2 "45499628";
Chr08:1..59662532@	astalavista	as_event	59428566	59428569	.	+	.	as_code "1- , 2-"; transcript1_id "PAC:27154840"; splice_chain1 "59428569"; transcript2_id "PAC:27154839"; splice_chain2 "59428566";
Chr08:1..59662532@	astalavista	as_event	59306086	59306089	.	-	.	as_code "1- , 2-"; transcript1_id "PAC:27154735"; splice_chain1 "59306086"; transcript2_id "PAC:27154734"; splice_chain2 "59306089";
Chr06:1..31977256@	astalavista	as_event	28556647	28556650	.	-	.	as_code "1- , 2-"; transcript1_id "PAC:27165276"; splice_chain1 "28556650"; transcript2_id "PAC:27165275"; splice_chain2 "28556647";
Chr06:1..31977256@	astalavista	as_event	27697616	27697621	.	-	.	as_code "1- , 2-"; transcript1_id "PAC:27166373"; splice_chain1 "27697616"; transcript2_id "PAC:27166374"; splice_chain2 "27697621";
Chr06:1..31977256@	astalavista	as_event	27693845	27693849	.	-	.	as_code "1- , 2-"; transcript1_id "PAC:27166380"; splice_chain1 "27693849"; transcript2_id "PAC:27166381"; splice_chain2 "27693845";
Chr11:1..50367376@	astalavista	as_event	43288726	43288760	.	-	.	as_code "1- , 2-"; transcript1_id "PAC:27152449"; splice_chain1 "43288760"; transcript2_id "PAC:27152450"; splice_chain2 "43288726";
Chr11:1..50367376@	astalavista	as_event	43218921	43218924	.	-	.	as_code "1- , 2-"; transcript1_id "PAC:27152105"; splice_chain1 "43218921"; transcript2_id "PAC:27152103"; splice_chain2 "43218924";
Chr06:1..31977256@	astalavista	as_event	27807767	27807773	.	-	.	as_code "1- , 2-"; transcript1_id "PAC:27165814"; splice_chain1 "27807767"; transcript2_id "PAC:27165811"; splice_chain2 "27807773";
Chr06:1..31977256@	astalavista	as_event	27974756	27974771	.	-	.	as_code "1- , 2-"; transcript1_id "PAC:27165198"; splice_chain1 "27974756"; transcript2_id "PAC:27165197"; splice_chain2 "27974771";
Chr06:1..31977256@	astalavista	as_event	27851503	27851520	.	-	.	as_code "1- , 2-"; transcript1_id "PAC:27167089"; splice_chain1 "27851520"; transcript2_id "PAC:27167091"; splice_chain2 "27851503";
Chr06:1..31977256@	astalavista	as_event	28176718	28176724	.	-	.	as_code "1- , 2-"; transcript1_id "PAC:27165764"; splice_chain1 "28176724"; transcript2_id "PAC:27165765"; splice_chain2 "28176718";
Chr06:1..31977256@	astalavista	as_event	28335144	28335200	.	-	.	as_code "1- , 2-"; transcript1_id "PAC:27165207"; splice_chain1 "28335200"; transcript2_id "PAC:27165206"; splice_chain2 "28335144";
Chr11:1..50367376@	astalavista	as_event	44080787	44080793	.	-	.	as_code "1- , 2-"; transcript1_id "PAC:27151731"; splice_chain1 "44080787"; transcript2_id "PAC:27151730"; splice_chain2 "44080793";
Chr11:1..50367376@	astalavista	as_event	43740227	43740890	.	-	.	as_code "1- , 2-"; transcript1_id "PAC:27152164"; splice_chain1 "43740890"; transcript2_id "PAC:27152163"; splice_chain2 "43740227";
Chr08:1..59662532@	astalavista	as_event	58462498	58462504	.	-	.	as_code "1- , 2-"; transcript1_id "PAC:27154947"; splice_chain1 "58462498"; transcript2_id "PAC:27154946"; splice_chain2 "58462504";
Chr11:1..50367376@	astalavista	as_event	44836771	44836775	.	+	.	as_code "1- , 2-"; transcript1_id "PAC:27150524"; splice_chain1 "44836771"; transcript2_id "PAC:27150525"; splice_chain2 "44836775";
Chr08:1..59662532@	astalavista	as_event	58404675	58404680	.	-	.	as_code "1- , 2-"; transcript1_id "PAC:27155812"; splice_chain1 "58404675"; transcript2_id "PAC:27155813"; splice_chain2 "58404680";
Chr08:1..59662532@	astalavista	as_event	58796368	58796408	.	-	.	as_code "1- , 2-"; transcript1_id "PAC:27155105"; splice_chain1 "58796408"; transcript2_id "PAC:27155106"; splice_chain2 "58796368";
Chr02:1..49040938@	astalavista	as_event	40396338	40396346	.	+	.	as_code "1- , 2-"; transcript1_id "PAC:27167699"; splice_chain1 "40396338"; transcript2_id "PAC:27167700"; splice_chain2 "40396346";
Chr11:1..50367376@	astalavista	as_event	1988042	1988045	.	-	.	as_code "1- , 2-"; transcript1_id "PAC:27151213"; splice_chain1 "1988045"; transcript2_id "PAC:27151214"; splice_chain2 "1988042";
Chr02:1..49040938@	astalavista	as_event	1755419	1755561	.	-	.	as_code "1- , 2-"; transcript1_id "PAC:27168733"; splice_chain1 "1755561"; transcript2_id "PAC:27168732"; splice_chain2 "1755419";
Chr07:1..51758522@	astalavista	as_event	44595625	44595630	.	-	.	as_code "1- , 2-"; transcript1_id "PAC:27160756"; splice_chain1 "44595630"; transcript2_id "PAC:27160755"; splice_chain2 "44595625";
Chr07:1..51758522@	astalavista	as_event	44306111	44306123	.	-	.	as_code "1- , 2-"; transcript1_id "PAC:27161017"; splice_chain1 "44306123"; transcript2_id "PAC:27161018"; splice_chain2 "44306111";
Chr07:1..51758522@	astalavista	as_event	44298690	44298819	.	+	.	as_code "1- , 2-"; transcript1_id "PAC:27160520"; splice_chain1 "44298819"; transcript2_id "PAC:27160519"; splice_chain2 "44298690";
Chr06:1..31977256@	astalavista	as_event	24980046	24980065	.	-	.	as_code "1- , 2-"; transcript1_id "PAC:27165744"; splice_chain1 "24980046"; transcript2_id "PAC:27165743"; splice_chain2 "24980065";
Chr02:1..49040938@	astalavista	as_event	1950038	1950048	.	+	.	as_code "1- , 2-"; transcript1_id "PAC:27171262"; splice_chain1 "1950038"; transcript2_id "PAC:27171263"; splice_chain2 "1950048";
Chr07:1..51758522@	astalavista	as_event	43951000	43951061	.	-	.	as_code "1- , 2-"; transcript1_id "PAC:27159323"; splice_chain1 "43951061"; transcript2_id "PAC:27159324"; splice_chain2 "43951000";
Chr02:1..49040938@	astalavista	as_event	39788253	39788256	.	-	.	as_code "1- , 2-"; transcript1_id "PAC:27169954"; splice_chain1 "39788253"; transcript2_id "PAC:27169953"; splice_chain2 "39788256";
Chr11:1..50367376@	astalavista	as_event	1435591	1435601	.	-	.	as_code "1- , 2-"; transcript1_id "PAC:27150986"; splice_chain1 "1435591"; transcript2_id "PAC:27150987"; splice_chain2 "1435601";
Chr11:1..50367376@	astalavista	as_event	1431041	1431077	.	-	.	as_code "1- , 2-"; transcript1_id "PAC:27150984"; splice_chain1 "1431077"; transcript2_id "PAC:27150985"; splice_chain2 "1431041";
Chr06:1..31977256@	astalavista	as_event	26188501	26188504	.	-	.	as_code "1- , 2-"; transcript1_id "PAC:27166095"; splice_chain1 "26188501"; transcript2_id "PAC:27166094"; splice_chain2 "26188504";
Chr02:1..49040938@	astalavista	as_event	482328	482334	.	-	.	as_code "1- , 2-"; transcript1_id "PAC:27170724"; splice_chain1 "482328"; transcript2_id "PAC:27170723"; splice_chain2 "482334";
Chr02:1..49040938@	astalavista	as_event	538987	539311	.	+	.	as_code "1- , 2-"; transcript1_id "PAC:27169871"; splice_chain1 "539311"; transcript2_id "PAC:27169872"; splice_chain2 "538987";
Chr02:1..49040938@	astalavista	as_event	539550	539644	.	+	.	as_code "1- , 2-"; transcript1_id "PAC:27169870"; splice_chain1 "539644"; transcript2_id "PAC:27169873"; splice_chain2 "539550";
Chr02:1..49040938@	astalavista	as_event	39565082	39565085	.	-	.	as_code "1- , 2-"; transcript1_id "PAC:27168996"; splice_chain1 "39565085"; transcript2_id "PAC:27168997"; splice_chain2 "39565082";
Chr02:1..49040938@	astalavista	as_event	237013	237016	.	+	.	as_code "1- , 2-"; transcript1_id "PAC:27168234"; splice_chain1 "237013"; transcript2_id "PAC:27168233"; splice_chain2 "237016";
Chr02:1..49040938@	astalavista	as_event	202877	202880	.	-	.	as_code "1- , 2-"; transcript1_id "PAC:27169487"; splice_chain1 "202880"; transcript2_id "PAC:27169486"; splice_chain2 "202877";
Chr02:1..49040938@	astalavista	as_event	65097	65105	.	-	.	as_code "1- , 2-"; transcript1_id "PAC:27168321"; splice_chain1 "65097"; transcript2_id "PAC:27168322"; splice_chain2 "65105";
Chr02:1..49040938@	astalavista	as_event	39211854	39211859	.	-	.	as_code "1- , 2-"; transcript1_id "PAC:27171200"; splice_chain1 "39211859"; transcript2_id "PAC:27171199"; splice_chain2 "39211854";
Chr06:1..31977256@	astalavista	as_event	26849024	26849027	.	-	.	as_code "1- , 2-"; transcript1_id "PAC:27166400"; splice_chain1 "26849024"; transcript2_id "PAC:27166399"; splice_chain2 "26849027";
Chr06:1..31977256@	astalavista	as_event	26864642	26864647	.	+	.	as_code "1- , 2-"; transcript1_id "PAC:27167410"; splice_chain1 "26864647"; transcript2_id "PAC:27167409"; splice_chain2 "26864642";
Chr07:1..51758522@	astalavista	as_event	45691373	45691385	.	-	.	as_code "1- , 2-"; transcript1_id "PAC:27159188"; splice_chain1 "45691385"; transcript2_id "PAC:27159189"; splice_chain2 "45691373";
Chr07:1..51758522@	astalavista	as_event	45690982	45690985	.	-	.	as_code "1- , 2-"; transcript1_id "PAC:27159188"; splice_chain1 "45690982"; transcript2_id "PAC:27159187"; splice_chain2 "45690985";
Chr02:1..49040938@	astalavista	as_event	717417	717597	.	-	.	as_code "1- , 2-"; transcript1_id "PAC:27168091"; splice_chain1 "717417"; transcript2_id "PAC:27168090"; splice_chain2 "717597";
Chr02:1..49040938@	astalavista	as_event	564873	564901	.	-	.	as_code "1- , 2-"; transcript1_id "PAC:27170057"; splice_chain1 "564873"; transcript2_id "PAC:27170056"; splice_chain2 "564901";
Chr02:1..49040938@	astalavista	as_event	558013	558016	.	+	.	as_code "1- , 2-"; transcript1_id "PAC:27169167"; splice_chain1 "558016"; transcript2_id "PAC:27169168"; splice_chain2 "558013";
Chr07:1..51758522@	astalavista	as_event	45226260	45226315	.	-	.	as_code "1- , 2-"; transcript1_id "PAC:27158818"; splice_chain1 "45226315"; transcript2_id "PAC:27158819"; splice_chain2 "45226260";
Chr02:1..49040938@	astalavista	as_event	1059356	1059359	.	-	.	as_code "1- , 2-"; transcript1_id "PAC:27167766"; splice_chain1 "1059356"; transcript2_id "PAC:27167765"; splice_chain2 "1059359";
Chr02:1..49040938@	astalavista	as_event	3576820	3576858	.	-	.	as_code "1- , 2-"; transcript1_id "PAC:27169777"; splice_chain1 "3576820"; transcript2_id "PAC:27169779"; splice_chain2 "3576858";
Chr02:1..49040938@	astalavista	as_event	3702289	3702294	.	-	.	as_code "1- , 2-"; transcript1_id "PAC:27167583"; splice_chain1 "3702289"; transcript2_id "PAC:27167582"; splice_chain2 "3702294";
Chr02:1..49040938@	astalavista	as_event	3688759	3688763	.	-	.	as_code "1- , 2-"; transcript1_id "PAC:27168879"; splice_chain1 "3688759"; transcript2_id "PAC:27168880"; splice_chain2 "3688763";
Chr06:1..31977256@	astalavista	as_event	23166908	23166927	.	+	.	as_code "1- , 2-"; transcript1_id "PAC:27166801"; splice_chain1 "23166908"; transcript2_id "PAC:27166800"; splice_chain2 "23166927";
Chr03:1..52284309@	astalavista	as_event	90567	90582	.	-	.	as_code "1- , 2-"; transcript1_id "PAC:27142150"; splice_chain1 "90567"; transcript2_id "PAC:27142151"; splice_chain2 "90582";
Chr07:1..51758522@	astalavista	as_event	41810045	41810067	.	-	.	as_code "1- , 2-"; transcript1_id "PAC:27158786"; splice_chain1 "41810067"; transcript2_id "PAC:27158787"; splice_chain2 "41810045";
Chr03:1..52284309@	astalavista	as_event	225829	225838	.	-	.	as_code "1- , 2-"; transcript1_id "PAC:27143818"; splice_chain1 "225829"; transcript2_id "PAC:27143817"; splice_chain2 "225838";
Chr03:1..52284309@	astalavista	as_event	212976	212985	.	-	.	as_code "1- , 2-"; transcript1_id "PAC:27143369"; splice_chain1 "212985"; transcript2_id "PAC:27143372"; splice_chain2 "212976";
Chr03:1..52284309@	astalavista	as_event	262497	262548	.	-	.	as_code "1- , 2-"; transcript1_id "PAC:27142654"; splice_chain1 "262548"; transcript2_id "PAC:27142657"; splice_chain2 "262497";
Chr03:1..52284309@	astalavista	as_event	261320	261329	.	-	.	as_code "1- , 2-"; transcript1_id "PAC:27142654"; splice_chain1 "261329"; transcript2_id "PAC:27142657"; splice_chain2 "261320";
Chr06:1..31977256@	astalavista	as_event	22637298	22637428	.	-	.	as_code "1- , 2-"; transcript1_id "PAC:27165546"; splice_chain1 "22637298"; transcript2_id "PAC:27165547"; splice_chain2 "22637428";
Chr03:1..52284309@	astalavista	as_event	637768	637816	.	+	.	as_code "1- , 2-"; transcript1_id "PAC:27145169"; splice_chain1 "637816"; transcript2_id "PAC:27145170"; splice_chain2 "637768";
Chr06:1..31977256@	astalavista	as_event	22919003	22919006	.	-	.	as_code "1- , 2-"; transcript1_id "PAC:27165663"; splice_chain1 "22919006"; transcript2_id "PAC:27165664"; splice_chain2 "22919003";
Chr07:1..51758522@	astalavista	as_event	41979218	41979288	.	-	.	as_code "1- , 2-"; transcript1_id "PAC:27158542"; splice_chain1 "41979218"; transcript2_id "PAC:27158543"; splice_chain2 "41979288";
Chr03:1..52284309@	astalavista	as_event	720752	720781	.	-	.	as_code "1- , 2-"; transcript1_id "PAC:27144113"; splice_chain1 "720752"; transcript2_id "PAC:27144111"; splice_chain2 "720781";
Chr03:1..52284309@	astalavista	as_event	719791	719794	.	-	.	as_code "1- , 2-"; transcript1_id "PAC:27144113"; splice_chain1 "719791"; transcript2_id "PAC:27144112"; splice_chain2 "719794";
Chr07:1..51758522@	astalavista	as_event	42061876	42061894	.	-	.	as_code "1- , 2-"; transcript1_id "PAC:27160827"; splice_chain1 "42061876"; transcript2_id "PAC:27160830"; splice_chain2 "42061894";
Chr07:1..51758522@	astalavista	as_event	42152768	42152775	.	-	.	as_code "1- , 2-"; transcript1_id "PAC:27160838"; splice_chain1 "42152775"; transcript2_id "PAC:27160837"; splice_chain2 "42152768";
Chr07:1..51758522@	astalavista	as_event	42152632	42152659	.	-	.	as_code "1- , 2-"; transcript1_id "PAC:27160838"; splice_chain1 "42152632"; transcript2_id "PAC:27160837"; splice_chain2 "42152659";
Chr07:1..51758522@	astalavista	as_event	42128682	42128685	.	-	.	as_code "1- , 2-"; transcript1_id "PAC:27159317"; splice_chain1 "42128685"; transcript2_id "PAC:27159318"; splice_chain2 "42128682";
Chr07:1..51758522@	astalavista	as_event	42087588	42087591	.	-	.	as_code "1- , 2-"; transcript1_id "PAC:27159686"; splice_chain1 "42087591"; transcript2_id "PAC:27159687"; splice_chain2 "42087588";
Chr02:1..49040938@	astalavista	as_event	42196397	42196450	.	-	.	as_code "1- , 2-"; transcript1_id "PAC:27168298"; splice_chain1 "42196397"; transcript2_id "PAC:27168299"; splice_chain2 "42196450";
Chr02:1..49040938@	astalavista	as_event	42405776	42405779	.	-	.	as_code "1- , 2-"; transcript1_id "PAC:27167593"; splice_chain1 "42405776"; transcript2_id "PAC:27167592"; splice_chain2 "42405779";
Chr02:1..49040938@	astalavista	as_event	2943215	2943240	.	-	.	as_code "1- , 2-"; transcript1_id "PAC:27167948"; splice_chain1 "2943240"; transcript2_id "PAC:27167949"; splice_chain2 "2943215";
Chr02:1..49040938@	astalavista	as_event	2804015	2804280	.	-	.	as_code "1- , 2-"; transcript1_id "PAC:27168246"; splice_chain1 "2804280"; transcript2_id "PAC:27168245"; splice_chain2 "2804015";
Chr02:1..49040938@	astalavista	as_event	2515400	2515403	.	+	.	as_code "1- , 2-"; transcript1_id "PAC:27168569"; splice_chain1 "2515400"; transcript2_id "PAC:27168570"; splice_chain2 "2515403";
Chr02:1..49040938@	astalavista	as_event	2323900	2323931	.	-	.	as_code "1- , 2-"; transcript1_id "PAC:27170588"; splice_chain1 "2323931"; transcript2_id "PAC:27170589"; splice_chain2 "2323900";
Chr02:1..49040938@	astalavista	as_event	2290394	2290405	.	-	.	as_code "1- , 2-"; transcript1_id "PAC:27167693"; splice_chain1 "2290405"; transcript2_id "PAC:27167694"; splice_chain2 "2290394";
Chr06:1..31977256@	astalavista	as_event	24234967	24235032	.	-	.	as_code "1- , 2-"; transcript1_id "PAC:27165233"; splice_chain1 "24235032"; transcript2_id "PAC:27165232"; splice_chain2 "24234967";
Chr06:1..31977256@	astalavista	as_event	24661486	24661497	.	+	.	as_code "1- , 2-"; transcript1_id "PAC:27167320"; splice_chain1 "24661486"; transcript2_id "PAC:27167319"; splice_chain2 "24661497";
Chr06:1..31977256@	astalavista	as_event	24772688	24772840	.	-	.	as_code "1- , 2-"; transcript1_id "PAC:27166075"; splice_chain1 "24772688"; transcript2_id "PAC:27166074"; splice_chain2 "24772840";
Chr07:1..51758522@	astalavista	as_event	42954598	42954610	.	-	.	as_code "1- , 2-"; transcript1_id "PAC:27158882"; splice_chain1 "42954598"; transcript2_id "PAC:27158881"; splice_chain2 "42954610";
Chr07:1..51758522@	astalavista	as_event	42988485	42988488	.	-	.	as_code "1- , 2-"; transcript1_id "PAC:27158961"; splice_chain1 "42988485"; transcript2_id "PAC:27158960"; splice_chain2 "42988488";
Chr06:1..31977256@	astalavista	as_event	23899141	23899182	.	-	.	as_code "1- , 2-"; transcript1_id "PAC:27165492"; splice_chain1 "23899141"; transcript2_id "PAC:27165491"; splice_chain2 "23899182";
Chr11:1..50367376@	astalavista	as_event	48741141	48741148	.	-	.	as_code "1- , 2-"; transcript1_id "PAC:27150580"; splice_chain1 "48741148"; transcript2_id "PAC:27150581"; splice_chain2 "48741141";
Chr07:1..51758522@	astalavista	as_event	43435188	43435198	.	-	.	as_code "1- , 2-"; transcript1_id "PAC:27158775"; splice_chain1 "43435188"; transcript2_id "PAC:27158776"; splice_chain2 "43435198";
Chr07:1..51758522@	astalavista	as_event	43610749	43610752	.	-	.	as_code "1- , 2-"; transcript1_id "PAC:27161160"; splice_chain1 "43610749"; transcript2_id "PAC:27161159"; splice_chain2 "43610752";
Chr07:1..51758522@	astalavista	as_event	43779794	43779830	.	-	.	as_code "1- , 2-"; transcript1_id "PAC:27160267"; splice_chain1 "43779794"; transcript2_id "PAC:27160266"; splice_chain2 "43779830";
Chr11:1..50367376@	astalavista	as_event	49732107	49732110	.	-	.	as_code "1- , 2-"; transcript1_id "PAC:27150619"; splice_chain1 "49732110"; transcript2_id "PAC:27150620"; splice_chain2 "49732107";
Chr07:1..51758522@	astalavista	as_event	43792015	43792026	.	-	.	as_code "1- , 2-"; transcript1_id "PAC:27159300"; splice_chain1 "43792026"; transcript2_id "PAC:27159303"; splice_chain2 "43792015";
Chr07:1..51758522@	astalavista	as_event	43789337	43789342	.	-	.	as_code "1- , 2-"; transcript1_id "PAC:27159300"; splice_chain1 "43789337"; transcript2_id "PAC:27159303"; splice_chain2 "43789342";
Chr02:1..49040938@	astalavista	as_event	41015641	41015646	.	-	.	as_code "1- , 2-"; transcript1_id "PAC:27168538"; splice_chain1 "41015641"; transcript2_id "PAC:27168539"; splice_chain2 "41015646";
Chr02:1..49040938@	astalavista	as_event	41160143	41160161	.	+	.	as_code "1- , 2-"; transcript1_id "PAC:27170544"; splice_chain1 "41160143"; transcript2_id "PAC:27170545"; splice_chain2 "41160161";
Chr07:1..51758522@	astalavista	as_event	42669595	42669603	.	-	.	as_code "1- , 2-"; transcript1_id "PAC:27158768"; splice_chain1 "42669595"; transcript2_id "PAC:27158767"; splice_chain2 "42669603";
Chr07:1..51758522@	astalavista	as_event	42744228	42744375	.	-	.	as_code "1- , 2-"; transcript1_id "PAC:27158917"; splice_chain1 "42744375"; transcript2_id "PAC:27158918"; splice_chain2 "42744228";
Chr01:1..52205531@	astalavista	as_event	39923236	39923249	.	-	.	as_code "1- , 2-"; transcript1_id "PAC:27163070"; splice_chain1 "39923249"; transcript2_id "PAC:27163071"; splice_chain2 "39923236";
Chr07:1..51758522@	astalavista	as_event	48309429	48309432	.	-	.	as_code "1- , 2-"; transcript1_id "PAC:27161227"; splice_chain1 "48309429"; transcript2_id "PAC:27161225"; splice_chain2 "48309432";
Chr07:1..51758522@	astalavista	as_event	48592577	48592583	.	-	.	as_code "1- , 2-"; transcript1_id "PAC:27159549"; splice_chain1 "48592577"; transcript2_id "PAC:27159548"; splice_chain2 "48592583";
Chr07:1..51758522@	astalavista	as_event	48592577	48592816	.	-	.	as_code "1- , 2-"; transcript1_id "PAC:27159549"; splice_chain1 "48592577"; transcript2_id "PAC:27159547"; splice_chain2 "48592816";
Chr07:1..51758522@	astalavista	as_event	48592583	48592816	.	-	.	as_code "1- , 2-"; transcript1_id "PAC:27159548"; splice_chain1 "48592583"; transcript2_id "PAC:27159547"; splice_chain2 "48592816";
Chr01:1..52205531@	astalavista	as_event	39237003	39237057	.	-	.	as_code "1- , 2-"; transcript1_id "PAC:27164507"; splice_chain1 "39237057"; transcript2_id "PAC:27164508"; splice_chain2 "39237003";
Chr02:1..49040938@	astalavista	as_event	35696427	35696431	.	+	.	as_code "1- , 2-"; transcript1_id "PAC:27171255"; splice_chain1 "35696427"; transcript2_id "PAC:27171254"; splice_chain2 "35696431";
Chr02:1..49040938@	astalavista	as_event	35284572	35284575	.	-	.	as_code "1- , 2-"; transcript1_id "PAC:27169493"; splice_chain1 "35284575"; transcript2_id "PAC:27169494"; splice_chain2 "35284572";
Chr07:1..51758522@	astalavista	as_event	48060065	48060068	.	-	.	as_code "1- , 2-"; transcript1_id "PAC:27160327"; splice_chain1 "48060068"; transcript2_id "PAC:27160329"; splice_chain2 "48060065";
Chr02:1..49040938@	astalavista	as_event	35026808	35026817	.	-	.	as_code "1- , 2-"; transcript1_id "PAC:27169244"; splice_chain1 "35026817"; transcript2_id "PAC:27169242"; splice_chain2 "35026808";
Chr01:1..52205531@	astalavista	as_event	40689786	40689792	.	-	.	as_code "1- , 2-"; transcript1_id "PAC:27163583"; splice_chain1 "40689792"; transcript2_id "PAC:27163584"; splice_chain2 "40689786";
Chr02:1..49040938@	astalavista	as_event	34628702	34628706	.	-	.	as_code "1- , 2-"; transcript1_id "PAC:27170033"; splice_chain1 "34628702"; transcript2_id "PAC:27170034"; splice_chain2 "34628706";
Chr02:1..49040938@	astalavista	as_event	34816999	34817025	.	-	.	as_code "1- , 2-"; transcript1_id "PAC:27170049"; splice_chain1 "34816999"; transcript2_id "PAC:27170048"; splice_chain2 "34817025";
Chr01:1..52205531@	astalavista	as_event	37992237	37992246	.	-	.	as_code "1- , 2-"; transcript1_id "PAC:27164886"; splice_chain1 "37992246"; transcript2_id "PAC:27164887"; splice_chain2 "37992237";
Chr01:1..52205531@	astalavista	as_event	38220642	38220792	.	-	.	as_code "1- , 2-"; transcript1_id "PAC:27163551"; splice_chain1 "38220792"; transcript2_id "PAC:27163550"; splice_chain2 "38220642";
Chr07:1..51758522@	astalavista	as_event	49642102	49642105	.	-	.	as_code "1- , 2-"; transcript1_id "PAC:27159429"; splice_chain1 "49642105"; transcript2_id "PAC:27159430"; splice_chain2 "49642102";
Chr07:1..51758522@	astalavista	as_event	49625283	49625346	.	-	.	as_code "1- , 2-"; transcript1_id "PAC:27159725"; splice_chain1 "49625283"; transcript2_id "PAC:27159724"; splice_chain2 "49625346";
Chr02:1..49040938@	astalavista	as_event	33029288	33029291	.	-	.	as_code "1- , 2-"; transcript1_id "PAC:27168897"; splice_chain1 "33029291"; transcript2_id "PAC:27168896"; splice_chain2 "33029288";
Chr02:1..49040938@	astalavista	as_event	33945942	33945948	.	-	.	as_code "1- , 2-"; transcript1_id "PAC:27169030"; splice_chain1 "33945942"; transcript2_id "PAC:27169029"; splice_chain2 "33945948";
Chr02:1..49040938@	astalavista	as_event	33880939	33880942	.	-	.	as_code "1- , 2-"; transcript1_id "PAC:27170003"; splice_chain1 "33880939"; transcript2_id "PAC:27170001"; splice_chain2 "33880942";
Chr02:1..49040938@	astalavista	as_event	33880560	33880566	.	-	.	as_code "1- , 2-"; transcript1_id "PAC:27170003"; splice_chain1 "33880560"; transcript2_id "PAC:27170002"; splice_chain2 "33880566";
Chr02:1..49040938@	astalavista	as_event	48707030	48707037	.	-	.	as_code "1- , 2-"; transcript1_id "PAC:27170177"; splice_chain1 "48707030"; transcript2_id "PAC:27170176"; splice_chain2 "48707037";
Chr02:1..49040938@	astalavista	as_event	48767419	48767461	.	+	.	as_code "1- , 2-"; transcript1_id "PAC:27171166"; splice_chain1 "48767419"; transcript2_id "PAC:27171167"; splice_chain2 "48767461";
Chr02:1..49040938@	astalavista	as_event	34340168	34340215	.	-	.	as_code "1- , 2-"; transcript1_id "PAC:27170705"; splice_chain1 "34340215"; transcript2_id "PAC:27170707"; splice_chain2 "34340168";
Chr02:1..49040938@	astalavista	as_event	34335593	34335611	.	-	.	as_code "1- , 2-"; transcript1_id "PAC:27170705"; splice_chain1 "34335593"; transcript2_id "PAC:27170706"; splice_chain2 "34335611";
Chr02:1..49040938@	astalavista	as_event	48842379	48842383	.	+	.	as_code "1- , 2-"; transcript1_id "PAC:27168257"; splice_chain1 "48842379"; transcript2_id "PAC:27168256"; splice_chain2 "48842383";
Chr02:1..49040938@	astalavista	as_event	48382375	48382378	.	-	.	as_code "1- , 2-"; transcript1_id "PAC:27168695"; splice_chain1 "48382375"; transcript2_id "PAC:27168694"; splice_chain2 "48382378";
Chr07:1..51758522@	astalavista	as_event	49164514	49164524	.	-	.	as_code "1- , 2-"; transcript1_id "PAC:27160449"; splice_chain1 "49164524"; transcript2_id "PAC:27160450"; splice_chain2 "49164514";
Chr07:1..51758522@	astalavista	as_event	48866000	48866035	.	-	.	as_code "1- , 2-"; transcript1_id "PAC:27159596"; splice_chain1 "48866035"; transcript2_id "PAC:27159595"; splice_chain2 "48866000";
Chr02:1..49040938@	astalavista	as_event	33159300	33159305	.	-	.	as_code "1- , 2-"; transcript1_id "PAC:27167541"; splice_chain1 "33159300"; transcript2_id "PAC:27167542"; splice_chain2 "33159305";
Chr01:1..52205531@	astalavista	as_event	38495280	38495306	.	+	.	as_code "1- , 2-"; transcript1_id "PAC:27162018"; splice_chain1 "38495306"; transcript2_id "PAC:27162021"; splice_chain2 "38495280";
Chr01:1..52205531@	astalavista	as_event	38825393	38825396	.	-	.	as_code "1- , 2-"; transcript1_id "PAC:27164206"; splice_chain1 "38825393"; transcript2_id "PAC:27164205"; splice_chain2 "38825396";
Chr02:1..49040938@	astalavista	as_event	33511499	33511502	.	-	.	as_code "1- , 2-"; transcript1_id "PAC:27169890"; splice_chain1 "33511502"; transcript2_id "PAC:27169888"; splice_chain2 "33511499";
Chr01:1..52205531@	astalavista	as_event	42750083	42750104	.	-	.	as_code "1- , 2-"; transcript1_id "PAC:27163425"; splice_chain1 "42750104"; transcript2_id "PAC:27163424"; splice_chain2 "42750083";
Chr01:1..52205531@	astalavista	as_event	42748191	42748264	.	-	.	as_code "1- , 2-"; transcript1_id "PAC:27163425"; splice_chain1 "42748264"; transcript2_id "PAC:27163422"; splice_chain2 "42748191";
Chr01:1..52205531@	astalavista	as_event	43602569	43602572	.	+	.	as_code "1- , 2-"; transcript1_id "PAC:27163615"; splice_chain1 "43602569"; transcript2_id "PAC:27163616"; splice_chain2 "43602572";
Chr07:1..51758522@	astalavista	as_event	46275175	46275214	.	-	.	as_code "1- , 2-"; transcript1_id "PAC:27159423"; splice_chain1 "46275175"; transcript2_id "PAC:27159424"; splice_chain2 "46275214";
Chr02:1..49040938@	astalavista	as_event	48862248	48862259	.	+	.	as_code "1- , 2-"; transcript1_id "PAC:27169766"; splice_chain1 "48862259"; transcript2_id "PAC:27169765"; splice_chain2 "48862248";
Chr01:1..52205531@	astalavista	as_event	43381708	43381723	.	-	.	as_code "1- , 2-"; transcript1_id "PAC:27164019"; splice_chain1 "43381708"; transcript2_id "PAC:27164018"; splice_chain2 "43381723";
Chr01:1..52205531@	astalavista	as_event	43353251	43353254	.	-	.	as_code "1- , 2-"; transcript1_id "PAC:27164224"; splice_chain1 "43353254"; transcript2_id "PAC:27164225"; splice_chain2 "43353251";
Chr01:1..52205531@	astalavista	as_event	43298872	43298881	.	-	.	as_code "1- , 2-"; transcript1_id "PAC:27164094"; splice_chain1 "43298872"; transcript2_id "PAC:27164095"; splice_chain2 "43298881";
Chr08:1..59662532@	astalavista	as_event	5576106	5576603	.	-	.	as_code "1- , 2-"; transcript1_id "PAC:27156279"; splice_chain1 "5576106"; transcript2_id "PAC:27156278"; splice_chain2 "5576603";
Chr08:1..59662532@	astalavista	as_event	5571770	5571790	.	-	.	as_code "1- , 2-"; transcript1_id "PAC:27155430"; splice_chain1 "5571770"; transcript2_id "PAC:27155431"; splice_chain2 "5571790";
Chr08:1..59662532@	astalavista	as_event	5288018	5288021	.	-	.	as_code "1- , 2-"; transcript1_id "PAC:27153280"; splice_chain1 "5288021"; transcript2_id "PAC:27153281"; splice_chain2 "5288018";
Chr08:1..59662532@	astalavista	as_event	5244485	5244488	.	-	.	as_code "1- , 2-"; transcript1_id "PAC:27156176"; splice_chain1 "5244485"; transcript2_id "PAC:27156175"; splice_chain2 "5244488";
Chr08:1..59662532@	astalavista	as_event	5048701	5048714	.	-	.	as_code "1- , 2-"; transcript1_id "PAC:27154367"; splice_chain1 "5048701"; transcript2_id "PAC:27154366"; splice_chain2 "5048714";
Chr01:1..52205531@	astalavista	as_event	42439789	42439856	.	+	.	as_code "1- , 2-"; transcript1_id "PAC:27164363"; splice_chain1 "42439789"; transcript2_id "PAC:27164364"; splice_chain2 "42439856";
Chr01:1..52205531@	astalavista	as_event	42417202	42417229	.	-	.	as_code "1- , 2-"; transcript1_id "PAC:27163024"; splice_chain1 "42417202"; transcript2_id "PAC:27163022"; splice_chain2 "42417229";
Chr01:1..52205531@	astalavista	as_event	42481958	42481970	.	-	.	as_code "1- , 2-"; transcript1_id "PAC:27162458"; splice_chain1 "42481970"; transcript2_id "PAC:27162459"; splice_chain2 "42481958";
Chr08:1..59662532@	astalavista	as_event	4794751	4794804	.	-	.	as_code "1- , 2-"; transcript1_id "PAC:27154591"; splice_chain1 "4794804"; transcript2_id "PAC:27154590"; splice_chain2 "4794751";
Chr02:1..49040938@	astalavista	as_event	38082517	38082520	.	-	.	as_code "1- , 2-"; transcript1_id "PAC:27167620"; splice_chain1 "38082517"; transcript2_id "PAC:27167619"; splice_chain2 "38082520";
Chr02:1..49040938@	astalavista	as_event	49030222	49030233	.	-	.	as_code "1- , 2-"; transcript1_id "PAC:27170938"; splice_chain1 "49030222"; transcript2_id "PAC:27170937"; splice_chain2 "49030233";
Chr02:1..49040938@	astalavista	as_event	37547531	37547554	.	+	.	as_code "1- , 2-"; transcript1_id "PAC:27168455"; splice_chain1 "37547531"; transcript2_id "PAC:27168456"; splice_chain2 "37547554";
Chr11:1..50367376@	astalavista	as_event	258110	258130	.	-	.	as_code "1- , 2-"; transcript1_id "PAC:27152502"; splice_chain1 "258110"; transcript2_id "PAC:27152503"; splice_chain2 "258130";
Chr11:1..50367376@	astalavista	as_event	244933	244943	.	-	.	as_code "1- , 2-"; transcript1_id "PAC:27152373"; splice_chain1 "244933"; transcript2_id "PAC:27152374"; splice_chain2 "244943";
Chr07:1..51758522@	astalavista	as_event	47494494	47494544	.	+	.	as_code "1- , 2-"; transcript1_id "PAC:27161485"; splice_chain1 "47494544"; transcript2_id "PAC:27161484"; splice_chain2 "47494494";
Chr07:1..51758522@	astalavista	as_event	47338949	47338960	.	-	.	as_code "1- , 2-"; transcript1_id "PAC:27161300"; splice_chain1 "47338949"; transcript2_id "PAC:27161299"; splice_chain2 "47338960";
Chr01:1..52205531@	astalavista	as_event	41285746	41285770	.	-	.	as_code "1- , 2-"; transcript1_id "PAC:27162609"; splice_chain1 "41285770"; transcript2_id "PAC:27162607"; splice_chain2 "41285746";
Chr01:1..52205531@	astalavista	as_event	41384394	41384459	.	-	.	as_code "1- , 2-"; transcript1_id "PAC:27162344"; splice_chain1 "41384394"; transcript2_id "PAC:27162343"; splice_chain2 "41384459";
Chr01:1..52205531@	astalavista	as_event	41466497	41466500	.	-	.	as_code "1- , 2-"; transcript1_id "PAC:27162447"; splice_chain1 "41466500"; transcript2_id "PAC:27162448"; splice_chain2 "41466497";
Chr07:1..51758522@	astalavista	as_event	47119733	47119738	.	-	.	as_code "1- , 2-"; transcript1_id "PAC:27160060"; splice_chain1 "47119733"; transcript2_id "PAC:27160059"; splice_chain2 "47119738";
Chr07:1..51758522@	astalavista	as_event	47117903	47117948	.	-	.	as_code "1- , 2-"; transcript1_id "PAC:27160060"; splice_chain1 "47117948"; transcript2_id "PAC:27160061"; splice_chain2 "47117903";
Chr01:1..52205531@	astalavista	as_event	41517161	41517170	.	-	.	as_code "1- , 2-"; transcript1_id "PAC:27161955"; splice_chain1 "41517170"; transcript2_id "PAC:27161956"; splice_chain2 "41517161";
Chr01:1..52205531@	astalavista	as_event	41523466	41523472	.	-	.	as_code "1- , 2-"; transcript1_id "PAC:27164720"; splice_chain1 "41523466"; transcript2_id "PAC:27164719"; splice_chain2 "41523472";
Chr07:1..51758522@	astalavista	as_event	47843727	47843733	.	-	.	as_code "1- , 2-"; transcript1_id "PAC:27158533"; splice_chain1 "47843733"; transcript2_id "PAC:27158534"; splice_chain2 "47843727";
Chr11:1..50367376@	astalavista	as_event	580270	580276	.	-	.	as_code "1- , 2-"; transcript1_id "PAC:27150636"; splice_chain1 "580276"; transcript2_id "PAC:27150637"; splice_chain2 "580270";
Chr01:1..52205531@	astalavista	as_event	41918020	41918023	.	-	.	as_code "1- , 2-"; transcript1_id "PAC:27162342"; splice_chain1 "41918020"; transcript2_id "PAC:27162341"; splice_chain2 "41918023";
Chr11:1..50367376@	astalavista	as_event	477216	477228	.	+	.	as_code "1- , 2-"; transcript1_id "PAC:27151771"; splice_chain1 "477228"; transcript2_id "PAC:27151770"; splice_chain2 "477216";
Chr01:1..52205531@	astalavista	as_event	41952509	41952612	.	+	.	as_code "1- , 2-"; transcript1_id "PAC:27162461"; splice_chain1 "41952509"; transcript2_id "PAC:27162462"; splice_chain2 "41952612";
Chr11:1..50367376@	astalavista	as_event	680501	680557	.	-	.	as_code "1- , 2-"; transcript1_id "PAC:27151628"; splice_chain1 "680557"; transcript2_id "PAC:27151626"; splice_chain2 "680501";
Chr07:1..51758522@	astalavista	as_event	47643594	47643599	.	-	.	as_code "1- , 2-"; transcript1_id "PAC:27160304"; splice_chain1 "47643599"; transcript2_id "PAC:27160303"; splice_chain2 "47643594";
Chr11:1..50367376@	astalavista	as_event	625001	625005	.	-	.	as_code "1- , 2-"; transcript1_id "PAC:27152320"; splice_chain1 "625005"; transcript2_id "PAC:27152319"; splice_chain2 "625001";
Chr08:1..59662532@	astalavista	as_event	6375292	6375946	.	-	.	as_code "1- , 2-"; transcript1_id "PAC:27153340"; splice_chain1 "6375292"; transcript2_id "PAC:27153339"; splice_chain2 "6375946";
Chr08:1..59662532@	astalavista	as_event	5701493	5701496	.	-	.	as_code "1- , 2-"; transcript1_id "PAC:27153833"; splice_chain1 "5701496"; transcript2_id "PAC:27153834"; splice_chain2 "5701493";
Chr08:1..59662532@	astalavista	as_event	5646232	5646235	.	-	.	as_code "1- , 2-"; transcript1_id "PAC:27156405"; splice_chain1 "5646232"; transcript2_id "PAC:27156404"; splice_chain2 "5646235";
Chr11:1..50367376@	astalavista	as_event	944921	944932	.	-	.	as_code "1- , 2-"; transcript1_id "PAC:27152277"; splice_chain1 "944921"; transcript2_id "PAC:27152276"; splice_chain2 "944932";
Chr11:1..50367376@	astalavista	as_event	944462	944472	.	-	.	as_code "1- , 2-"; transcript1_id "PAC:27152277"; splice_chain1 "944472"; transcript2_id "PAC:27152276"; splice_chain2 "944462";
Chr11:1..50367376@	astalavista	as_event	918294	918323	.	-	.	as_code "1- , 2-"; transcript1_id "PAC:27151231"; splice_chain1 "918294"; transcript2_id "PAC:27151230"; splice_chain2 "918323";
Chr02:1..49040938@	astalavista	as_event	36404235	36404278	.	-	.	as_code "1- , 2-"; transcript1_id "PAC:27169720"; splice_chain1 "36404278"; transcript2_id "PAC:27169721"; splice_chain2 "36404235";
Chr02:1..49040938@	astalavista	as_event	36430114	36430123	.	-	.	as_code "1- , 2-"; transcript1_id "PAC:27169666"; splice_chain1 "36430123"; transcript2_id "PAC:27169669"; splice_chain2 "36430114";
Chr01:1..52205531@	astalavista	as_event	42289866	42290092	.	+	.	as_code "1- , 2-"; transcript1_id "PAC:27164219"; splice_chain1 "42290092"; transcript2_id "PAC:27164218"; splice_chain2 "42289866";
Chr11:1..50367376@	astalavista	as_event	993355	993373	.	-	.	as_code "1- , 2-"; transcript1_id "PAC:27150890"; splice_chain1 "993373"; transcript2_id "PAC:27150891"; splice_chain2 "993355";
Chr11:1..50367376@	astalavista	as_event	1107947	1107954	.	-	.	as_code "1- , 2-"; transcript1_id "PAC:27150964"; splice_chain1 "1107947"; transcript2_id "PAC:27150963"; splice_chain2 "1107954";
Chr01:1..52205531@	astalavista	as_event	45460974	45460977	.	-	.	as_code "1- , 2-"; transcript1_id "PAC:27161790"; splice_chain1 "45460977"; transcript2_id "PAC:27161792"; splice_chain2 "45460974";
Chr01:1..52205531@	astalavista	as_event	45057656	45057692	.	-	.	as_code "1- , 2-"; transcript1_id "PAC:27164847"; splice_chain1 "45057692"; transcript2_id "PAC:27164848"; splice_chain2 "45057656";
Chr02:1..49040938@	astalavista	as_event	43297910	43297914	.	-	.	as_code "1- , 2-"; transcript1_id "PAC:27169617"; splice_chain1 "43297914"; transcript2_id "PAC:27169618"; splice_chain2 "43297910";
Chr01:1..52205531@	astalavista	as_event	45690124	45690150	.	-	.	as_code "1- , 2-"; transcript1_id "PAC:27164161"; splice_chain1 "45690150"; transcript2_id "PAC:27164160"; splice_chain2 "45690124";
Chr01:1..52205531@	astalavista	as_event	45634665	45634736	.	-	.	as_code "1- , 2-"; transcript1_id "PAC:27163973"; splice_chain1 "45634736"; transcript2_id "PAC:27163972"; splice_chain2 "45634665";
Chr05:1..40819286@	astalavista	as_event	37116852	37116898	.	+	.	as_code "1- , 2-"; transcript1_id "PAC:27150088"; splice_chain1 "37116898"; transcript2_id "PAC:27150089"; splice_chain2 "37116852";
Chr05:1..40819286@	astalavista	as_event	36890805	36890808	.	-	.	as_code "1- , 2-"; transcript1_id "PAC:27148569"; splice_chain1 "36890805"; transcript2_id "PAC:27148568"; splice_chain2 "36890808";
Chr05:1..40819286@	astalavista	as_event	37051854	37051878	.	-	.	as_code "1- , 2-"; transcript1_id "PAC:27148398"; splice_chain1 "37051854"; transcript2_id "PAC:27148396"; splice_chain2 "37051878";
Chr05:1..40819286@	astalavista	as_event	37051854	37051875	.	-	.	as_code "1- , 2-"; transcript1_id "PAC:27148398"; splice_chain1 "37051854"; transcript2_id "PAC:27148397"; splice_chain2 "37051875";
Chr05:1..40819286@	astalavista	as_event	37051875	37051878	.	-	.	as_code "1- , 2-"; transcript1_id "PAC:27148396"; splice_chain1 "37051878"; transcript2_id "PAC:27148397"; splice_chain2 "37051875";
Chr05:1..40819286@	astalavista	as_event	37007222	37007353	.	-	.	as_code "1- , 2-"; transcript1_id "PAC:27148602"; splice_chain1 "37007353"; transcript2_id "PAC:27148600"; splice_chain2 "37007222";
Chr05:1..40819286@	astalavista	as_event	36657282	36657784	.	-	.	as_code "1- , 2-"; transcript1_id "PAC:27150124"; splice_chain1 "36657784"; transcript2_id "PAC:27150123"; splice_chain2 "36657282";
Chr02:1..49040938@	astalavista	as_event	43959377	43959445	.	-	.	as_code "1- , 2-"; transcript1_id "PAC:27168351"; splice_chain1 "43959377"; transcript2_id "PAC:27168350"; splice_chain2 "43959445";
Chr01:1..52205531@	astalavista	as_event	45878931	45878960	.	+	.	as_code "1- , 2-"; transcript1_id "PAC:27164450"; splice_chain1 "45878931"; transcript2_id "PAC:27164451"; splice_chain2 "45878960";
Chr02:1..49040938@	astalavista	as_event	43733147	43733195	.	+	.	as_code "1- , 2-"; transcript1_id "PAC:27170972"; splice_chain1 "43733195"; transcript2_id "PAC:27170971"; splice_chain2 "43733147";
Chr05:1..40819286@	astalavista	as_event	36226342	36226357	.	-	.	as_code "1- , 2-"; transcript1_id "PAC:27149580"; splice_chain1 "36226357"; transcript2_id "PAC:27149581"; splice_chain2 "36226342";
Chr02:1..49040938@	astalavista	as_event	44042104	44042224	.	-	.	as_code "1- , 2-"; transcript1_id "PAC:27169554"; splice_chain1 "44042224"; transcript2_id "PAC:27169553"; splice_chain2 "44042104";
Chr02:1..49040938@	astalavista	as_event	44293228	44293250	.	-	.	as_code "1- , 2-"; transcript1_id "PAC:27171223"; splice_chain1 "44293250"; transcript2_id "PAC:27171222"; splice_chain2 "44293228";
Chr01:1..52205531@	astalavista	as_event	43672640	43672643	.	-	.	as_code "1- , 2-"; transcript1_id "PAC:27163110"; splice_chain1 "43672643"; transcript2_id "PAC:27163111"; splice_chain2 "43672640";
Chr02:1..49040938@	astalavista	as_event	44423590	44423593	.	-	.	as_code "1- , 2-"; transcript1_id "PAC:27171010"; splice_chain1 "44423593"; transcript2_id "PAC:27171011"; splice_chain2 "44423590";
Chr01:1..52205531@	astalavista	as_event	44769717	44770065	.	+	.	as_code "1- , 2-"; transcript1_id "PAC:27163925"; splice_chain1 "44769717"; transcript2_id "PAC:27163924"; splice_chain2 "44770065";
Chr01:1..52205531@	astalavista	as_event	44480332	44480381	.	-	.	as_code "1- , 2-"; transcript1_id "PAC:27161928"; splice_chain1 "44480332"; transcript2_id "PAC:27161927"; splice_chain2 "44480381";
Chr05:1..40819286@	astalavista	as_event	35772098	35772102	.	-	.	as_code "1- , 2-"; transcript1_id "PAC:27150474"; splice_chain1 "35772102"; transcript2_id "PAC:27150476"; splice_chain2 "35772098";
Chr05:1..40819286@	astalavista	as_event	35766834	35766900	.	-	.	as_code "1- , 2-"; transcript1_id "PAC:27150474"; splice_chain1 "35766834"; transcript2_id "PAC:27150475"; splice_chain2 "35766900";
Chr05:1..40819286@	astalavista	as_event	35903029	35903039	.	-	.	as_code "1- , 2-"; transcript1_id "PAC:27149845"; splice_chain1 "35903039"; transcript2_id "PAC:27149846"; splice_chain2 "35903029";
Chr05:1..40819286@	astalavista	as_event	35326693	35326715	.	-	.	as_code "1- , 2-"; transcript1_id "PAC:27148500"; splice_chain1 "35326693"; transcript2_id "PAC:27148499"; splice_chain2 "35326715";
Chr02:1..49040938@	astalavista	as_event	44952083	44952088	.	+	.	as_code "1- , 2-"; transcript1_id "PAC:27168165"; splice_chain1 "44952083"; transcript2_id "PAC:27168164"; splice_chain2 "44952088";
Chr02:1..49040938@	astalavista	as_event	45054935	45054943	.	-	.	as_code "1- , 2-"; transcript1_id "PAC:27170250"; splice_chain1 "45054935"; transcript2_id "PAC:27170251"; splice_chain2 "45054943";
Chr02:1..49040938@	astalavista	as_event	44687664	44687667	.	-	.	as_code "1- , 2-"; transcript1_id "PAC:27167956"; splice_chain1 "44687667"; transcript2_id "PAC:27167957"; splice_chain2 "44687664";
Chr02:1..49040938@	astalavista	as_event	44641857	44641863	.	-	.	as_code "1- , 2-"; transcript1_id "PAC:27169006"; splice_chain1 "44641857"; transcript2_id "PAC:27169005"; splice_chain2 "44641863";
Chr01:1..52205531@	astalavista	as_event	47113152	47113751	.	-	.	as_code "1- , 2-"; transcript1_id "PAC:27164706"; splice_chain1 "47113152"; transcript2_id "PAC:27164707"; splice_chain2 "47113751";
Chr02:1..49040938@	astalavista	as_event	45296923	45296928	.	-	.	as_code "1- , 2-"; transcript1_id "PAC:27167617"; splice_chain1 "45296928"; transcript2_id "PAC:27167618"; splice_chain2 "45296923";
Chr02:1..49040938@	astalavista	as_event	31137278	31137317	.	-	.	as_code "1- , 2-"; transcript1_id "PAC:27168795"; splice_chain1 "31137278"; transcript2_id "PAC:27168796"; splice_chain2 "31137317";
Chr02:1..49040938@	astalavista	as_event	45449258	45449261	.	-	.	as_code "1- , 2-"; transcript1_id "PAC:27168149"; splice_chain1 "45449261"; transcript2_id "PAC:27168152"; splice_chain2 "45449258";
Chr02:1..49040938@	astalavista	as_event	45441939	45441945	.	-	.	as_code "1- , 2-"; transcript1_id "PAC:27170328"; splice_chain1 "45441939"; transcript2_id "PAC:27170327"; splice_chain2 "45441945";
Chr02:1..49040938@	astalavista	as_event	32699947	32700394	.	-	.	as_code "1- , 2-"; transcript1_id "PAC:27171216"; splice_chain1 "32700394"; transcript2_id "PAC:27171213"; splice_chain2 "32699947";
Chr02:1..49040938@	astalavista	as_event	45762864	45762870	.	-	.	as_code "1- , 2-"; transcript1_id "PAC:27168636"; splice_chain1 "45762870"; transcript2_id "PAC:27168637"; splice_chain2 "45762864";
Chr02:1..49040938@	astalavista	as_event	32309913	32309918	.	+	.	as_code "1- , 2-"; transcript1_id "PAC:27170977"; splice_chain1 "32309913"; transcript2_id "PAC:27170976"; splice_chain2 "32309918";
Chr02:1..49040938@	astalavista	as_event	46175303	46175329	.	-	.	as_code "1- , 2-"; transcript1_id "PAC:27168022"; splice_chain1 "46175329"; transcript2_id "PAC:27168021"; splice_chain2 "46175303";
Chr02:1..49040938@	astalavista	as_event	32037297	32037300	.	+	.	as_code "1- , 2-"; transcript1_id "PAC:27171032"; splice_chain1 "32037297"; transcript2_id "PAC:27171031"; splice_chain2 "32037300";
Chr02:1..49040938@	astalavista	as_event	46093101	46093170	.	-	.	as_code "1- , 2-"; transcript1_id "PAC:27169109"; splice_chain1 "46093170"; transcript2_id "PAC:27169110"; splice_chain2 "46093101";
Chr01:1..52205531@	astalavista	as_event	46410325	46410337	.	-	.	as_code "1- , 2-"; transcript1_id "PAC:27162468"; splice_chain1 "46410337"; transcript2_id "PAC:27162466"; splice_chain2 "46410325";
Chr01:1..52205531@	astalavista	as_event	46407655	46407663	.	-	.	as_code "1- , 2-"; transcript1_id "PAC:27162468"; splice_chain1 "46407655"; transcript2_id "PAC:27162466"; splice_chain2 "46407663";
Chr01:1..52205531@	astalavista	as_event	46724966	46724984	.	-	.	as_code "1- , 2-"; transcript1_id "PAC:27163499"; splice_chain1 "46724984"; transcript2_id "PAC:27163500"; splice_chain2 "46724966";
Chr01:1..52205531@	astalavista	as_event	46638108	46638113	.	-	.	as_code "1- , 2-"; transcript1_id "PAC:27162293"; splice_chain1 "46638108"; transcript2_id "PAC:27162294"; splice_chain2 "46638113";
Chr02:1..49040938@	astalavista	as_event	46335847	46335859	.	-	.	as_code "1- , 2-"; transcript1_id "PAC:27168852"; splice_chain1 "46335859"; transcript2_id "PAC:27168853"; splice_chain2 "46335847";
Chr02:1..49040938@	astalavista	as_event	46792388	46792392	.	+	.	as_code "1- , 2-"; transcript1_id "PAC:27168817"; splice_chain1 "46792388"; transcript2_id "PAC:27168816"; splice_chain2 "46792392";
Chr02:1..49040938@	astalavista	as_event	30526474	30526477	.	-	.	as_code "1- , 2-"; transcript1_id "PAC:27168466"; splice_chain1 "30526477"; transcript2_id "PAC:27168467"; splice_chain2 "30526474";
Chr02:1..49040938@	astalavista	as_event	30463186	30463241	.	-	.	as_code "1- , 2-"; transcript1_id "PAC:27171375"; splice_chain1 "30463241"; transcript2_id "PAC:27171374"; splice_chain2 "30463186";
Chr02:1..49040938@	astalavista	as_event	46732929	46732950	.	-	.	as_code "1- , 2-"; transcript1_id "PAC:27168440"; splice_chain1 "46732950"; transcript2_id "PAC:27168441"; splice_chain2 "46732929";
Chr02:1..49040938@	astalavista	as_event	46677217	46677260	.	+	.	as_code "1- , 2-"; transcript1_id "PAC:27168004"; splice_chain1 "46677260"; transcript2_id "PAC:27168005"; splice_chain2 "46677217";
Chr02:1..49040938@	astalavista	as_event	47189665	47189729	.	-	.	as_code "1- , 2-"; transcript1_id "PAC:27170603"; splice_chain1 "47189729"; transcript2_id "PAC:27170604"; splice_chain2 "47189665";
Chr01:1..52205531@	astalavista	as_event	46979000	46979003	.	-	.	as_code "1- , 2-"; transcript1_id "PAC:27163681"; splice_chain1 "46979003"; transcript2_id "PAC:27163680"; splice_chain2 "46979000";
Chr08:1..59662532@	astalavista	as_event	20404370	20404373	.	-	.	as_code "1- , 2-"; transcript1_id "PAC:27154046"; splice_chain1 "20404373"; transcript2_id "PAC:27154047"; splice_chain2 "20404370";
Chr04:1..45960019@	astalavista	as_event	27541376	27541386	.	-	.	as_code "1- , 2-"; transcript1_id "PAC:27156896"; splice_chain1 "27541386"; transcript2_id "PAC:27156895"; splice_chain2 "27541376";
Chr08:1..59662532@	astalavista	as_event	18154287	18154348	.	-	.	as_code "1- , 2-"; transcript1_id "PAC:27155245"; splice_chain1 "18154287"; transcript2_id "PAC:27155247"; splice_chain2 "18154348";
Chr08:1..59662532@	astalavista	as_event	18152157	18152160	.	-	.	as_code "1- , 2-"; transcript1_id "PAC:27155245"; splice_chain1 "18152160"; transcript2_id "PAC:27155246"; splice_chain2 "18152157";
Chr08:1..59662532@	astalavista	as_event	18195603	18195620	.	+	.	as_code "1- , 2-"; transcript1_id "PAC:27155680"; splice_chain1 "18195603"; transcript2_id "PAC:27155679"; splice_chain2 "18195620";
Chr09:1..37469608@	astalavista	as_event	33482161	33482174	.	-	.	as_code "1- , 2-"; transcript1_id "PAC:27147926"; splice_chain1 "33482161"; transcript2_id "PAC:27147925"; splice_chain2 "33482174";
Chr09:1..37469608@	astalavista	as_event	33474777	33474790	.	-	.	as_code "1- , 2-"; transcript1_id "PAC:27146163"; splice_chain1 "33474777"; transcript2_id "PAC:27146162"; splice_chain2 "33474790";
Chr05:1..40819286@	astalavista	as_event	22281728	22281731	.	-	.	as_code "1- , 2-"; transcript1_id "PAC:27149020"; splice_chain1 "22281728"; transcript2_id "PAC:27149018"; splice_chain2 "22281731";
Chr08:1..59662532@	astalavista	as_event	18662934	18662937	.	-	.	as_code "1- , 2-"; transcript1_id "PAC:27153148"; splice_chain1 "18662937"; transcript2_id "PAC:27153147"; splice_chain2 "18662934";
Chr08:1..59662532@	astalavista	as_event	21025402	21025440	.	-	.	as_code "1- , 2-"; transcript1_id "PAC:27153309"; splice_chain1 "21025402"; transcript2_id "PAC:27153310"; splice_chain2 "21025440";
Chr04:1..45960019@	astalavista	as_event	21905674	21905726	.	-	.	as_code "1- , 2-"; transcript1_id "PAC:27158396"; splice_chain1 "21905726"; transcript2_id "PAC:27158395"; splice_chain2 "21905674";
Chr09:1..37469608@	astalavista	as_event	32643122	32643142	.	-	.	as_code "1- , 2-"; transcript1_id "PAC:27145602"; splice_chain1 "32643122"; transcript2_id "PAC:27145603"; splice_chain2 "32643142";
Chr03:1..52284309@	astalavista	as_event	45054115	45054123	.	+	.	as_code "1- , 2-"; transcript1_id "PAC:27143893"; splice_chain1 "45054123"; transcript2_id "PAC:27143892"; splice_chain2 "45054115";
Chr03:1..52284309@	astalavista	as_event	45408291	45408312	.	+	.	as_code "1- , 2-"; transcript1_id "PAC:27143716"; splice_chain1 "45408291"; transcript2_id "PAC:27143715"; splice_chain2 "45408312";
Chr11:1..50367376@	astalavista	as_event	2310798	2310813	.	+	.	as_code "1- , 2-"; transcript1_id "PAC:27151205"; splice_chain1 "2310813"; transcript2_id "PAC:27151204"; splice_chain2 "2310798";
Chr08:1..59662532@	astalavista	as_event	16289872	16289875	.	-	.	as_code "1- , 2-"; transcript1_id "PAC:27154973"; splice_chain1 "16289875"; transcript2_id "PAC:27154974"; splice_chain2 "16289872";
Chr05:1..40819286@	astalavista	as_event	28367833	28367872	.	+	.	as_code "1- , 2-"; transcript1_id "PAC:27150045"; splice_chain1 "28367872"; transcript2_id "PAC:27150044"; splice_chain2 "28367833";
Chr05:1..40819286@	astalavista	as_event	28708124	28708127	.	-	.	as_code "1- , 2-"; transcript1_id "PAC:27150442"; splice_chain1 "28708124"; transcript2_id "PAC:27150441"; splice_chain2 "28708127";
Chr05:1..40819286@	astalavista	as_event	28600169	28600188	.	-	.	as_code "1- , 2-"; transcript1_id "PAC:27149036"; splice_chain1 "28600188"; transcript2_id "PAC:27149035"; splice_chain2 "28600169";
Chr09:1..37469608@	astalavista	as_event	35113110	35113115	.	+	.	as_code "1- , 2-"; transcript1_id "PAC:27147766"; splice_chain1 "35113110"; transcript2_id "PAC:27147767"; splice_chain2 "35113115";
Chr05:1..40819286@	astalavista	as_event	30602541	30602582	.	-	.	as_code "1- , 2-"; transcript1_id "PAC:27148956"; splice_chain1 "30602541"; transcript2_id "PAC:27148955"; splice_chain2 "30602582";
Chr05:1..40819286@	astalavista	as_event	30557733	30557736	.	-	.	as_code "1- , 2-"; transcript1_id "PAC:27149086"; splice_chain1 "30557733"; transcript2_id "PAC:27149085"; splice_chain2 "30557736";
Chr09:1..37469608@	astalavista	as_event	33940318	33940325	.	-	.	as_code "1- , 2-"; transcript1_id "PAC:27145361"; splice_chain1 "33940318"; transcript2_id "PAC:27145360"; splice_chain2 "33940325";
Chr09:1..37469608@	astalavista	as_event	33952549	33952552	.	-	.	as_code "1- , 2-"; transcript1_id "PAC:27147649"; splice_chain1 "33952552"; transcript2_id "PAC:27147650"; splice_chain2 "33952549";
Chr09:1..37469608@	astalavista	as_event	33880991	33880994	.	-	.	as_code "1- , 2-"; transcript1_id "PAC:27145679"; splice_chain1 "33880994"; transcript2_id "PAC:27145678"; splice_chain2 "33880991";
Chr05:1..40819286@	astalavista	as_event	31000390	31000395	.	-	.	as_code "1- , 2-"; transcript1_id "PAC:27148531"; splice_chain1 "31000390"; transcript2_id "PAC:27148532"; splice_chain2 "31000395";
Chr03:1..52284309@	astalavista	as_event	47206323	47206326	.	-	.	as_code "1- , 2-"; transcript1_id "PAC:27144326"; splice_chain1 "47206326"; transcript2_id "PAC:27144327"; splice_chain2 "47206323";
Chr03:1..52284309@	astalavista	as_event	43245575	43245578	.	-	.	as_code "1- , 2-"; transcript1_id "PAC:27142953"; splice_chain1 "43245575"; transcript2_id "PAC:27142952"; splice_chain2 "43245578";
Chr08:1..59662532@	astalavista	as_event	30479080	30479141	.	-	.	as_code "1- , 2-"; transcript1_id "PAC:27154567"; splice_chain1 "30479080"; transcript2_id "PAC:27154566"; splice_chain2 "30479141";
Chr05:1..40819286@	astalavista	as_event	31908482	31908584	.	-	.	as_code "1- , 2-"; transcript1_id "PAC:27150328"; splice_chain1 "31908482"; transcript2_id "PAC:27150329"; splice_chain2 "31908584";
Chr08:1..59662532@	astalavista	as_event	30184680	30184686	.	-	.	as_code "1- , 2-"; transcript1_id "PAC:27155384"; splice_chain1 "30184680"; transcript2_id "PAC:27155383"; splice_chain2 "30184686";
Chr04:1..45960019@	astalavista	as_event	12488560	12488563	.	-	.	as_code "1- , 2-"; transcript1_id "PAC:27157446"; splice_chain1 "12488560"; transcript2_id "PAC:27157445"; splice_chain2 "12488563";
Chr05:1..40819286@	astalavista	as_event	31137346	31137350	.	-	.	as_code "1- , 2-"; transcript1_id "PAC:27148875"; splice_chain1 "31137350"; transcript2_id "PAC:27148874"; splice_chain2 "31137346";
Chr09:1..37469608@	astalavista	as_event	29326566	29326575	.	-	.	as_code "1- , 2-"; transcript1_id "PAC:27146159"; splice_chain1 "29326566"; transcript2_id "PAC:27146158"; splice_chain2 "29326575";
Chr03:1..52284309@	astalavista	as_event	43086741	43087472	.	-	.	as_code "1- , 2-"; transcript1_id "PAC:27143787"; splice_chain1 "43087472"; transcript2_id "PAC:27143786"; splice_chain2 "43086741";
Chr03:1..52284309@	astalavista	as_event	43087262	43087472	.	-	.	as_code "1- , 2-"; transcript1_id "PAC:27143787"; splice_chain1 "43087472"; transcript2_id "PAC:27143785"; splice_chain2 "43087262";
Chr03:1..52284309@	astalavista	as_event	43086741	43087262	.	-	.	as_code "1- , 2-"; transcript1_id "PAC:27143786"; splice_chain1 "43086741"; transcript2_id "PAC:27143785"; splice_chain2 "43087262";
Chr03:1..52284309@	astalavista	as_event	43079296	43079308	.	-	.	as_code "1- , 2-"; transcript1_id "PAC:27144457"; splice_chain1 "43079308"; transcript2_id "PAC:27144458"; splice_chain2 "43079296";
Chr09:1..37469608@	astalavista	as_event	29960740	29960801	.	-	.	as_code "1- , 2-"; transcript1_id "PAC:27147301"; splice_chain1 "29960740"; transcript2_id "PAC:27147299"; splice_chain2 "29960801";
Chr09:1..37469608@	astalavista	as_event	29778290	29778303	.	-	.	as_code "1- , 2-"; transcript1_id "PAC:27145930"; splice_chain1 "29778303"; transcript2_id "PAC:27145929"; splice_chain2 "29778290";
Chr09:1..37469608@	astalavista	as_event	30035510	30035654	.	-	.	as_code "1- , 2-"; transcript1_id "PAC:27145547"; splice_chain1 "30035654"; transcript2_id "PAC:27145546"; splice_chain2 "30035510";
Chr03:1..52284309@	astalavista	as_event	42420925	42420928	.	-	.	as_code "1- , 2-"; transcript1_id "PAC:27141835"; splice_chain1 "42420925"; transcript2_id "PAC:27141834"; splice_chain2 "42420928";
Chr04:1..45960019@	astalavista	as_event	20921041	20921086	.	-	.	as_code "1- , 2-"; transcript1_id "PAC:27157787"; splice_chain1 "20921041"; transcript2_id "PAC:27157785"; splice_chain2 "20921086";
Chr04:1..45960019@	astalavista	as_event	21393733	21396332	.	-	.	as_code "1- , 2-"; transcript1_id "PAC:27157771"; splice_chain1 "21393733"; transcript2_id "PAC:27157773"; splice_chain2 "21396332";
Chr03:1..52284309@	astalavista	as_event	44911533	44911638	.	+	.	as_code "1- , 2-"; transcript1_id "PAC:27141975"; splice_chain1 "44911533"; transcript2_id "PAC:27141974"; splice_chain2 "44911638";
Chr02:1..49040938@	astalavista	as_event	42870135	42870313	.	+	.	as_code "1- , 2-"; transcript1_id "PAC:27169154"; splice_chain1 "42870313"; transcript2_id "PAC:27169155"; splice_chain2 "42870135";
Chr02:1..49040938@	astalavista	as_event	42870313	42870326	.	+	.	as_code "1- , 2-"; transcript1_id "PAC:27169154"; splice_chain1 "42870313"; transcript2_id "PAC:27169156"; splice_chain2 "42870326";
Chr02:1..49040938@	astalavista	as_event	42870135	42870326	.	+	.	as_code "1- , 2-"; transcript1_id "PAC:27169155"; splice_chain1 "42870135"; transcript2_id "PAC:27169156"; splice_chain2 "42870326";
Chr02:1..49040938@	astalavista	as_event	42900856	42900859	.	-	.	as_code "1- , 2-"; transcript1_id "PAC:27169505"; splice_chain1 "42900859"; transcript2_id "PAC:27169506"; splice_chain2 "42900856";
Chr02:1..49040938@	astalavista	as_event	42935116	42935119	.	-	.	as_code "1- , 2-"; transcript1_id "PAC:27169458"; splice_chain1 "42935119"; transcript2_id "PAC:27169459"; splice_chain2 "42935116";
Chr02:1..49040938@	astalavista	as_event	42940098	42940113	.	-	.	as_code "1- , 2-"; transcript1_id "PAC:27171179"; splice_chain1 "42940098"; transcript2_id "PAC:27171178"; splice_chain2 "42940113";
Chr08:1..59662532@	astalavista	as_event	23014985	23014991	.	-	.	as_code "1- , 2-"; transcript1_id "PAC:27153806"; splice_chain1 "23014985"; transcript2_id "PAC:27153805"; splice_chain2 "23014991";
Chr04:1..45960019@	astalavista	as_event	14505682	14505739	.	-	.	as_code "1- , 2-"; transcript1_id "PAC:27156592"; splice_chain1 "14505739"; transcript2_id "PAC:27156593"; splice_chain2 "14505682";
Chr05:1..40819286@	astalavista	as_event	33857718	33857739	.	+	.	as_code "1- , 2-"; transcript1_id "PAC:27148447"; splice_chain1 "33857718"; transcript2_id "PAC:27148448"; splice_chain2 "33857739";
Chr05:1..40819286@	astalavista	as_event	33913932	33913944	.	-	.	as_code "1- , 2-"; transcript1_id "PAC:27148619"; splice_chain1 "33913944"; transcript2_id "PAC:27148620"; splice_chain2 "33913932";
Chr09:1..37469608@	astalavista	as_event	30975793	30975796	.	+	.	as_code "1- , 2-"; transcript1_id "PAC:27147633"; splice_chain1 "30975793"; transcript2_id "PAC:27147634"; splice_chain2 "30975796";
Chr08:1..59662532@	astalavista	as_event	27615658	27615661	.	-	.	as_code "1- , 2-"; transcript1_id "PAC:27155929"; splice_chain1 "27615658"; transcript2_id "PAC:27155927"; splice_chain2 "27615661";
Chr08:1..59662532@	astalavista	as_event	27608719	27608758	.	-	.	as_code "1- , 2-"; transcript1_id "PAC:27155928"; splice_chain1 "27608719"; transcript2_id "PAC:27155926"; splice_chain2 "27608758";
Chr09:1..37469608@	astalavista	as_event	30543324	30543327	.	-	.	as_code "1- , 2-"; transcript1_id "PAC:27146153"; splice_chain1 "30543324"; transcript2_id "PAC:27146152"; splice_chain2 "30543327";
Chr09:1..37469608@	astalavista	as_event	31714630	31714704	.	-	.	as_code "1- , 2-"; transcript1_id "PAC:27147789"; splice_chain1 "31714630"; transcript2_id "PAC:27147790"; splice_chain2 "31714704";
Chr03:1..52284309@	astalavista	as_event	43911561	43911806	.	-	.	as_code "1- , 2-"; transcript1_id "PAC:27142233"; splice_chain1 "43911561"; transcript2_id "PAC:27142232"; splice_chain2 "43911806";
Chr03:1..52284309@	astalavista	as_event	43906497	43906502	.	-	.	as_code "1- , 2-"; transcript1_id "PAC:27142233"; splice_chain1 "43906502"; transcript2_id "PAC:27142231"; splice_chain2 "43906497";
Chr03:1..52284309@	astalavista	as_event	43977292	43977307	.	-	.	as_code "1- , 2-"; transcript1_id "PAC:27143827"; splice_chain1 "43977307"; transcript2_id "PAC:27143829"; splice_chain2 "43977292";
Chr09:1..37469608@	astalavista	as_event	31544697	31544709	.	-	.	as_code "1- , 2-"; transcript1_id "PAC:27146094"; splice_chain1 "31544697"; transcript2_id "PAC:27146092"; splice_chain2 "31544709";
Chr09:1..37469608@	astalavista	as_event	31543483	31543489	.	-	.	as_code "1- , 2-"; transcript1_id "PAC:27146094"; splice_chain1 "31543483"; transcript2_id "PAC:27146093"; splice_chain2 "31543489";
Chr04:1..45960019@	astalavista	as_event	6170734	6170737	.	-	.	as_code "1- , 2-"; transcript1_id "PAC:27157439"; splice_chain1 "6170737"; transcript2_id "PAC:27157440"; splice_chain2 "6170734";
Chr04:1..45960019@	astalavista	as_event	6161227	6161230	.	-	.	as_code "1- , 2-"; transcript1_id "PAC:27156794"; splice_chain1 "6161227"; transcript2_id "PAC:27156793"; splice_chain2 "6161230";
Chr08:1..59662532@	astalavista	as_event	9059801	9059807	.	-	.	as_code "1- , 2-"; transcript1_id "PAC:27153143"; splice_chain1 "9059801"; transcript2_id "PAC:27153142"; splice_chain2 "9059807";
Chr04:1..45960019@	astalavista	as_event	7361764	7361793	.	+	.	as_code "1- , 2-"; transcript1_id "PAC:27158430"; splice_chain1 "7361764"; transcript2_id "PAC:27158429"; splice_chain2 "7361793";
Chr04:1..45960019@	astalavista	as_event	7768129	7768299	.	-	.	as_code "1- , 2-"; transcript1_id "PAC:27157793"; splice_chain1 "7768299"; transcript2_id "PAC:27157792"; splice_chain2 "7768129";
Chr08:1..59662532@	astalavista	as_event	8571820	8571823	.	-	.	as_code "1- , 2-"; transcript1_id "PAC:27153679"; splice_chain1 "8571823"; transcript2_id "PAC:27153680"; splice_chain2 "8571820";
Chr08:1..59662532@	astalavista	as_event	8541565	8541570	.	+	.	as_code "1- , 2-"; transcript1_id "PAC:27154339"; splice_chain1 "8541570"; transcript2_id "PAC:27154338"; splice_chain2 "8541565";
Chr04:1..45960019@	astalavista	as_event	7193126	7193168	.	-	.	as_code "1- , 2-"; transcript1_id "PAC:27157357"; splice_chain1 "7193168"; transcript2_id "PAC:27157358"; splice_chain2 "7193126";
Chr08:1..59662532@	astalavista	as_event	8095893	8095900	.	-	.	as_code "1- , 2-"; transcript1_id "PAC:27156108"; splice_chain1 "8095893"; transcript2_id "PAC:27156109"; splice_chain2 "8095900";
Chr10:1..43275151@	astalavista	as_event	5288688	5288693	.	-	.	as_code "1- , 2-"; transcript1_id "PAC:27140685"; splice_chain1 "5288693"; transcript2_id "PAC:27140686"; splice_chain2 "5288688";
Chr05:1..40819286@	astalavista	as_event	5894882	5894891	.	-	.	as_code "1- , 2-"; transcript1_id "PAC:27150323"; splice_chain1 "5894891"; transcript2_id "PAC:27150324"; splice_chain2 "5894882";
Chr05:1..40819286@	astalavista	as_event	5430027	5430054	.	+	.	as_code "1- , 2-"; transcript1_id "PAC:27150072"; splice_chain1 "5430027"; transcript2_id "PAC:27150073"; splice_chain2 "5430054";
Chr10:1..43275151@	astalavista	as_event	4378754	4378831	.	-	.	as_code "1- , 2-"; transcript1_id "PAC:27140814"; splice_chain1 "4378831"; transcript2_id "PAC:27140818"; splice_chain2 "4378754";
Chr10:1..43275151@	astalavista	as_event	4376763	4376790	.	-	.	as_code "1- , 2-"; transcript1_id "PAC:27140814"; splice_chain1 "4376790"; transcript2_id "PAC:27140816"; splice_chain2 "4376763";
Chr10:1..43275151@	astalavista	as_event	4073979	4073982	.	-	.	as_code "1- , 2-"; transcript1_id "PAC:27140835"; splice_chain1 "4073979"; transcript2_id "PAC:27140834"; splice_chain2 "4073982";
Chr10:1..43275151@	astalavista	as_event	4197503	4197580	.	-	.	as_code "1- , 2-"; transcript1_id "PAC:27140938"; splice_chain1 "4197503"; transcript2_id "PAC:27140937"; splice_chain2 "4197580";
Chr05:1..40819286@	astalavista	as_event	4891878	4891887	.	-	.	as_code "1- , 2-"; transcript1_id "PAC:27150385"; splice_chain1 "4891878"; transcript2_id "PAC:27150384"; splice_chain2 "4891887";
Chr04:1..45960019@	astalavista	as_event	8102631	8102637	.	-	.	as_code "1- , 2-"; transcript1_id "PAC:27156970"; splice_chain1 "8102631"; transcript2_id "PAC:27156969"; splice_chain2 "8102637";
Chr04:1..45960019@	astalavista	as_event	8569360	8569499	.	-	.	as_code "1- , 2-"; transcript1_id "PAC:27157533"; splice_chain1 "8569499"; transcript2_id "PAC:27157535"; splice_chain2 "8569360";
Chr04:1..45960019@	astalavista	as_event	8564468	8564488	.	-	.	as_code "1- , 2-"; transcript1_id "PAC:27157533"; splice_chain1 "8564468"; transcript2_id "PAC:27157535"; splice_chain2 "8564488";
Chr04:1..45960019@	astalavista	as_event	10382771	10382802	.	+	.	as_code "1- , 2-"; transcript1_id "PAC:27157041"; splice_chain1 "10382771"; transcript2_id "PAC:27157043"; splice_chain2 "10382802";
Chr08:1..59662532@	astalavista	as_event	7288349	7288418	.	-	.	as_code "1- , 2-"; transcript1_id "PAC:27153904"; splice_chain1 "7288349"; transcript2_id "PAC:27153903"; splice_chain2 "7288418";
Chr08:1..59662532@	astalavista	as_event	7286601	7286604	.	-	.	as_code "1- , 2-"; transcript1_id "PAC:27153904"; splice_chain1 "7286604"; transcript2_id "PAC:27153903"; splice_chain2 "7286601";
Chr04:1..45960019@	astalavista	as_event	10445078	10445114	.	-	.	as_code "1- , 2-"; transcript1_id "PAC:27157054"; splice_chain1 "10445078"; transcript2_id "PAC:27157055"; splice_chain2 "10445114";
Chr08:1..59662532@	astalavista	as_event	6637751	6637754	.	-	.	as_code "1- , 2-"; transcript1_id "PAC:27154108"; splice_chain1 "6637754"; transcript2_id "PAC:27154109"; splice_chain2 "6637751";
Chr05:1..40819286@	astalavista	as_event	8820525	8820580	.	+	.	as_code "1- , 2-"; transcript1_id "PAC:27149898"; splice_chain1 "8820580"; transcript2_id "PAC:27149899"; splice_chain2 "8820525";
Chr10:1..43275151@	astalavista	as_event	3768928	3769005	.	-	.	as_code "1- , 2-"; transcript1_id "PAC:27141296"; splice_chain1 "3769005"; transcript2_id "PAC:27141297"; splice_chain2 "3768928";
Chr05:1..40819286@	astalavista	as_event	9272198	9272201	.	-	.	as_code "1- , 2-"; transcript1_id "PAC:27150057"; splice_chain1 "9272201"; transcript2_id "PAC:27150058"; splice_chain2 "9272198";
Chr10:1..43275151@	astalavista	as_event	2912450	2912453	.	-	.	as_code "1- , 2-"; transcript1_id "PAC:27139866"; splice_chain1 "2912450"; transcript2_id "PAC:27139864"; splice_chain2 "2912453";
Chr10:1..43275151@	astalavista	as_event	2946323	2946329	.	-	.	as_code "1- , 2-"; transcript1_id "PAC:27140286"; splice_chain1 "2946323"; transcript2_id "PAC:27140285"; splice_chain2 "2946329";
Chr08:1..59662532@	astalavista	as_event	7806145	7806251	.	-	.	as_code "1- , 2-"; transcript1_id "PAC:27154116"; splice_chain1 "7806145"; transcript2_id "PAC:27154117"; splice_chain2 "7806251";
Chr05:1..40819286@	astalavista	as_event	7149092	7149095	.	-	.	as_code "1- , 2-"; transcript1_id "PAC:27149192"; splice_chain1 "7149095"; transcript2_id "PAC:27149193"; splice_chain2 "7149092";
Chr05:1..40819286@	astalavista	as_event	7772832	7772868	.	-	.	as_code "1- , 2-"; transcript1_id "PAC:27150319"; splice_chain1 "7772832"; transcript2_id "PAC:27150318"; splice_chain2 "7772868";
Chr05:1..40819286@	astalavista	as_event	7740895	7740912	.	-	.	as_code "1- , 2-"; transcript1_id "PAC:27148892"; splice_chain1 "7740912"; transcript2_id "PAC:27148891"; splice_chain2 "7740895";
Chr01:1..52205531@	astalavista	as_event	34079142	34079196	.	-	.	as_code "1- , 2-"; transcript1_id "PAC:27163339"; splice_chain1 "34079142"; transcript2_id "PAC:27163340"; splice_chain2 "34079196";
Chr01:1..52205531@	astalavista	as_event	33698469	33698475	.	-	.	as_code "1- , 2-"; transcript1_id "PAC:27164230"; splice_chain1 "33698469"; transcript2_id "PAC:27164229"; splice_chain2 "33698475";
Chr01:1..52205531@	astalavista	as_event	32708132	32708136	.	-	.	as_code "1- , 2-"; transcript1_id "PAC:27164273"; splice_chain1 "32708136"; transcript2_id "PAC:27164272"; splice_chain2 "32708132";
Chr01:1..52205531@	astalavista	as_event	32286529	32286532	.	+	.	as_code "1- , 2-"; transcript1_id "PAC:27162305"; splice_chain1 "32286529"; transcript2_id "PAC:27162306"; splice_chain2 "32286532";
Chr01:1..52205531@	astalavista	as_event	32278879	32278899	.	+	.	as_code "1- , 2-"; transcript1_id "PAC:27162853"; splice_chain1 "32278879"; transcript2_id "PAC:27162855"; splice_chain2 "32278899";
Chr08:1..59662532@	astalavista	as_event	11783934	11783959	.	-	.	as_code "1- , 2-"; transcript1_id "PAC:27153641"; splice_chain1 "11783934"; transcript2_id "PAC:27153640"; splice_chain2 "11783959";
Chr04:1..45960019@	astalavista	as_event	3869907	3869910	.	-	.	as_code "1- , 2-"; transcript1_id "PAC:27157555"; splice_chain1 "3869910"; transcript2_id "PAC:27157556"; splice_chain2 "3869907";
Chr04:1..45960019@	astalavista	as_event	3608390	3608409	.	-	.	as_code "1- , 2-"; transcript1_id "PAC:27157453"; splice_chain1 "3608409"; transcript2_id "PAC:27157454"; splice_chain2 "3608390";
Chr04:1..45960019@	astalavista	as_event	2715909	2716002	.	-	.	as_code "1- , 2-"; transcript1_id "PAC:27156818"; splice_chain1 "2715909"; transcript2_id "PAC:27156819"; splice_chain2 "2716002";
Chr04:1..45960019@	astalavista	as_event	2483582	2483819	.	+	.	as_code "1- , 2-"; transcript1_id "PAC:27157933"; splice_chain1 "2483582"; transcript2_id "PAC:27157934"; splice_chain2 "2483819";
Chr09:1..37469608@	astalavista	as_event	35449054	35449059	.	-	.	as_code "1- , 2-"; transcript1_id "PAC:27145552"; splice_chain1 "35449054"; transcript2_id "PAC:27145553"; splice_chain2 "35449059";
Chr10:1..43275151@	astalavista	as_event	7906756	7906762	.	-	.	as_code "1- , 2-"; transcript1_id "PAC:27140536"; splice_chain1 "7906756"; transcript2_id "PAC:27140534"; splice_chain2 "7906762";
Chr10:1..43275151@	astalavista	as_event	7896641	7896644	.	-	.	as_code "1- , 2-"; transcript1_id "PAC:27140536"; splice_chain1 "7896644"; transcript2_id "PAC:27140537"; splice_chain2 "7896641";
Chr05:1..40819286@	astalavista	as_event	9767759	9767865	.	-	.	as_code "1- , 2-"; transcript1_id "PAC:27149274"; splice_chain1 "9767759"; transcript2_id "PAC:27149273"; splice_chain2 "9767865";
Chr10:1..43275151@	astalavista	as_event	8117499	8117503	.	-	.	as_code "1- , 2-"; transcript1_id "PAC:27141226"; splice_chain1 "8117499"; transcript2_id "PAC:27141227"; splice_chain2 "8117503";
Chr01:1..52205531@	astalavista	as_event	37327645	37327652	.	-	.	as_code "1- , 2-"; transcript1_id "PAC:27163013"; splice_chain1 "37327652"; transcript2_id "PAC:27163012"; splice_chain2 "37327645";
Chr01:1..52205531@	astalavista	as_event	37360499	37360680	.	-	.	as_code "1- , 2-"; transcript1_id "PAC:27161959"; splice_chain1 "37360499"; transcript2_id "PAC:27161960"; splice_chain2 "37360680";
Chr01:1..52205531@	astalavista	as_event	36656222	36656281	.	+	.	as_code "1- , 2-"; transcript1_id "PAC:27163033"; splice_chain1 "36656281"; transcript2_id "PAC:27163032"; splice_chain2 "36656222";
Chr04:1..45960019@	astalavista	as_event	4728430	4728635	.	+	.	as_code "1- , 2-"; transcript1_id "PAC:27157626"; splice_chain1 "4728430"; transcript2_id "PAC:27157625"; splice_chain2 "4728635";
Chr04:1..45960019@	astalavista	as_event	4759441	4759444	.	+	.	as_code "1- , 2-"; transcript1_id "PAC:27158188"; splice_chain1 "4759441"; transcript2_id "PAC:27158187"; splice_chain2 "4759444";
Chr08:1..59662532@	astalavista	as_event	11062892	11063010	.	+	.	as_code "1- , 2-"; transcript1_id "PAC:27155191"; splice_chain1 "11062892"; transcript2_id "PAC:27155190"; splice_chain2 "11063010";
Chr10:1..43275151@	astalavista	as_event	6877433	6877437	.	+	.	as_code "1- , 2-"; transcript1_id "PAC:27140583"; splice_chain1 "6877433"; transcript2_id "PAC:27140584"; splice_chain2 "6877437";
Chr10:1..43275151@	astalavista	as_event	6758231	6758263	.	+	.	as_code "1- , 2-"; transcript1_id "PAC:27141027"; splice_chain1 "6758231"; transcript2_id "PAC:27141026"; splice_chain2 "6758263";
Chr10:1..43275151@	astalavista	as_event	6758231	6758259	.	+	.	as_code "1- , 2-"; transcript1_id "PAC:27141027"; splice_chain1 "6758231"; transcript2_id "PAC:27141025"; splice_chain2 "6758259";
Chr10:1..43275151@	astalavista	as_event	6758259	6758263	.	+	.	as_code "1- , 2-"; transcript1_id "PAC:27141026"; splice_chain1 "6758263"; transcript2_id "PAC:27141025"; splice_chain2 "6758259";
Chr10:1..43275151@	astalavista	as_event	7171834	7171837	.	-	.	as_code "1- , 2-"; transcript1_id "PAC:27141678"; splice_chain1 "7171834"; transcript2_id "PAC:27141676"; splice_chain2 "7171837";
Chr05:1..40819286@	astalavista	as_event	19738968	19739019	.	-	.	as_code "1- , 2-"; transcript1_id "PAC:27148437"; splice_chain1 "19739019"; transcript2_id "PAC:27148438"; splice_chain2 "19738968";
Chr05:1..40819286@	astalavista	as_event	15252497	15252505	.	-	.	as_code "1- , 2-"; transcript1_id "PAC:27148521"; splice_chain1 "15252497"; transcript2_id "PAC:27148522"; splice_chain2 "15252505";
Chr05:1..40819286@	astalavista	as_event	14786730	14786739	.	-	.	as_code "1- , 2-"; transcript1_id "PAC:27149200"; splice_chain1 "14786730"; transcript2_id "PAC:27149199"; splice_chain2 "14786739";
Chr10:1..43275151@	astalavista	as_event	6021373	6021376	.	-	.	as_code "1- , 2-"; transcript1_id "PAC:27140939"; splice_chain1 "6021376"; transcript2_id "PAC:27140940"; splice_chain2 "6021373";
Chr10:1..43275151@	astalavista	as_event	18653568	18653571	.	+	.	as_code "1- , 2-"; transcript1_id "PAC:27141388"; splice_chain1 "18653571"; transcript2_id "PAC:27141386"; splice_chain2 "18653568";
Chr09:1..37469608@	astalavista	as_event	1967004	1967085	.	-	.	as_code "1- , 2-"; transcript1_id "PAC:27147777"; splice_chain1 "1967085"; transcript2_id "PAC:27147776"; splice_chain2 "1967004";
Chr09:1..37469608@	astalavista	as_event	1540800	1540818	.	-	.	as_code "1- , 2-"; transcript1_id "PAC:27147689"; splice_chain1 "1540800"; transcript2_id "PAC:27147685"; splice_chain2 "1540818";
Chr04:1..45960019@	astalavista	as_event	207837	207840	.	-	.	as_code "1- , 2-"; transcript1_id "PAC:27157087"; splice_chain1 "207837"; transcript2_id "PAC:27157086"; splice_chain2 "207840";
Chr04:1..45960019@	astalavista	as_event	89671	89687	.	-	.	as_code "1- , 2-"; transcript1_id "PAC:27156664"; splice_chain1 "89671"; transcript2_id "PAC:27156663"; splice_chain2 "89687";
Chr02:1..49040938@	astalavista	as_event	3809351	3809354	.	+	.	as_code "1- , 2-"; transcript1_id "PAC:27169461"; splice_chain1 "3809354"; transcript2_id "PAC:27169463"; splice_chain2 "3809351";
Chr02:1..49040938@	astalavista	as_event	4000750	4000882	.	-	.	as_code "1- , 2-"; transcript1_id "PAC:27171234"; splice_chain1 "4000750"; transcript2_id "PAC:27171233"; splice_chain2 "4000882";
Chr03:1..52284309@	astalavista	as_event	1298903	1298917	.	-	.	as_code "1- , 2-"; transcript1_id "PAC:27145061"; splice_chain1 "1298917"; transcript2_id "PAC:27145060"; splice_chain2 "1298903";
Chr03:1..52284309@	astalavista	as_event	1571374	1571377	.	-	.	as_code "1- , 2-"; transcript1_id "PAC:27143135"; splice_chain1 "1571377"; transcript2_id "PAC:27143136"; splice_chain2 "1571374";
Chr02:1..49040938@	astalavista	as_event	4007621	4007624	.	-	.	as_code "1- , 2-"; transcript1_id "PAC:27169834"; splice_chain1 "4007624"; transcript2_id "PAC:27169835"; splice_chain2 "4007621";
Chr04:1..45960019@	astalavista	as_event	990528	990531	.	-	.	as_code "1- , 2-"; transcript1_id "PAC:27157003"; splice_chain1 "990531"; transcript2_id "PAC:27157005"; splice_chain2 "990528";
Chr09:1..37469608@	astalavista	as_event	2268620	2268658	.	-	.	as_code "1- , 2-"; transcript1_id "PAC:27147814"; splice_chain1 "2268658"; transcript2_id "PAC:27147815"; splice_chain2 "2268620";
Chr02:1..49040938@	astalavista	as_event	3826020	3826036	.	-	.	as_code "1- , 2-"; transcript1_id "PAC:27167917"; splice_chain1 "3826036"; transcript2_id "PAC:27167916"; splice_chain2 "3826020";
Chr10:1..43275151@	astalavista	as_event	26206581	26206659	.	-	.	as_code "1- , 2-"; transcript1_id "PAC:27141504"; splice_chain1 "26206581"; transcript2_id "PAC:27141505"; splice_chain2 "26206659";
Chr10:1..43275151@	astalavista	as_event	29155485	29155502	.	-	.	as_code "1- , 2-"; transcript1_id "PAC:27139962"; splice_chain1 "29155502"; transcript2_id "PAC:27139963"; splice_chain2 "29155485";
Chr02:1..49040938@	astalavista	as_event	4590067	4590223	.	-	.	as_code "1- , 2-"; transcript1_id "PAC:27168630"; splice_chain1 "4590067"; transcript2_id "PAC:27168627"; splice_chain2 "4590223";
Chr02:1..49040938@	astalavista	as_event	4588172	4588175	.	-	.	as_code "1- , 2-"; transcript1_id "PAC:27168630"; splice_chain1 "4588172"; transcript2_id "PAC:27168627"; splice_chain2 "4588175";
Chr10:1..43275151@	astalavista	as_event	30124110	30124116	.	-	.	as_code "1- , 2-"; transcript1_id "PAC:27140656"; splice_chain1 "30124110"; transcript2_id "PAC:27140655"; splice_chain2 "30124116";
Chr02:1..49040938@	astalavista	as_event	4216075	4216082	.	-	.	as_code "1- , 2-"; transcript1_id "PAC:27167825"; splice_chain1 "4216075"; transcript2_id "PAC:27167824"; splice_chain2 "4216082";
Chr02:1..49040938@	astalavista	as_event	4211666	4211696	.	-	.	as_code "1- , 2-"; transcript1_id "PAC:27167825"; splice_chain1 "4211696"; transcript2_id "PAC:27167826"; splice_chain2 "4211666";
Chr03:1..52284309@	astalavista	as_event	1025367	1025405	.	-	.	as_code "1- , 2-"; transcript1_id "PAC:27144025"; splice_chain1 "1025405"; transcript2_id "PAC:27144026"; splice_chain2 "1025367";
Chr10:1..43275151@	astalavista	as_event	13610608	13610625	.	-	.	as_code "1- , 2-"; transcript1_id "PAC:27140333"; splice_chain1 "13610608"; transcript2_id "PAC:27140332"; splice_chain2 "13610625";
Chr10:1..43275151@	astalavista	as_event	12598075	12598080	.	+	.	as_code "1- , 2-"; transcript1_id "PAC:27140648"; splice_chain1 "12598075"; transcript2_id "PAC:27140649"; splice_chain2 "12598080";
Chr10:1..43275151@	astalavista	as_event	12755859	12755873	.	-	.	as_code "1- , 2-"; transcript1_id "PAC:27141064"; splice_chain1 "12755859"; transcript2_id "PAC:27141063"; splice_chain2 "12755873";
Chr03:1..52284309@	astalavista	as_event	2747849	2747859	.	-	.	as_code "1- , 2-"; transcript1_id "PAC:27143381"; splice_chain1 "2747849"; transcript2_id "PAC:27143380"; splice_chain2 "2747859";
Chr10:1..43275151@	astalavista	as_event	9743055	9743069	.	+	.	as_code "1- , 2-"; transcript1_id "PAC:27141575"; splice_chain1 "9743069"; transcript2_id "PAC:27141576"; splice_chain2 "9743055";
Chr10:1..43275151@	astalavista	as_event	9661659	9661669	.	-	.	as_code "1- , 2-"; transcript1_id "PAC:27141657"; splice_chain1 "9661659"; transcript2_id "PAC:27141656"; splice_chain2 "9661669";
Chr04:1..45960019@	astalavista	as_event	1987747	1987756	.	-	.	as_code "1- , 2-"; transcript1_id "PAC:27157837"; splice_chain1 "1987756"; transcript2_id "PAC:27157838"; splice_chain2 "1987747";
Chr06:1..31977256@	astalavista	as_event	31848800	31848821	.	-	.	as_code "1- , 2-"; transcript1_id "PAC:27165583"; splice_chain1 "31848821"; transcript2_id "PAC:27165584"; splice_chain2 "31848800";
Chr09:1..37469608@	astalavista	as_event	306643	306912	.	-	.	as_code "1- , 2-"; transcript1_id "PAC:27148214"; splice_chain1 "306643"; transcript2_id "PAC:27148215"; splice_chain2 "306912";
Chr04:1..45960019@	astalavista	as_event	1848992	1848996	.	-	.	as_code "1- , 2-"; transcript1_id "PAC:27156961"; splice_chain1 "1848996"; transcript2_id "PAC:27156962"; splice_chain2 "1848992";
Chr02:1..49040938@	astalavista	as_event	4907111	4907114	.	-	.	as_code "1- , 2-"; transcript1_id "PAC:27170768"; splice_chain1 "4907111"; transcript2_id "PAC:27170767"; splice_chain2 "4907114";
Chr02:1..49040938@	astalavista	as_event	4907111	4907144	.	-	.	as_code "1- , 2-"; transcript1_id "PAC:27170768"; splice_chain1 "4907111"; transcript2_id "PAC:27170766"; splice_chain2 "4907144";
Chr02:1..49040938@	astalavista	as_event	4907114	4907144	.	-	.	as_code "1- , 2-"; transcript1_id "PAC:27170767"; splice_chain1 "4907114"; transcript2_id "PAC:27170766"; splice_chain2 "4907144";
Chr04:1..45960019@	astalavista	as_event	2136770	2136938	.	-	.	as_code "1- , 2-"; transcript1_id "PAC:27157876"; splice_chain1 "2136770"; transcript2_id "PAC:27157875"; splice_chain2 "2136938";
Chr09:1..37469608@	astalavista	as_event	826957	826963	.	+	.	as_code "1- , 2-"; transcript1_id "PAC:27147006"; splice_chain1 "826957"; transcript2_id "PAC:27147007"; splice_chain2 "826963";
Chr09:1..37469608@	astalavista	as_event	943824	943827	.	-	.	as_code "1- , 2-"; transcript1_id "PAC:27147748"; splice_chain1 "943827"; transcript2_id "PAC:27147747"; splice_chain2 "943824";
Chr02:1..49040938@	astalavista	as_event	4769468	4769471	.	+	.	as_code "1- , 2-"; transcript1_id "PAC:27170209"; splice_chain1 "4769468"; transcript2_id "PAC:27170210"; splice_chain2 "4769471";
Chr09:1..37469608@	astalavista	as_event	1031175	1031181	.	-	.	as_code "1- , 2-"; transcript1_id "PAC:27147405"; splice_chain1 "1031175"; transcript2_id "PAC:27147404"; splice_chain2 "1031181";
Chr02:1..49040938@	astalavista	as_event	4595478	4595588	.	-	.	as_code "1- , 2-"; transcript1_id "PAC:27168045"; splice_chain1 "4595588"; transcript2_id "PAC:27168044"; splice_chain2 "4595478";
Chr09:1..37469608@	astalavista	as_event	1355833	1355855	.	-	.	as_code "1- , 2-"; transcript1_id "PAC:27147973"; splice_chain1 "1355855"; transcript2_id "PAC:27147974"; splice_chain2 "1355833";
Chr03:1..52284309@	astalavista	as_event	1922114	1922148	.	-	.	as_code "1- , 2-"; transcript1_id "PAC:27142963"; splice_chain1 "1922148"; transcript2_id "PAC:27142962"; splice_chain2 "1922114";
Chr10:1..43275151@	astalavista	as_event	18115224	18115234	.	-	.	as_code "1- , 2-"; transcript1_id "PAC:27141704"; splice_chain1 "18115234"; transcript2_id "PAC:27141702"; splice_chain2 "18115224";
Chr10:1..43275151@	astalavista	as_event	34909863	34909937	.	-	.	as_code "1- , 2-"; transcript1_id "PAC:27141253"; splice_chain1 "34909863"; transcript2_id "PAC:27141251"; splice_chain2 "34909937";
Chr10:1..43275151@	astalavista	as_event	34847110	34847113	.	-	.	as_code "1- , 2-"; transcript1_id "PAC:27141020"; splice_chain1 "34847113"; transcript2_id "PAC:27141021"; splice_chain2 "34847110";
Chr10:1..43275151@	astalavista	as_event	34934332	34934348	.	-	.	as_code "1- , 2-"; transcript1_id "PAC:27141653"; splice_chain1 "34934332"; transcript2_id "PAC:27141652"; splice_chain2 "34934348";
Chr10:1..43275151@	astalavista	as_event	34613344	34613384	.	-	.	as_code "1- , 2-"; transcript1_id "PAC:27140935"; splice_chain1 "34613384"; transcript2_id "PAC:27140936"; splice_chain2 "34613344";
Chr03:1..52284309@	astalavista	as_event	52217294	52217300	.	+	.	as_code "1- , 2-"; transcript1_id "PAC:27142137"; splice_chain1 "52217300"; transcript2_id "PAC:27142136"; splice_chain2 "52217294";
Chr01:1..52205531@	astalavista	as_event	195382	195399	.	+	.	as_code "1- , 2-"; transcript1_id "PAC:27163636"; splice_chain1 "195382"; transcript2_id "PAC:27163635"; splice_chain2 "195399";
Chr06:1..31977256@	astalavista	as_event	31614100	31614140	.	-	.	as_code "1- , 2-"; transcript1_id "PAC:27167452"; splice_chain1 "31614100"; transcript2_id "PAC:27167453"; splice_chain2 "31614140";
Chr06:1..31977256@	astalavista	as_event	31505097	31505100	.	-	.	as_code "1- , 2-"; transcript1_id "PAC:27167478"; splice_chain1 "31505097"; transcript2_id "PAC:27167477"; splice_chain2 "31505100";
Chr06:1..31977256@	astalavista	as_event	31433978	31434032	.	-	.	as_code "1- , 2-"; transcript1_id "PAC:27165000"; splice_chain1 "31434032"; transcript2_id "PAC:27165001"; splice_chain2 "31433978";
Chr06:1..31977256@	astalavista	as_event	31274203	31274212	.	-	.	as_code "1- , 2-"; transcript1_id "PAC:27165138"; splice_chain1 "31274212"; transcript2_id "PAC:27165137"; splice_chain2 "31274203";
Chr06:1..31977256@	astalavista	as_event	31283922	31284126	.	-	.	as_code "1- , 2-"; transcript1_id "PAC:27165906"; splice_chain1 "31283922"; transcript2_id "PAC:27165908"; splice_chain2 "31284126";
Chr06:1..31977256@	astalavista	as_event	31213694	31213779	.	+	.	as_code "1- , 2-"; transcript1_id "PAC:27166468"; splice_chain1 "31213779"; transcript2_id "PAC:27166469"; splice_chain2 "31213694";
Chr06:1..31977256@	astalavista	as_event	30982276	30982286	.	+	.	as_code "1- , 2-"; transcript1_id "PAC:27165087"; splice_chain1 "30982286"; transcript2_id "PAC:27165086"; splice_chain2 "30982276";
Chr06:1..31977256@	astalavista	as_event	31783613	31783629	.	-	.	as_code "1- , 2-"; transcript1_id "PAC:27166922"; splice_chain1 "31783629"; transcript2_id "PAC:27166923"; splice_chain2 "31783613";
Chr06:1..31977256@	astalavista	as_event	31798762	31798765	.	+	.	as_code "1- , 2-"; transcript1_id "PAC:27166461"; splice_chain1 "31798762"; transcript2_id "PAC:27166462"; splice_chain2 "31798765";
Chr06:1..31977256@	astalavista	as_event	31678192	31678280	.	-	.	as_code "1- , 2-"; transcript1_id "PAC:27165887"; splice_chain1 "31678280"; transcript2_id "PAC:27165888"; splice_chain2 "31678192";
Chr10:1..43275151@	astalavista	as_event	35234687	35234690	.	-	.	as_code "1- , 2-"; transcript1_id "PAC:27141482"; splice_chain1 "35234690"; transcript2_id "PAC:27141483"; splice_chain2 "35234687";
Chr01:1..52205531@	astalavista	as_event	765529	765547	.	-	.	as_code "1- , 2-"; transcript1_id "PAC:27163642"; splice_chain1 "765547"; transcript2_id "PAC:27163640"; splice_chain2 "765529";
Chr01:1..52205531@	astalavista	as_event	765526	765547	.	-	.	as_code "1- , 2-"; transcript1_id "PAC:27163642"; splice_chain1 "765547"; transcript2_id "PAC:27163641"; splice_chain2 "765526";
Chr01:1..52205531@	astalavista	as_event	765526	765529	.	-	.	as_code "1- , 2-"; transcript1_id "PAC:27163640"; splice_chain1 "765529"; transcript2_id "PAC:27163641"; splice_chain2 "765526";
Chr10:1..43275151@	astalavista	as_event	35330275	35330278	.	-	.	as_code "1- , 2-"; transcript1_id "PAC:27141135"; splice_chain1 "35330278"; transcript2_id "PAC:27141136"; splice_chain2 "35330275";
Chr10:1..43275151@	astalavista	as_event	36197810	36198047	.	-	.	as_code "1- , 2-"; transcript1_id "PAC:27140784"; splice_chain1 "36198047"; transcript2_id "PAC:27140783"; splice_chain2 "36197810";
Chr06:1..31977256@	astalavista	as_event	30798492	30798495	.	-	.	as_code "1- , 2-"; transcript1_id "PAC:27167464"; splice_chain1 "30798495"; transcript2_id "PAC:27167465"; splice_chain2 "30798492";
Chr01:1..52205531@	astalavista	as_event	1048637	1048642	.	-	.	as_code "1- , 2-"; transcript1_id "PAC:27163578"; splice_chain1 "1048642"; transcript2_id "PAC:27163577"; splice_chain2 "1048637";
Chr06:1..31977256@	astalavista	as_event	30805106	30805114	.	-	.	as_code "1- , 2-"; transcript1_id "PAC:27167363"; splice_chain1 "30805106"; transcript2_id "PAC:27167362"; splice_chain2 "30805114";
Chr10:1..43275151@	astalavista	as_event	32438913	32438920	.	-	.	as_code "1- , 2-"; transcript1_id "PAC:27141351"; splice_chain1 "32438913"; transcript2_id "PAC:27141350"; splice_chain2 "32438920";
Chr06:1..31977256@	astalavista	as_event	30498314	30498317	.	-	.	as_code "1- , 2-"; transcript1_id "PAC:27166334"; splice_chain1 "30498317"; transcript2_id "PAC:27166336"; splice_chain2 "30498314";
Chr06:1..31977256@	astalavista	as_event	30893389	30893450	.	-	.	as_code "1- , 2-"; transcript1_id "PAC:27167082"; splice_chain1 "30893450"; transcript2_id "PAC:27167083"; splice_chain2 "30893389";
Chr09:1..37469608@	astalavista	as_event	26231306	26231312	.	-	.	as_code "1- , 2-"; transcript1_id "PAC:27146066"; splice_chain1 "26231312"; transcript2_id "PAC:27146067"; splice_chain2 "26231306";
Chr09:1..37469608@	astalavista	as_event	25935420	25935455	.	-	.	as_code "1- , 2-"; transcript1_id "PAC:27145965"; splice_chain1 "25935420"; transcript2_id "PAC:27145964"; splice_chain2 "25935455";
Chr09:1..37469608@	astalavista	as_event	27008256	27008357	.	+	.	as_code "1- , 2-"; transcript1_id "PAC:27148096"; splice_chain1 "27008256"; transcript2_id "PAC:27148095"; splice_chain2 "27008357";
Chr06:1..31977256@	astalavista	as_event	29731591	29731596	.	-	.	as_code "1- , 2-"; transcript1_id "PAC:27166455"; splice_chain1 "29731596"; transcript2_id "PAC:27166456"; splice_chain2 "29731591";
Chr06:1..31977256@	astalavista	as_event	29847115	29847118	.	-	.	as_code "1- , 2-"; transcript1_id "PAC:27165045"; splice_chain1 "29847115"; transcript2_id "PAC:27165047"; splice_chain2 "29847118";
Chr06:1..31977256@	astalavista	as_event	30051986	30051995	.	-	.	as_code "1- , 2-"; transcript1_id "PAC:27166822"; splice_chain1 "30051986"; transcript2_id "PAC:27166821"; splice_chain2 "30051995";
Chr06:1..31977256@	astalavista	as_event	30037454	30037461	.	-	.	as_code "1- , 2-"; transcript1_id "PAC:27166940"; splice_chain1 "30037461"; transcript2_id "PAC:27166939"; splice_chain2 "30037454";
Chr03:1..52284309@	astalavista	as_event	7902727	7902742	.	-	.	as_code "1- , 2-"; transcript1_id "PAC:27144023"; splice_chain1 "7902742"; transcript2_id "PAC:27144022"; splice_chain2 "7902727";
Chr03:1..52284309@	astalavista	as_event	49989238	49989241	.	+	.	as_code "1- , 2-"; transcript1_id "PAC:27141813"; splice_chain1 "49989238"; transcript2_id "PAC:27141814"; splice_chain2 "49989241";
Chr03:1..52284309@	astalavista	as_event	8199998	8200003	.	-	.	as_code "1- , 2-"; transcript1_id "PAC:27143849"; splice_chain1 "8199998"; transcript2_id "PAC:27143850"; splice_chain2 "8200003";
Chr03:1..52284309@	astalavista	as_event	8187109	8187175	.	-	.	as_code "1- , 2-"; transcript1_id "PAC:27143487"; splice_chain1 "8187109"; transcript2_id "PAC:27143486"; splice_chain2 "8187175";
Chr03:1..52284309@	astalavista	as_event	8705054	8705057	.	-	.	as_code "1- , 2-"; transcript1_id "PAC:27142632"; splice_chain1 "8705054"; transcript2_id "PAC:27142631"; splice_chain2 "8705057";
Chr09:1..37469608@	astalavista	as_event	25617438	25617687	.	+	.	as_code "1- , 2-"; transcript1_id "PAC:27145467"; splice_chain1 "25617687"; transcript2_id "PAC:27145466"; splice_chain2 "25617438";
Chr03:1..52284309@	astalavista	as_event	9216557	9216560	.	-	.	as_code "1- , 2-"; transcript1_id "PAC:27142412"; splice_chain1 "9216560"; transcript2_id "PAC:27142413"; splice_chain2 "9216557";
Chr06:1..31977256@	astalavista	as_event	30207303	30207313	.	-	.	as_code "1- , 2-"; transcript1_id "PAC:27167065"; splice_chain1 "30207313"; transcript2_id "PAC:27167066"; splice_chain2 "30207303";
Chr03:1..52284309@	astalavista	as_event	9270203	9270219	.	-	.	as_code "1- , 2-"; transcript1_id "PAC:27144244"; splice_chain1 "9270203"; transcript2_id "PAC:27144245"; splice_chain2 "9270219";
Chr03:1..52284309@	astalavista	as_event	50468096	50468104	.	+	.	as_code "1- , 2-"; transcript1_id "PAC:27144627"; splice_chain1 "50468096"; transcript2_id "PAC:27144628"; splice_chain2 "50468104";
Chr03:1..52284309@	astalavista	as_event	9032567	9032583	.	-	.	as_code "1- , 2-"; transcript1_id "PAC:27143931"; splice_chain1 "9032583"; transcript2_id "PAC:27143932"; splice_chain2 "9032567";
Chr03:1..52284309@	astalavista	as_event	9117033	9117042	.	-	.	as_code "1- , 2-"; transcript1_id "PAC:27143735"; splice_chain1 "9117042"; transcript2_id "PAC:27143734"; splice_chain2 "9117033";
Chr03:1..52284309@	astalavista	as_event	50558406	50558410	.	-	.	as_code "1- , 2-"; transcript1_id "PAC:27144017"; splice_chain1 "50558410"; transcript2_id "PAC:27144018"; splice_chain2 "50558406";
Chr03:1..52284309@	astalavista	as_event	50975233	50976343	.	+	.	as_code "1- , 2-"; transcript1_id "PAC:27143236"; splice_chain1 "50976343"; transcript2_id "PAC:27143237"; splice_chain2 "50975233";
Chr03:1..52284309@	astalavista	as_event	50916796	50916799	.	-	.	as_code "1- , 2-"; transcript1_id "PAC:27144432"; splice_chain1 "50916799"; transcript2_id "PAC:27144433"; splice_chain2 "50916796";
Chr09:1..37469608@	astalavista	as_event	28207078	28207081	.	-	.	as_code "1- , 2-"; transcript1_id "PAC:27145663"; splice_chain1 "28207081"; transcript2_id "PAC:27145664"; splice_chain2 "28207078";
Chr09:1..37469608@	astalavista	as_event	28395285	28395291	.	-	.	as_code "1- , 2-"; transcript1_id "PAC:27147935"; splice_chain1 "28395291"; transcript2_id "PAC:27147936"; splice_chain2 "28395285";
Chr09:1..37469608@	astalavista	as_event	28898287	28898305	.	+	.	as_code "1- , 2-"; transcript1_id "PAC:27146935"; splice_chain1 "28898305"; transcript2_id "PAC:27146934"; splice_chain2 "28898287";
Chr09:1..37469608@	astalavista	as_event	28912635	28912638	.	-	.	as_code "1- , 2-"; transcript1_id "PAC:27148205"; splice_chain1 "28912638"; transcript2_id "PAC:27148206"; splice_chain2 "28912635";
Chr03:1..52284309@	astalavista	as_event	11337041	11337049	.	-	.	as_code "1- , 2-"; transcript1_id "PAC:27144970"; splice_chain1 "11337041"; transcript2_id "PAC:27144969"; splice_chain2 "11337049";
Chr06:1..31977256@	astalavista	as_event	28982169	28982475	.	-	.	as_code "1- , 2-"; transcript1_id "PAC:27166752"; splice_chain1 "28982169"; transcript2_id "PAC:27166751"; splice_chain2 "28982475";
Chr06:1..31977256@	astalavista	as_event	29097860	29097865	.	-	.	as_code "1- , 2-"; transcript1_id "PAC:27167486"; splice_chain1 "29097865"; transcript2_id "PAC:27167487"; splice_chain2 "29097860";
Chr03:1..52284309@	astalavista	as_event	51272645	51272667	.	-	.	as_code "1- , 2-"; transcript1_id "PAC:27143868"; splice_chain1 "51272667"; transcript2_id "PAC:27143869"; splice_chain2 "51272645";
Chr06:1..31977256@	astalavista	as_event	29376542	29376551	.	-	.	as_code "1- , 2-"; transcript1_id "PAC:27166133"; splice_chain1 "29376542"; transcript2_id "PAC:27166132"; splice_chain2 "29376551";
Chr06:1..31977256@	astalavista	as_event	29427965	29427968	.	-	.	as_code "1- , 2-"; transcript1_id "PAC:27165478"; splice_chain1 "29427968"; transcript2_id "PAC:27165479"; splice_chain2 "29427965";
Chr09:1..37469608@	astalavista	as_event	27857533	27857536	.	+	.	as_code "1- , 2-"; transcript1_id "PAC:27146842"; splice_chain1 "27857536"; transcript2_id "PAC:27146841"; splice_chain2 "27857533";
Chr03:1..52284309@	astalavista	as_event	51732311	51732317	.	-	.	as_code "1- , 2-"; transcript1_id "PAC:27143568"; splice_chain1 "51732317"; transcript2_id "PAC:27143569"; splice_chain2 "51732311";
Chr03:1..52284309@	astalavista	as_event	10192263	10192272	.	-	.	as_code "1- , 2-"; transcript1_id "PAC:27142316"; splice_chain1 "10192263"; transcript2_id "PAC:27142315"; splice_chain2 "10192272";
Chr03:1..52284309@	astalavista	as_event	10162916	10162922	.	-	.	as_code "1- , 2-"; transcript1_id "PAC:27142490"; splice_chain1 "10162916"; transcript2_id "PAC:27142489"; splice_chain2 "10162922";
Chr03:1..52284309@	astalavista	as_event	51645573	51645619	.	-	.	as_code "1- , 2-"; transcript1_id "PAC:27144757"; splice_chain1 "51645573"; transcript2_id "PAC:27144756"; splice_chain2 "51645619";
Chr10:1..43275151@	astalavista	as_event	38127495	38127515	.	-	.	as_code "1- , 2-"; transcript1_id "PAC:27141196"; splice_chain1 "38127515"; transcript2_id "PAC:27141197"; splice_chain2 "38127495";
Chr03:1..52284309@	astalavista	as_event	52017050	52017062	.	-	.	as_code "1- , 2-"; transcript1_id "PAC:27143867"; splice_chain1 "52017050"; transcript2_id "PAC:27143866"; splice_chain2 "52017062";
Chr10:1..43275151@	astalavista	as_event	37966385	37966388	.	-	.	as_code "1- , 2-"; transcript1_id "PAC:27141124"; splice_chain1 "37966388"; transcript2_id "PAC:27141125"; splice_chain2 "37966385";
Chr10:1..43275151@	astalavista	as_event	37982048	37982065	.	-	.	as_code "1- , 2-"; transcript1_id "PAC:27140291"; splice_chain1 "37982048"; transcript2_id "PAC:27140292"; splice_chain2 "37982065";
Chr03:1..52284309@	astalavista	as_event	52177429	52177433	.	-	.	as_code "1- , 2-"; transcript1_id "PAC:27144945"; splice_chain1 "52177429"; transcript2_id "PAC:27144944"; splice_chain2 "52177433";
Chr03:1..52284309@	astalavista	as_event	51760054	51760057	.	-	.	as_code "1- , 2-"; transcript1_id "PAC:27145109"; splice_chain1 "51760054"; transcript2_id "PAC:27145108"; splice_chain2 "51760057";
Chr10:1..43275151@	astalavista	as_event	37621328	37621334	.	-	.	as_code "1- , 2-"; transcript1_id "PAC:27141693"; splice_chain1 "37621328"; transcript2_id "PAC:27141692"; splice_chain2 "37621334";
Chr10:1..43275151@	astalavista	as_event	36977495	36977501	.	+	.	as_code "1- , 2-"; transcript1_id "PAC:27140027"; splice_chain1 "36977501"; transcript2_id "PAC:27140026"; splice_chain2 "36977495";
Chr09:1..37469608@	astalavista	as_event	22570914	22570917	.	-	.	as_code "1- , 2-"; transcript1_id "PAC:27145674"; splice_chain1 "22570917"; transcript2_id "PAC:27145675"; splice_chain2 "22570914";
Chr03:1..52284309@	astalavista	as_event	48160393	48160449	.	+	.	as_code "1- , 2-"; transcript1_id "PAC:27142271"; splice_chain1 "48160449"; transcript2_id "PAC:27142272"; splice_chain2 "48160393";
Chr03:1..52284309@	astalavista	as_event	4070757	4070760	.	-	.	as_code "1- , 2-"; transcript1_id "PAC:27143326"; splice_chain1 "4070757"; transcript2_id "PAC:27143325"; splice_chain2 "4070760";
Chr03:1..52284309@	astalavista	as_event	4540189	4540192	.	-	.	as_code "1- , 2-"; transcript1_id "PAC:27141874"; splice_chain1 "4540192"; transcript2_id "PAC:27141875"; splice_chain2 "4540189";
Chr03:1..52284309@	astalavista	as_event	48304246	48304249	.	+	.	as_code "1- , 2-"; transcript1_id "PAC:27144228"; splice_chain1 "48304246"; transcript2_id "PAC:27144229"; splice_chain2 "48304249";
Chr03:1..52284309@	astalavista	as_event	47948113	47948159	.	+	.	as_code "1- , 2-"; transcript1_id "PAC:27142856"; splice_chain1 "47948159"; transcript2_id "PAC:27142858"; splice_chain2 "47948113";
Chr03:1..52284309@	astalavista	as_event	2848314	2848356	.	-	.	as_code "1- , 2-"; transcript1_id "PAC:27143725"; splice_chain1 "2848314"; transcript2_id "PAC:27143724"; splice_chain2 "2848356";
Chr03:1..52284309@	astalavista	as_event	2861623	2861653	.	-	.	as_code "1- , 2-"; transcript1_id "PAC:27144670"; splice_chain1 "2861653"; transcript2_id "PAC:27144669"; splice_chain2 "2861623";
Chr09:1..37469608@	astalavista	as_event	23242833	23242841	.	+	.	as_code "1- , 2-"; transcript1_id "PAC:27146314"; splice_chain1 "23242841"; transcript2_id "PAC:27146313"; splice_chain2 "23242833";
Chr09:1..37469608@	astalavista	as_event	24694189	24694209	.	-	.	as_code "1- , 2-"; transcript1_id "PAC:27147401"; splice_chain1 "24694189"; transcript2_id "PAC:27147398"; splice_chain2 "24694209";
Chr09:1..37469608@	astalavista	as_event	24816291	24816299	.	-	.	as_code "1- , 2-"; transcript1_id "PAC:27147380"; splice_chain1 "24816299"; transcript2_id "PAC:27147379"; splice_chain2 "24816291";
Chr09:1..37469608@	astalavista	as_event	24829202	24829223	.	-	.	as_code "1- , 2-"; transcript1_id "PAC:27145398"; splice_chain1 "24829202"; transcript2_id "PAC:27145397"; splice_chain2 "24829223";
Chr09:1..37469608@	astalavista	as_event	24326736	24326784	.	+	.	as_code "1- , 2-"; transcript1_id "PAC:27148157"; splice_chain1 "24326784"; transcript2_id "PAC:27148155"; splice_chain2 "24326736";
Chr09:1..37469608@	astalavista	as_event	24363592	24363617	.	-	.	as_code "1- , 2-"; transcript1_id "PAC:27145697"; splice_chain1 "24363617"; transcript2_id "PAC:27145698"; splice_chain2 "24363592";
Chr09:1..37469608@	astalavista	as_event	24343727	24343736	.	+	.	as_code "1- , 2-"; transcript1_id "PAC:27146682"; splice_chain1 "24343727"; transcript2_id "PAC:27146683"; splice_chain2 "24343736";
Chr03:1..52284309@	astalavista	as_event	49542892	49542910	.	+	.	as_code "1- , 2-"; transcript1_id "PAC:27144483"; splice_chain1 "49542892"; transcript2_id "PAC:27144485"; splice_chain2 "49542910";
Chr03:1..52284309@	astalavista	as_event	49543922	49543925	.	+	.	as_code "1- , 2-"; transcript1_id "PAC:27144483"; splice_chain1 "49543922"; transcript2_id "PAC:27144484"; splice_chain2 "49543925";
Chr09:1..37469608@	astalavista	as_event	24432212	24432216	.	-	.	as_code "1- , 2-"; transcript1_id "PAC:27145378"; splice_chain1 "24432212"; transcript2_id "PAC:27145377"; splice_chain2 "24432216";
Chr03:1..52284309@	astalavista	as_event	6499644	6499649	.	-	.	as_code "1- , 2-"; transcript1_id "PAC:27142141"; splice_chain1 "6499649"; transcript2_id "PAC:27142140"; splice_chain2 "6499644";
Chr03:1..52284309@	astalavista	as_event	49367671	49367680	.	-	.	as_code "1- , 2-"; transcript1_id "PAC:27142386"; splice_chain1 "49367680"; transcript2_id "PAC:27142387"; splice_chain2 "49367671";
Chr03:1..52284309@	astalavista	as_event	49379575	49379586	.	-	.	as_code "1- , 2-"; transcript1_id "PAC:27143442"; splice_chain1 "49379575"; transcript2_id "PAC:27143443"; splice_chain2 "49379586";
Chr03:1..52284309@	astalavista	as_event	49214010	49214032	.	-	.	as_code "1- , 2-"; transcript1_id "PAC:27143210"; splice_chain1 "49214010"; transcript2_id "PAC:27143211"; splice_chain2 "49214032";
Chr03:1..52284309@	astalavista	as_event	6095402	6095424	.	-	.	as_code "1- , 2-"; transcript1_id "PAC:27141806"; splice_chain1 "6095424"; transcript2_id "PAC:27141805"; splice_chain2 "6095402";
Chr03:1..52284309@	astalavista	as_event	5992890	5992970	.	-	.	as_code "1- , 2-"; transcript1_id "PAC:27141863"; splice_chain1 "5992970"; transcript2_id "PAC:27141864"; splice_chain2 "5992890";
Chr03:1..52284309@	astalavista	as_event	49114598	49114612	.	-	.	as_code "1- , 2-"; transcript1_id "PAC:27142111"; splice_chain1 "49114598"; transcript2_id "PAC:27142108"; splice_chain2 "49114612";
Chr03:1..52284309@	astalavista	as_event	48998111	48998283	.	-	.	as_code "1- , 2-"; transcript1_id "PAC:27142312"; splice_chain1 "48998111"; transcript2_id "PAC:27142311"; splice_chain2 "48998283";
Chr03:1..52284309@	astalavista	as_event	48998111	48998139	.	-	.	as_code "1- , 2-"; transcript1_id "PAC:27142312"; splice_chain1 "48998111"; transcript2_id "PAC:27142310"; splice_chain2 "48998139";
Chr03:1..52284309@	astalavista	as_event	48998139	48998283	.	-	.	as_code "1- , 2-"; transcript1_id "PAC:27142311"; splice_chain1 "48998283"; transcript2_id "PAC:27142310"; splice_chain2 "48998139";
Chr03:1..52284309@	astalavista	as_event	48935652	48935724	.	+	.	as_code "1- , 2-"; transcript1_id "PAC:27142755"; splice_chain1 "48935724"; transcript2_id "PAC:27142756"; splice_chain2 "48935652";
Chr03:1..52284309@	astalavista	as_event	49614803	49614806	.	-	.	as_code "1- , 2-"; transcript1_id "PAC:27143041"; splice_chain1 "49614806"; transcript2_id "PAC:27143042"; splice_chain2 "49614803";
Chr03:1..52284309@	astalavista	as_event	5668618	5668621	.	-	.	as_code "1- , 2-"; transcript1_id "PAC:27142658"; splice_chain1 "5668621"; transcript2_id "PAC:27142659"; splice_chain2 "5668618";
Chr03:1..52284309@	astalavista	as_event	4709309	4709443	.	-	.	as_code "1- , 2-"; transcript1_id "PAC:27142085"; splice_chain1 "4709309"; transcript2_id "PAC:27142084"; splice_chain2 "4709443";
Chr03:1..52284309@	astalavista	as_event	4846702	4846706	.	-	.	as_code "1- , 2-"; transcript1_id "PAC:27143423"; splice_chain1 "4846702"; transcript2_id "PAC:27143422"; splice_chain2 "4846706";
Chr09:1..37469608@	astalavista	as_event	25499366	25499372	.	+	.	as_code "1- , 2-"; transcript1_id "PAC:27145955"; splice_chain1 "25499372"; transcript2_id "PAC:27145954"; splice_chain2 "25499366";
Chr11:1..50367376@	astalavista	as_event	3747348	3747352	.	+	.	as_code "1- , 2-"; transcript1_id "PAC:27152293"; splice_chain1 "3747348"; transcript2_id "PAC:27152294"; splice_chain2 "3747352";
Chr11:1..50367376@	astalavista	as_event	3531827	3531838	.	-	.	as_code "1- , 2-"; transcript1_id "PAC:27151139"; splice_chain1 "3531838"; transcript2_id "PAC:27151138"; splice_chain2 "3531827";
Chr11:1..50367376@	astalavista	as_event	3637471	3637526	.	-	.	as_code "1- , 2-"; transcript1_id "PAC:27151415"; splice_chain1 "3637526"; transcript2_id "PAC:27151414"; splice_chain2 "3637471";
Chr11:1..50367376@	astalavista	as_event	3904759	3904984	.	+	.	as_code "1- , 2-"; transcript1_id "PAC:27150658"; splice_chain1 "3904759"; transcript2_id "PAC:27150656"; splice_chain2 "3904984";
Chr06:1..31977256@	astalavista	as_event	12024645	12024650	.	+	.	as_code "1- , 2-"; transcript1_id "PAC:27165452"; splice_chain1 "12024650"; transcript2_id "PAC:27165451"; splice_chain2 "12024645";
Chr08:1..59662532@	astalavista	as_event	41472454	41472459	.	-	.	as_code "1- , 2-"; transcript1_id "PAC:27154667"; splice_chain1 "41472454"; transcript2_id "PAC:27154668"; splice_chain2 "41472459";
Chr08:1..59662532@	astalavista	as_event	40138978	40138990	.	-	.	as_code "1- , 2-"; transcript1_id "PAC:27156010"; splice_chain1 "40138990"; transcript2_id "PAC:27156011"; splice_chain2 "40138978";
Chr11:1..50367376@	astalavista	as_event	4117149	4117181	.	-	.	as_code "1- , 2-"; transcript1_id "PAC:27150699"; splice_chain1 "4117149"; transcript2_id "PAC:27150700"; splice_chain2 "4117181";
Chr11:1..50367376@	astalavista	as_event	4173879	4173951	.	+	.	as_code "1- , 2-"; transcript1_id "PAC:27152877"; splice_chain1 "4173879"; transcript2_id "PAC:27152876"; splice_chain2 "4173951";
Chr08:1..59662532@	astalavista	as_event	34373046	34373391	.	-	.	as_code "1- , 2-"; transcript1_id "PAC:27153691"; splice_chain1 "34373391"; transcript2_id "PAC:27153688"; splice_chain2 "34373046";
Chr11:1..50367376@	astalavista	as_event	2783348	2783351	.	-	.	as_code "1- , 2-"; transcript1_id "PAC:27150857"; splice_chain1 "2783351"; transcript2_id "PAC:27150858"; splice_chain2 "2783348";
Chr11:1..50367376@	astalavista	as_event	2765119	2765125	.	-	.	as_code "1- , 2-"; transcript1_id "PAC:27151046"; splice_chain1 "2765125"; transcript2_id "PAC:27151047"; splice_chain2 "2765119";
Chr06:1..31977256@	astalavista	as_event	14314067	14314121	.	+	.	as_code "1- , 2-"; transcript1_id "PAC:27166252"; splice_chain1 "14314067"; transcript2_id "PAC:27166253"; splice_chain2 "14314121";
Chr06:1..31977256@	astalavista	as_event	14341161	14341187	.	-	.	as_code "1- , 2-"; transcript1_id "PAC:27167404"; splice_chain1 "14341187"; transcript2_id "PAC:27167402"; splice_chain2 "14341161";
Chr06:1..31977256@	astalavista	as_event	15091782	15091908	.	-	.	as_code "1- , 2-"; transcript1_id "PAC:27165007"; splice_chain1 "15091782"; transcript2_id "PAC:27165008"; splice_chain2 "15091908";
Chr06:1..31977256@	astalavista	as_event	15504637	15504695	.	-	.	as_code "1- , 2-"; transcript1_id "PAC:27167020"; splice_chain1 "15504695"; transcript2_id "PAC:27167021"; splice_chain2 "15504637";
Chr02:1..49040938@	astalavista	as_event	29349990	29350027	.	-	.	as_code "1- , 2-"; transcript1_id "PAC:27170324"; splice_chain1 "29350027"; transcript2_id "PAC:27170321"; splice_chain2 "29349990";
Chr02:1..49040938@	astalavista	as_event	29349850	29349864	.	-	.	as_code "1- , 2-"; transcript1_id "PAC:27170324"; splice_chain1 "29349850"; transcript2_id "PAC:27170322"; splice_chain2 "29349864";
Chr01:1..52205531@	astalavista	as_event	31394402	31394417	.	-	.	as_code "1- , 2-"; transcript1_id "PAC:27164208"; splice_chain1 "31394402"; transcript2_id "PAC:27164209"; splice_chain2 "31394417";
Chr02:1..49040938@	astalavista	as_event	29947740	29948743	.	+	.	as_code "1- , 2-"; transcript1_id "PAC:27168735"; splice_chain1 "29948743"; transcript2_id "PAC:27168738"; splice_chain2 "29947740";
Chr11:1..50367376@	astalavista	as_event	3425563	3425578	.	-	.	as_code "1- , 2-"; transcript1_id "PAC:27152010"; splice_chain1 "3425578"; transcript2_id "PAC:27152009"; splice_chain2 "3425563";
Chr11:1..50367376@	astalavista	as_event	3355986	3355989	.	-	.	as_code "1- , 2-"; transcript1_id "PAC:27152331"; splice_chain1 "3355989"; transcript2_id "PAC:27152332"; splice_chain2 "3355986";
Chr02:1..49040938@	astalavista	as_event	29582016	29582054	.	-	.	as_code "1- , 2-"; transcript1_id "PAC:27167642"; splice_chain1 "29582016"; transcript2_id "PAC:27167641"; splice_chain2 "29582054";
Chr02:1..49040938@	astalavista	as_event	29486772	29486775	.	-	.	as_code "1- , 2-"; transcript1_id "PAC:27170718"; splice_chain1 "29486772"; transcript2_id "PAC:27170717"; splice_chain2 "29486775";
Chr06:1..31977256@	astalavista	as_event	16375082	16375085	.	+	.	as_code "1- , 2-"; transcript1_id "PAC:27166474"; splice_chain1 "16375085"; transcript2_id "PAC:27166475"; splice_chain2 "16375082";
Chr06:1..31977256@	astalavista	as_event	16282320	16282415	.	-	.	as_code "1- , 2-"; transcript1_id "PAC:27165526"; splice_chain1 "16282320"; transcript2_id "PAC:27165527"; splice_chain2 "16282415";
Chr11:1..50367376@	astalavista	as_event	5763713	5763719	.	-	.	as_code "1- , 2-"; transcript1_id "PAC:27151476"; splice_chain1 "5763719"; transcript2_id "PAC:27151477"; splice_chain2 "5763713";
Chr01:1..52205531@	astalavista	as_event	26795083	26795178	.	-	.	as_code "1- , 2-"; transcript1_id "PAC:27163707"; splice_chain1 "26795083"; transcript2_id "PAC:27163708"; splice_chain2 "26795178";
Chr01:1..52205531@	astalavista	as_event	26909264	26909270	.	+	.	as_code "1- , 2-"; transcript1_id "PAC:27163413"; splice_chain1 "26909264"; transcript2_id "PAC:27163415"; splice_chain2 "26909270";
Chr06:1..31977256@	astalavista	as_event	17151010	17151730	.	-	.	as_code "1- , 2-"; transcript1_id "PAC:27165235"; splice_chain1 "17151730"; transcript2_id "PAC:27165236"; splice_chain2 "17151010";
Chr06:1..31977256@	astalavista	as_event	16647004	16647020	.	+	.	as_code "1- , 2-"; transcript1_id "PAC:27165554"; splice_chain1 "16647004"; transcript2_id "PAC:27165552"; splice_chain2 "16647020";
Chr06:1..31977256@	astalavista	as_event	16769903	16770006	.	+	.	as_code "1- , 2-"; transcript1_id "PAC:27165640"; splice_chain1 "16769903"; transcript2_id "PAC:27165639"; splice_chain2 "16770006";
Chr06:1..31977256@	astalavista	as_event	16769903	16769923	.	+	.	as_code "1- , 2-"; transcript1_id "PAC:27165640"; splice_chain1 "16769903"; transcript2_id "PAC:27165641"; splice_chain2 "16769923";
Chr06:1..31977256@	astalavista	as_event	16769923	16770006	.	+	.	as_code "1- , 2-"; transcript1_id "PAC:27165639"; splice_chain1 "16770006"; transcript2_id "PAC:27165641"; splice_chain2 "16769923";
Chr06:1..31977256@	astalavista	as_event	16896827	16896853	.	-	.	as_code "1- , 2-"; transcript1_id "PAC:27166183"; splice_chain1 "16896827"; transcript2_id "PAC:27166184"; splice_chain2 "16896853";
Chr11:1..50367376@	astalavista	as_event	5798533	5798541	.	-	.	as_code "1- , 2-"; transcript1_id "PAC:27152119"; splice_chain1 "5798541"; transcript2_id "PAC:27152120"; splice_chain2 "5798533";
Chr01:1..52205531@	astalavista	as_event	23240857	23240962	.	+	.	as_code "1- , 2-"; transcript1_id "PAC:27163222"; splice_chain1 "23240857"; transcript2_id "PAC:27163221"; splice_chain2 "23240962";
Chr11:1..50367376@	astalavista	as_event	6646083	6646086	.	-	.	as_code "1- , 2-"; transcript1_id "PAC:27151210"; splice_chain1 "6646086"; transcript2_id "PAC:27151211"; splice_chain2 "6646083";
Chr02:1..49040938@	astalavista	as_event	27992966	27992979	.	-	.	as_code "1- , 2-"; transcript1_id "PAC:27171045"; splice_chain1 "27992966"; transcript2_id "PAC:27171046"; splice_chain2 "27992979";
Chr11:1..50367376@	astalavista	as_event	6156222	6156225	.	-	.	as_code "1- , 2-"; transcript1_id "PAC:27152966"; splice_chain1 "6156222"; transcript2_id "PAC:27152967"; splice_chain2 "6156225";
Chr11:1..50367376@	astalavista	as_event	6155758	6155763	.	-	.	as_code "1- , 2-"; transcript1_id "PAC:27152966"; splice_chain1 "6155763"; transcript2_id "PAC:27152963"; splice_chain2 "6155758";
Chr06:1..31977256@	astalavista	as_event	18043069	18043079	.	-	.	as_code "1- , 2-"; transcript1_id "PAC:27165788"; splice_chain1 "18043069"; transcript2_id "PAC:27165787"; splice_chain2 "18043079";
Chr02:1..49040938@	astalavista	as_event	27220434	27220444	.	-	.	as_code "1- , 2-"; transcript1_id "PAC:27170696"; splice_chain1 "27220444"; transcript2_id "PAC:27170695"; splice_chain2 "27220434";
Chr06:1..31977256@	astalavista	as_event	17345047	17345051	.	+	.	as_code "1- , 2-"; transcript1_id "PAC:27167309"; splice_chain1 "17345047"; transcript2_id "PAC:27167310"; splice_chain2 "17345051";
Chr06:1..31977256@	astalavista	as_event	17396753	17396756	.	-	.	as_code "1- , 2-"; transcript1_id "PAC:27165943"; splice_chain1 "17396753"; transcript2_id "PAC:27165942"; splice_chain2 "17396756";
Chr06:1..31977256@	astalavista	as_event	17433210	17433215	.	-	.	as_code "1- , 2-"; transcript1_id "PAC:27165249"; splice_chain1 "17433210"; transcript2_id "PAC:27165250"; splice_chain2 "17433215";
Chr11:1..50367376@	astalavista	as_event	4713440	4713469	.	-	.	as_code "1- , 2-"; transcript1_id "PAC:27152141"; splice_chain1 "4713469"; transcript2_id "PAC:27152140"; splice_chain2 "4713440";
Chr11:1..50367376@	astalavista	as_event	4735411	4735511	.	+	.	as_code "1- , 2-"; transcript1_id "PAC:27150827"; splice_chain1 "4735511"; transcript2_id "PAC:27150826"; splice_chain2 "4735411";
Chr11:1..50367376@	astalavista	as_event	4642331	4642334	.	-	.	as_code "1- , 2-"; transcript1_id "PAC:27151551"; splice_chain1 "4642334"; transcript2_id "PAC:27151552"; splice_chain2 "4642331";
Chr01:1..52205531@	astalavista	as_event	20908133	20908219	.	-	.	as_code "1- , 2-"; transcript1_id "PAC:27163384"; splice_chain1 "20908133"; transcript2_id "PAC:27163385"; splice_chain2 "20908219";
Chr01:1..52205531@	astalavista	as_event	17016555	17016566	.	-	.	as_code "1- , 2-"; transcript1_id "PAC:27162962"; splice_chain1 "17016555"; transcript2_id "PAC:27162963"; splice_chain2 "17016566";
Chr01:1..52205531@	astalavista	as_event	15904958	15904967	.	-	.	as_code "1- , 2-"; transcript1_id "PAC:27162375"; splice_chain1 "15904967"; transcript2_id "PAC:27162376"; splice_chain2 "15904958";
Chr01:1..52205531@	astalavista	as_event	16021501	16021517	.	+	.	as_code "1- , 2-"; transcript1_id "PAC:27164895"; splice_chain1 "16021517"; transcript2_id "PAC:27164894"; splice_chain2 "16021501";
Chr01:1..52205531@	astalavista	as_event	15261355	15261358	.	-	.	as_code "1- , 2-"; transcript1_id "PAC:27162518"; splice_chain1 "15261355"; transcript2_id "PAC:27162517"; splice_chain2 "15261358";
Chr01:1..52205531@	astalavista	as_event	15370704	15370832	.	-	.	as_code "1- , 2-"; transcript1_id "PAC:27162821"; splice_chain1 "15370704"; transcript2_id "PAC:27162822"; splice_chain2 "15370832";
Chr01:1..52205531@	astalavista	as_event	15369245	15369733	.	-	.	as_code "1- , 2-"; transcript1_id "PAC:27162821"; splice_chain1 "15369245"; transcript2_id "PAC:27162823"; splice_chain2 "15369733";
Chr11:1..50367376@	astalavista	as_event	5675189	5675195	.	+	.	as_code "1- , 2-"; transcript1_id "PAC:27150812"; splice_chain1 "5675189"; transcript2_id "PAC:27150813"; splice_chain2 "5675195";
Chr02:1..49040938@	astalavista	as_event	26231515	26231531	.	-	.	as_code "1- , 2-"; transcript1_id "PAC:27171329"; splice_chain1 "26231531"; transcript2_id "PAC:27171328"; splice_chain2 "26231515";
Chr02:1..49040938@	astalavista	as_event	26154754	26154757	.	-	.	as_code "1- , 2-"; transcript1_id "PAC:27171342"; splice_chain1 "26154754"; transcript2_id "PAC:27171343"; splice_chain2 "26154757";
Chr11:1..50367376@	astalavista	as_event	5184845	5184849	.	-	.	as_code "1- , 2-"; transcript1_id "PAC:27151654"; splice_chain1 "5184849"; transcript2_id "PAC:27151655"; splice_chain2 "5184845";
Chr11:1..50367376@	astalavista	as_event	5164573	5164580	.	-	.	as_code "1- , 2-"; transcript1_id "PAC:27150887"; splice_chain1 "5164573"; transcript2_id "PAC:27150886"; splice_chain2 "5164580";
Chr02:1..49040938@	astalavista	as_event	26617176	26617179	.	+	.	as_code "1- , 2-"; transcript1_id "PAC:27171141"; splice_chain1 "26617176"; transcript2_id "PAC:27171142"; splice_chain2 "26617179";
Chr02:1..49040938@	astalavista	as_event	26506420	26506481	.	-	.	as_code "1- , 2-"; transcript1_id "PAC:27170150"; splice_chain1 "26506481"; transcript2_id "PAC:27170151"; splice_chain2 "26506420";
Chr07:1..51758522@	astalavista	as_event	50944360	50944376	.	-	.	as_code "1- , 2-"; transcript1_id "PAC:27158579"; splice_chain1 "50944376"; transcript2_id "PAC:27158578"; splice_chain2 "50944360";
Chr03:1..52284309@	astalavista	as_event	21202372	21202431	.	+	.	as_code "1- , 2-"; transcript1_id "PAC:27143526"; splice_chain1 "21202431"; transcript2_id "PAC:27143525"; splice_chain2 "21202372";
Chr03:1..52284309@	astalavista	as_event	21776867	21776870	.	-	.	as_code "1- , 2-"; transcript1_id "PAC:27144797"; splice_chain1 "21776870"; transcript2_id "PAC:27144798"; splice_chain2 "21776867";
Chr08:1..59662532@	astalavista	as_event	50923628	50923640	.	-	.	as_code "1- , 2-"; transcript1_id "PAC:27155251"; splice_chain1 "50923628"; transcript2_id "PAC:27155252"; splice_chain2 "50923640";
Chr03:1..52284309@	astalavista	as_event	22609556	22609615	.	-	.	as_code "1- , 2-"; transcript1_id "PAC:27143537"; splice_chain1 "22609556"; transcript2_id "PAC:27143538"; splice_chain2 "22609615";
Chr08:1..59662532@	astalavista	as_event	49948516	49948681	.	-	.	as_code "1- , 2-"; transcript1_id "PAC:27155841"; splice_chain1 "49948516"; transcript2_id "PAC:27155842"; splice_chain2 "49948681";
Chr02:1..49040938@	astalavista	as_event	25812186	25812189	.	-	.	as_code "1- , 2-"; transcript1_id "PAC:27168961"; splice_chain1 "25812189"; transcript2_id "PAC:27168962"; splice_chain2 "25812186";
Chr08:1..59662532@	astalavista	as_event	50335772	50335775	.	-	.	as_code "1- , 2-"; transcript1_id "PAC:27153125"; splice_chain1 "50335775"; transcript2_id "PAC:27153126"; splice_chain2 "50335772";
Chr08:1..59662532@	astalavista	as_event	50271106	50271181	.	-	.	as_code "1- , 2-"; transcript1_id "PAC:27154752"; splice_chain1 "50271181"; transcript2_id "PAC:27154753"; splice_chain2 "50271106";
Chr02:1..49040938@	astalavista	as_event	25696623	25696626	.	+	.	as_code "1- , 2-"; transcript1_id "PAC:27170763"; splice_chain1 "25696623"; transcript2_id "PAC:27170764"; splice_chain2 "25696626";
Chr02:1..49040938@	astalavista	as_event	24797808	24797863	.	-	.	as_code "1- , 2-"; transcript1_id "PAC:27170264"; splice_chain1 "24797863"; transcript2_id "PAC:27170265"; splice_chain2 "24797808";
Chr11:1..50367376@	astalavista	as_event	9556658	9556664	.	-	.	as_code "1- , 2-"; transcript1_id "PAC:27150866"; splice_chain1 "9556658"; transcript2_id "PAC:27150865"; splice_chain2 "9556664";
Chr02:1..49040938@	astalavista	as_event	24919901	24919965	.	-	.	as_code "1- , 2-"; transcript1_id "PAC:27170612"; splice_chain1 "24919965"; transcript2_id "PAC:27170613"; splice_chain2 "24919901";
Chr02:1..49040938@	astalavista	as_event	24990651	24990672	.	-	.	as_code "1- , 2-"; transcript1_id "PAC:27168312"; splice_chain1 "24990672"; transcript2_id "PAC:27168313"; splice_chain2 "24990651";
Chr11:1..50367376@	astalavista	as_event	9743120	9743126	.	-	.	as_code "1- , 2-"; transcript1_id "PAC:27150547"; splice_chain1 "9743126"; transcript2_id "PAC:27150548"; splice_chain2 "9743120";
Chr02:1..49040938@	astalavista	as_event	25124101	25124122	.	-	.	as_code "1- , 2-"; transcript1_id "PAC:27168679"; splice_chain1 "25124101"; transcript2_id "PAC:27168680"; splice_chain2 "25124122";
Chr08:1..59662532@	astalavista	as_event	51063016	51063101	.	+	.	as_code "1- , 2-"; transcript1_id "PAC:27156028"; splice_chain1 "51063016"; transcript2_id "PAC:27156027"; splice_chain2 "51063101";
Chr08:1..59662532@	astalavista	as_event	51146325	51146328	.	-	.	as_code "1- , 2-"; transcript1_id "PAC:27155462"; splice_chain1 "51146328"; transcript2_id "PAC:27155463"; splice_chain2 "51146325";
Chr02:1..49040938@	astalavista	as_event	24293014	24293035	.	-	.	as_code "1- , 2-"; transcript1_id "PAC:27170883"; splice_chain1 "24293014"; transcript2_id "PAC:27170882"; splice_chain2 "24293035";
Chr02:1..49040938@	astalavista	as_event	24358109	24358123	.	-	.	as_code "1- , 2-"; transcript1_id "PAC:27168604"; splice_chain1 "24358123"; transcript2_id "PAC:27168603"; splice_chain2 "24358109";
Chr02:1..49040938@	astalavista	as_event	24468173	24468246	.	-	.	as_code "1- , 2-"; transcript1_id "PAC:27168147"; splice_chain1 "24468173"; transcript2_id "PAC:27168145"; splice_chain2 "24468246";
Chr02:1..49040938@	astalavista	as_event	24465308	24465349	.	-	.	as_code "1- , 2-"; transcript1_id "PAC:27168147"; splice_chain1 "24465349"; transcript2_id "PAC:27168146"; splice_chain2 "24465308";
Chr07:1..51758522@	astalavista	as_event	50093114	50093132	.	-	.	as_code "1- , 2-"; transcript1_id "PAC:27160772"; splice_chain1 "50093132"; transcript2_id "PAC:27160773"; splice_chain2 "50093114";
Chr07:1..51758522@	astalavista	as_event	50083718	50083834	.	-	.	as_code "1- , 2-"; transcript1_id "PAC:27159786"; splice_chain1 "50083834"; transcript2_id "PAC:27159785"; splice_chain2 "50083718";
Chr07:1..51758522@	astalavista	as_event	50134862	50134900	.	-	.	as_code "1- , 2-"; transcript1_id "PAC:27160561"; splice_chain1 "50134862"; transcript2_id "PAC:27160560"; splice_chain2 "50134900";
Chr11:1..50367376@	astalavista	as_event	8470916	8470926	.	-	.	as_code "1- , 2-"; transcript1_id "PAC:27151812"; splice_chain1 "8470916"; transcript2_id "PAC:27151813"; splice_chain2 "8470926";
Chr11:1..50367376@	astalavista	as_event	8916020	8916068	.	-	.	as_code "1- , 2-"; transcript1_id "PAC:27151545"; splice_chain1 "8916020"; transcript2_id "PAC:27151544"; splice_chain2 "8916068";
Chr07:1..51758522@	astalavista	as_event	50212348	50212369	.	-	.	as_code "1- , 2-"; transcript1_id "PAC:27161003"; splice_chain1 "50212348"; transcript2_id "PAC:27161002"; splice_chain2 "50212369";
Chr07:1..51758522@	astalavista	as_event	50282955	50282963	.	+	.	as_code "1- , 2-"; transcript1_id "PAC:27161715"; splice_chain1 "50282955"; transcript2_id "PAC:27161714"; splice_chain2 "50282963";
Chr11:1..50367376@	astalavista	as_event	9204636	9204639	.	-	.	as_code "1- , 2-"; transcript1_id "PAC:27152754"; splice_chain1 "9204636"; transcript2_id "PAC:27152753"; splice_chain2 "9204639";
Chr03:1..52284309@	astalavista	as_event	12803252	12803326	.	-	.	as_code "1- , 2-"; transcript1_id "PAC:27144316"; splice_chain1 "12803252"; transcript2_id "PAC:27144317"; splice_chain2 "12803326";
Chr03:1..52284309@	astalavista	as_event	13064928	13064935	.	-	.	as_code "1- , 2-"; transcript1_id "PAC:27144181"; splice_chain1 "13064928"; transcript2_id "PAC:27144183"; splice_chain2 "13064935";
Chr08:1..59662532@	astalavista	as_event	49156705	49156750	.	-	.	as_code "1- , 2-"; transcript1_id "PAC:27156206"; splice_chain1 "49156705"; transcript2_id "PAC:27156208"; splice_chain2 "49156750";
Chr02:1..49040938@	astalavista	as_event	24019006	24019009	.	-	.	as_code "1- , 2-"; transcript1_id "PAC:27167976"; splice_chain1 "24019009"; transcript2_id "PAC:27167977"; splice_chain2 "24019006";
Chr03:1..52284309@	astalavista	as_event	13331507	13331559	.	+	.	as_code "1- , 2-"; transcript1_id "PAC:27141772"; splice_chain1 "13331559"; transcript2_id "PAC:27141771"; splice_chain2 "13331507";
Chr02:1..49040938@	astalavista	as_event	23964233	23964342	.	-	.	as_code "1- , 2-"; transcript1_id "PAC:27168265"; splice_chain1 "23964233"; transcript2_id "PAC:27168264"; splice_chain2 "23964342";
Chr08:1..59662532@	astalavista	as_event	48593347	48593364	.	+	.	as_code "1- , 2-"; transcript1_id "PAC:27154238"; splice_chain1 "48593347"; transcript2_id "PAC:27154239"; splice_chain2 "48593364";
Chr02:1..49040938@	astalavista	as_event	23715375	23715378	.	-	.	as_code "1- , 2-"; transcript1_id "PAC:27169393"; splice_chain1 "23715378"; transcript2_id "PAC:27169394"; splice_chain2 "23715375";
Chr02:1..49040938@	astalavista	as_event	23298189	23298201	.	-	.	as_code "1- , 2-"; transcript1_id "PAC:27168591"; splice_chain1 "23298201"; transcript2_id "PAC:27168592"; splice_chain2 "23298189";
Chr03:1..52284309@	astalavista	as_event	14993240	14993291	.	-	.	as_code "1- , 2-"; transcript1_id "PAC:27144391"; splice_chain1 "14993240"; transcript2_id "PAC:27144392"; splice_chain2 "14993291";
Chr02:1..49040938@	astalavista	as_event	22865587	22865590	.	-	.	as_code "1- , 2-"; transcript1_id "PAC:27171189"; splice_chain1 "22865587"; transcript2_id "PAC:27171188"; splice_chain2 "22865590";
Chr11:1..50367376@	astalavista	as_event	7992349	7992352	.	-	.	as_code "1- , 2-"; transcript1_id "PAC:27151011"; splice_chain1 "7992349"; transcript2_id "PAC:27151010"; splice_chain2 "7992352";
Chr11:1..50367376@	astalavista	as_event	7777069	7777072	.	-	.	as_code "1- , 2-"; transcript1_id "PAC:27151679"; splice_chain1 "7777072"; transcript2_id "PAC:27151680"; splice_chain2 "7777069";
Chr03:1..52284309@	astalavista	as_event	12344256	12344310	.	-	.	as_code "1- , 2-"; transcript1_id "PAC:27141710"; splice_chain1 "12344310"; transcript2_id "PAC:27141709"; splice_chain2 "12344256";
Chr08:1..59662532@	astalavista	as_event	49634765	49634819	.	-	.	as_code "1- , 2-"; transcript1_id "PAC:27154899"; splice_chain1 "49634765"; transcript2_id "PAC:27154898"; splice_chain2 "49634819";
Chr11:1..50367376@	astalavista	as_event	8240102	8240145	.	-	.	as_code "1- , 2-"; transcript1_id "PAC:27151839"; splice_chain1 "8240145"; transcript2_id "PAC:27151840"; splice_chain2 "8240102";
Chr08:1..59662532@	astalavista	as_event	49458599	49458610	.	-	.	as_code "1- , 2-"; transcript1_id "PAC:27156160"; splice_chain1 "49458599"; transcript2_id "PAC:27156161"; splice_chain2 "49458610";
Chr07:1..51758522@	astalavista	as_event	51194352	51194355	.	-	.	as_code "1- , 2-"; transcript1_id "PAC:27160541"; splice_chain1 "51194352"; transcript2_id "PAC:27160540"; splice_chain2 "51194355";
Chr07:1..51758522@	astalavista	as_event	4945272	4945277	.	+	.	as_code "1- , 2-"; transcript1_id "PAC:27161630"; splice_chain1 "4945272"; transcript2_id "PAC:27161629"; splice_chain2 "4945277";
Chr07:1..51758522@	astalavista	as_event	4879224	4879227	.	-	.	as_code "1- , 2-"; transcript1_id "PAC:27161689"; splice_chain1 "4879224"; transcript2_id "PAC:27161688"; splice_chain2 "4879227";
Chr07:1..51758522@	astalavista	as_event	4954139	4954142	.	-	.	as_code "1- , 2-"; transcript1_id "PAC:27159967"; splice_chain1 "4954139"; transcript2_id "PAC:27159966"; splice_chain2 "4954142";
Chr07:1..51758522@	astalavista	as_event	51335362	51335365	.	-	.	as_code "1- , 2-"; transcript1_id "PAC:27159273"; splice_chain1 "51335365"; transcript2_id "PAC:27159272"; splice_chain2 "51335362";
Chr07:1..51758522@	astalavista	as_event	5312390	5312393	.	+	.	as_code "1- , 2-"; transcript1_id "PAC:27159834"; splice_chain1 "5312390"; transcript2_id "PAC:27159835"; splice_chain2 "5312393";
Chr07:1..51758522@	astalavista	as_event	51437085	51437088	.	-	.	as_code "1- , 2-"; transcript1_id "PAC:27161559"; splice_chain1 "51437085"; transcript2_id "PAC:27161558"; splice_chain2 "51437088";
Chr07:1..51758522@	astalavista	as_event	51543128	51543233	.	-	.	as_code "1- , 2-"; transcript1_id "PAC:27161506"; splice_chain1 "51543233"; transcript2_id "PAC:27161507"; splice_chain2 "51543128";
Chr11:1..50367376@	astalavista	as_event	7316210	7316220	.	+	.	as_code "1- , 2-"; transcript1_id "PAC:27151993"; splice_chain1 "7316210"; transcript2_id "PAC:27151994"; splice_chain2 "7316220";
Chr11:1..50367376@	astalavista	as_event	7249590	7249594	.	+	.	as_code "1- , 2-"; transcript1_id "PAC:27152535"; splice_chain1 "7249590"; transcript2_id "PAC:27152536"; splice_chain2 "7249594";
Chr06:1..31977256@	astalavista	as_event	3370385	3370388	.	+	.	as_code "1- , 2-"; transcript1_id "PAC:27165775"; splice_chain1 "3370385"; transcript2_id "PAC:27165776"; splice_chain2 "3370388";
Chr02:1..49040938@	astalavista	as_event	20851408	20851414	.	-	.	as_code "1- , 2-"; transcript1_id "PAC:27170818"; splice_chain1 "20851414"; transcript2_id "PAC:27170819"; splice_chain2 "20851408";
Chr08:1..59662532@	astalavista	as_event	45589316	45589319	.	-	.	as_code "1- , 2-"; transcript1_id "PAC:27154786"; splice_chain1 "45589316"; transcript2_id "PAC:27154783"; splice_chain2 "45589319";
Chr08:1..59662532@	astalavista	as_event	45587641	45587696	.	-	.	as_code "1- , 2-"; transcript1_id "PAC:27154786"; splice_chain1 "45587641"; transcript2_id "PAC:27154783"; splice_chain2 "45587696";
Chr02:1..49040938@	astalavista	as_event	21374430	21374496	.	-	.	as_code "1- , 2-"; transcript1_id "PAC:27169214"; splice_chain1 "21374496"; transcript2_id "PAC:27169213"; splice_chain2 "21374430";
Chr02:1..49040938@	astalavista	as_event	21374082	21374094	.	-	.	as_code "1- , 2-"; transcript1_id "PAC:27169214"; splice_chain1 "21374094"; transcript2_id "PAC:27169212"; splice_chain2 "21374082";
Chr02:1..49040938@	astalavista	as_event	22066910	22066919	.	-	.	as_code "1- , 2-"; transcript1_id "PAC:27168773"; splice_chain1 "22066910"; transcript2_id "PAC:27168772"; splice_chain2 "22066919";
Chr02:1..49040938@	astalavista	as_event	21776379	21776390	.	-	.	as_code "1- , 2-"; transcript1_id "PAC:27171000"; splice_chain1 "21776390"; transcript2_id "PAC:27171001"; splice_chain2 "21776379";
Chr08:1..59662532@	astalavista	as_event	46546701	46546717	.	-	.	as_code "1- , 2-"; transcript1_id "PAC:27156218"; splice_chain1 "46546717"; transcript2_id "PAC:27156217"; splice_chain2 "46546701";
Chr07:1..51758522@	astalavista	as_event	6243505	6243524	.	-	.	as_code "1- , 2-"; transcript1_id "PAC:27160219"; splice_chain1 "6243505"; transcript2_id "PAC:27160218"; splice_chain2 "6243524";
Chr07:1..51758522@	astalavista	as_event	6263714	6263818	.	-	.	as_code "1- , 2-"; transcript1_id "PAC:27161436"; splice_chain1 "6263818"; transcript2_id "PAC:27161435"; splice_chain2 "6263714";
Chr08:1..59662532@	astalavista	as_event	47121816	47121852	.	-	.	as_code "1- , 2-"; transcript1_id "PAC:27153468"; splice_chain1 "47121852"; transcript2_id "PAC:27153466"; splice_chain2 "47121816";
Chr08:1..59662532@	astalavista	as_event	47121297	47121363	.	-	.	as_code "1- , 2-"; transcript1_id "PAC:27153468"; splice_chain1 "47121297"; transcript2_id "PAC:27153466"; splice_chain2 "47121363";
Chr08:1..59662532@	astalavista	as_event	47977025	47977043	.	-	.	as_code "1- , 2-"; transcript1_id "PAC:27153740"; splice_chain1 "47977025"; transcript2_id "PAC:27153739"; splice_chain2 "47977043";
Chr02:1..49040938@	astalavista	as_event	20059918	20059921	.	+	.	as_code "1- , 2-"; transcript1_id "PAC:27171026"; splice_chain1 "20059921"; transcript2_id "PAC:27171025"; splice_chain2 "20059918";
Chr02:1..49040938@	astalavista	as_event	19721934	19721945	.	-	.	as_code "1- , 2-"; transcript1_id "PAC:27171316"; splice_chain1 "19721934"; transcript2_id "PAC:27171318"; splice_chain2 "19721945";
Chr02:1..49040938@	astalavista	as_event	19721060	19721063	.	-	.	as_code "1- , 2-"; transcript1_id "PAC:27171316"; splice_chain1 "19721063"; transcript2_id "PAC:27171317"; splice_chain2 "19721060";
Chr06:1..31977256@	astalavista	as_event	400918	400928	.	-	.	as_code "1- , 2-"; transcript1_id "PAC:27167076"; splice_chain1 "400928"; transcript2_id "PAC:27167075"; splice_chain2 "400918";
Chr06:1..31977256@	astalavista	as_event	658680	658687	.	-	.	as_code "1- , 2-"; transcript1_id "PAC:27165243"; splice_chain1 "658687"; transcript2_id "PAC:27165244"; splice_chain2 "658680";
Chr07:1..51758522@	astalavista	as_event	6307507	6307510	.	+	.	as_code "1- , 2-"; transcript1_id "PAC:27158711"; splice_chain1 "6307510"; transcript2_id "PAC:27158710"; splice_chain2 "6307507";
Chr11:1..50367376@	astalavista	as_event	14966822	14966832	.	+	.	as_code "1- , 2-"; transcript1_id "PAC:27152928"; splice_chain1 "14966822"; transcript2_id "PAC:27152929"; splice_chain2 "14966832";
Chr03:1..52284309@	astalavista	as_event	26055470	26055475	.	-	.	as_code "1- , 2-"; transcript1_id "PAC:27143079"; splice_chain1 "26055475"; transcript2_id "PAC:27143078"; splice_chain2 "26055470";
Chr03:1..52284309@	astalavista	as_event	26109432	26109453	.	-	.	as_code "1- , 2-"; transcript1_id "PAC:27143246"; splice_chain1 "26109432"; transcript2_id "PAC:27143245"; splice_chain2 "26109453";
Chr03:1..52284309@	astalavista	as_event	25302685	25302729	.	-	.	as_code "1- , 2-"; transcript1_id "PAC:27142405"; splice_chain1 "25302685"; transcript2_id "PAC:27142403"; splice_chain2 "25302729";
Chr03:1..52284309@	astalavista	as_event	25302685	25302771	.	-	.	as_code "1- , 2-"; transcript1_id "PAC:27142405"; splice_chain1 "25302685"; transcript2_id "PAC:27142402"; splice_chain2 "25302771";
Chr03:1..52284309@	astalavista	as_event	25302729	25302771	.	-	.	as_code "1- , 2-"; transcript1_id "PAC:27142403"; splice_chain1 "25302729"; transcript2_id "PAC:27142402"; splice_chain2 "25302771";
Chr02:1..49040938@	astalavista	as_event	18970658	18970769	.	+	.	as_code "1- , 2-"; transcript1_id "PAC:27171366"; splice_chain1 "18970658"; transcript2_id "PAC:27171367"; splice_chain2 "18970769";
Chr03:1..52284309@	astalavista	as_event	25586264	25586282	.	-	.	as_code "1- , 2-"; transcript1_id "PAC:27143645"; splice_chain1 "25586282"; transcript2_id "PAC:27143644"; splice_chain2 "25586264";
Chr07:1..51758522@	astalavista	as_event	7254535	7254544	.	-	.	as_code "1- , 2-"; transcript1_id "PAC:27161589"; splice_chain1 "7254544"; transcript2_id "PAC:27161590"; splice_chain2 "7254535";
Chr02:1..49040938@	astalavista	as_event	15776987	15776995	.	-	.	as_code "1- , 2-"; transcript1_id "PAC:27168509"; splice_chain1 "15776987"; transcript2_id "PAC:27168508"; splice_chain2 "15776995";
Chr02:1..49040938@	astalavista	as_event	15255175	15255192	.	-	.	as_code "1- , 2-"; transcript1_id "PAC:27169309"; splice_chain1 "15255175"; transcript2_id "PAC:27169310"; splice_chain2 "15255192";
Chr02:1..49040938@	astalavista	as_event	15254564	15254577	.	-	.	as_code "1- , 2-"; transcript1_id "PAC:27169309"; splice_chain1 "15254577"; transcript2_id "PAC:27169308"; splice_chain2 "15254564";
Chr03:1..52284309@	astalavista	as_event	26907910	26907949	.	-	.	as_code "1- , 2-"; transcript1_id "PAC:27142985"; splice_chain1 "26907949"; transcript2_id "PAC:27142986"; splice_chain2 "26907910";
Chr08:1..59662532@	astalavista	as_event	41589990	41589993	.	+	.	as_code "1- , 2-"; transcript1_id "PAC:27153812"; splice_chain1 "41589990"; transcript2_id "PAC:27153813"; splice_chain2 "41589993";
Chr03:1..52284309@	astalavista	as_event	26626633	26626701	.	+	.	as_code "1- , 2-"; transcript1_id "PAC:27142225"; splice_chain1 "26626701"; transcript2_id "PAC:27142226"; splice_chain2 "26626633";
Chr02:1..49040938@	astalavista	as_event	16933631	16933637	.	-	.	as_code "1- , 2-"; transcript1_id "PAC:27170101"; splice_chain1 "16933631"; transcript2_id "PAC:27170100"; splice_chain2 "16933637";
Chr08:1..59662532@	astalavista	as_event	44838662	44838791	.	+	.	as_code "1- , 2-"; transcript1_id "PAC:27153961"; splice_chain1 "44838662"; transcript2_id "PAC:27153958"; splice_chain2 "44838791";
Chr11:1..50367376@	astalavista	as_event	12395022	12395025	.	-	.	as_code "1- , 2-"; transcript1_id "PAC:27150906"; splice_chain1 "12395025"; transcript2_id "PAC:27150907"; splice_chain2 "12395022";
Chr07:1..51758522@	astalavista	as_event	8564002	8564128	.	-	.	as_code "1- , 2-"; transcript1_id "PAC:27160746"; splice_chain1 "8564002"; transcript2_id "PAC:27160745"; splice_chain2 "8564128";
Chr06:1..31977256@	astalavista	as_event	7098256	7098326	.	-	.	as_code "1- , 2-"; transcript1_id "PAC:27165026"; splice_chain1 "7098256"; transcript2_id "PAC:27165028"; splice_chain2 "7098326";
Chr06:1..31977256@	astalavista	as_event	6888699	6888816	.	+	.	as_code "1- , 2-"; transcript1_id "PAC:27167314"; splice_chain1 "6888699"; transcript2_id "PAC:27167313"; splice_chain2 "6888816";
Chr07:1..51758522@	astalavista	as_event	8245565	8245646	.	-	.	as_code "1- , 2-"; transcript1_id "PAC:27161676"; splice_chain1 "8245646"; transcript2_id "PAC:27161675"; splice_chain2 "8245565";
Chr11:1..50367376@	astalavista	as_event	10155997	10156000	.	-	.	as_code "1- , 2-"; transcript1_id "PAC:27151027"; splice_chain1 "10155997"; transcript2_id "PAC:27151026"; splice_chain2 "10156000";
Chr07:1..51758522@	astalavista	as_event	8396677	8396777	.	-	.	as_code "1- , 2-"; transcript1_id "PAC:27159259"; splice_chain1 "8396777"; transcript2_id "PAC:27159260"; splice_chain2 "8396677";
Chr07:1..51758522@	astalavista	as_event	9507687	9507690	.	-	.	as_code "1- , 2-"; transcript1_id "PAC:27159672"; splice_chain1 "9507690"; transcript2_id "PAC:27159673"; splice_chain2 "9507687";
Chr01:1..52205531@	astalavista	as_event	3353451	3353454	.	-	.	as_code "1- , 2-"; transcript1_id "PAC:27163060"; splice_chain1 "3353451"; transcript2_id "PAC:27163059"; splice_chain2 "3353454";
Chr09:1..37469608@	astalavista	as_event	7289249	7289297	.	-	.	as_code "1- , 2-"; transcript1_id "PAC:27145784"; splice_chain1 "7289249"; transcript2_id "PAC:27145783"; splice_chain2 "7289297";
Chr07:1..51758522@	astalavista	as_event	9030037	9030054	.	-	.	as_code "1- , 2-"; transcript1_id "PAC:27159461"; splice_chain1 "9030037"; transcript2_id "PAC:27159462"; splice_chain2 "9030054";
Chr01:1..52205531@	astalavista	as_event	3212521	3212636	.	+	.	as_code "1- , 2-"; transcript1_id "PAC:27163328"; splice_chain1 "3212636"; transcript2_id "PAC:27163329"; splice_chain2 "3212521";
Chr01:1..52205531@	astalavista	as_event	3212633	3212636	.	+	.	as_code "1- , 2-"; transcript1_id "PAC:27163328"; splice_chain1 "3212636"; transcript2_id "PAC:27163327"; splice_chain2 "3212633";
Chr01:1..52205531@	astalavista	as_event	3212521	3212633	.	+	.	as_code "1- , 2-"; transcript1_id "PAC:27163329"; splice_chain1 "3212521"; transcript2_id "PAC:27163327"; splice_chain2 "3212633";
Chr01:1..52205531@	astalavista	as_event	4097356	4097408	.	-	.	as_code "1- , 2-"; transcript1_id "PAC:27162948"; splice_chain1 "4097408"; transcript2_id "PAC:27162949"; splice_chain2 "4097356";
Chr01:1..52205531@	astalavista	as_event	3565829	3565832	.	+	.	as_code "1- , 2-"; transcript1_id "PAC:27164870"; splice_chain1 "3565829"; transcript2_id "PAC:27164871"; splice_chain2 "3565832";
Chr01:1..52205531@	astalavista	as_event	3529882	3529892	.	-	.	as_code "1- , 2-"; transcript1_id "PAC:27162145"; splice_chain1 "3529882"; transcript2_id "PAC:27162144"; splice_chain2 "3529892";
Chr01:1..52205531@	astalavista	as_event	3799957	3799974	.	-	.	as_code "1- , 2-"; transcript1_id "PAC:27163233"; splice_chain1 "3799957"; transcript2_id "PAC:27163234"; splice_chain2 "3799974";
Chr09:1..37469608@	astalavista	as_event	7758955	7759656	.	-	.	as_code "1- , 2-"; transcript1_id "PAC:27145724"; splice_chain1 "7759656"; transcript2_id "PAC:27145723"; splice_chain2 "7758955";
Chr09:1..37469608@	astalavista	as_event	7810005	7810014	.	+	.	as_code "1- , 2-"; transcript1_id "PAC:27148121"; splice_chain1 "7810014"; transcript2_id "PAC:27148120"; splice_chain2 "7810005";
Chr02:1..49040938@	astalavista	as_event	13288368	13288371	.	+	.	as_code "1- , 2-"; transcript1_id "PAC:27167996"; splice_chain1 "13288368"; transcript2_id "PAC:27167997"; splice_chain2 "13288371";
Chr09:1..37469608@	astalavista	as_event	8027464	8027467	.	-	.	as_code "1- , 2-"; transcript1_id "PAC:27146341"; splice_chain1 "8027467"; transcript2_id "PAC:27146342"; splice_chain2 "8027464";
Chr02:1..49040938@	astalavista	as_event	12283447	12283450	.	-	.	as_code "1- , 2-"; transcript1_id "PAC:27169042"; splice_chain1 "12283447"; transcript2_id "PAC:27169041"; splice_chain2 "12283450";
Chr01:1..52205531@	astalavista	as_event	4313609	4313630	.	-	.	as_code "1- , 2-"; transcript1_id "PAC:27163534"; splice_chain1 "4313609"; transcript2_id "PAC:27163536"; splice_chain2 "4313630";
Chr01:1..52205531@	astalavista	as_event	4263815	4263931	.	-	.	as_code "1- , 2-"; transcript1_id "PAC:27164124"; splice_chain1 "4263815"; transcript2_id "PAC:27164125"; splice_chain2 "4263931";
Chr09:1..37469608@	astalavista	as_event	8194245	8194248	.	-	.	as_code "1- , 2-"; transcript1_id "PAC:27145269"; splice_chain1 "8194248"; transcript2_id "PAC:27145270"; splice_chain2 "8194245";
Chr02:1..49040938@	astalavista	as_event	12655138	12655170	.	-	.	as_code "1- , 2-"; transcript1_id "PAC:27169419"; splice_chain1 "12655170"; transcript2_id "PAC:27169420"; splice_chain2 "12655138";
Chr09:1..37469608@	astalavista	as_event	8203853	8203856	.	-	.	as_code "1- , 2-"; transcript1_id "PAC:27147135"; splice_chain1 "8203856"; transcript2_id "PAC:27147136"; splice_chain2 "8203853";
Chr09:1..37469608@	astalavista	as_event	8246415	8246427	.	-	.	as_code "1- , 2-"; transcript1_id "PAC:27145383"; splice_chain1 "8246427"; transcript2_id "PAC:27145382"; splice_chain2 "8246415";
Chr09:1..37469608@	astalavista	as_event	8405948	8405954	.	-	.	as_code "1- , 2-"; transcript1_id "PAC:27148218"; splice_chain1 "8405954"; transcript2_id "PAC:27148219"; splice_chain2 "8405948";
Chr09:1..37469608@	astalavista	as_event	7608057	7608074	.	-	.	as_code "1- , 2-"; transcript1_id "PAC:27146808"; splice_chain1 "7608074"; transcript2_id "PAC:27146807"; splice_chain2 "7608057";
Chr09:1..37469608@	astalavista	as_event	7607804	7607812	.	-	.	as_code "1- , 2-"; transcript1_id "PAC:27146808"; splice_chain1 "7607804"; transcript2_id "PAC:27146806"; splice_chain2 "7607812";
Chr09:1..37469608@	astalavista	as_event	7551527	7551530	.	-	.	as_code "1- , 2-"; transcript1_id "PAC:27146808"; splice_chain1 "7551527"; transcript2_id "PAC:27146805"; splice_chain2 "7551530";
Chr02:1..49040938@	astalavista	as_event	13763836	13763969	.	+	.	as_code "1- , 2-"; transcript1_id "PAC:27169096"; splice_chain1 "13763969"; transcript2_id "PAC:27169097"; splice_chain2 "13763836";
Chr02:1..49040938@	astalavista	as_event	13805090	13805096	.	-	.	as_code "1- , 2-"; transcript1_id "PAC:27169806"; splice_chain1 "13805096"; transcript2_id "PAC:27169807"; splice_chain2 "13805090";
Chr07:1..51758522@	astalavista	as_event	13140381	13140384	.	-	.	as_code "1- , 2-"; transcript1_id "PAC:27161398"; splice_chain1 "13140381"; transcript2_id "PAC:27161397"; splice_chain2 "13140384";
Chr11:1..50367376@	astalavista	as_event	25663897	25663921	.	-	.	as_code "1- , 2-"; transcript1_id "PAC:27150820"; splice_chain1 "25663921"; transcript2_id "PAC:27150819"; splice_chain2 "25663897";
Chr07:1..51758522@	astalavista	as_event	12280971	12281020	.	-	.	as_code "1- , 2-"; transcript1_id "PAC:27159569"; splice_chain1 "12280971"; transcript2_id "PAC:27159570"; splice_chain2 "12281020";
Chr11:1..50367376@	astalavista	as_event	26719546	26719549	.	-	.	as_code "1- , 2-"; transcript1_id "PAC:27152623"; splice_chain1 "26719546"; transcript2_id "PAC:27152622"; splice_chain2 "26719549";
Chr11:1..50367376@	astalavista	as_event	26608101	26608647	.	+	.	as_code "1- , 2-"; transcript1_id "PAC:27152052"; splice_chain1 "26608647"; transcript2_id "PAC:27152050"; splice_chain2 "26608101";
Chr11:1..50367376@	astalavista	as_event	26607389	26607544	.	+	.	as_code "1- , 2-"; transcript1_id "PAC:27152055"; splice_chain1 "26607389"; transcript2_id "PAC:27152053"; splice_chain2 "26607544";
Chr11:1..50367376@	astalavista	as_event	26611186	26611236	.	-	.	as_code "1- , 2-"; transcript1_id "PAC:27152076"; splice_chain1 "26611236"; transcript2_id "PAC:27152077"; splice_chain2 "26611186";
Chr07:1..51758522@	astalavista	as_event	10703765	10703810	.	-	.	as_code "1- , 2-"; transcript1_id "PAC:27161108"; splice_chain1 "10703810"; transcript2_id "PAC:27161109"; splice_chain2 "10703765";
Chr07:1..51758522@	astalavista	as_event	10911749	10911751	.	-	.	as_code "1- , 2-"; transcript1_id "PAC:27159753"; splice_chain1 "10911751"; transcript2_id "PAC:27159754"; splice_chain2 "10911749";
Chr07:1..51758522@	astalavista	as_event	10811543	10811549	.	-	.	as_code "1- , 2-"; transcript1_id "PAC:27159494"; splice_chain1 "10811543"; transcript2_id "PAC:27159493"; splice_chain2 "10811549";
Chr09:1..37469608@	astalavista	as_event	5312655	5312695	.	+	.	as_code "1- , 2-"; transcript1_id "PAC:27147148"; splice_chain1 "5312695"; transcript2_id "PAC:27147146"; splice_chain2 "5312655";
Chr09:1..37469608@	astalavista	as_event	5312608	5312695	.	+	.	as_code "1- , 2-"; transcript1_id "PAC:27147148"; splice_chain1 "5312695"; transcript2_id "PAC:27147147"; splice_chain2 "5312608";
Chr09:1..37469608@	astalavista	as_event	5312608	5312655	.	+	.	as_code "1- , 2-"; transcript1_id "PAC:27147146"; splice_chain1 "5312655"; transcript2_id "PAC:27147147"; splice_chain2 "5312608";
Chr07:1..51758522@	astalavista	as_event	10591139	10591194	.	-	.	as_code "1- , 2-"; transcript1_id "PAC:27159781"; splice_chain1 "10591194"; transcript2_id "PAC:27159779"; splice_chain2 "10591139";
Chr09:1..37469608@	astalavista	as_event	5155786	5155796	.	+	.	as_code "1- , 2-"; transcript1_id "PAC:27147862"; splice_chain1 "5155786"; transcript2_id "PAC:27147861"; splice_chain2 "5155796";
Chr01:1..52205531@	astalavista	as_event	2038441	2038444	.	-	.	as_code "1- , 2-"; transcript1_id "PAC:27164455"; splice_chain1 "2038444"; transcript2_id "PAC:27164456"; splice_chain2 "2038441";
Chr07:1..51758522@	astalavista	as_event	11726512	11726515	.	-	.	as_code "1- , 2-"; transcript1_id "PAC:27161009"; splice_chain1 "11726515"; transcript2_id "PAC:27161010"; splice_chain2 "11726512";
Chr01:1..52205531@	astalavista	as_event	2406843	2406855	.	-	.	as_code "1- , 2-"; transcript1_id "PAC:27163817"; splice_chain1 "2406855"; transcript2_id "PAC:27163818"; splice_chain2 "2406843";
Chr01:1..52205531@	astalavista	as_event	2678215	2678335	.	-	.	as_code "1- , 2-"; transcript1_id "PAC:27163335"; splice_chain1 "2678335"; transcript2_id "PAC:27163334"; splice_chain2 "2678215";
Chr09:1..37469608@	astalavista	as_event	5927575	5927613	.	-	.	as_code "1- , 2-"; transcript1_id "PAC:27145302"; splice_chain1 "5927575"; transcript2_id "PAC:27145303"; splice_chain2 "5927613";
Chr01:1..52205531@	astalavista	as_event	3080314	3080317	.	-	.	as_code "1- , 2-"; transcript1_id "PAC:27162988"; splice_chain1 "3080314"; transcript2_id "PAC:27162987"; splice_chain2 "3080317";
Chr01:1..52205531@	astalavista	as_event	2996164	2996166	.	-	.	as_code "1- , 2-"; transcript1_id "PAC:27163600"; splice_chain1 "2996164"; transcript2_id "PAC:27163599"; splice_chain2 "2996166";
Chr02:1..49040938@	astalavista	as_event	11577803	11577806	.	+	.	as_code "1- , 2-"; transcript1_id "PAC:27170204"; splice_chain1 "11577806"; transcript2_id "PAC:27170203"; splice_chain2 "11577803";
Chr02:1..49040938@	astalavista	as_event	11645111	11645138	.	-	.	as_code "1- , 2-"; transcript1_id "PAC:27168980"; splice_chain1 "11645111"; transcript2_id "PAC:27168979"; splice_chain2 "11645138";
Chr02:1..49040938@	astalavista	as_event	11640468	11640471	.	-	.	as_code "1- , 2-"; transcript1_id "PAC:27168980"; splice_chain1 "11640471"; transcript2_id "PAC:27168981"; splice_chain2 "11640468";
Chr11:1..50367376@	astalavista	as_event	18477664	18477733	.	+	.	as_code "1- , 2-"; transcript1_id "PAC:27151493"; splice_chain1 "18477733"; transcript2_id "PAC:27151492"; splice_chain2 "18477664";
Chr02:1..49040938@	astalavista	as_event	11398781	11398796	.	-	.	as_code "1- , 2-"; transcript1_id "PAC:27167518"; splice_chain1 "11398796"; transcript2_id "PAC:27167519"; splice_chain2 "11398781";
Chr01:1..52205531@	astalavista	as_event	1266916	1267150	.	+	.	as_code "1- , 2-"; transcript1_id "PAC:27162115"; splice_chain1 "1266916"; transcript2_id "PAC:27162114"; splice_chain2 "1267150";
Chr07:1..51758522@	astalavista	as_event	18618972	18618981	.	-	.	as_code "1- , 2-"; transcript1_id "PAC:27160977"; splice_chain1 "18618981"; transcript2_id "PAC:27160976"; splice_chain2 "18618972";
Chr07:1..51758522@	astalavista	as_event	14633767	14633777	.	-	.	as_code "1- , 2-"; transcript1_id "PAC:27158507"; splice_chain1 "14633767"; transcript2_id "PAC:27158508"; splice_chain2 "14633777";
Chr01:1..52205531@	astalavista	as_event	1730578	1730621	.	-	.	as_code "1- , 2-"; transcript1_id "PAC:27163795"; splice_chain1 "1730621"; transcript2_id "PAC:27163796"; splice_chain2 "1730578";
Chr01:1..52205531@	astalavista	as_event	1591434	1591457	.	-	.	as_code "1- , 2-"; transcript1_id "PAC:27162451"; splice_chain1 "1591457"; transcript2_id "PAC:27162452"; splice_chain2 "1591434";
Chr02:1..49040938@	astalavista	as_event	7676831	7676834	.	-	.	as_code "1- , 2-"; transcript1_id "PAC:27169010"; splice_chain1 "7676831"; transcript2_id "PAC:27169009"; splice_chain2 "7676834";
Chr07:1..51758522@	astalavista	as_event	26816069	26816468	.	-	.	as_code "1- , 2-"; transcript1_id "PAC:27160056"; splice_chain1 "26816069"; transcript2_id "PAC:27160057"; splice_chain2 "26816468";
Chr07:1..51758522@	astalavista	as_event	23586811	23587102	.	-	.	as_code "1- , 2-"; transcript1_id "PAC:27160609"; splice_chain1 "23586811"; transcript2_id "PAC:27160608"; splice_chain2 "23587102";
Chr07:1..51758522@	astalavista	as_event	23771883	23771892	.	-	.	as_code "1- , 2-"; transcript1_id "PAC:27159525"; splice_chain1 "23771892"; transcript2_id "PAC:27159526"; splice_chain2 "23771883";
Chr07:1..51758522@	astalavista	as_event	23487019	23487031	.	-	.	as_code "1- , 2-"; transcript1_id "PAC:27159010"; splice_chain1 "23487031"; transcript2_id "PAC:27159011"; splice_chain2 "23487019";
Chr07:1..51758522@	astalavista	as_event	21625037	21625042	.	-	.	as_code "1- , 2-"; transcript1_id "PAC:27160600"; splice_chain1 "21625042"; transcript2_id "PAC:27160601"; splice_chain2 "21625037";
Chr07:1..51758522@	astalavista	as_event	19101600	19101603	.	-	.	as_code "1- , 2-"; transcript1_id "PAC:27159224"; splice_chain1 "19101600"; transcript2_id "PAC:27159225"; splice_chain2 "19101603";
Chr09:1..37469608@	astalavista	as_event	9789022	9789025	.	-	.	as_code "1- , 2-"; transcript1_id "PAC:27148265"; splice_chain1 "9789025"; transcript2_id "PAC:27148266"; splice_chain2 "9789022";
Chr09:1..37469608@	astalavista	as_event	9597832	9597844	.	-	.	as_code "1- , 2-"; transcript1_id "PAC:27145317"; splice_chain1 "9597832"; transcript2_id "PAC:27145316"; splice_chain2 "9597844";
Chr09:1..37469608@	astalavista	as_event	9595266	9595281	.	-	.	as_code "1- , 2-"; transcript1_id "PAC:27145317"; splice_chain1 "9595281"; transcript2_id "PAC:27145318"; splice_chain2 "9595266";
Chr09:1..37469608@	astalavista	as_event	8809813	8809819	.	+	.	as_code "1- , 2-"; transcript1_id "PAC:27147013"; splice_chain1 "8809819"; transcript2_id "PAC:27147012"; splice_chain2 "8809813";
Chr09:1..37469608@	astalavista	as_event	8946328	8946331	.	-	.	as_code "1- , 2-"; transcript1_id "PAC:27147198"; splice_chain1 "8946328"; transcript2_id "PAC:27147197"; splice_chain2 "8946331";
Chr05:1..40819286@	astalavista	as_event	3213506	3213535	.	-	.	as_code "1- , 2-"; transcript1_id "PAC:27149052"; splice_chain1 "3213506"; transcript2_id "PAC:27149053"; splice_chain2 "3213535";
Chr09:1..37469608@	astalavista	as_event	8708388	8708664	.	-	.	as_code "1- , 2-"; transcript1_id "PAC:27147951"; splice_chain1 "8708664"; transcript2_id "PAC:27147950"; splice_chain2 "8708388";
Chr07:1..51758522@	astalavista	as_event	33179727	33179747	.	-	.	as_code "1- , 2-"; transcript1_id "PAC:27160720"; splice_chain1 "33179747"; transcript2_id "PAC:27160721"; splice_chain2 "33179727";
Chr07:1..51758522@	astalavista	as_event	33175935	33176951	.	-	.	as_code "1- , 2-"; transcript1_id "PAC:27160720"; splice_chain1 "33175935"; transcript2_id "PAC:27160722"; splice_chain2 "33176951";
Chr07:1..51758522@	astalavista	as_event	33590183	33590335	.	-	.	as_code "1- , 2-"; transcript1_id "PAC:27158620"; splice_chain1 "33590183"; transcript2_id "PAC:27158621"; splice_chain2 "33590335";
Chr01:1..52205531@	astalavista	as_event	13850989	13850992	.	-	.	as_code "1- , 2-"; transcript1_id "PAC:27162986"; splice_chain1 "13850989"; transcript2_id "PAC:27162985"; splice_chain2 "13850992";
Chr07:1..51758522@	astalavista	as_event	33739133	33739145	.	-	.	as_code "1- , 2-"; transcript1_id "PAC:27158992"; splice_chain1 "33739133"; transcript2_id "PAC:27158991"; splice_chain2 "33739145";
Chr07:1..51758522@	astalavista	as_event	33691972	33692012	.	-	.	as_code "1- , 2-"; transcript1_id "PAC:27161475"; splice_chain1 "33692012"; transcript2_id "PAC:27161476"; splice_chain2 "33691972";
Chr05:1..40819286@	astalavista	as_event	2653605	2653608	.	-	.	as_code "1- , 2-"; transcript1_id "PAC:27150137"; splice_chain1 "2653605"; transcript2_id "PAC:27150136"; splice_chain2 "2653608";
Chr05:1..40819286@	astalavista	as_event	2858965	2859906	.	+	.	as_code "1- , 2-"; transcript1_id "PAC:27148730"; splice_chain1 "2859906"; transcript2_id "PAC:27148731"; splice_chain2 "2858965";
Chr07:1..51758522@	astalavista	as_event	28200018	28200033	.	-	.	as_code "1- , 2-"; transcript1_id "PAC:27159761"; splice_chain1 "28200033"; transcript2_id "PAC:27159762"; splice_chain2 "28200018";
Chr06:1..31977256@	astalavista	as_event	19181894	19181897	.	-	.	as_code "1- , 2-"; transcript1_id "PAC:27167355"; splice_chain1 "19181894"; transcript2_id "PAC:27167354"; splice_chain2 "19181897";
Chr05:1..40819286@	astalavista	as_event	2882677	2882690	.	-	.	as_code "1- , 2-"; transcript1_id "PAC:27148450"; splice_chain1 "2882677"; transcript2_id "PAC:27148451"; splice_chain2 "2882690";
Chr05:1..40819286@	astalavista	as_event	2881574	2881587	.	-	.	as_code "1- , 2-"; transcript1_id "PAC:27148450"; splice_chain1 "2881574"; transcript2_id "PAC:27148451"; splice_chain2 "2881587";
Chr06:1..31977256@	astalavista	as_event	19015730	19015774	.	-	.	as_code "1- , 2-"; transcript1_id "PAC:27165476"; splice_chain1 "19015774"; transcript2_id "PAC:27165475"; splice_chain2 "19015730";
Chr05:1..40819286@	astalavista	as_event	2917563	2917565	.	+	.	as_code "1- , 2-"; transcript1_id "PAC:27149583"; splice_chain1 "2917563"; transcript2_id "PAC:27149582"; splice_chain2 "2917565";
Chr07:1..51758522@	astalavista	as_event	36616301	36616304	.	-	.	as_code "1- , 2-"; transcript1_id "PAC:27160659"; splice_chain1 "36616301"; transcript2_id "PAC:27160658"; splice_chain2 "36616304";
Chr07:1..51758522@	astalavista	as_event	36317116	36317124	.	-	.	as_code "1- , 2-"; transcript1_id "PAC:27158496"; splice_chain1 "36317124"; transcript2_id "PAC:27158497"; splice_chain2 "36317116";
Chr01:1..52205531@	astalavista	as_event	9355274	9355277	.	+	.	as_code "1- , 2-"; transcript1_id "PAC:27162001"; splice_chain1 "9355274"; transcript2_id "PAC:27162002"; splice_chain2 "9355277";
Chr01:1..52205531@	astalavista	as_event	7841486	7841590	.	-	.	as_code "1- , 2-"; transcript1_id "PAC:27164172"; splice_chain1 "7841590"; transcript2_id "PAC:27164173"; splice_chain2 "7841486";
Chr01:1..52205531@	astalavista	as_event	7815432	7815435	.	-	.	as_code "1- , 2-"; transcript1_id "PAC:27164854"; splice_chain1 "7815432"; transcript2_id "PAC:27164853"; splice_chain2 "7815435";
Chr05:1..40819286@	astalavista	as_event	1295218	1295221	.	-	.	as_code "1- , 2-"; transcript1_id "PAC:27149973"; splice_chain1 "1295221"; transcript2_id "PAC:27149974"; splice_chain2 "1295218";
Chr05:1..40819286@	astalavista	as_event	1347997	1348014	.	-	.	as_code "1- , 2-"; transcript1_id "PAC:27148443"; splice_chain1 "1347997"; transcript2_id "PAC:27148442"; splice_chain2 "1348014";
Chr05:1..40819286@	astalavista	as_event	1483457	1483539	.	-	.	as_code "1- , 2-"; transcript1_id "PAC:27150493"; splice_chain1 "1483457"; transcript2_id "PAC:27150494"; splice_chain2 "1483539";
Chr05:1..40819286@	astalavista	as_event	1489774	1489779	.	-	.	as_code "1- , 2-"; transcript1_id "PAC:27149878"; splice_chain1 "1489779"; transcript2_id "PAC:27149880"; splice_chain2 "1489774";
Chr05:1..40819286@	astalavista	as_event	1650736	1650955	.	-	.	as_code "1- , 2-"; transcript1_id "PAC:27149255"; splice_chain1 "1650955"; transcript2_id "PAC:27149254"; splice_chain2 "1650736";
Chr05:1..40819286@	astalavista	as_event	1774033	1774055	.	-	.	as_code "1- , 2-"; transcript1_id "PAC:27148484"; splice_chain1 "1774033"; transcript2_id "PAC:27148485"; splice_chain2 "1774055";
Chr05:1..40819286@	astalavista	as_event	2057682	2057685	.	-	.	as_code "1- , 2-"; transcript1_id "PAC:27148958"; splice_chain1 "2057682"; transcript2_id "PAC:27148957"; splice_chain2 "2057685";
Chr07:1..51758522@	astalavista	as_event	35616063	35616112	.	-	.	as_code "1- , 2-"; transcript1_id "PAC:27159802"; splice_chain1 "35616112"; transcript2_id "PAC:27159801"; splice_chain2 "35616063";
Chr01:1..52205531@	astalavista	as_event	7392718	7392760	.	-	.	as_code "1- , 2-"; transcript1_id "PAC:27163496"; splice_chain1 "7392718"; transcript2_id "PAC:27163495"; splice_chain2 "7392760";
Chr01:1..52205531@	astalavista	as_event	7343658	7343667	.	-	.	as_code "1- , 2-"; transcript1_id "PAC:27164120"; splice_chain1 "7343658"; transcript2_id "PAC:27164119"; splice_chain2 "7343667";
Chr01:1..52205531@	astalavista	as_event	7176253	7176267	.	+	.	as_code "1- , 2-"; transcript1_id "PAC:27162171"; splice_chain1 "7176267"; transcript2_id "PAC:27162169"; splice_chain2 "7176253";
Chr07:1..51758522@	astalavista	as_event	38505354	38505357	.	-	.	as_code "1- , 2-"; transcript1_id "PAC:27158536"; splice_chain1 "38505354"; transcript2_id "PAC:27158535"; splice_chain2 "38505357";
Chr01:1..52205531@	astalavista	as_event	6663642	6664009	.	+	.	as_code "1- , 2-"; transcript1_id "PAC:27163049"; splice_chain1 "6664009"; transcript2_id "PAC:27163048"; splice_chain2 "6663642";
Chr01:1..52205531@	astalavista	as_event	6500275	6500279	.	-	.	as_code "1- , 2-"; transcript1_id "PAC:27161907"; splice_chain1 "6500279"; transcript2_id "PAC:27161905"; splice_chain2 "6500275";
Chr07:1..51758522@	astalavista	as_event	37821069	37821073	.	-	.	as_code "1- , 2-"; transcript1_id "PAC:27160691"; splice_chain1 "37821073"; transcript2_id "PAC:27160690"; splice_chain2 "37821069";
Chr05:1..40819286@	astalavista	as_event	1140153	1140167	.	-	.	as_code "1- , 2-"; transcript1_id "PAC:27148418"; splice_chain1 "1140153"; transcript2_id "PAC:27148419"; splice_chain2 "1140167";
Chr05:1..40819286@	astalavista	as_event	910172	910178	.	-	.	as_code "1- , 2-"; transcript1_id "PAC:27149510"; splice_chain1 "910172"; transcript2_id "PAC:27149508"; splice_chain2 "910178";
Chr05:1..40819286@	astalavista	as_event	906767	906773	.	-	.	as_code "1- , 2-"; transcript1_id "PAC:27149510"; splice_chain1 "906773"; transcript2_id "PAC:27149509"; splice_chain2 "906767";
Chr05:1..40819286@	astalavista	as_event	785812	785851	.	-	.	as_code "1- , 2-"; transcript1_id "PAC:27149699"; splice_chain1 "785812"; transcript2_id "PAC:27149698"; splice_chain2 "785851";
Chr07:1..51758522@	astalavista	as_event	37610710	37610715	.	-	.	as_code "1- , 2-"; transcript1_id "PAC:27161041"; splice_chain1 "37610710"; transcript2_id "PAC:27161040"; splice_chain2 "37610715";
Chr05:1..40819286@	astalavista	as_event	456293	456353	.	-	.	as_code "1- , 2-"; transcript1_id "PAC:27149420"; splice_chain1 "456353"; transcript2_id "PAC:27149419"; splice_chain2 "456293";
Chr07:1..51758522@	astalavista	as_event	37424656	37424693	.	+	.	as_code "1- , 2-"; transcript1_id "PAC:27160136"; splice_chain1 "37424693"; transcript2_id "PAC:27160135"; splice_chain2 "37424656";
Chr07:1..51758522@	astalavista	as_event	37450802	37450807	.	-	.	as_code "1- , 2-"; transcript1_id "PAC:27160197"; splice_chain1 "37450807"; transcript2_id "PAC:27160198"; splice_chain2 "37450802";
Chr05:1..40819286@	astalavista	as_event	568080	568090	.	-	.	as_code "1- , 2-"; transcript1_id "PAC:27148648"; splice_chain1 "568080"; transcript2_id "PAC:27148649"; splice_chain2 "568090";
Chr01:1..52205531@	astalavista	as_event	5413348	5413540	.	-	.	as_code "1- , 2-"; transcript1_id "PAC:27162522"; splice_chain1 "5413540"; transcript2_id "PAC:27162523"; splice_chain2 "5413348";
Chr01:1..52205531@	astalavista	as_event	5329877	5330060	.	-	.	as_code "1- , 2-"; transcript1_id "PAC:27162587"; splice_chain1 "5329877"; transcript2_id "PAC:27162586"; splice_chain2 "5330060";
Chr01:1..52205531@	astalavista	as_event	5299337	5299529	.	-	.	as_code "1- , 2-"; transcript1_id "PAC:27164276"; splice_chain1 "5299337"; transcript2_id "PAC:27164275"; splice_chain2 "5299529";
Chr01:1..52205531@	astalavista	as_event	5679306	5679330	.	-	.	as_code "1- , 2-"; transcript1_id "PAC:27162075"; splice_chain1 "5679330"; transcript2_id "PAC:27162076"; splice_chain2 "5679306";
Chr05:1..40819286@	astalavista	as_event	235027	235065	.	-	.	as_code "1- , 2-"; transcript1_id "PAC:27150246"; splice_chain1 "235065"; transcript2_id "PAC:27150245"; splice_chain2 "235027";
Chr01:1..52205531@	astalavista	as_event	4580899	4580905	.	-	.	as_code "1- , 2-"; transcript1_id "PAC:27163143"; splice_chain1 "4580899"; transcript2_id "PAC:27163142"; splice_chain2 "4580905";
Chr05:1..40819286@	astalavista	as_event	127956	127988	.	+	.	as_code "1- , 2-"; transcript1_id "PAC:27149643"; splice_chain1 "127956"; transcript2_id "PAC:27149644"; splice_chain2 "127988";
Chr01:1..52205531@	astalavista	as_event	5180372	5180378	.	-	.	as_code "1- , 2-"; transcript1_id "PAC:27162371"; splice_chain1 "5180378"; transcript2_id "PAC:27162373"; splice_chain2 "5180372";
Chr01:1..52205531@	astalavista	as_event	51995235	51995243	.	-	.	as_code "1- , 2-"; transcript1_id "PAC:27163604"; splice_chain1 "51995243"; transcript2_id "PAC:27163606"; splice_chain2 "51995235";
Chr05:1..40819286@	astalavista	as_event	78391	78397	.	-	.	as_code "1- , 2-"; transcript1_id "PAC:27150224"; splice_chain1 "78391"; transcript2_id "PAC:27150225"; splice_chain2 "78397";
Chr05:1..40819286@	astalavista	as_event	103354	103504	.	-	.	as_code "1- , 2-"; transcript1_id "PAC:27148774"; splice_chain1 "103504"; transcript2_id "PAC:27148773"; splice_chain2 "103354";
Chr08:1..59662532@	astalavista	as_event	1260839	1260844	.	-	.	as_code "1- , 2-"; transcript1_id "PAC:27155499"; splice_chain1 "1260839"; transcript2_id "PAC:27155496"; splice_chain2 "1260844";
Chr01:1..52205531@	astalavista	as_event	50380381	50380384	.	+	.	as_code "1- , 2-"; transcript1_id "PAC:27164342"; splice_chain1 "50380384"; transcript2_id "PAC:27164341"; splice_chain2 "50380381";
Chr01:1..52205531@	astalavista	as_event	50271664	50271667	.	+	.	as_code "1- , 2-"; transcript1_id "PAC:27163758"; splice_chain1 "50271667"; transcript2_id "PAC:27163757"; splice_chain2 "50271664";
Chr08:1..59662532@	astalavista	as_event	1804147	1804152	.	-	.	as_code "1- , 2-"; transcript1_id "PAC:27155103"; splice_chain1 "1804152"; transcript2_id "PAC:27155104"; splice_chain2 "1804147";
Chr08:1..59662532@	astalavista	as_event	1662245	1662248	.	-	.	as_code "1- , 2-"; transcript1_id "PAC:27154346"; splice_chain1 "1662248"; transcript2_id "PAC:27154347"; splice_chain2 "1662245";
Chr09:1..37469608@	astalavista	as_event	11994166	11994181	.	-	.	as_code "1- , 2-"; transcript1_id "PAC:27146468"; splice_chain1 "11994181"; transcript2_id "PAC:27146469"; splice_chain2 "11994166";
Chr09:1..37469608@	astalavista	as_event	11816929	11816951	.	-	.	as_code "1- , 2-"; transcript1_id "PAC:27146769"; splice_chain1 "11816951"; transcript2_id "PAC:27146768"; splice_chain2 "11816929";
Chr01:1..52205531@	astalavista	as_event	51019499	51019502	.	-	.	as_code "1- , 2-"; transcript1_id "PAC:27162499"; splice_chain1 "51019502"; transcript2_id "PAC:27162498"; splice_chain2 "51019499";
Chr01:1..52205531@	astalavista	as_event	50742415	50742466	.	-	.	as_code "1- , 2-"; transcript1_id "PAC:27163288"; splice_chain1 "50742466"; transcript2_id "PAC:27163289"; splice_chain2 "50742415";
Chr01:1..52205531@	astalavista	as_event	50712399	50712402	.	-	.	as_code "1- , 2-"; transcript1_id "PAC:27163987"; splice_chain1 "50712399"; transcript2_id "PAC:27163986"; splice_chain2 "50712402";
Chr08:1..59662532@	astalavista	as_event	2071116	2071119	.	+	.	as_code "1- , 2-"; transcript1_id "PAC:27155707"; splice_chain1 "2071119"; transcript2_id "PAC:27155706"; splice_chain2 "2071116";
Chr08:1..59662532@	astalavista	as_event	354913	355169	.	+	.	as_code "1- , 2-"; transcript1_id "PAC:27155056"; splice_chain1 "355169"; transcript2_id "PAC:27155057"; splice_chain2 "354913";
Chr01:1..52205531@	astalavista	as_event	51199867	51199870	.	-	.	as_code "1- , 2-"; transcript1_id "PAC:27161779"; splice_chain1 "51199870"; transcript2_id "PAC:27161778"; splice_chain2 "51199867";
Chr01:1..52205531@	astalavista	as_event	51371257	51371260	.	-	.	as_code "1- , 2-"; transcript1_id "PAC:27162589"; splice_chain1 "51371257"; transcript2_id "PAC:27162588"; splice_chain2 "51371260";
Chr08:1..59662532@	astalavista	as_event	666350	666353	.	+	.	as_code "1- , 2-"; transcript1_id "PAC:27154583"; splice_chain1 "666350"; transcript2_id "PAC:27154584"; splice_chain2 "666353";
Chr08:1..59662532@	astalavista	as_event	825392	825438	.	-	.	as_code "1- , 2-"; transcript1_id "PAC:27154692"; splice_chain1 "825392"; transcript2_id "PAC:27154693"; splice_chain2 "825438";
Chr09:1..37469608@	astalavista	as_event	12860683	12861565	.	-	.	as_code "1- , 2-"; transcript1_id "PAC:27148261"; splice_chain1 "12861565"; transcript2_id "PAC:27148260"; splice_chain2 "12860683";
Chr09:1..37469608@	astalavista	as_event	12670313	12670363	.	-	.	as_code "1- , 2-"; transcript1_id "PAC:27147417"; splice_chain1 "12670363"; transcript2_id "PAC:27147416"; splice_chain2 "12670313";
Chr09:1..37469608@	astalavista	as_event	12753363	12753536	.	+	.	as_code "1- , 2-"; transcript1_id "PAC:27146229"; splice_chain1 "12753363"; transcript2_id "PAC:27146230"; splice_chain2 "12753536";
Chr09:1..37469608@	astalavista	as_event	12620777	12620807	.	-	.	as_code "1- , 2-"; transcript1_id "PAC:27147734"; splice_chain1 "12620807"; transcript2_id "PAC:27147732"; splice_chain2 "12620777";
Chr09:1..37469608@	astalavista	as_event	12447254	12447282	.	+	.	as_code "1- , 2-"; transcript1_id "PAC:27148008"; splice_chain1 "12447254"; transcript2_id "PAC:27148010"; splice_chain2 "12447282";
Chr09:1..37469608@	astalavista	as_event	12448807	12448816	.	+	.	as_code "1- , 2-"; transcript1_id "PAC:27148008"; splice_chain1 "12448807"; transcript2_id "PAC:27148010"; splice_chain2 "12448816";
Chr01:1..52205531@	astalavista	as_event	51622441	51622558	.	+	.	as_code "1- , 2-"; transcript1_id "PAC:27162041"; splice_chain1 "51622441"; transcript2_id "PAC:27162040"; splice_chain2 "51622558";
Chr01:1..52205531@	astalavista	as_event	51622441	51622478	.	+	.	as_code "1- , 2-"; transcript1_id "PAC:27162041"; splice_chain1 "51622441"; transcript2_id "PAC:27162038"; splice_chain2 "51622478";
Chr01:1..52205531@	astalavista	as_event	51622478	51622558	.	+	.	as_code "1- , 2-"; transcript1_id "PAC:27162040"; splice_chain1 "51622558"; transcript2_id "PAC:27162038"; splice_chain2 "51622478";
Chr10:1..43275151@	astalavista	as_event	42954036	42954091	.	-	.	as_code "1- , 2-"; transcript1_id "PAC:27140062"; splice_chain1 "42954091"; transcript2_id "PAC:27140061"; splice_chain2 "42954036";
Chr10:1..43275151@	astalavista	as_event	43068652	43068658	.	+	.	as_code "1- , 2-"; transcript1_id "PAC:27141051"; splice_chain1 "43068658"; transcript2_id "PAC:27141050"; splice_chain2 "43068652";
Chr10:1..43275151@	astalavista	as_event	42853556	42853561	.	-	.	as_code "1- , 2-"; transcript1_id "PAC:27141254"; splice_chain1 "42853561"; transcript2_id "PAC:27141255"; splice_chain2 "42853556";
Chr10:1..43275151@	astalavista	as_event	42679608	42679690	.	-	.	as_code "1- , 2-"; transcript1_id "PAC:27140756"; splice_chain1 "42679608"; transcript2_id "PAC:27140755"; splice_chain2 "42679690";
Chr10:1..43275151@	astalavista	as_event	42722281	42722329	.	+	.	as_code "1- , 2-"; transcript1_id "PAC:27141011"; splice_chain1 "42722281"; transcript2_id "PAC:27141012"; splice_chain2 "42722329";
Chr08:1..59662532@	astalavista	as_event	141370	141380	.	-	.	as_code "1- , 2-"; transcript1_id "PAC:27155723"; splice_chain1 "141380"; transcript2_id "PAC:27155725"; splice_chain2 "141370";
Chr10:1..43275151@	astalavista	as_event	43026127	43026139	.	-	.	as_code "1- , 2-"; transcript1_id "PAC:27140786"; splice_chain1 "43026139"; transcript2_id "PAC:27140785"; splice_chain2 "43026127";
Chr10:1..43275151@	astalavista	as_event	43189273	43189278	.	-	.	as_code "1- , 2-"; transcript1_id "PAC:27140345"; splice_chain1 "43189278"; transcript2_id "PAC:27140344"; splice_chain2 "43189273";
Chr09:1..37469608@	astalavista	as_event	14156559	14156563	.	-	.	as_code "1- , 2-"; transcript1_id "PAC:27148021"; splice_chain1 "14156563"; transcript2_id "PAC:27148019"; splice_chain2 "14156559";
Chr09:1..37469608@	astalavista	as_event	14155676	14155705	.	-	.	as_code "1- , 2-"; transcript1_id "PAC:27148021"; splice_chain1 "14155705"; transcript2_id "PAC:27148020"; splice_chain2 "14155676";
Chr01:1..52205531@	astalavista	as_event	49296345	49296363	.	+	.	as_code "1- , 2-"; transcript1_id "PAC:27162415"; splice_chain1 "49296345"; transcript2_id "PAC:27162414"; splice_chain2 "49296363";
Chr01:1..52205531@	astalavista	as_event	49325065	49325124	.	+	.	as_code "1- , 2-"; transcript1_id "PAC:27163258"; splice_chain1 "49325065"; transcript2_id "PAC:27163257"; splice_chain2 "49325124";
Chr01:1..52205531@	astalavista	as_event	49330685	49330707	.	+	.	as_code "1- , 2-"; transcript1_id "PAC:27163258"; splice_chain1 "49330707"; transcript2_id "PAC:27163256"; splice_chain2 "49330685";
Chr09:1..37469608@	astalavista	as_event	14381198	14381203	.	-	.	as_code "1- , 2-"; transcript1_id "PAC:27145791"; splice_chain1 "14381198"; transcript2_id "PAC:27145793"; splice_chain2 "14381203";
Chr09:1..37469608@	astalavista	as_event	14387781	14387795	.	-	.	as_code "1- , 2-"; transcript1_id "PAC:27145438"; splice_chain1 "14387795"; transcript2_id "PAC:27145439"; splice_chain2 "14387781";
Chr09:1..37469608@	astalavista	as_event	13626493	13626508	.	-	.	as_code "1- , 2-"; transcript1_id "PAC:27148040"; splice_chain1 "13626493"; transcript2_id "PAC:27148041"; splice_chain2 "13626508";
Chr09:1..37469608@	astalavista	as_event	13630025	13630028	.	-	.	as_code "1- , 2-"; transcript1_id "PAC:27146474"; splice_chain1 "13630025"; transcript2_id "PAC:27146473"; splice_chain2 "13630028";
Chr09:1..37469608@	astalavista	as_event	13920375	13920378	.	-	.	as_code "1- , 2-"; transcript1_id "PAC:27148151"; splice_chain1 "13920375"; transcript2_id "PAC:27148150"; splice_chain2 "13920378";
Chr09:1..37469608@	astalavista	as_event	14063418	14063429	.	+	.	as_code "1- , 2-"; transcript1_id "PAC:27147971"; splice_chain1 "14063418"; transcript2_id "PAC:27147972"; splice_chain2 "14063429";
Chr01:1..52205531@	astalavista	as_event	48905846	48905873	.	-	.	as_code "1- , 2-"; transcript1_id "PAC:27164589"; splice_chain1 "48905846"; transcript2_id "PAC:27164588"; splice_chain2 "48905873";
Chr10:1..43275151@	astalavista	as_event	41917762	41917767	.	-	.	as_code "1- , 2-"; transcript1_id "PAC:27140766"; splice_chain1 "41917767"; transcript2_id "PAC:27140765"; splice_chain2 "41917762";
Chr09:1..37469608@	astalavista	as_event	15927623	15927639	.	-	.	as_code "1- , 2-"; transcript1_id "PAC:27147171"; splice_chain1 "15927639"; transcript2_id "PAC:27147173"; splice_chain2 "15927623";
Chr01:1..52205531@	astalavista	as_event	49514602	49514665	.	+	.	as_code "1- , 2-"; transcript1_id "PAC:27163556"; splice_chain1 "49514665"; transcript2_id "PAC:27163555"; splice_chain2 "49514602";
Chr10:1..43275151@	astalavista	as_event	42245073	42245076	.	-	.	as_code "1- , 2-"; transcript1_id "PAC:27140023"; splice_chain1 "42245076"; transcript2_id "PAC:27140022"; splice_chain2 "42245073";
Chr09:1..37469608@	astalavista	as_event	15743508	15743511	.	-	.	as_code "1- , 2-"; transcript1_id "PAC:27148037"; splice_chain1 "15743508"; transcript2_id "PAC:27148036"; splice_chain2 "15743511";
Chr09:1..37469608@	astalavista	as_event	15593185	15593193	.	-	.	as_code "1- , 2-"; transcript1_id "PAC:27146166"; splice_chain1 "15593193"; transcript2_id "PAC:27146165"; splice_chain2 "15593185";
Chr03:1..52284309@	astalavista	as_event	28637816	28637822	.	+	.	as_code "1- , 2-"; transcript1_id "PAC:27144381"; splice_chain1 "28637822"; transcript2_id "PAC:27144380"; splice_chain2 "28637816";
Chr03:1..52284309@	astalavista	as_event	29445698	29445736	.	-	.	as_code "1- , 2-"; transcript1_id "PAC:27144778"; splice_chain1 "29445698"; transcript2_id "PAC:27144777"; splice_chain2 "29445736";
Chr01:1..52205531@	astalavista	as_event	49596567	49596591	.	-	.	as_code "1- , 2-"; transcript1_id "PAC:27164832"; splice_chain1 "49596567"; transcript2_id "PAC:27164831"; splice_chain2 "49596591";
Chr09:1..37469608@	astalavista	as_event	14934203	14934206	.	-	.	as_code "1- , 2-"; transcript1_id "PAC:27146953"; splice_chain1 "14934206"; transcript2_id "PAC:27146954"; splice_chain2 "14934203";
Chr01:1..52205531@	astalavista	as_event	49646540	49646567	.	+	.	as_code "1- , 2-"; transcript1_id "PAC:27164042"; splice_chain1 "49646567"; transcript2_id "PAC:27164041"; splice_chain2 "49646540";
Chr09:1..37469608@	astalavista	as_event	14740685	14740734	.	+	.	as_code "1- , 2-"; transcript1_id "PAC:27147713"; splice_chain1 "14740734"; transcript2_id "PAC:27147712"; splice_chain2 "14740685";
Chr09:1..37469608@	astalavista	as_event	14850790	14850817	.	+	.	as_code "1- , 2-"; transcript1_id "PAC:27145897"; splice_chain1 "14850817"; transcript2_id "PAC:27145896"; splice_chain2 "14850790";
Chr09:1..37469608@	astalavista	as_event	14794468	14794471	.	-	.	as_code "1- , 2-"; transcript1_id "PAC:27146657"; splice_chain1 "14794468"; transcript2_id "PAC:27146656"; splice_chain2 "14794471";
Chr01:1..52205531@	astalavista	as_event	49990321	49990339	.	-	.	as_code "1- , 2-"; transcript1_id "PAC:27163487"; splice_chain1 "49990321"; transcript2_id "PAC:27163488"; splice_chain2 "49990339";
Chr09:1..37469608@	astalavista	as_event	15565180	15565183	.	-	.	as_code "1- , 2-"; transcript1_id "PAC:27147362"; splice_chain1 "15565180"; transcript2_id "PAC:27147361"; splice_chain2 "15565183";
Chr09:1..37469608@	astalavista	as_event	15096818	15097279	.	+	.	as_code "1- , 2-"; transcript1_id "PAC:27146744"; splice_chain1 "15096818"; transcript2_id "PAC:27146745"; splice_chain2 "15097279";
Chr09:1..37469608@	astalavista	as_event	15165096	15165101	.	-	.	as_code "1- , 2-"; transcript1_id "PAC:27147159"; splice_chain1 "15165101"; transcript2_id "PAC:27147160"; splice_chain2 "15165096";
Chr10:1..43275151@	astalavista	as_event	41474056	41474077	.	-	.	as_code "1- , 2-"; transcript1_id "PAC:27140268"; splice_chain1 "41474056"; transcript2_id "PAC:27140264"; splice_chain2 "41474077";
Chr10:1..43275151@	astalavista	as_event	41190077	41190095	.	-	.	as_code "1- , 2-"; transcript1_id "PAC:27140519"; splice_chain1 "41190095"; transcript2_id "PAC:27140520"; splice_chain2 "41190077";
Chr10:1..43275151@	astalavista	as_event	41811866	41811869	.	+	.	as_code "1- , 2-"; transcript1_id "PAC:27141519"; splice_chain1 "41811866"; transcript2_id "PAC:27141518"; splice_chain2 "41811869";
Chr10:1..43275151@	astalavista	as_event	41599389	41599440	.	-	.	as_code "1- , 2-"; transcript1_id "PAC:27141071"; splice_chain1 "41599389"; transcript2_id "PAC:27141070"; splice_chain2 "41599440";
Chr10:1..43275151@	astalavista	as_event	41584982	41585012	.	-	.	as_code "1- , 2-"; transcript1_id "PAC:27140643"; splice_chain1 "41585012"; transcript2_id "PAC:27140642"; splice_chain2 "41584982";
Chr09:1..37469608@	astalavista	as_event	17627387	17627393	.	-	.	as_code "1- , 2-"; transcript1_id "PAC:27145802"; splice_chain1 "17627393"; transcript2_id "PAC:27145803"; splice_chain2 "17627387";
Chr09:1..37469608@	astalavista	as_event	17608149	17608152	.	-	.	as_code "1- , 2-"; transcript1_id "PAC:27146068"; splice_chain1 "17608152"; transcript2_id "PAC:27146069"; splice_chain2 "17608149";
Chr09:1..37469608@	astalavista	as_event	17521544	17521560	.	-	.	as_code "1- , 2-"; transcript1_id "PAC:27147344"; splice_chain1 "17521560"; transcript2_id "PAC:27147345"; splice_chain2 "17521544";
Chr09:1..37469608@	astalavista	as_event	16713965	16713969	.	-	.	as_code "1- , 2-"; transcript1_id "PAC:27147246"; splice_chain1 "16713965"; transcript2_id "PAC:27147245"; splice_chain2 "16713969";
Chr09:1..37469608@	astalavista	as_event	16817394	16817398	.	-	.	as_code "1- , 2-"; transcript1_id "PAC:27147200"; splice_chain1 "16817398"; transcript2_id "PAC:27147201"; splice_chain2 "16817394";
Chr09:1..37469608@	astalavista	as_event	16818365	16818385	.	-	.	as_code "1- , 2-"; transcript1_id "PAC:27147202"; splice_chain1 "16818365"; transcript2_id "PAC:27147203"; splice_chain2 "16818385";
Chr05:1..40819286@	astalavista	as_event	39653311	39653401	.	+	.	as_code "1- , 2-"; transcript1_id "PAC:27150017"; splice_chain1 "39653311"; transcript2_id "PAC:27150019"; splice_chain2 "39653401";
Chr09:1..37469608@	astalavista	as_event	16280528	16280538	.	+	.	as_code "1- , 2-"; transcript1_id "PAC:27146586"; splice_chain1 "16280538"; transcript2_id "PAC:27146585"; splice_chain2 "16280528";
Chr04:1..45960019@	astalavista	as_event	34720754	34720769	.	-	.	as_code "1- , 2-"; transcript1_id "PAC:27156619"; splice_chain1 "34720754"; transcript2_id "PAC:27156617"; splice_chain2 "34720769";
Chr04:1..45960019@	astalavista	as_event	34716208	34716211	.	-	.	as_code "1- , 2-"; transcript1_id "PAC:27156619"; splice_chain1 "34716208"; transcript2_id "PAC:27156618"; splice_chain2 "34716211";
Chr05:1..40819286@	astalavista	as_event	39062440	39062443	.	-	.	as_code "1- , 2-"; transcript1_id "PAC:27148790"; splice_chain1 "39062440"; transcript2_id "PAC:27148789"; splice_chain2 "39062443";
Chr05:1..40819286@	astalavista	as_event	39044334	39044337	.	-	.	as_code "1- , 2-"; transcript1_id "PAC:27150065"; splice_chain1 "39044334"; transcript2_id "PAC:27150064"; splice_chain2 "39044337";
Chr04:1..45960019@	astalavista	as_event	33268888	33268891	.	-	.	as_code "1- , 2-"; transcript1_id "PAC:27156862"; splice_chain1 "33268891"; transcript2_id "PAC:27156863"; splice_chain2 "33268888";
Chr04:1..45960019@	astalavista	as_event	35992229	35992323	.	+	.	as_code "1- , 2-"; transcript1_id "PAC:27157187"; splice_chain1 "35992323"; transcript2_id "PAC:27157186"; splice_chain2 "35992229";
Chr10:1..43275151@	astalavista	as_event	40056388	40056394	.	-	.	as_code "1- , 2-"; transcript1_id "PAC:27141659"; splice_chain1 "40056394"; transcript2_id "PAC:27141660"; splice_chain2 "40056388";
Chr10:1..43275151@	astalavista	as_event	40336601	40336651	.	-	.	as_code "1- , 2-"; transcript1_id "PAC:27140827"; splice_chain1 "40336601"; transcript2_id "PAC:27140826"; splice_chain2 "40336651";
Chr10:1..43275151@	astalavista	as_event	40167059	40167071	.	-	.	as_code "1- , 2-"; transcript1_id "PAC:27139828"; splice_chain1 "40167071"; transcript2_id "PAC:27139829"; splice_chain2 "40167059";
Chr10:1..43275151@	astalavista	as_event	40632590	40632650	.	+	.	as_code "1- , 2-"; transcript1_id "PAC:27140400"; splice_chain1 "40632590"; transcript2_id "PAC:27140401"; splice_chain2 "40632650";
Chr10:1..43275151@	astalavista	as_event	40600370	40600379	.	-	.	as_code "1- , 2-"; transcript1_id "PAC:27141302"; splice_chain1 "40600370"; transcript2_id "PAC:27141301"; splice_chain2 "40600379";
Chr10:1..43275151@	astalavista	as_event	40556472	40556481	.	-	.	as_code "1- , 2-"; transcript1_id "PAC:27140187"; splice_chain1 "40556481"; transcript2_id "PAC:27140188"; splice_chain2 "40556472";
Chr09:1..37469608@	astalavista	as_event	19119317	19119320	.	-	.	as_code "1- , 2-"; transcript1_id "PAC:27146691"; splice_chain1 "19119317"; transcript2_id "PAC:27146690"; splice_chain2 "19119320";
Chr09:1..37469608@	astalavista	as_event	19178006	19178045	.	-	.	as_code "1- , 2-"; transcript1_id "PAC:27146614"; splice_chain1 "19178006"; transcript2_id "PAC:27146615"; splice_chain2 "19178045";
Chr09:1..37469608@	astalavista	as_event	18714865	18715022	.	+	.	as_code "1- , 2-"; transcript1_id "PAC:27147740"; splice_chain1 "18714865"; transcript2_id "PAC:27147739"; splice_chain2 "18715022";
Chr01:1..52205531@	astalavista	as_event	48001631	48001634	.	+	.	as_code "1- , 2-"; transcript1_id "PAC:27163036"; splice_chain1 "48001631"; transcript2_id "PAC:27163035"; splice_chain2 "48001634";
Chr01:1..52205531@	astalavista	as_event	48003860	48003882	.	+	.	as_code "1- , 2-"; transcript1_id "PAC:27163036"; splice_chain1 "48003882"; transcript2_id "PAC:27163038"; splice_chain2 "48003860";
Chr05:1..40819286@	astalavista	as_event	38630463	38630469	.	+	.	as_code "1- , 2-"; transcript1_id "PAC:27148867"; splice_chain1 "38630463"; transcript2_id "PAC:27148868"; splice_chain2 "38630469";
Chr09:1..37469608@	astalavista	as_event	18109599	18109662	.	-	.	as_code "1- , 2-"; transcript1_id "PAC:27146012"; splice_chain1 "18109599"; transcript2_id "PAC:27146011"; splice_chain2 "18109662";
Chr05:1..40819286@	astalavista	as_event	38382883	38382896	.	+	.	as_code "1- , 2-"; transcript1_id "PAC:27149162"; splice_chain1 "38382896"; transcript2_id "PAC:27149161"; splice_chain2 "38382883";
Chr05:1..40819286@	astalavista	as_event	38357742	38357750	.	-	.	as_code "1- , 2-"; transcript1_id "PAC:27149133"; splice_chain1 "38357750"; transcript2_id "PAC:27149135"; splice_chain2 "38357742";
Chr05:1..40819286@	astalavista	as_event	38350078	38350081	.	-	.	as_code "1- , 2-"; transcript1_id "PAC:27150263"; splice_chain1 "38350078"; transcript2_id "PAC:27150262"; splice_chain2 "38350081";
Chr10:1..43275151@	astalavista	as_event	40882843	40882859	.	+	.	as_code "1- , 2-"; transcript1_id "PAC:27140952"; splice_chain1 "40882843"; transcript2_id "PAC:27140953"; splice_chain2 "40882859";
Chr10:1..43275151@	astalavista	as_event	40950345	40950351	.	-	.	as_code "1- , 2-"; transcript1_id "PAC:27140710"; splice_chain1 "40950345"; transcript2_id "PAC:27140709"; splice_chain2 "40950351";
Chr05:1..40819286@	astalavista	as_event	38156219	38156222	.	-	.	as_code "1- , 2-"; transcript1_id "PAC:27149527"; splice_chain1 "38156219"; transcript2_id "PAC:27149528"; splice_chain2 "38156222";
Chr05:1..40819286@	astalavista	as_event	38144660	38144707	.	-	.	as_code "1- , 2-"; transcript1_id "PAC:27149535"; splice_chain1 "38144707"; transcript2_id "PAC:27149533"; splice_chain2 "38144660";
Chr01:1..52205531@	astalavista	as_event	48144324	48144343	.	-	.	as_code "1- , 2-"; transcript1_id "PAC:27161974"; splice_chain1 "48144324"; transcript2_id "PAC:27161973"; splice_chain2 "48144343";
Chr10:1..43275151@	astalavista	as_event	39131898	39131901	.	-	.	as_code "1- , 2-"; transcript1_id "PAC:27141144"; splice_chain1 "39131901"; transcript2_id "PAC:27141145"; splice_chain2 "39131898";
Chr10:1..43275151@	astalavista	as_event	38674638	38674644	.	-	.	as_code "1- , 2-"; transcript1_id "PAC:27140753"; splice_chain1 "38674638"; transcript2_id "PAC:27140752"; splice_chain2 "38674644";
Chr10:1..43275151@	astalavista	as_event	38602028	38602055	.	-	.	as_code "1- , 2-"; transcript1_id "PAC:27141276"; splice_chain1 "38602028"; transcript2_id "PAC:27141275"; splice_chain2 "38602055";
Chr09:1..37469608@	astalavista	as_event	19944972	19945036	.	+	.	as_code "1- , 2-"; transcript1_id "PAC:27145476"; splice_chain1 "19944972"; transcript2_id "PAC:27145477"; splice_chain2 "19945036";
Chr09:1..37469608@	astalavista	as_event	20401767	20402098	.	-	.	as_code "1- , 2-"; transcript1_id "PAC:27147695"; splice_chain1 "20402098"; transcript2_id "PAC:27147694"; splice_chain2 "20401767";
Chr05:1..40819286@	astalavista	as_event	37584916	37584932	.	-	.	as_code "1- , 2-"; transcript1_id "PAC:27149010"; splice_chain1 "37584916"; transcript2_id "PAC:27149007"; splice_chain2 "37584932";
Chr05:1..40819286@	astalavista	as_event	37577260	37577314	.	+	.	as_code "1- , 2-"; transcript1_id "PAC:27149005"; splice_chain1 "37577260"; transcript2_id "PAC:27149004"; splice_chain2 "37577314";
Chr09:1..37469608@	astalavista	as_event	19846700	19846704	.	-	.	as_code "1- , 2-"; transcript1_id "PAC:27146235"; splice_chain1 "19846700"; transcript2_id "PAC:27146236"; splice_chain2 "19846704";
Chr05:1..40819286@	astalavista	as_event	37627705	37627759	.	-	.	as_code "1- , 2-"; transcript1_id "PAC:27149771"; splice_chain1 "37627759"; transcript2_id "PAC:27149770"; splice_chain2 "37627705";
Chr10:1..43275151@	astalavista	as_event	39377081	39377093	.	-	.	as_code "1- , 2-"; transcript1_id "PAC:27140789"; splice_chain1 "39377081"; transcript2_id "PAC:27140788"; splice_chain2 "39377093";
Chr10:1..43275151@	astalavista	as_event	39523928	39523934	.	-	.	as_code "1- , 2-"; transcript1_id "PAC:27140931"; splice_chain1 "39523928"; transcript2_id "PAC:27140930"; splice_chain2 "39523934";
Chr10:1..43275151@	astalavista	as_event	39523922	39523928	.	-	.	as_code "1- , 2-"; transcript1_id "PAC:27140931"; splice_chain1 "39523928"; transcript2_id "PAC:27140932"; splice_chain2 "39523922";
Chr10:1..43275151@	astalavista	as_event	39523922	39523934	.	-	.	as_code "1- , 2-"; transcript1_id "PAC:27140930"; splice_chain1 "39523934"; transcript2_id "PAC:27140932"; splice_chain2 "39523922";
Chr09:1..37469608@	astalavista	as_event	21431406	21431409	.	+	.	as_code "1- , 2-"; transcript1_id "PAC:27147452"; splice_chain1 "21431406"; transcript2_id "PAC:27147451"; splice_chain2 "21431409";
Chr09:1..37469608@	astalavista	as_event	21270936	21270942	.	-	.	as_code "1- , 2-"; transcript1_id "PAC:27146542"; splice_chain1 "21270942"; transcript2_id "PAC:27146543"; splice_chain2 "21270936";
Chr09:1..37469608@	astalavista	as_event	22415056	22415059	.	-	.	as_code "1- , 2-"; transcript1_id "PAC:27147941"; splice_chain1 "22415059"; transcript2_id "PAC:27147942"; splice_chain2 "22415056";
Chr09:1..37469608@	astalavista	as_event	22411213	22411218	.	+	.	as_code "1- , 2-"; transcript1_id "PAC:27145274"; splice_chain1 "22411213"; transcript2_id "PAC:27145275"; splice_chain2 "22411218";
Chr09:1..37469608@	astalavista	as_event	21243113	21243134	.	-	.	as_code "1- , 2-"; transcript1_id "PAC:27147396"; splice_chain1 "21243113"; transcript2_id "PAC:27147395"; splice_chain2 "21243134";
Chr07:1..51758522@	astalavista	as_event	1661690	1661799	.	-	.	as_code "1- , 2-"; transcript1_id "PAC:27161124"; splice_chain1 "1661799"; transcript2_id "PAC:27161123"; splice_chain2 "1661690";
Chr03:1..52284309@	astalavista	as_event	37656428	37656431	.	-	.	as_code "1- , 2-"; transcript1_id "PAC:27143458"; splice_chain1 "37656431"; transcript2_id "PAC:27143459"; splice_chain2 "37656428";
Chr04:1..45960019@	astalavista	as_event	42482520	42482532	.	-	.	as_code "1- , 2-"; transcript1_id "PAC:27157999"; splice_chain1 "42482520"; transcript2_id "PAC:27157998"; splice_chain2 "42482532";
Chr06:1..31977256@	astalavista	as_event	20275394	20275397	.	-	.	as_code "1- , 2-"; transcript1_id "PAC:27166909"; splice_chain1 "20275397"; transcript2_id "PAC:27166910"; splice_chain2 "20275394";
Chr08:1..59662532@	astalavista	as_event	54326116	54326164	.	-	.	as_code "1- , 2-"; transcript1_id "PAC:27154069"; splice_chain1 "54326116"; transcript2_id "PAC:27154068"; splice_chain2 "54326164";
Chr03:1..52284309@	astalavista	as_event	38223018	38223031	.	-	.	as_code "1- , 2-"; transcript1_id "PAC:27141967"; splice_chain1 "38223018"; transcript2_id "PAC:27141966"; splice_chain2 "38223031";
Chr08:1..59662532@	astalavista	as_event	54701585	54701595	.	-	.	as_code "1- , 2-"; transcript1_id "PAC:27153537"; splice_chain1 "54701595"; transcript2_id "PAC:27153536"; splice_chain2 "54701585";
Chr08:1..59662532@	astalavista	as_event	54638213	54638216	.	-	.	as_code "1- , 2-"; transcript1_id "PAC:27154044"; splice_chain1 "54638213"; transcript2_id "PAC:27154045"; splice_chain2 "54638216";
Chr03:1..52284309@	astalavista	as_event	37967605	37967608	.	-	.	as_code "1- , 2-"; transcript1_id "PAC:27143807"; splice_chain1 "37967605"; transcript2_id "PAC:27143806"; splice_chain2 "37967608";
Chr08:1..59662532@	astalavista	as_event	53769027	53769030	.	-	.	as_code "1- , 2-"; transcript1_id "PAC:27155389"; splice_chain1 "53769030"; transcript2_id "PAC:27155390"; splice_chain2 "53769027";
Chr07:1..51758522@	astalavista	as_event	1472947	1472965	.	+	.	as_code "1- , 2-"; transcript1_id "PAC:27159811"; splice_chain1 "1472965"; transcript2_id "PAC:27159810"; splice_chain2 "1472947";
Chr08:1..59662532@	astalavista	as_event	53885744	53885752	.	+	.	as_code "1- , 2-"; transcript1_id "PAC:27156030"; splice_chain1 "53885752"; transcript2_id "PAC:27156029"; splice_chain2 "53885744";
Chr07:1..51758522@	astalavista	as_event	1086305	1086311	.	-	.	as_code "1- , 2-"; transcript1_id "PAC:27161095"; splice_chain1 "1086305"; transcript2_id "PAC:27161094"; splice_chain2 "1086311";
Chr07:1..51758522@	astalavista	as_event	1224123	1224126	.	-	.	as_code "1- , 2-"; transcript1_id "PAC:27160646"; splice_chain1 "1224126"; transcript2_id "PAC:27160645"; splice_chain2 "1224123";
Chr07:1..51758522@	astalavista	as_event	956121	956124	.	+	.	as_code "1- , 2-"; transcript1_id "PAC:27160550"; splice_chain1 "956124"; transcript2_id "PAC:27160549"; splice_chain2 "956121";
Chr07:1..51758522@	astalavista	as_event	830098	830116	.	-	.	as_code "1- , 2-"; transcript1_id "PAC:27161624"; splice_chain1 "830116"; transcript2_id "PAC:27161625"; splice_chain2 "830098";
Chr04:1..45960019@	astalavista	as_event	41094877	41095146	.	+	.	as_code "1- , 2-"; transcript1_id "PAC:27157826"; splice_chain1 "41094877"; transcript2_id "PAC:27157827"; splice_chain2 "41095146";
Chr03:1..52284309@	astalavista	as_event	39016149	39016153	.	-	.	as_code "1- , 2-"; transcript1_id "PAC:27142538"; splice_chain1 "39016149"; transcript2_id "PAC:27142539"; splice_chain2 "39016153";
Chr04:1..45960019@	astalavista	as_event	41783457	41783460	.	-	.	as_code "1- , 2-"; transcript1_id "PAC:27156578"; splice_chain1 "41783460"; transcript2_id "PAC:27156579"; splice_chain2 "41783457";
Chr04:1..45960019@	astalavista	as_event	41865323	41865359	.	-	.	as_code "1- , 2-"; transcript1_id "PAC:27158287"; splice_chain1 "41865359"; transcript2_id "PAC:27158288"; splice_chain2 "41865323";
Chr03:1..52284309@	astalavista	as_event	39033664	39033715	.	-	.	as_code "1- , 2-"; transcript1_id "PAC:27144324"; splice_chain1 "39033715"; transcript2_id "PAC:27144325"; splice_chain2 "39033664";
Chr03:1..52284309@	astalavista	as_event	38607472	38607486	.	-	.	as_code "1- , 2-"; transcript1_id "PAC:27144064"; splice_chain1 "38607486"; transcript2_id "PAC:27144063"; splice_chain2 "38607472";
Chr03:1..52284309@	astalavista	as_event	38871395	38871444	.	-	.	as_code "1- , 2-"; transcript1_id "PAC:27143919"; splice_chain1 "38871395"; transcript2_id "PAC:27143918"; splice_chain2 "38871444";
Chr03:1..52284309@	astalavista	as_event	39835075	39835079	.	-	.	as_code "1- , 2-"; transcript1_id "PAC:27142824"; splice_chain1 "39835075"; transcript2_id "PAC:27142823"; splice_chain2 "39835079";
Chr03:1..52284309@	astalavista	as_event	39883941	39884047	.	-	.	as_code "1- , 2-"; transcript1_id "PAC:27145155"; splice_chain1 "39884047"; transcript2_id "PAC:27145154"; splice_chain2 "39883941";
Chr03:1..52284309@	astalavista	as_event	39542646	39542649	.	+	.	as_code "1- , 2-"; transcript1_id "PAC:27144329"; splice_chain1 "39542649"; transcript2_id "PAC:27144330"; splice_chain2 "39542646";
Chr03:1..52284309@	astalavista	as_event	39544978	39544984	.	+	.	as_code "1- , 2-"; transcript1_id "PAC:27144329"; splice_chain1 "39544978"; transcript2_id "PAC:27144330"; splice_chain2 "39544984";
Chr04:1..45960019@	astalavista	as_event	42410721	42410730	.	-	.	as_code "1- , 2-"; transcript1_id "PAC:27156765"; splice_chain1 "42410721"; transcript2_id "PAC:27156766"; splice_chain2 "42410730";
Chr04:1..45960019@	astalavista	as_event	41953094	41953148	.	+	.	as_code "1- , 2-"; transcript1_id "PAC:27157943"; splice_chain1 "41953148"; transcript2_id "PAC:27157942"; splice_chain2 "41953094";
Chr03:1..52284309@	astalavista	as_event	39226881	39226956	.	+	.	as_code "1- , 2-"; transcript1_id "PAC:27142790"; splice_chain1 "39226881"; transcript2_id "PAC:27142789"; splice_chain2 "39226956";
Chr07:1..51758522@	astalavista	as_event	691890	691897	.	+	.	as_code "1- , 2-"; transcript1_id "PAC:27160174"; splice_chain1 "691897"; transcript2_id "PAC:27160175"; splice_chain2 "691890";
Chr07:1..51758522@	astalavista	as_event	635563	635578	.	-	.	as_code "1- , 2-"; transcript1_id "PAC:27161307"; splice_chain1 "635563"; transcript2_id "PAC:27161306"; splice_chain2 "635578";
Chr08:1..59662532@	astalavista	as_event	54971918	54971933	.	-	.	as_code "1- , 2-"; transcript1_id "PAC:27155353"; splice_chain1 "54971933"; transcript2_id "PAC:27155354"; splice_chain2 "54971918";
Chr08:1..59662532@	astalavista	as_event	55418134	55418140	.	-	.	as_code "1- , 2-"; transcript1_id "PAC:27153275"; splice_chain1 "55418140"; transcript2_id "PAC:27153276"; splice_chain2 "55418134";
Chr05:1..40819286@	astalavista	as_event	40575282	40575294	.	-	.	as_code "1- , 2-"; transcript1_id "PAC:27149619"; splice_chain1 "40575294"; transcript2_id "PAC:27149620"; splice_chain2 "40575282";
Chr06:1..31977256@	astalavista	as_event	21476436	21476470	.	+	.	as_code "1- , 2-"; transcript1_id "PAC:27166393"; splice_chain1 "21476470"; transcript2_id "PAC:27166392"; splice_chain2 "21476436";
Chr07:1..51758522@	astalavista	as_event	50522	50525	.	-	.	as_code "1- , 2-"; transcript1_id "PAC:27159620"; splice_chain1 "50525"; transcript2_id "PAC:27159621"; splice_chain2 "50522";
Chr07:1..51758522@	astalavista	as_event	97282	97300	.	-	.	as_code "1- , 2-"; transcript1_id "PAC:27160622"; splice_chain1 "97300"; transcript2_id "PAC:27160623"; splice_chain2 "97282";
Chr07:1..51758522@	astalavista	as_event	258606	258753	.	-	.	as_code "1- , 2-"; transcript1_id "PAC:27160405"; splice_chain1 "258753"; transcript2_id "PAC:27160406"; splice_chain2 "258606";
Chr06:1..31977256@	astalavista	as_event	22056519	22056535	.	-	.	as_code "1- , 2-"; transcript1_id "PAC:27167459"; splice_chain1 "22056535"; transcript2_id "PAC:27167460"; splice_chain2 "22056519";
Chr07:1..51758522@	astalavista	as_event	435137	435215	.	-	.	as_code "1- , 2-"; transcript1_id "PAC:27160021"; splice_chain1 "435215"; transcript2_id "PAC:27160022"; splice_chain2 "435137";
Chr04:1..45960019@	astalavista	as_event	40082661	40082664	.	-	.	as_code "1- , 2-"; transcript1_id "PAC:27156767"; splice_chain1 "40082664"; transcript2_id "PAC:27156768"; splice_chain2 "40082661";
Chr03:1..52284309@	astalavista	as_event	40053264	40053568	.	+	.	as_code "1- , 2-"; transcript1_id "PAC:27143990"; splice_chain1 "40053264"; transcript2_id "PAC:27143992"; splice_chain2 "40053568";
Chr04:1..45960019@	astalavista	as_event	39393742	39393838	.	-	.	as_code "1- , 2-"; transcript1_id "PAC:27157798"; splice_chain1 "39393742"; transcript2_id "PAC:27157797"; splice_chain2 "39393838";
Chr03:1..52284309@	astalavista	as_event	40368117	40368147	.	-	.	as_code "1- , 2-"; transcript1_id "PAC:27141767"; splice_chain1 "40368147"; transcript2_id "PAC:27141768"; splice_chain2 "40368117";
Chr03:1..52284309@	astalavista	as_event	40895246	40895252	.	+	.	as_code "1- , 2-"; transcript1_id "PAC:27142465"; splice_chain1 "40895246"; transcript2_id "PAC:27142466"; splice_chain2 "40895252";
Chr08:1..59662532@	astalavista	as_event	51566250	51566270	.	-	.	as_code "1- , 2-"; transcript1_id "PAC:27155569"; splice_chain1 "51566270"; transcript2_id "PAC:27155570"; splice_chain2 "51566250";
Chr08:1..59662532@	astalavista	as_event	51604446	51604577	.	+	.	as_code "1- , 2-"; transcript1_id "PAC:27153657"; splice_chain1 "51604577"; transcript2_id "PAC:27153656"; splice_chain2 "51604446";
Chr03:1..52284309@	astalavista	as_event	41207355	41207358	.	+	.	as_code "1- , 2-"; transcript1_id "PAC:27144905"; splice_chain1 "41207358"; transcript2_id "PAC:27144904"; splice_chain2 "41207355";
Chr08:1..59662532@	astalavista	as_event	51335121	51335127	.	-	.	as_code "1- , 2-"; transcript1_id "PAC:27154594"; splice_chain1 "51335121"; transcript2_id "PAC:27154593"; splice_chain2 "51335127";
Chr06:1..31977256@	astalavista	as_event	22491089	22491095	.	-	.	as_code "1- , 2-"; transcript1_id "PAC:27165356"; splice_chain1 "22491095"; transcript2_id "PAC:27165357"; splice_chain2 "22491089";
Chr06:1..31977256@	astalavista	as_event	20799411	20799434	.	-	.	as_code "1- , 2-"; transcript1_id "PAC:27165269"; splice_chain1 "20799411"; transcript2_id "PAC:27165270"; splice_chain2 "20799434";
Chr06:1..31977256@	astalavista	as_event	20793368	20793382	.	-	.	as_code "1- , 2-"; transcript1_id "PAC:27166257"; splice_chain1 "20793368"; transcript2_id "PAC:27166258"; splice_chain2 "20793382";
Chr06:1..31977256@	astalavista	as_event	20784746	20784752	.	-	.	as_code "1- , 2-"; transcript1_id "PAC:27164984"; splice_chain1 "20784746"; transcript2_id "PAC:27164983"; splice_chain2 "20784752";
Chr06:1..31977256@	astalavista	as_event	20974726	20974740	.	-	.	as_code "1- , 2-"; transcript1_id "PAC:27166202"; splice_chain1 "20974726"; transcript2_id "PAC:27166203"; splice_chain2 "20974740";
Chr05:1..40819286@	astalavista	as_event	40117605	40117608	.	+	.	as_code "1- , 2-"; transcript1_id "PAC:27150186"; splice_chain1 "40117608"; transcript2_id "PAC:27150185"; splice_chain2 "40117605";
Chr06:1..31977256@	astalavista	as_event	20900336	20900347	.	+	.	as_code "1- , 2-"; transcript1_id "PAC:27165415"; splice_chain1 "20900336"; transcript2_id "PAC:27165416"; splice_chain2 "20900347";
Chr06:1..31977256@	astalavista	as_event	20758445	20758448	.	+	.	as_code "1- , 2-"; transcript1_id "PAC:27167207"; splice_chain1 "20758445"; transcript2_id "PAC:27167208"; splice_chain2 "20758448";
Chr04:1..45960019@	astalavista	as_event	37952448	37952505	.	-	.	as_code "1- , 2-"; transcript1_id "PAC:27158327"; splice_chain1 "37952448"; transcript2_id "PAC:27158326"; splice_chain2 "37952505";
Chr04:1..45960019@	astalavista	as_event	37460192	37460225	.	+	.	as_code "1- , 2-"; transcript1_id "PAC:27157913"; splice_chain1 "37460192"; transcript2_id "PAC:27157914"; splice_chain2 "37460225";
Chr04:1..45960019@	astalavista	as_event	37354258	37354261	.	-	.	as_code "1- , 2-"; transcript1_id "PAC:27156673"; splice_chain1 "37354258"; transcript2_id "PAC:27156672"; splice_chain2 "37354261";
Chr04:1..45960019@	astalavista	as_event	37382556	37382567	.	-	.	as_code "1- , 2-"; transcript1_id "PAC:27158040"; splice_chain1 "37382567"; transcript2_id "PAC:27158037"; splice_chain2 "37382556";
Chr04:1..45960019@	astalavista	as_event	37381863	37382127	.	-	.	as_code "1- , 2-"; transcript1_id "PAC:27158040"; splice_chain1 "37381863"; transcript2_id "PAC:27158037"; splice_chain2 "37382127";
Chr05:1..40819286@	astalavista	as_event	40367092	40367101	.	-	.	as_code "1- , 2-"; transcript1_id "PAC:27148678"; splice_chain1 "40367092"; transcript2_id "PAC:27148679"; splice_chain2 "40367101";
Chr04:1..45960019@	astalavista	as_event	36919733	36919736	.	-	.	as_code "1- , 2-"; transcript1_id "PAC:27156980"; splice_chain1 "36919736"; transcript2_id "PAC:27156981"; splice_chain2 "36919733";
Chr03:1..52284309@	astalavista	as_event	41773794	41773799	.	-	.	as_code "1- , 2-"; transcript1_id "PAC:27144935"; splice_chain1 "41773794"; transcript2_id "PAC:27144934"; splice_chain2 "41773799";
Chr08:1..59662532@	astalavista	as_event	53139128	53139273	.	-	.	as_code "1- , 2-"; transcript1_id "PAC:27155164"; splice_chain1 "53139273"; transcript2_id "PAC:27155163"; splice_chain2 "53139128";
Chr08:1..59662532@	astalavista	as_event	52747170	52747193	.	-	.	as_code "1- , 2-"; transcript1_id "PAC:27156381"; splice_chain1 "52747193"; transcript2_id "PAC:27156379"; splice_chain2 "52747170";
Chr08:1..59662532@	astalavista	as_event	52693698	52693701	.	+	.	as_code "1- , 2-"; transcript1_id "PAC:27153372"; splice_chain1 "52693698"; transcript2_id "PAC:27153373"; splice_chain2 "52693701";
Chr08:1..59662532@	astalavista	as_event	52833045	52833077	.	-	.	as_code "1- , 2-"; transcript1_id "PAC:27154796"; splice_chain1 "52833077"; transcript2_id "PAC:27154795"; splice_chain2 "52833045";
Chr08:1..59662532@	astalavista	as_event	52538310	52538313	.	-	.	as_code "1- , 2-"; transcript1_id "PAC:27156184"; splice_chain1 "52538310"; transcript2_id "PAC:27156183"; splice_chain2 "52538313";
Chr08:1..59662532@	astalavista	as_event	52558380	52558473	.	-	.	as_code "1- , 2-"; transcript1_id "PAC:27155636"; splice_chain1 "52558380"; transcript2_id "PAC:27155635"; splice_chain2 "52558473";
Chr03:1..52284309@	astalavista	as_event	41614824	41614836	.	-	.	as_code "1- , 2-"; transcript1_id "PAC:27145029"; splice_chain1 "41614824"; transcript2_id "PAC:27145028"; splice_chain2 "41614836";
Chr06:1..31977256@	astalavista	as_event	21395217	21395231	.	-	.	as_code "1- , 2-"; transcript1_id "PAC:27166067"; splice_chain1 "21395231"; transcript2_id "PAC:27166068"; splice_chain2 "21395217";
Chr06:1..31977256@	astalavista	as_event	21368882	21368894	.	-	.	as_code "1- , 2-"; transcript1_id "PAC:27167041"; splice_chain1 "21368894"; transcript2_id "PAC:27167040"; splice_chain2 "21368882";
Chr06:1..31977256@	astalavista	as_event	21367944	21367971	.	-	.	as_code "1- , 2-"; transcript1_id "PAC:27167041"; splice_chain1 "21367971"; transcript2_id "PAC:27167039"; splice_chain2 "21367944";
Chr03:1..52284309@	astalavista	as_event	41357212	41357650	.	+	.	as_code "1- , 2-"; transcript1_id "PAC:27142147"; splice_chain1 "41357212"; transcript2_id "PAC:27142145"; splice_chain2 "41357650";
Chr03:1..52284309@	astalavista	as_event	41179679	41179697	.	-	.	as_code "1- , 2-"; transcript1_id "PAC:27143943"; splice_chain1 "41179697"; transcript2_id "PAC:27143944"; splice_chain2 "41179679";
Chr03:1..52284309@	astalavista	as_event	29751028	29751094	.	-	.	as_code "1- , 2-"; transcript1_id "PAC:27142602"; splice_chain1 "29751094"; transcript2_id "PAC:27142601"; splice_chain2 "29751028";
Chr03:1..52284309@	astalavista	as_event	29748758	29748896	.	-	.	as_code "1- , 2-"; transcript1_id "PAC:27142602"; splice_chain1 "29748896"; transcript2_id "PAC:27142606"; splice_chain2 "29748758";
Chr03:1..52284309@	astalavista	as_event	30253861	30253876	.	-	.	as_code "1- , 2-"; transcript1_id "PAC:27142903"; splice_chain1 "30253876"; transcript2_id "PAC:27142904"; splice_chain2 "30253861";
Chr03:1..52284309@	astalavista	as_event	30656972	30657301	.	+	.	as_code "1- , 2-"; transcript1_id "PAC:27143367"; splice_chain1 "30656972"; transcript2_id "PAC:27143368"; splice_chain2 "30657301";
Chr10:1..43275151@	astalavista	as_event	2503850	2503853	.	-	.	as_code "1- , 2-"; transcript1_id "PAC:27140704"; splice_chain1 "2503853"; transcript2_id "PAC:27140705"; splice_chain2 "2503850";
Chr11:1..50367376@	astalavista	as_event	31532399	31532403	.	-	.	as_code "1- , 2-"; transcript1_id "PAC:27152851"; splice_chain1 "31532399"; transcript2_id "PAC:27152850"; splice_chain2 "31532403";
Chr03:1..52284309@	astalavista	as_event	31837700	31837713	.	-	.	as_code "1- , 2-"; transcript1_id "PAC:27144878"; splice_chain1 "31837700"; transcript2_id "PAC:27144877"; splice_chain2 "31837713";
Chr03:1..52284309@	astalavista	as_event	33154829	33154832	.	+	.	as_code "1- , 2-"; transcript1_id "PAC:27145053"; splice_chain1 "33154832"; transcript2_id "PAC:27145052"; splice_chain2 "33154829";
Chr03:1..52284309@	astalavista	as_event	32833184	32833188	.	-	.	as_code "1- , 2-"; transcript1_id "PAC:27143351"; splice_chain1 "32833184"; transcript2_id "PAC:27143352"; splice_chain2 "32833188";
Chr07:1..51758522@	astalavista	as_event	4596565	4596744	.	-	.	as_code "1- , 2-"; transcript1_id "PAC:27159689"; splice_chain1 "4596744"; transcript2_id "PAC:27159690"; splice_chain2 "4596565";
Chr09:1..37469608@	astalavista	as_event	36946953	36946956	.	+	.	as_code "1- , 2-"; transcript1_id "PAC:27145670"; splice_chain1 "36946956"; transcript2_id "PAC:27145669"; splice_chain2 "36946953";
Chr07:1..51758522@	astalavista	as_event	4391584	4391593	.	+	.	as_code "1- , 2-"; transcript1_id "PAC:27159733"; splice_chain1 "4391584"; transcript2_id "PAC:27159734"; splice_chain2 "4391593";
Chr07:1..51758522@	astalavista	as_event	3959985	3959994	.	-	.	as_code "1- , 2-"; transcript1_id "PAC:27160724"; splice_chain1 "3959985"; transcript2_id "PAC:27160723"; splice_chain2 "3959994";
Chr07:1..51758522@	astalavista	as_event	4017708	4017714	.	-	.	as_code "1- , 2-"; transcript1_id "PAC:27161077"; splice_chain1 "4017714"; transcript2_id "PAC:27161076"; splice_chain2 "4017708";
Chr08:1..59662532@	astalavista	as_event	4021111	4021121	.	-	.	as_code "1- , 2-"; transcript1_id "PAC:27155749"; splice_chain1 "4021111"; transcript2_id "PAC:27155750"; splice_chain2 "4021121";
Chr08:1..59662532@	astalavista	as_event	3975746	3975776	.	+	.	as_code "1- , 2-"; transcript1_id "PAC:27156034"; splice_chain1 "3975746"; transcript2_id "PAC:27156035"; splice_chain2 "3975776";
Chr03:1..52284309@	astalavista	as_event	33466939	33466990	.	-	.	as_code "1- , 2-"; transcript1_id "PAC:27142291"; splice_chain1 "33466990"; transcript2_id "PAC:27142290"; splice_chain2 "33466939";
Chr08:1..59662532@	astalavista	as_event	4290320	4290323	.	-	.	as_code "1- , 2-"; transcript1_id "PAC:27155548"; splice_chain1 "4290323"; transcript2_id "PAC:27155549"; splice_chain2 "4290320";
Chr08:1..59662532@	astalavista	as_event	4298091	4298128	.	-	.	as_code "1- , 2-"; transcript1_id "PAC:27155314"; splice_chain1 "4298091"; transcript2_id "PAC:27155316"; splice_chain2 "4298128";
Chr03:1..52284309@	astalavista	as_event	33520733	33520747	.	+	.	as_code "1- , 2-"; transcript1_id "PAC:27141934"; splice_chain1 "33520733"; transcript2_id "PAC:27141935"; splice_chain2 "33520747";
Chr03:1..52284309@	astalavista	as_event	33527134	33527140	.	-	.	as_code "1- , 2-"; transcript1_id "PAC:27142976"; splice_chain1 "33527140"; transcript2_id "PAC:27142975"; splice_chain2 "33527134";
Chr04:1..45960019@	astalavista	as_event	45046889	45046907	.	+	.	as_code "1- , 2-"; transcript1_id "PAC:27157380"; splice_chain1 "45046907"; transcript2_id "PAC:27157379"; splice_chain2 "45046889";
Chr11:1..50367376@	astalavista	as_event	38171386	38171422	.	-	.	as_code "1- , 2-"; transcript1_id "PAC:27150563"; splice_chain1 "38171386"; transcript2_id "PAC:27150562"; splice_chain2 "38171422";
Chr04:1..45960019@	astalavista	as_event	45055493	45055496	.	-	.	as_code "1- , 2-"; transcript1_id "PAC:27157207"; splice_chain1 "45055496"; transcript2_id "PAC:27157206"; splice_chain2 "45055493";
Chr08:1..59662532@	astalavista	as_event	3785426	3785429	.	-	.	as_code "1- , 2-"; transcript1_id "PAC:27154852"; splice_chain1 "3785429"; transcript2_id "PAC:27154853"; splice_chain2 "3785426";
Chr08:1..59662532@	astalavista	as_event	3832982	3833000	.	-	.	as_code "1- , 2-"; transcript1_id "PAC:27156225"; splice_chain1 "3833000"; transcript2_id "PAC:27156224"; splice_chain2 "3832982";
Chr11:1..50367376@	astalavista	as_event	39388643	39388710	.	-	.	as_code "1- , 2-"; transcript1_id "PAC:27151782"; splice_chain1 "39388643"; transcript2_id "PAC:27151781"; splice_chain2 "39388710";
Chr11:1..50367376@	astalavista	as_event	38963948	38963951	.	-	.	as_code "1- , 2-"; transcript1_id "PAC:27150925"; splice_chain1 "38963948"; transcript2_id "PAC:27150924"; splice_chain2 "38963951";
Chr03:1..52284309@	astalavista	as_event	35033147	35033150	.	-	.	as_code "1- , 2-"; transcript1_id "PAC:27143639"; splice_chain1 "35033147"; transcript2_id "PAC:27143638"; splice_chain2 "35033150";
Chr03:1..52284309@	astalavista	as_event	34768498	34768504	.	-	.	as_code "1- , 2-"; transcript1_id "PAC:27144575"; splice_chain1 "34768498"; transcript2_id "PAC:27144574"; splice_chain2 "34768504";
Chr08:1..59662532@	astalavista	as_event	56428111	56428810	.	+	.	as_code "1- , 2-"; transcript1_id "PAC:27153563"; splice_chain1 "56428810"; transcript2_id "PAC:27153564"; splice_chain2 "56428111";
Chr08:1..59662532@	astalavista	as_event	56320402	56320618	.	-	.	as_code "1- , 2-"; transcript1_id "PAC:27153408"; splice_chain1 "56320402"; transcript2_id "PAC:27153407"; splice_chain2 "56320618";
Chr07:1..51758522@	astalavista	as_event	3333658	3334157	.	+	.	as_code "1- , 2-"; transcript1_id "PAC:27161047"; splice_chain1 "3333658"; transcript2_id "PAC:27161048"; splice_chain2 "3334157";
Chr04:1..45960019@	astalavista	as_event	45289038	45289578	.	-	.	as_code "1- , 2-"; transcript1_id "PAC:27158260"; splice_chain1 "45289038"; transcript2_id "PAC:27158261"; splice_chain2 "45289578";
Chr04:1..45960019@	astalavista	as_event	45295194	45295300	.	+	.	as_code "1- , 2-"; transcript1_id "PAC:27156518"; splice_chain1 "45295194"; transcript2_id "PAC:27156517"; splice_chain2 "45295300";
Chr08:1..59662532@	astalavista	as_event	56597920	56597941	.	+	.	as_code "1- , 2-"; transcript1_id "PAC:27156004"; splice_chain1 "56597920"; transcript2_id "PAC:27156005"; splice_chain2 "56597941";
Chr07:1..51758522@	astalavista	as_event	3312157	3312166	.	-	.	as_code "1- , 2-"; transcript1_id "PAC:27160975"; splice_chain1 "3312157"; transcript2_id "PAC:27160974"; splice_chain2 "3312166";
Chr08:1..59662532@	astalavista	as_event	56150869	56150903	.	-	.	as_code "1- , 2-"; transcript1_id "PAC:27155013"; splice_chain1 "56150869"; transcript2_id "PAC:27155014"; splice_chain2 "56150903";
Chr07:1..51758522@	astalavista	as_event	3611768	3611813	.	-	.	as_code "1- , 2-"; transcript1_id "PAC:27160597"; splice_chain1 "3611768"; transcript2_id "PAC:27160596"; splice_chain2 "3611813";
Chr11:1..50367376@	astalavista	as_event	33646121	33646139	.	-	.	as_code "1- , 2-"; transcript1_id "PAC:27152602"; splice_chain1 "33646121"; transcript2_id "PAC:27152604"; splice_chain2 "33646139";
Chr11:1..50367376@	astalavista	as_event	33638814	33638844	.	-	.	as_code "1- , 2-"; transcript1_id "PAC:27152602"; splice_chain1 "33638844"; transcript2_id "PAC:27152603"; splice_chain2 "33638814";
Chr08:1..59662532@	astalavista	as_event	3300319	3300322	.	-	.	as_code "1- , 2-"; transcript1_id "PAC:27154732"; splice_chain1 "3300322"; transcript2_id "PAC:27154733"; splice_chain2 "3300319";
Chr08:1..59662532@	astalavista	as_event	3318922	3318927	.	-	.	as_code "1- , 2-"; transcript1_id "PAC:27154218"; splice_chain1 "3318922"; transcript2_id "PAC:27154219"; splice_chain2 "3318927";
Chr08:1..59662532@	astalavista	as_event	3348333	3348342	.	-	.	as_code "1- , 2-"; transcript1_id "PAC:27155563"; splice_chain1 "3348333"; transcript2_id "PAC:27155564"; splice_chain2 "3348342";
Chr08:1..59662532@	astalavista	as_event	3436624	3436803	.	-	.	as_code "1- , 2-"; transcript1_id "PAC:27155415"; splice_chain1 "3436624"; transcript2_id "PAC:27155414"; splice_chain2 "3436803";
Chr08:1..59662532@	astalavista	as_event	3002139	3002253	.	-	.	as_code "1- , 2-"; transcript1_id "PAC:27156138"; splice_chain1 "3002253"; transcript2_id "PAC:27156137"; splice_chain2 "3002139";
Chr11:1..50367376@	astalavista	as_event	41693365	41693385	.	+	.	as_code "1- , 2-"; transcript1_id "PAC:27152398"; splice_chain1 "41693365"; transcript2_id "PAC:27152397"; splice_chain2 "41693385";
Chr11:1..50367376@	astalavista	as_event	41444495	41444537	.	+	.	as_code "1- , 2-"; transcript1_id "PAC:27152616"; splice_chain1 "41444537"; transcript2_id "PAC:27152615"; splice_chain2 "41444495";
Chr11:1..50367376@	astalavista	as_event	41510739	41510748	.	+	.	as_code "1- , 2-"; transcript1_id "PAC:27151649"; splice_chain1 "41510739"; transcript2_id "PAC:27151650"; splice_chain2 "41510748";
Chr03:1..52284309@	astalavista	as_event	35701787	35701790	.	-	.	as_code "1- , 2-"; transcript1_id "PAC:27143913"; splice_chain1 "35701787"; transcript2_id "PAC:27143912"; splice_chain2 "35701790";
Chr03:1..52284309@	astalavista	as_event	36293211	36293383	.	-	.	as_code "1- , 2-"; transcript1_id "PAC:27143020"; splice_chain1 "36293383"; transcript2_id "PAC:27143021"; splice_chain2 "36293211";
Chr03:1..52284309@	astalavista	as_event	36322665	36322868	.	-	.	as_code "1- , 2-"; transcript1_id "PAC:27145037"; splice_chain1 "36322868"; transcript2_id "PAC:27145038"; splice_chain2 "36322665";
Chr03:1..52284309@	astalavista	as_event	36098619	36098635	.	-	.	as_code "1- , 2-"; transcript1_id "PAC:27142127"; splice_chain1 "36098619"; transcript2_id "PAC:27142128"; splice_chain2 "36098635";
Chr03:1..52284309@	astalavista	as_event	36261899	36261923	.	-	.	as_code "1- , 2-"; transcript1_id "PAC:27143882"; splice_chain1 "36261899"; transcript2_id "PAC:27143881"; splice_chain2 "36261923";
Chr07:1..51758522@	astalavista	as_event	2973752	2973804	.	-	.	as_code "1- , 2-"; transcript1_id "PAC:27159774"; splice_chain1 "2973752"; transcript2_id "PAC:27159773"; splice_chain2 "2973804";
Chr09:1..37469608@	astalavista	as_event	10362190	10362193	.	-	.	as_code "1- , 2-"; transcript1_id "PAC:27147355"; splice_chain1 "10362190"; transcript2_id "PAC:27147354"; splice_chain2 "10362193";
Chr07:1..51758522@	astalavista	as_event	2891929	2891958	.	-	.	as_code "1- , 2-"; transcript1_id "PAC:27159132"; splice_chain1 "2891958"; transcript2_id "PAC:27159131"; splice_chain2 "2891929";
Chr09:1..37469608@	astalavista	as_event	10438162	10438216	.	-	.	as_code "1- , 2-"; transcript1_id "PAC:27145283"; splice_chain1 "10438162"; transcript2_id "PAC:27145282"; splice_chain2 "10438216";
Chr09:1..37469608@	astalavista	as_event	10405478	10405481	.	-	.	as_code "1- , 2-"; transcript1_id "PAC:27145968"; splice_chain1 "10405481"; transcript2_id "PAC:27145969"; splice_chain2 "10405478";
Chr07:1..51758522@	astalavista	as_event	2822830	2822864	.	-	.	as_code "1- , 2-"; transcript1_id "PAC:27158597"; splice_chain1 "2822830"; transcript2_id "PAC:27158596"; splice_chain2 "2822864";
Chr07:1..51758522@	astalavista	as_event	2778630	2778641	.	-	.	as_code "1- , 2-"; transcript1_id "PAC:27158487"; splice_chain1 "2778630"; transcript2_id "PAC:27158488"; splice_chain2 "2778641";
Chr09:1..37469608@	astalavista	as_event	10535901	10536008	.	+	.	as_code "1- , 2-"; transcript1_id "PAC:27148060"; splice_chain1 "10536008"; transcript2_id "PAC:27148059"; splice_chain2 "10535901";
Chr09:1..37469608@	astalavista	as_event	10763236	10763265	.	-	.	as_code "1- , 2-"; transcript1_id "PAC:27145787"; splice_chain1 "10763236"; transcript2_id "PAC:27145786"; splice_chain2 "10763265";
Chr09:1..37469608@	astalavista	as_event	10972422	10972426	.	-	.	as_code "1- , 2-"; transcript1_id "PAC:27145471"; splice_chain1 "10972426"; transcript2_id "PAC:27145472"; splice_chain2 "10972422";
Chr08:1..59662532@	astalavista	as_event	2601541	2601547	.	-	.	as_code "1- , 2-"; transcript1_id "PAC:27153424"; splice_chain1 "2601541"; transcript2_id "PAC:27153423"; splice_chain2 "2601547";
Chr11:1..50367376@	astalavista	as_event	39872989	39873130	.	-	.	as_code "1- , 2-"; transcript1_id "PAC:27152081"; splice_chain1 "39873130"; transcript2_id "PAC:27152082"; splice_chain2 "39872989";
Chr04:1..45960019@	astalavista	as_event	44628508	44628518	.	-	.	as_code "1- , 2-"; transcript1_id "PAC:27157450"; splice_chain1 "44628508"; transcript2_id "PAC:27157451"; splice_chain2 "44628518";
Chr04:1..45960019@	astalavista	as_event	44631992	44632036	.	+	.	as_code "1- , 2-"; transcript1_id "PAC:27158018"; splice_chain1 "44632036"; transcript2_id "PAC:27158019"; splice_chain2 "44631992";
Chr03:1..52284309@	astalavista	as_event	36949537	36949540	.	-	.	as_code "1- , 2-"; transcript1_id "PAC:27145132"; splice_chain1 "36949540"; transcript2_id "PAC:27145133"; splice_chain2 "36949537";
Chr03:1..52284309@	astalavista	as_event	36946367	36946402	.	-	.	as_code "1- , 2-"; transcript1_id "PAC:27145132"; splice_chain1 "36946402"; transcript2_id "PAC:27145136"; splice_chain2 "36946367";
Chr03:1..52284309@	astalavista	as_event	36988961	36988996	.	-	.	as_code "1- , 2-"; transcript1_id "PAC:27142424"; splice_chain1 "36988996"; transcript2_id "PAC:27142425"; splice_chain2 "36988961";
Chr03:1..52284309@	astalavista	as_event	36616775	36616778	.	-	.	as_code "1- , 2-"; transcript1_id "PAC:27142478"; splice_chain1 "36616775"; transcript2_id "PAC:27142476"; splice_chain2 "36616778";
Chr03:1..52284309@	astalavista	as_event	36612800	36612803	.	-	.	as_code "1- , 2-"; transcript1_id "PAC:27142478"; splice_chain1 "36612800"; transcript2_id "PAC:27142477"; splice_chain2 "36612803";
Chr03:1..52284309@	astalavista	as_event	36606883	36606894	.	-	.	as_code "1- , 2-"; transcript1_id "PAC:27142478"; splice_chain1 "36606883"; transcript2_id "PAC:27142482"; splice_chain2 "36606894";
Chr08:1..59662532@	astalavista	as_event	2265754	2265763	.	-	.	as_code "1- , 2-"; transcript1_id "PAC:27154925"; splice_chain1 "2265754"; transcript2_id "PAC:27154924"; splice_chain2 "2265763";
Chr04:1..45960019@	astalavista	as_event	44295595	44295601	.	-	.	as_code "1- , 2-"; transcript1_id "PAC:27156651"; splice_chain1 "44295601"; transcript2_id "PAC:27156652"; splice_chain2 "44295595";
Chr08:1..59662532@	astalavista	as_event	57785044	57785082	.	+	.	as_code "1-2^ , 0"; transcript1_id "PAC:27153685"; splice_chain1 "57785044,57785082"; transcript2_id "PAC:27153683"; splice_chain2 "";
Chr08:1..59662532@	astalavista	as_event	57785044	57785088	.	+	.	as_code "1-2^ , 0"; transcript1_id "PAC:27153684"; splice_chain1 "57785044,57785088"; transcript2_id "PAC:27153683"; splice_chain2 "";
Chr08:1..59662532@	astalavista	as_event	57690350	57690396	.	-	.	as_code "1-2^ , 0"; transcript1_id "PAC:27154510"; splice_chain1 "57690396,57690350"; transcript2_id "PAC:27154509"; splice_chain2 "";
Chr08:1..59662532@	astalavista	as_event	57930150	57930173	.	-	.	as_code "1-2^ , 0"; transcript1_id "PAC:27154353"; splice_chain1 ""; transcript2_id "PAC:27154352"; splice_chain2 "57930173,57930150";
Chr08:1..59662532@	astalavista	as_event	57869389	57869456	.	+	.	as_code "1-2^ , 0"; transcript1_id "PAC:27155393"; splice_chain1 ""; transcript2_id "PAC:27155392"; splice_chain2 "57869389,57869456";
Chr07:1..51758522@	astalavista	as_event	39225562	39225747	.	+	.	as_code "1-2^ , 0"; transcript1_id "PAC:27160729"; splice_chain1 ""; transcript2_id "PAC:27160731"; splice_chain2 "39225562,39225747";
Chr08:1..59662532@	astalavista	as_event	58018138	58018168	.	+	.	as_code "1-2^ , 0"; transcript1_id "PAC:27153105"; splice_chain1 ""; transcript2_id "PAC:27153104"; splice_chain2 "58018138,58018168";
Chr08:1..59662532@	astalavista	as_event	58034703	58034931	.	+	.	as_code "1-2^ , 0"; transcript1_id "PAC:27155845"; splice_chain1 ""; transcript2_id "PAC:27155846"; splice_chain2 "58034703,58034931";
Chr07:1..51758522@	astalavista	as_event	40076926	40077100	.	-	.	as_code "1-2^ , 0"; transcript1_id "PAC:27158565"; splice_chain1 "40077100,40076926"; transcript2_id "PAC:27158564"; splice_chain2 "";
Chr07:1..51758522@	astalavista	as_event	40076926	40076974	.	-	.	as_code "1-2^ , 0"; transcript1_id "PAC:27158564"; splice_chain1 ""; transcript2_id "PAC:27158563"; splice_chain2 "40076974,40076926";
Chr07:1..51758522@	astalavista	as_event	39853941	39853998	.	-	.	as_code "1-2^ , 0"; transcript1_id "PAC:27158985"; splice_chain1 "39853998,39853941"; transcript2_id "PAC:27158986"; splice_chain2 "";
Chr11:1..50367376@	astalavista	as_event	47177278	47177355	.	-	.	as_code "1-2^ , 0"; transcript1_id "PAC:27150786"; splice_chain1 "47177355,47177278"; transcript2_id "PAC:27150787"; splice_chain2 "";
Chr11:1..50367376@	astalavista	as_event	46399188	46399256	.	+	.	as_code "1-2^ , 0"; transcript1_id "PAC:27152608"; splice_chain1 ""; transcript2_id "PAC:27152607"; splice_chain2 "46399188,46399256";
Chr08:1..59662532@	astalavista	as_event	57123386	57123427	.	+	.	as_code "1-2^ , 0"; transcript1_id "PAC:27154265"; splice_chain1 ""; transcript2_id "PAC:27154266"; splice_chain2 "57123386,57123427";
Chr06:1..31977256@	astalavista	as_event	27662749	27662841	.	+	.	as_code "1-2^ , 0"; transcript1_id "PAC:27166290"; splice_chain1 ""; transcript2_id "PAC:27166289"; splice_chain2 "27662749,27662841";
Chr06:1..31977256@	astalavista	as_event	27429219	27429307	.	-	.	as_code "1-2^ , 0"; transcript1_id "PAC:27165567"; splice_chain1 "27429307,27429219"; transcript2_id "PAC:27165568"; splice_chain2 "";
Chr11:1..50367376@	astalavista	as_event	45012355	45012505	.	-	.	as_code "1-2^ , 0"; transcript1_id "PAC:27152692"; splice_chain1 ""; transcript2_id "PAC:27152691"; splice_chain2 "45012505,45012355";
Chr11:1..50367376@	astalavista	as_event	44964066	44964344	.	-	.	as_code "1-2^ , 0"; transcript1_id "PAC:27150626"; splice_chain1 "44964344,44964066"; transcript2_id "PAC:27150627"; splice_chain2 "";
Chr06:1..31977256@	astalavista	as_event	27271035	27271079	.	+	.	as_code "1-2^ , 0"; transcript1_id "PAC:27167290"; splice_chain1 ""; transcript2_id "PAC:27167289"; splice_chain2 "27271035,27271079";
Chr11:1..50367376@	astalavista	as_event	45486938	45487055	.	-	.	as_code "1-2^ , 0"; transcript1_id "PAC:27152879"; splice_chain1 ""; transcript2_id "PAC:27152878"; splice_chain2 "45487055,45486938";
Chr06:1..31977256@	astalavista	as_event	28486218	28486361	.	-	.	as_code "1-2^ , 0"; transcript1_id "PAC:27165801"; splice_chain1 "28486361,28486218"; transcript2_id "PAC:27165802"; splice_chain2 "";
Chr06:1..31977256@	astalavista	as_event	27689444	27689566	.	+	.	as_code "1-2^ , 0"; transcript1_id "PAC:27167000"; splice_chain1 ""; transcript2_id "PAC:27167001"; splice_chain2 "27689444,27689566";
Chr08:1..59662532@	astalavista	as_event	58276878	58276970	.	-	.	as_code "1-2^ , 0"; transcript1_id "PAC:27155177"; splice_chain1 ""; transcript2_id "PAC:27155176"; splice_chain2 "58276970,58276878";
Chr06:1..31977256@	astalavista	as_event	28154496	28154567	.	-	.	as_code "1-2^ , 0"; transcript1_id "PAC:27166341"; splice_chain1 "28154567,28154496"; transcript2_id "PAC:27166342"; splice_chain2 "";
Chr06:1..31977256@	astalavista	as_event	28231130	28231183	.	+	.	as_code "1-2^ , 0"; transcript1_id "PAC:27166689"; splice_chain1 "28231130,28231183"; transcript2_id "PAC:27166690"; splice_chain2 "";
Chr06:1..31977256@	astalavista	as_event	28455747	28455839	.	+	.	as_code "1-2^ , 0"; transcript1_id "PAC:27165615"; splice_chain1 ""; transcript2_id "PAC:27165616"; splice_chain2 "28455747,28455839";
Chr11:1..50367376@	astalavista	as_event	44125392	44125470	.	-	.	as_code "1-2^ , 0"; transcript1_id "PAC:27151616"; splice_chain1 "44125470,44125392"; transcript2_id "PAC:27151617"; splice_chain2 "";
Chr11:1..50367376@	astalavista	as_event	44669512	44669597	.	+	.	as_code "1-2^ , 0"; transcript1_id "PAC:27151917"; splice_chain1 "44669512,44669597"; transcript2_id "PAC:27151918"; splice_chain2 "";
Chr11:1..50367376@	astalavista	as_event	44423701	44423768	.	-	.	as_code "1-2^ , 0"; transcript1_id "PAC:27151233"; splice_chain1 "44423768,44423701"; transcript2_id "PAC:27151234"; splice_chain2 "";
Chr11:1..50367376@	astalavista	as_event	44411271	44411580	.	+	.	as_code "1-2^ , 0"; transcript1_id "PAC:27150617"; splice_chain1 ""; transcript2_id "PAC:27150616"; splice_chain2 "44411271,44411580";
Chr11:1..50367376@	astalavista	as_event	44375025	44375096	.	-	.	as_code "1-2^ , 0"; transcript1_id "PAC:27152818"; splice_chain1 ""; transcript2_id "PAC:27152817"; splice_chain2 "44375096,44375025";
Chr11:1..50367376@	astalavista	as_event	44315859	44315930	.	-	.	as_code "1-2^ , 0"; transcript1_id "PAC:27151534"; splice_chain1 "44315930,44315859"; transcript2_id "PAC:27151535"; splice_chain2 "";
Chr06:1..31977256@	astalavista	as_event	25121350	25121451	.	+	.	as_code "1-2^ , 0"; transcript1_id "PAC:27166405"; splice_chain1 "25121350,25121451"; transcript2_id "PAC:27166406"; splice_chain2 "";
Chr02:1..49040938@	astalavista	as_event	40239378	40239420	.	-	.	as_code "1-2^ , 0"; transcript1_id "PAC:27170302"; splice_chain1 "40239420,40239378"; transcript2_id "PAC:27170303"; splice_chain2 "";
Chr06:1..31977256@	astalavista	as_event	25096183	25096264	.	+	.	as_code "1-2^ , 0"; transcript1_id "PAC:27166039"; splice_chain1 "25096183,25096264"; transcript2_id "PAC:27166040"; splice_chain2 "";
Chr11:1..50367376@	astalavista	as_event	1901545	1901716	.	+	.	as_code "1-2^ , 0"; transcript1_id "PAC:27151904"; splice_chain1 ""; transcript2_id "PAC:27151905"; splice_chain2 "1901545,1901716";
Chr11:1..50367376@	astalavista	as_event	1955737	1956003	.	-	.	as_code "1-2^ , 0"; transcript1_id "PAC:27152243"; splice_chain1 "1956003,1955737"; transcript2_id "PAC:27152244"; splice_chain2 "";
Chr02:1..49040938@	astalavista	as_event	40607633	40607663	.	+	.	as_code "1-2^ , 0"; transcript1_id "PAC:27167920"; splice_chain1 ""; transcript2_id "PAC:27167922"; splice_chain2 "40607633,40607663";
Chr07:1..51758522@	astalavista	as_event	44500152	44500223	.	-	.	as_code "1-2^ , 0"; transcript1_id "PAC:27160092"; splice_chain1 "44500223,44500152"; transcript2_id "PAC:27160093"; splice_chain2 "";
Chr07:1..51758522@	astalavista	as_event	44595716	44595755	.	-	.	as_code "1-2^ , 0"; transcript1_id "PAC:27160756"; splice_chain1 "44595755,44595716"; transcript2_id "PAC:27160757"; splice_chain2 "";
Chr07:1..51758522@	astalavista	as_event	44577818	44578003	.	+	.	as_code "1-2^ , 0"; transcript1_id "PAC:27159546"; splice_chain1 ""; transcript2_id "PAC:27159545"; splice_chain2 "44577818,44578003";
Chr06:1..31977256@	astalavista	as_event	24926300	24926362	.	-	.	as_code "1-2^ , 0"; transcript1_id "PAC:27165126"; splice_chain1 ""; transcript2_id "PAC:27165125"; splice_chain2 "24926362,24926300";
Chr06:1..31977256@	astalavista	as_event	24895269	24895599	.	+	.	as_code "1-2^ , 0"; transcript1_id "PAC:27165916"; splice_chain1 ""; transcript2_id "PAC:27165917"; splice_chain2 "24895269,24895599";
Chr11:1..50367376@	astalavista	as_event	1506211	1506502	.	+	.	as_code "1-2^ , 0"; transcript1_id "PAC:27151936"; splice_chain1 "1506211,1506502"; transcript2_id "PAC:27151934"; splice_chain2 "";
Chr11:1..50367376@	astalavista	as_event	1516108	1516207	.	+	.	as_code "1-2^ , 0"; transcript1_id "PAC:27152829"; splice_chain1 ""; transcript2_id "PAC:27152830"; splice_chain2 "1516108,1516207";
Chr07:1..51758522@	astalavista	as_event	43934817	43934878	.	+	.	as_code "1-2^ , 0"; transcript1_id "PAC:27159916"; splice_chain1 "43934817,43934878"; transcript2_id "PAC:27159915"; splice_chain2 "";
Chr02:1..49040938@	astalavista	as_event	39608683	39608717	.	+	.	as_code "1-2^ , 0"; transcript1_id "PAC:27171239"; splice_chain1 ""; transcript2_id "PAC:27171238"; splice_chain2 "39608683,39608717";
Chr02:1..49040938@	astalavista	as_event	39939022	39939118	.	+	.	as_code "1-2^ , 0"; transcript1_id "PAC:27167837"; splice_chain1 ""; transcript2_id "PAC:27167839"; splice_chain2 "39939022,39939118";
Chr11:1..50367376@	astalavista	as_event	1430106	1430615	.	-	.	as_code "1-2^ , 0"; transcript1_id "PAC:27150984"; splice_chain1 "1430615,1430106"; transcript2_id "PAC:27150990"; splice_chain2 "";
Chr02:1..49040938@	astalavista	as_event	38869645	38869833	.	-	.	as_code "1-2^ , 0"; transcript1_id "PAC:27168375"; splice_chain1 ""; transcript2_id "PAC:27168374"; splice_chain2 "38869833,38869645";
Chr06:1..31977256@	astalavista	as_event	26077233	26077277	.	-	.	as_code "1-2^ , 0"; transcript1_id "PAC:27167135"; splice_chain1 "26077277,26077233"; transcript2_id "PAC:27167136"; splice_chain2 "";
Chr02:1..49040938@	astalavista	as_event	538987	539198	.	+	.	as_code "1-2^ , 0"; transcript1_id "PAC:27169870"; splice_chain1 "538987,539198"; transcript2_id "PAC:27169871"; splice_chain2 "";
Chr02:1..49040938@	astalavista	as_event	39312646	39312741	.	-	.	as_code "1-2^ , 0"; transcript1_id "PAC:27167999"; splice_chain1 "39312741,39312646"; transcript2_id "PAC:27167998"; splice_chain2 "";
Chr02:1..49040938@	astalavista	as_event	579627	579710	.	+	.	as_code "1-2^ , 0"; transcript1_id "PAC:27170431"; splice_chain1 "579627,579710"; transcript2_id "PAC:27170430"; splice_chain2 "";
Chr02:1..49040938@	astalavista	as_event	3668040	3668148	.	+	.	as_code "1-2^ , 0"; transcript1_id "PAC:27170509"; splice_chain1 ""; transcript2_id "PAC:27170510"; splice_chain2 "3668040,3668148";
Chr02:1..49040938@	astalavista	as_event	3262377	3262475	.	+	.	as_code "1-2^ , 0"; transcript1_id "PAC:27167792"; splice_chain1 "3262377,3262475"; transcript2_id "PAC:27167793"; splice_chain2 "";
Chr02:1..49040938@	astalavista	as_event	3282444	3282571	.	-	.	as_code "1-2^ , 0"; transcript1_id "PAC:27168620"; splice_chain1 ""; transcript2_id "PAC:27168621"; splice_chain2 "3282571,3282444";
Chr02:1..49040938@	astalavista	as_event	3235501	3235566	.	+	.	as_code "1-2^ , 0"; transcript1_id "PAC:27168770"; splice_chain1 "3235501,3235566"; transcript2_id "PAC:27168769"; splice_chain2 "";
Chr07:1..51758522@	astalavista	as_event	41142152	41142244	.	-	.	as_code "1-2^ , 0"; transcript1_id "PAC:27160265"; splice_chain1 ""; transcript2_id "PAC:27160264"; splice_chain2 "41142244,41142152";
scaffold_92	astalavista	as_event	6575	6707	.	-	.	as_code "1-2^ , 0"; transcript1_id "PAC:27153026"; splice_chain1 "6707,6575"; transcript2_id "PAC:27153028"; splice_chain2 "";
scaffold_92	astalavista	as_event	6657	6707	.	-	.	as_code "1-2^ , 0"; transcript1_id "PAC:27153027"; splice_chain1 "6707,6657"; transcript2_id "PAC:27153028"; splice_chain2 "";
Chr03:1..52284309@	astalavista	as_event	224723	224791	.	-	.	as_code "1-2^ , 0"; transcript1_id "PAC:27143818"; splice_chain1 ""; transcript2_id "PAC:27143816"; splice_chain2 "224791,224723";
Chr07:1..51758522@	astalavista	as_event	41880035	41880173	.	-	.	as_code "1-2^ , 0"; transcript1_id "PAC:27159373"; splice_chain1 ""; transcript2_id "PAC:27159372"; splice_chain2 "41880173,41880035";
Chr06:1..31977256@	astalavista	as_event	22578639	22578680	.	+	.	as_code "1-2^ , 0"; transcript1_id "PAC:27165397"; splice_chain1 ""; transcript2_id "PAC:27165396"; splice_chain2 "22578639,22578680";
Chr06:1..31977256@	astalavista	as_event	22670258	22670328	.	+	.	as_code "1-2^ , 0"; transcript1_id "PAC:27167382"; splice_chain1 "22670258,22670328"; transcript2_id "PAC:27167381"; splice_chain2 "";
Chr07:1..51758522@	astalavista	as_event	42055580	42055669	.	-	.	as_code "1-2^ , 0"; transcript1_id "PAC:27160827"; splice_chain1 "42055669,42055580"; transcript2_id "PAC:27160828"; splice_chain2 "";
Chr02:1..49040938@	astalavista	as_event	2662353	2662413	.	+	.	as_code "1-2^ , 0"; transcript1_id "PAC:27170911"; splice_chain1 ""; transcript2_id "PAC:27170913"; splice_chain2 "2662353,2662413";
Chr02:1..49040938@	astalavista	as_event	2290653	2290696	.	-	.	as_code "1-2^ , 0"; transcript1_id "PAC:27167693"; splice_chain1 ""; transcript2_id "PAC:27167692"; splice_chain2 "2290696,2290653";
Chr02:1..49040938@	astalavista	as_event	41407286	41407336	.	+	.	as_code "1-2^ , 0"; transcript1_id "PAC:27169518"; splice_chain1 "41407286,41407336"; transcript2_id "PAC:27169519"; splice_chain2 "";
Chr06:1..31977256@	astalavista	as_event	24179028	24179076	.	+	.	as_code "1-2^ , 0"; transcript1_id "PAC:27165430"; splice_chain1 ""; transcript2_id "PAC:27165429"; splice_chain2 "24179028,24179076";
Chr06:1..31977256@	astalavista	as_event	24272203	24272284	.	-	.	as_code "1-2^ , 0"; transcript1_id "PAC:27167158"; splice_chain1 "24272284,24272203"; transcript2_id "PAC:27167157"; splice_chain2 "";
Chr06:1..31977256@	astalavista	as_event	24609631	24609745	.	+	.	as_code "1-2^ , 0"; transcript1_id "PAC:27165437"; splice_chain1 ""; transcript2_id "PAC:27165436"; splice_chain2 "24609631,24609745";
Chr11:1..50367376@	astalavista	as_event	49220201	49220264	.	+	.	as_code "1-2^ , 0"; transcript1_id "PAC:27152542"; splice_chain1 "49220201,49220264"; transcript2_id "PAC:27152541"; splice_chain2 "";
Chr07:1..51758522@	astalavista	as_event	42786700	42786751	.	-	.	as_code "1-2^ , 0"; transcript1_id "PAC:27160554"; splice_chain1 "42786751,42786700"; transcript2_id "PAC:27160555"; splice_chain2 "";
Chr07:1..51758522@	astalavista	as_event	42786690	42786751	.	-	.	as_code "1-2^ , 0"; transcript1_id "PAC:27160555"; splice_chain1 ""; transcript2_id "PAC:27160556"; splice_chain2 "42786751,42786690";
Chr11:1..50367376@	astalavista	as_event	49241120	49241264	.	+	.	as_code "1-2^ , 0"; transcript1_id "PAC:27152316"; splice_chain1 "49241120,49241264"; transcript2_id "PAC:27152317"; splice_chain2 "";
Chr07:1..51758522@	astalavista	as_event	43287296	43287415	.	+	.	as_code "1-2^ , 0"; transcript1_id "PAC:27160320"; splice_chain1 ""; transcript2_id "PAC:27160319"; splice_chain2 "43287296,43287415";
Chr11:1..50367376@	astalavista	as_event	49525072	49525160	.	-	.	as_code "1-2^ , 0"; transcript1_id "PAC:27152864"; splice_chain1 "49525160,49525072"; transcript2_id "PAC:27152863"; splice_chain2 "";
Chr02:1..49040938@	astalavista	as_event	41078346	41078564	.	+	.	as_code "1-2^ , 0"; transcript1_id "PAC:27170076"; splice_chain1 "41078346,41078564"; transcript2_id "PAC:27170077"; splice_chain2 "";
Chr02:1..49040938@	astalavista	as_event	41078805	41078882	.	+	.	as_code "1-2^ , 0"; transcript1_id "PAC:27170077"; splice_chain1 "41078805,41078882"; transcript2_id "PAC:27170078"; splice_chain2 "";
Chr01:1..52205531@	astalavista	as_event	40196959	40197159	.	+	.	as_code "1-2^ , 0"; transcript1_id "PAC:27163251"; splice_chain1 "40196959,40197159"; transcript2_id "PAC:27163253"; splice_chain2 "";
Chr07:1..51758522@	astalavista	as_event	48833462	48833821	.	+	.	as_code "1-2^ , 0"; transcript1_id "PAC:27158871"; splice_chain1 "48833462,48833821"; transcript2_id "PAC:27158868"; splice_chain2 "";
Chr07:1..51758522@	astalavista	as_event	48833462	48833495	.	+	.	as_code "1-2^ , 0"; transcript1_id "PAC:27158870"; splice_chain1 "48833462,48833495"; transcript2_id "PAC:27158868"; splice_chain2 "";
Chr01:1..52205531@	astalavista	as_event	40214951	40215111	.	-	.	as_code "1-2^ , 0"; transcript1_id "PAC:27164528"; splice_chain1 ""; transcript2_id "PAC:27164529"; splice_chain2 "40215111,40214951";
Chr01:1..52205531@	astalavista	as_event	40061052	40061165	.	-	.	as_code "1-2^ , 0"; transcript1_id "PAC:27163975"; splice_chain1 "40061165,40061052"; transcript2_id "PAC:27163976"; splice_chain2 "";
Chr07:1..51758522@	astalavista	as_event	48446931	48446999	.	+	.	as_code "1-2^ , 0"; transcript1_id "PAC:27158628"; splice_chain1 "48446931,48446999"; transcript2_id "PAC:27158629"; splice_chain2 "";
Chr07:1..51758522@	astalavista	as_event	48447875	48448050	.	+	.	as_code "1-2^ , 0"; transcript1_id "PAC:27158628"; splice_chain1 "48447875,48448050"; transcript2_id "PAC:27158630"; splice_chain2 "";
Chr07:1..51758522@	astalavista	as_event	48326678	48327013	.	-	.	as_code "1-2^ , 0"; transcript1_id "PAC:27161227"; splice_chain1 ""; transcript2_id "PAC:27161226"; splice_chain2 "48327013,48326678";
Chr02:1..49040938@	astalavista	as_event	35699648	35699808	.	+	.	as_code "1-2^ , 0"; transcript1_id "PAC:27171255"; splice_chain1 "35699648,35699808"; transcript2_id "PAC:27171256"; splice_chain2 "";
Chr02:1..49040938@	astalavista	as_event	35699493	35699541	.	+	.	as_code "1-2^ , 0"; transcript1_id "PAC:27171256"; splice_chain1 "35699493,35699541"; transcript2_id "PAC:27171257"; splice_chain2 "";
Chr02:1..49040938@	astalavista	as_event	47572534	47572602	.	-	.	as_code "1-2^ , 0"; transcript1_id "PAC:27169925"; splice_chain1 ""; transcript2_id "PAC:27169924"; splice_chain2 "47572602,47572534";
Chr02:1..49040938@	astalavista	as_event	47549551	47549664	.	+	.	as_code "1-2^ , 0"; transcript1_id "PAC:27169656"; splice_chain1 "47549551,47549664"; transcript2_id "PAC:27169657"; splice_chain2 "";
Chr01:1..52205531@	astalavista	as_event	40596372	40596542	.	+	.	as_code "1-2^ , 0"; transcript1_id "PAC:27162337"; splice_chain1 ""; transcript2_id "PAC:27162336"; splice_chain2 "40596372,40596542";
Chr01:1..52205531@	astalavista	as_event	37960094	37960222	.	-	.	as_code "1-2^ , 0"; transcript1_id "PAC:27164392"; splice_chain1 ""; transcript2_id "PAC:27164391"; splice_chain2 "37960222,37960094";
Chr07:1..51758522@	astalavista	as_event	49707043	49707111	.	+	.	as_code "1-2^ , 0"; transcript1_id "PAC:27160067"; splice_chain1 ""; transcript2_id "PAC:27160066"; splice_chain2 "49707043,49707111";
Chr07:1..51758522@	astalavista	as_event	49625527	49625592	.	-	.	as_code "1-2^ , 0"; transcript1_id "PAC:27159725"; splice_chain1 "49625592,49625527"; transcript2_id "PAC:27159724"; splice_chain2 "";
Chr07:1..51758522@	astalavista	as_event	49482327	49482412	.	-	.	as_code "1-2^ , 0"; transcript1_id "PAC:27160239"; splice_chain1 "49482412,49482327"; transcript2_id "PAC:27160238"; splice_chain2 "";
Chr02:1..49040938@	astalavista	as_event	33039430	33039664	.	-	.	as_code "1-2^ , 0"; transcript1_id "PAC:27168897"; splice_chain1 ""; transcript2_id "PAC:27168896"; splice_chain2 "33039664,33039430";
Chr02:1..49040938@	astalavista	as_event	34208529	34208789	.	-	.	as_code "1-2^ , 0"; transcript1_id "PAC:27169996"; splice_chain1 "34208789,34208529"; transcript2_id "PAC:27169997"; splice_chain2 "";
Chr02:1..49040938@	astalavista	as_event	48348318	48348761	.	-	.	as_code "1-2^ , 0"; transcript1_id "PAC:27170981"; splice_chain1 ""; transcript2_id "PAC:27170980"; splice_chain2 "48348761,48348318";
Chr02:1..49040938@	astalavista	as_event	48348609	48348761	.	-	.	as_code "1-2^ , 0"; transcript1_id "PAC:27170981"; splice_chain1 ""; transcript2_id "PAC:27170979"; splice_chain2 "48348761,48348609";
Chr02:1..49040938@	astalavista	as_event	48444413	48444490	.	-	.	as_code "1-2^ , 0"; transcript1_id "PAC:27168472"; splice_chain1 ""; transcript2_id "PAC:27168471"; splice_chain2 "48444490,48444413";
Chr02:1..49040938@	astalavista	as_event	48444074	48444181	.	-	.	as_code "1-2^ , 0"; transcript1_id "PAC:27168471"; splice_chain1 "48444181,48444074"; transcript2_id "PAC:27168473"; splice_chain2 "";
Chr01:1..52205531@	astalavista	as_event	39107782	39107842	.	+	.	as_code "1-2^ , 0"; transcript1_id "PAC:27164234"; splice_chain1 "39107782,39107842"; transcript2_id "PAC:27164236"; splice_chain2 "";
Chr02:1..49040938@	astalavista	as_event	33381108	33381175	.	-	.	as_code "1-2^ , 0"; transcript1_id "PAC:27167880"; splice_chain1 "33381175,33381108"; transcript2_id "PAC:27167881"; splice_chain2 "";
Chr02:1..49040938@	astalavista	as_event	33382529	33382629	.	-	.	as_code "1-2^ , 0"; transcript1_id "PAC:27167881"; splice_chain1 ""; transcript2_id "PAC:27167879"; splice_chain2 "33382629,33382529";
Chr02:1..49040938@	astalavista	as_event	33422333	33422455	.	-	.	as_code "1-2^ , 0"; transcript1_id "PAC:27169543"; splice_chain1 ""; transcript2_id "PAC:27169542"; splice_chain2 "33422455,33422333";
Chr02:1..49040938@	astalavista	as_event	33513273	33513373	.	-	.	as_code "1-2^ , 0"; transcript1_id "PAC:27169890"; splice_chain1 ""; transcript2_id "PAC:27169887"; splice_chain2 "33513373,33513273";
Chr01:1..52205531@	astalavista	as_event	42843343	42843432	.	+	.	as_code "1-2^ , 0"; transcript1_id "PAC:27162209"; splice_chain1 "42843343,42843432"; transcript2_id "PAC:27162210"; splice_chain2 "";
Chr01:1..52205531@	astalavista	as_event	42875048	42875156	.	-	.	as_code "1-2^ , 0"; transcript1_id "PAC:27163543"; splice_chain1 "42875156,42875048"; transcript2_id "PAC:27163542"; splice_chain2 "";
Chr01:1..52205531@	astalavista	as_event	42867829	42867994	.	-	.	as_code "1-2^ , 0"; transcript1_id "PAC:27163543"; splice_chain1 ""; transcript2_id "PAC:27163541"; splice_chain2 "42867994,42867829";
Chr07:1..51758522@	astalavista	as_event	46116033	46116215	.	+	.	as_code "1-2^ , 0"; transcript1_id "PAC:27159249"; splice_chain1 ""; transcript2_id "PAC:27159248"; splice_chain2 "46116033,46116215";
Chr07:1..51758522@	astalavista	as_event	46279115	46279234	.	-	.	as_code "1-2^ , 0"; transcript1_id "PAC:27159423"; splice_chain1 "46279234,46279115"; transcript2_id "PAC:27159426"; splice_chain2 "";
Chr07:1..51758522@	astalavista	as_event	46703334	46703382	.	+	.	as_code "1-2^ , 0"; transcript1_id "PAC:27161576"; splice_chain1 "46703334,46703382"; transcript2_id "PAC:27161575"; splice_chain2 "";
Chr01:1..52205531@	astalavista	as_event	42454866	42455083	.	-	.	as_code "1-2^ , 0"; transcript1_id "PAC:27162187"; splice_chain1 ""; transcript2_id "PAC:27162185"; splice_chain2 "42455083,42454866";
Chr08:1..59662532@	astalavista	as_event	4683457	4683480	.	+	.	as_code "1-2^ , 0"; transcript1_id "PAC:27154966"; splice_chain1 ""; transcript2_id "PAC:27154965"; splice_chain2 "4683457,4683480";
Chr11:1..50367376@	astalavista	as_event	51243	51422	.	+	.	as_code "1-2^ , 0"; transcript1_id "PAC:27151090"; splice_chain1 ""; transcript2_id "PAC:27151091"; splice_chain2 "51243,51422";
Chr02:1..49040938@	astalavista	as_event	38107754	38107852	.	+	.	as_code "1-2^ , 0"; transcript1_id "PAC:27170335"; splice_chain1 ""; transcript2_id "PAC:27170334"; splice_chain2 "38107754,38107852";
Chr11:1..50367376@	astalavista	as_event	214263	214910	.	+	.	as_code "1-2^ , 0"; transcript1_id "PAC:27151128"; splice_chain1 "214263,214910"; transcript2_id "PAC:27151127"; splice_chain2 "";
Chr11:1..50367376@	astalavista	as_event	214263	214347	.	+	.	as_code "1-2^ , 0"; transcript1_id "PAC:27151127"; splice_chain1 ""; transcript2_id "PAC:27151129"; splice_chain2 "214263,214347";
Chr11:1..50367376@	astalavista	as_event	252991	253035	.	-	.	as_code "1-2^ , 0"; transcript1_id "PAC:27152648"; splice_chain1 ""; transcript2_id "PAC:27152647"; splice_chain2 "253035,252991";
Chr07:1..51758522@	astalavista	as_event	47431324	47431470	.	-	.	as_code "1-2^ , 0"; transcript1_id "PAC:27159382"; splice_chain1 ""; transcript2_id "PAC:27159381"; splice_chain2 "47431470,47431324";
Chr01:1..52205531@	astalavista	as_event	41637764	41637851	.	+	.	as_code "1-2^ , 0"; transcript1_id "PAC:27163262"; splice_chain1 "41637764,41637851"; transcript2_id "PAC:27163261"; splice_chain2 "";
Chr08:1..59662532@	astalavista	as_event	6385130	6385213	.	-	.	as_code "1-2^ , 0"; transcript1_id "PAC:27153340"; splice_chain1 "6385213,6385130"; transcript2_id "PAC:27153339"; splice_chain2 "";
Chr08:1..59662532@	astalavista	as_event	5622837	5622903	.	+	.	as_code "1-2^ , 0"; transcript1_id "PAC:27154480"; splice_chain1 "5622837,5622903"; transcript2_id "PAC:27154481"; splice_chain2 "";
Chr08:1..59662532@	astalavista	as_event	5630681	5630792	.	-	.	as_code "1-2^ , 0"; transcript1_id "PAC:27154038"; splice_chain1 ""; transcript2_id "PAC:27154037"; splice_chain2 "5630792,5630681";
Chr08:1..59662532@	astalavista	as_event	5695357	5695512	.	-	.	as_code "1-2^ , 0"; transcript1_id "PAC:27155189"; splice_chain1 ""; transcript2_id "PAC:27155188"; splice_chain2 "5695512,5695357";
Chr01:1..52205531@	astalavista	as_event	42289866	42290004	.	+	.	as_code "1-2^ , 0"; transcript1_id "PAC:27164219"; splice_chain1 ""; transcript2_id "PAC:27164216"; splice_chain2 "42289866,42290004";
Chr02:1..49040938@	astalavista	as_event	36469406	36469557	.	-	.	as_code "1-2^ , 0"; transcript1_id "PAC:27168791"; splice_chain1 "36469557,36469406"; transcript2_id "PAC:27168792"; splice_chain2 "";
Chr01:1..52205531@	astalavista	as_event	45330208	45330288	.	-	.	as_code "1-2^ , 0"; transcript1_id "PAC:27163120"; splice_chain1 "45330288,45330208"; transcript2_id "PAC:27163121"; splice_chain2 "";
Chr01:1..52205531@	astalavista	as_event	45330395	45330505	.	-	.	as_code "1-2^ , 0"; transcript1_id "PAC:27163120"; splice_chain1 "45330505,45330395"; transcript2_id "PAC:27163122"; splice_chain2 "";
Chr02:1..49040938@	astalavista	as_event	43479523	43479560	.	+	.	as_code "1-2^ , 0"; transcript1_id "PAC:27168028"; splice_chain1 ""; transcript2_id "PAC:27168027"; splice_chain2 "43479523,43479560";
Chr01:1..52205531@	astalavista	as_event	45021424	45021468	.	-	.	as_code "1-2^ , 0"; transcript1_id "PAC:27163876"; splice_chain1 ""; transcript2_id "PAC:27163875"; splice_chain2 "45021468,45021424";
Chr01:1..52205531@	astalavista	as_event	45680030	45680086	.	+	.	as_code "1-2^ , 0"; transcript1_id "PAC:27162650"; splice_chain1 "45680030,45680086"; transcript2_id "PAC:27162651"; splice_chain2 "";
Chr05:1..40819286@	astalavista	as_event	36657575	36657784	.	-	.	as_code "1-2^ , 0"; transcript1_id "PAC:27150125"; splice_chain1 "36657784,36657575"; transcript2_id "PAC:27150123"; splice_chain2 "";
Chr05:1..40819286@	astalavista	as_event	36716724	36716768	.	-	.	as_code "1-2^ , 0"; transcript1_id "PAC:27148710"; splice_chain1 "36716768,36716724"; transcript2_id "PAC:27148711"; splice_chain2 "";
Chr02:1..49040938@	astalavista	as_event	43994124	43994185	.	+	.	as_code "1-2^ , 0"; transcript1_id "PAC:27168182"; splice_chain1 ""; transcript2_id "PAC:27168181"; splice_chain2 "43994124,43994185";
Chr01:1..52205531@	astalavista	as_event	45874177	45874233	.	+	.	as_code "1-2^ , 0"; transcript1_id "PAC:27164451"; splice_chain1 "45874177,45874233"; transcript2_id "PAC:27164449"; splice_chain2 "";
Chr05:1..40819286@	astalavista	as_event	36776181	36776431	.	+	.	as_code "1-2^ , 0"; transcript1_id "PAC:27148688"; splice_chain1 ""; transcript2_id "PAC:27148685"; splice_chain2 "36776181,36776431";
Chr02:1..49040938@	astalavista	as_event	44054559	44054663	.	+	.	as_code "1-2^ , 0"; transcript1_id "PAC:27168634"; splice_chain1 "44054559,44054663"; transcript2_id "PAC:27168635"; splice_chain2 "";
Chr02:1..49040938@	astalavista	as_event	44348706	44348757	.	-	.	as_code "1-2^ , 0"; transcript1_id "PAC:27169457"; splice_chain1 ""; transcript2_id "PAC:27169456"; splice_chain2 "44348757,44348706";
Chr01:1..52205531@	astalavista	as_event	44361285	44361413	.	+	.	as_code "1-2^ , 0"; transcript1_id "PAC:27164621"; splice_chain1 ""; transcript2_id "PAC:27164620"; splice_chain2 "44361285,44361413";
Chr05:1..40819286@	astalavista	as_event	36040142	36040162	.	+	.	as_code "1-2^ , 0"; transcript1_id "PAC:27149640"; splice_chain1 "36040142,36040162"; transcript2_id "PAC:27149641"; splice_chain2 "";
Chr02:1..49040938@	astalavista	as_event	44866590	44866721	.	-	.	as_code "1-2^ , 0"; transcript1_id "PAC:27168955"; splice_chain1 ""; transcript2_id "PAC:27168954"; splice_chain2 "44866721,44866590";
Chr01:1..52205531@	astalavista	as_event	47374768	47374824	.	+	.	as_code "1-2^ , 0"; transcript1_id "PAC:27163377"; splice_chain1 "47374768,47374824"; transcript2_id "PAC:27163378"; splice_chain2 "";
Chr01:1..52205531@	astalavista	as_event	47310780	47310918	.	-	.	as_code "1-2^ , 0"; transcript1_id "PAC:27161978"; splice_chain1 ""; transcript2_id "PAC:27161977"; splice_chain2 "47310918,47310780";
Chr01:1..52205531@	astalavista	as_event	47163275	47163367	.	+	.	as_code "1-2^ , 0"; transcript1_id "PAC:27164319"; splice_chain1 "47163275,47163367"; transcript2_id "PAC:27164320"; splice_chain2 "";
Chr01:1..52205531@	astalavista	as_event	47587296	47587363	.	+	.	as_code "1-2^ , 0"; transcript1_id "PAC:27161997"; splice_chain1 "47587296,47587363"; transcript2_id "PAC:27161996"; splice_chain2 "";
Chr02:1..49040938@	astalavista	as_event	45326757	45326794	.	-	.	as_code "1-2^ , 0"; transcript1_id "PAC:27169288"; splice_chain1 ""; transcript2_id "PAC:27169287"; splice_chain2 "45326794,45326757";
Chr02:1..49040938@	astalavista	as_event	32773753	32773855	.	+	.	as_code "1-2^ , 0"; transcript1_id "PAC:27169336"; splice_chain1 ""; transcript2_id "PAC:27169335"; splice_chain2 "32773753,32773855";
Chr02:1..49040938@	astalavista	as_event	32700151	32700394	.	-	.	as_code "1-2^ , 0"; transcript1_id "PAC:27171215"; splice_chain1 "32700394,32700151"; transcript2_id "PAC:27171213"; splice_chain2 "";
Chr02:1..49040938@	astalavista	as_event	32700230	32700394	.	-	.	as_code "1-2^ , 0"; transcript1_id "PAC:27171214"; splice_chain1 "32700394,32700230"; transcript2_id "PAC:27171213"; splice_chain2 "";
Chr01:1..52205531@	astalavista	as_event	46302436	46302487	.	-	.	as_code "1-2^ , 0"; transcript1_id "PAC:27163571"; splice_chain1 "46302487,46302436"; transcript2_id "PAC:27163569"; splice_chain2 "";
Chr01:1..52205531@	astalavista	as_event	46353460	46353569	.	+	.	as_code "1-2^ , 0"; transcript1_id "PAC:27163594"; splice_chain1 "46353460,46353569"; transcript2_id "PAC:27163593"; splice_chain2 "";
Chr02:1..49040938@	astalavista	as_event	30146598	30146735	.	-	.	as_code "1-2^ , 0"; transcript1_id "PAC:27170963"; splice_chain1 ""; transcript2_id "PAC:27170962"; splice_chain2 "30146735,30146598";
Chr01:1..52205531@	astalavista	as_event	46888275	46888319	.	-	.	as_code "1-2^ , 0"; transcript1_id "PAC:27161836"; splice_chain1 "46888319,46888275"; transcript2_id "PAC:27161837"; splice_chain2 "";
Chr04:1..45960019@	astalavista	as_event	26195860	26195922	.	-	.	as_code "1-2^ , 0"; transcript1_id "PAC:27157508"; splice_chain1 "26195922,26195860"; transcript2_id "PAC:27157509"; splice_chain2 "";
Chr08:1..59662532@	astalavista	as_event	18303763	18303864	.	-	.	as_code "1-2^ , 0"; transcript1_id "PAC:27154793"; splice_chain1 "18303864,18303763"; transcript2_id "PAC:27154794"; splice_chain2 "";
Chr04:1..45960019@	astalavista	as_event	25472653	25472699	.	-	.	as_code "1-2^ , 0"; transcript1_id "PAC:27157862"; splice_chain1 ""; transcript2_id "PAC:27157863"; splice_chain2 "25472699,25472653";
Chr09:1..37469608@	astalavista	as_event	32724981	32725041	.	+	.	as_code "1-2^ , 0"; transcript1_id "PAC:27148125"; splice_chain1 "32724981,32725041"; transcript2_id "PAC:27148126"; splice_chain2 "";
Chr09:1..37469608@	astalavista	as_event	33156593	33156671	.	-	.	as_code "1-2^ , 0"; transcript1_id "PAC:27148312"; splice_chain1 ""; transcript2_id "PAC:27148311"; splice_chain2 "33156671,33156593";
Chr05:1..40819286@	astalavista	as_event	26336436	26336468	.	-	.	as_code "1-2^ , 0"; transcript1_id "PAC:27150311"; splice_chain1 ""; transcript2_id "PAC:27150310"; splice_chain2 "26336468,26336436";
Chr03:1..52284309@	astalavista	as_event	44968600	44968668	.	+	.	as_code "1-2^ , 0"; transcript1_id "PAC:27143563"; splice_chain1 "44968600,44968668"; transcript2_id "PAC:27143562"; splice_chain2 "";
Chr03:1..52284309@	astalavista	as_event	45685900	45685945	.	+	.	as_code "1-2^ , 0"; transcript1_id "PAC:27142196"; splice_chain1 "45685900,45685945"; transcript2_id "PAC:27142198"; splice_chain2 "";
Chr03:1..52284309@	astalavista	as_event	45477294	45477319	.	-	.	as_code "1-2^ , 0"; transcript1_id "PAC:27142937"; splice_chain1 ""; transcript2_id "PAC:27142938"; splice_chain2 "45477319,45477294";
Chr03:1..52284309@	astalavista	as_event	46131529	46131577	.	-	.	as_code "1-2^ , 0"; transcript1_id "PAC:27144649"; splice_chain1 ""; transcript2_id "PAC:27144650"; splice_chain2 "46131577,46131529";
Chr05:1..40819286@	astalavista	as_event	30374471	30374523	.	+	.	as_code "1-2^ , 0"; transcript1_id "PAC:27149016"; splice_chain1 "30374471,30374523"; transcript2_id "PAC:27149013"; splice_chain2 "";
Chr05:1..40819286@	astalavista	as_event	30374792	30374826	.	+	.	as_code "1-2^ , 0"; transcript1_id "PAC:27149015"; splice_chain1 ""; transcript2_id "PAC:27149014"; splice_chain2 "30374792,30374826";
Chr09:1..37469608@	astalavista	as_event	33943058	33943139	.	-	.	as_code "1-2^ , 0"; transcript1_id "PAC:27145361"; splice_chain1 "33943139,33943058"; transcript2_id "PAC:27145360"; splice_chain2 "";
Chr09:1..37469608@	astalavista	as_event	33940841	33940946	.	-	.	as_code "1-2^ , 0"; transcript1_id "PAC:27145360"; splice_chain1 "33940946,33940841"; transcript2_id "PAC:27145363"; splice_chain2 "";
Chr09:1..37469608@	astalavista	as_event	34669543	34669702	.	+	.	as_code "1-2^ , 0"; transcript1_id "PAC:27146170"; splice_chain1 ""; transcript2_id "PAC:27146168"; splice_chain2 "34669543,34669702";
Chr04:1..45960019@	astalavista	as_event	13352034	13352159	.	-	.	as_code "1-2^ , 0"; transcript1_id "PAC:27157505"; splice_chain1 ""; transcript2_id "PAC:27157504"; splice_chain2 "13352159,13352034";
Chr03:1..52284309@	astalavista	as_event	43567360	43567399	.	-	.	as_code "1-2^ , 0"; transcript1_id "PAC:27142855"; splice_chain1 ""; transcript2_id "PAC:27142854"; splice_chain2 "43567399,43567360";
Chr04:1..45960019@	astalavista	as_event	10772803	10772837	.	-	.	as_code "1-2^ , 0"; transcript1_id "PAC:27156654"; splice_chain1 ""; transcript2_id "PAC:27156655"; splice_chain2 "10772837,10772803";
Chr08:1..59662532@	astalavista	as_event	29655655	29655807	.	+	.	as_code "1-2^ , 0"; transcript1_id "PAC:27153682"; splice_chain1 ""; transcript2_id "PAC:27153681"; splice_chain2 "29655655,29655807";
Chr05:1..40819286@	astalavista	as_event	31387022	31387091	.	+	.	as_code "1-2^ , 0"; transcript1_id "PAC:27150369"; splice_chain1 "31387022,31387091"; transcript2_id "PAC:27150368"; splice_chain2 "";
Chr09:1..37469608@	astalavista	as_event	28973327	28973399	.	-	.	as_code "1-2^ , 0"; transcript1_id "PAC:27146782"; splice_chain1 "28973399,28973327"; transcript2_id "PAC:27146785"; splice_chain2 "";
Chr09:1..37469608@	astalavista	as_event	28964505	28964597	.	-	.	as_code "1-2^ , 0"; transcript1_id "PAC:27146782"; splice_chain1 "28964597,28964505"; transcript2_id "PAC:27146783"; splice_chain2 "";
Chr09:1..37469608@	astalavista	as_event	28964309	28964410	.	-	.	as_code "1-2^ , 0"; transcript1_id "PAC:27146782"; splice_chain1 "28964410,28964309"; transcript2_id "PAC:27146784"; splice_chain2 "";
Chr09:1..37469608@	astalavista	as_event	29960668	29960740	.	-	.	as_code "1-2^ , 0"; transcript1_id "PAC:27147301"; splice_chain1 "29960740,29960668"; transcript2_id "PAC:27147300"; splice_chain2 "";
Chr09:1..37469608@	astalavista	as_event	29960668	29960801	.	-	.	as_code "1-2^ , 0"; transcript1_id "PAC:27147300"; splice_chain1 ""; transcript2_id "PAC:27147299"; splice_chain2 "29960801,29960668";
Chr09:1..37469608@	astalavista	as_event	30137573	30137668	.	+	.	as_code "1-2^ , 0"; transcript1_id "PAC:27145661"; splice_chain1 "30137573,30137668"; transcript2_id "PAC:27145660"; splice_chain2 "";
Chr04:1..45960019@	astalavista	as_event	21393147	21393206	.	-	.	as_code "1-2^ , 0"; transcript1_id "PAC:27157771"; splice_chain1 "21393206,21393147"; transcript2_id "PAC:27157772"; splice_chain2 "";
Chr04:1..45960019@	astalavista	as_event	21200224	21200304	.	+	.	as_code "1-2^ , 0"; transcript1_id "PAC:27156661"; splice_chain1 ""; transcript2_id "PAC:27156659"; splice_chain2 "21200224,21200304";
Chr02:1..49040938@	astalavista	as_event	42779967	42780037	.	-	.	as_code "1-2^ , 0"; transcript1_id "PAC:27169816"; splice_chain1 "42780037,42779967"; transcript2_id "PAC:27169817"; splice_chain2 "";
Chr03:1..52284309@	astalavista	as_event	44887043	44887151	.	+	.	as_code "1-2^ , 0"; transcript1_id "PAC:27141726"; splice_chain1 "44887043,44887151"; transcript2_id "PAC:27141728"; splice_chain2 "";
Chr05:1..40819286@	astalavista	as_event	34505188	34505272	.	+	.	as_code "1-2^ , 0"; transcript1_id "PAC:27149276"; splice_chain1 ""; transcript2_id "PAC:27149275"; splice_chain2 "34505188,34505272";
Chr04:1..45960019@	astalavista	as_event	17712516	17712642	.	+	.	as_code "1-2^ , 0"; transcript1_id "PAC:27157806"; splice_chain1 ""; transcript2_id "PAC:27157805"; splice_chain2 "17712516,17712642";
Chr04:1..45960019@	astalavista	as_event	17366759	17366878	.	+	.	as_code "1-2^ , 0"; transcript1_id "PAC:27157642"; splice_chain1 ""; transcript2_id "PAC:27157641"; splice_chain2 "17366759,17366878";
Chr08:1..59662532@	astalavista	as_event	27608429	27608719	.	-	.	as_code "1-2^ , 0"; transcript1_id "PAC:27155929"; splice_chain1 ""; transcript2_id "PAC:27155928"; splice_chain2 "27608719,27608429";
Chr08:1..59662532@	astalavista	as_event	27608429	27608758	.	-	.	as_code "1-2^ , 0"; transcript1_id "PAC:27155929"; splice_chain1 ""; transcript2_id "PAC:27155926"; splice_chain2 "27608758,27608429";
Chr03:1..52284309@	astalavista	as_event	43977231	43977307	.	-	.	as_code "1-2^ , 0"; transcript1_id "PAC:27143828"; splice_chain1 ""; transcript2_id "PAC:27143827"; splice_chain2 "43977307,43977231";
Chr03:1..52284309@	astalavista	as_event	43977231	43977292	.	-	.	as_code "1-2^ , 0"; transcript1_id "PAC:27143828"; splice_chain1 ""; transcript2_id "PAC:27143829"; splice_chain2 "43977292,43977231";
Chr04:1..45960019@	astalavista	as_event	7361384	7361467	.	+	.	as_code "1-2^ , 0"; transcript1_id "PAC:27158431"; splice_chain1 "7361384,7361467"; transcript2_id "PAC:27158429"; splice_chain2 "";
Chr04:1..45960019@	astalavista	as_event	7767850	7768299	.	-	.	as_code "1-2^ , 0"; transcript1_id "PAC:27157791"; splice_chain1 ""; transcript2_id "PAC:27157793"; splice_chain2 "7768299,7767850";
Chr04:1..45960019@	astalavista	as_event	7767850	7768129	.	-	.	as_code "1-2^ , 0"; transcript1_id "PAC:27157791"; splice_chain1 ""; transcript2_id "PAC:27157792"; splice_chain2 "7768129,7767850";
Chr08:1..59662532@	astalavista	as_event	8757553	8757639	.	+	.	as_code "1-2^ , 0"; transcript1_id "PAC:27153819"; splice_chain1 "8757553,8757639"; transcript2_id "PAC:27153820"; splice_chain2 "";
Chr04:1..45960019@	astalavista	as_event	7007489	7007584	.	+	.	as_code "1-2^ , 0"; transcript1_id "PAC:27157444"; splice_chain1 ""; transcript2_id "PAC:27157443"; splice_chain2 "7007489,7007584";
Chr08:1..59662532@	astalavista	as_event	8466648	8466838	.	+	.	as_code "1-2^ , 0"; transcript1_id "PAC:27153325"; splice_chain1 "8466648,8466838"; transcript2_id "PAC:27153323"; splice_chain2 "";
Chr05:1..40819286@	astalavista	as_event	6117650	6117947	.	-	.	as_code "1-2^ , 0"; transcript1_id "PAC:27149385"; splice_chain1 "6117947,6117650"; transcript2_id "PAC:27149384"; splice_chain2 "";
Chr05:1..40819286@	astalavista	as_event	6057795	6057832	.	+	.	as_code "1-2^ , 0"; transcript1_id "PAC:27148817"; splice_chain1 ""; transcript2_id "PAC:27148818"; splice_chain2 "6057795,6057832";
Chr05:1..40819286@	astalavista	as_event	5266363	5266401	.	+	.	as_code "1-2^ , 0"; transcript1_id "PAC:27150314"; splice_chain1 "5266363,5266401"; transcript2_id "PAC:27150315"; splice_chain2 "";
Chr05:1..40819286@	astalavista	as_event	5036942	5036980	.	+	.	as_code "1-2^ , 0"; transcript1_id "PAC:27150402"; splice_chain1 ""; transcript2_id "PAC:27150401"; splice_chain2 "5036942,5036980";
Chr04:1..45960019@	astalavista	as_event	8264376	8264412	.	-	.	as_code "1-2^ , 0"; transcript1_id "PAC:27158410"; splice_chain1 "8264412,8264376"; transcript2_id "PAC:27158409"; splice_chain2 "";
Chr04:1..45960019@	astalavista	as_event	8573838	8573977	.	-	.	as_code "1-2^ , 0"; transcript1_id "PAC:27157533"; splice_chain1 "8573977,8573838"; transcript2_id "PAC:27157535"; splice_chain2 "";
Chr04:1..45960019@	astalavista	as_event	8569265	8569499	.	-	.	as_code "1-2^ , 0"; transcript1_id "PAC:27157533"; splice_chain1 "8569499,8569265"; transcript2_id "PAC:27157537"; splice_chain2 "";
Chr04:1..45960019@	astalavista	as_event	8569265	8569360	.	-	.	as_code "1-2^ , 0"; transcript1_id "PAC:27157535"; splice_chain1 "8569360,8569265"; transcript2_id "PAC:27157537"; splice_chain2 "";
Chr04:1..45960019@	astalavista	as_event	8499658	8499713	.	+	.	as_code "1-2^ , 0"; transcript1_id "PAC:27157766"; splice_chain1 "8499658,8499713"; transcript2_id "PAC:27157765"; splice_chain2 "";
Chr04:1..45960019@	astalavista	as_event	10382563	10382594	.	+	.	as_code "1-2^ , 0"; transcript1_id "PAC:27157043"; splice_chain1 ""; transcript2_id "PAC:27157042"; splice_chain2 "10382563,10382594";
Chr08:1..59662532@	astalavista	as_event	7428439	7428573	.	+	.	as_code "1-2^ , 0"; transcript1_id "PAC:27153464"; splice_chain1 "7428439,7428573"; transcript2_id "PAC:27153465"; splice_chain2 "";
Chr04:1..45960019@	astalavista	as_event	9229306	9229557	.	+	.	as_code "1-2^ , 0"; transcript1_id "PAC:27157979"; splice_chain1 "9229306,9229557"; transcript2_id "PAC:27157981"; splice_chain2 "";
Chr04:1..45960019@	astalavista	as_event	9316131	9316270	.	+	.	as_code "1-2^ , 0"; transcript1_id "PAC:27158381"; splice_chain1 ""; transcript2_id "PAC:27158382"; splice_chain2 "9316131,9316270";
Chr05:1..40819286@	astalavista	as_event	8819119	8819361	.	+	.	as_code "1-2^ , 0"; transcript1_id "PAC:27149897"; splice_chain1 ""; transcript2_id "PAC:27149898"; splice_chain2 "8819119,8819361";
Chr10:1..43275151@	astalavista	as_event	2975890	2975954	.	-	.	as_code "1-2^ , 0"; transcript1_id "PAC:27140156"; splice_chain1 "2975954,2975890"; transcript2_id "PAC:27140157"; splice_chain2 "";
Chr05:1..40819286@	astalavista	as_event	7293710	7293784	.	-	.	as_code "1-2^ , 0"; transcript1_id "PAC:27149487"; splice_chain1 "7293784,7293710"; transcript2_id "PAC:27149488"; splice_chain2 "";
Chr09:1..37469608@	astalavista	as_event	36018128	36018216	.	-	.	as_code "1-2^ , 0"; transcript1_id "PAC:27146907"; splice_chain1 "36018216,36018128"; transcript2_id "PAC:27146906"; splice_chain2 "";
Chr08:1..59662532@	astalavista	as_event	12091261	12091430	.	+	.	as_code "1-2^ , 0"; transcript1_id "PAC:27154907"; splice_chain1 ""; transcript2_id "PAC:27154905"; splice_chain2 "12091261,12091430";
Chr08:1..59662532@	astalavista	as_event	12058519	12058614	.	+	.	as_code "1-2^ , 0"; transcript1_id "PAC:27155909"; splice_chain1 ""; transcript2_id "PAC:27155911"; splice_chain2 "12058519,12058614";
Chr08:1..59662532@	astalavista	as_event	11719316	11719393	.	+	.	as_code "1-2^ , 0"; transcript1_id "PAC:27156025"; splice_chain1 "11719316,11719393"; transcript2_id "PAC:27156026"; splice_chain2 "";
Chr09:1..37469608@	astalavista	as_event	36097392	36097455	.	-	.	as_code "1-2^ , 0"; transcript1_id "PAC:27147239"; splice_chain1 ""; transcript2_id "PAC:27147240"; splice_chain2 "36097455,36097392";
Chr01:1..52205531@	astalavista	as_event	32329639	32329800	.	+	.	as_code "1-2^ , 0"; transcript1_id "PAC:27164574"; splice_chain1 ""; transcript2_id "PAC:27164573"; splice_chain2 "32329639,32329800";
Chr04:1..45960019@	astalavista	as_event	3533365	3533430	.	+	.	as_code "1-2^ , 0"; transcript1_id "PAC:27157209"; splice_chain1 ""; transcript2_id "PAC:27157208"; splice_chain2 "3533365,3533430";
Chr08:1..59662532@	astalavista	as_event	12563359	12563413	.	-	.	as_code "1-2^ , 0"; transcript1_id "PAC:27153978"; splice_chain1 ""; transcript2_id "PAC:27153977"; splice_chain2 "12563413,12563359";
Chr04:1..45960019@	astalavista	as_event	3852858	3852893	.	+	.	as_code "1-2^ , 0"; transcript1_id "PAC:27157060"; splice_chain1 ""; transcript2_id "PAC:27157059"; splice_chain2 "3852858,3852893";
Chr04:1..45960019@	astalavista	as_event	4024019	4024162	.	+	.	as_code "1-2^ , 0"; transcript1_id "PAC:27158024"; splice_chain1 ""; transcript2_id "PAC:27158025"; splice_chain2 "4024019,4024162";
Chr04:1..45960019@	astalavista	as_event	3652258	3652361	.	+	.	as_code "1-2^ , 0"; transcript1_id "PAC:27156457"; splice_chain1 ""; transcript2_id "PAC:27156456"; splice_chain2 "3652258,3652361";
Chr10:1..43275151@	astalavista	as_event	8944140	8944200	.	+	.	as_code "1-2^ , 0"; transcript1_id "PAC:27141605"; splice_chain1 "8944140,8944200"; transcript2_id "PAC:27141602"; splice_chain2 "";
Chr04:1..45960019@	astalavista	as_event	2725556	2725678	.	+	.	as_code "1-2^ , 0"; transcript1_id "PAC:27157871"; splice_chain1 ""; transcript2_id "PAC:27157872"; splice_chain2 "2725556,2725678";
Chr04:1..45960019@	astalavista	as_event	2726081	2726200	.	+	.	as_code "1-2^ , 0"; transcript1_id "PAC:27157871"; splice_chain1 "2726081,2726200"; transcript2_id "PAC:27157870"; splice_chain2 "";
Chr04:1..45960019@	astalavista	as_event	2689852	2689998	.	+	.	as_code "1-2^ , 0"; transcript1_id "PAC:27157419"; splice_chain1 ""; transcript2_id "PAC:27157420"; splice_chain2 "2689852,2689998";
Chr10:1..43275151@	astalavista	as_event	8572939	8573397	.	+	.	as_code "1-2^ , 0"; transcript1_id "PAC:27141267"; splice_chain1 "8572939,8573397"; transcript2_id "PAC:27141268"; splice_chain2 "";
Chr10:1..43275151@	astalavista	as_event	8666686	8666781	.	+	.	as_code "1-2^ , 0"; transcript1_id "PAC:27141674"; splice_chain1 ""; transcript2_id "PAC:27141673"; splice_chain2 "8666686,8666781";
Chr10:1..43275151@	astalavista	as_event	8665490	8666006	.	+	.	as_code "1-2^ , 0"; transcript1_id "PAC:27141674"; splice_chain1 "8665490,8666006"; transcript2_id "PAC:27141672"; splice_chain2 "";
Chr05:1..40819286@	astalavista	as_event	12581756	12581857	.	+	.	as_code "1-2^ , 0"; transcript1_id "PAC:27149238"; splice_chain1 ""; transcript2_id "PAC:27149237"; splice_chain2 "12581756,12581857";
Chr05:1..40819286@	astalavista	as_event	12226361	12226418	.	+	.	as_code "1-2^ , 0"; transcript1_id "PAC:27150382"; splice_chain1 "12226361,12226418"; transcript2_id "PAC:27150383"; splice_chain2 "";
Chr05:1..40819286@	astalavista	as_event	11502422	11503164	.	-	.	as_code "1-2^ , 0"; transcript1_id "PAC:27149628"; splice_chain1 "11503164,11502422"; transcript2_id "PAC:27149629"; splice_chain2 "";
Chr05:1..40819286@	astalavista	as_event	11052806	11052886	.	-	.	as_code "1-2^ , 0"; transcript1_id "PAC:27148456"; splice_chain1 ""; transcript2_id "PAC:27148457"; splice_chain2 "11052886,11052806";
Chr05:1..40819286@	astalavista	as_event	9908212	9908289	.	-	.	as_code "1-2^ , 0"; transcript1_id "PAC:27148675"; splice_chain1 ""; transcript2_id "PAC:27148674"; splice_chain2 "9908289,9908212";
Chr10:1..43275151@	astalavista	as_event	8130486	8130578	.	+	.	as_code "1-2^ , 0"; transcript1_id "PAC:27141262"; splice_chain1 "8130486,8130578"; transcript2_id "PAC:27141263"; splice_chain2 "";
Chr01:1..52205531@	astalavista	as_event	36802360	36802539	.	+	.	as_code "1-2^ , 0"; transcript1_id "PAC:27163574"; splice_chain1 ""; transcript2_id "PAC:27163575"; splice_chain2 "36802360,36802539";
Chr08:1..59662532@	astalavista	as_event	9697053	9697133	.	+	.	as_code "1-2^ , 0"; transcript1_id "PAC:27156363"; splice_chain1 "9697053,9697133"; transcript2_id "PAC:27156364"; splice_chain2 "";
Chr08:1..59662532@	astalavista	as_event	9532097	9532131	.	-	.	as_code "1-2^ , 0"; transcript1_id "PAC:27155123"; splice_chain1 ""; transcript2_id "PAC:27155122"; splice_chain2 "9532131,9532097";
Chr08:1..59662532@	astalavista	as_event	9888449	9888562	.	+	.	as_code "1-2^ , 0"; transcript1_id "PAC:27153837"; splice_chain1 "9888449,9888562"; transcript2_id "PAC:27153836"; splice_chain2 "";
Chr04:1..45960019@	astalavista	as_event	4728430	4728504	.	+	.	as_code "1-2^ , 0"; transcript1_id "PAC:27157625"; splice_chain1 ""; transcript2_id "PAC:27157624"; splice_chain2 "4728430,4728504";
Chr10:1..43275151@	astalavista	as_event	6924656	6924742	.	-	.	as_code "1-2^ , 0"; transcript1_id "PAC:27141321"; splice_chain1 "6924742,6924656"; transcript2_id "PAC:27141322"; splice_chain2 "";
Chr10:1..43275151@	astalavista	as_event	6944755	6944975	.	+	.	as_code "1-2^ , 0"; transcript1_id "PAC:27140730"; splice_chain1 ""; transcript2_id "PAC:27140729"; splice_chain2 "6944755,6944975";
Chr05:1..40819286@	astalavista	as_event	19818271	19818338	.	-	.	as_code "1-2^ , 0"; transcript1_id "PAC:27150425"; splice_chain1 ""; transcript2_id "PAC:27150423"; splice_chain2 "19818338,19818271";
Chr05:1..40819286@	astalavista	as_event	20007086	20007136	.	+	.	as_code "1-2^ , 0"; transcript1_id "PAC:27150345"; splice_chain1 "20007086,20007136"; transcript2_id "PAC:27150346"; splice_chain2 "";
Chr01:1..52205531@	astalavista	as_event	35181219	35181335	.	+	.	as_code "1-2^ , 0"; transcript1_id "PAC:27162029"; splice_chain1 ""; transcript2_id "PAC:27162027"; splice_chain2 "35181219,35181335";
Chr01:1..52205531@	astalavista	as_event	35183222	35183352	.	+	.	as_code "1-2^ , 0"; transcript1_id "PAC:27162027"; splice_chain1 ""; transcript2_id "PAC:27162028"; splice_chain2 "35183222,35183352";
Chr05:1..40819286@	astalavista	as_event	19244161	19244230	.	+	.	as_code "1-2^ , 0"; transcript1_id "PAC:27150376"; splice_chain1 ""; transcript2_id "PAC:27150377"; splice_chain2 "19244161,19244230";
Chr05:1..40819286@	astalavista	as_event	15568648	15568689	.	+	.	as_code "1-2^ , 0"; transcript1_id "PAC:27148792"; splice_chain1 ""; transcript2_id "PAC:27148791"; splice_chain2 "15568648,15568689";
Chr10:1..43275151@	astalavista	as_event	5657218	5657336	.	-	.	as_code "1-2^ , 0"; transcript1_id "PAC:27140287"; splice_chain1 "5657336,5657218"; transcript2_id "PAC:27140288"; splice_chain2 "";
Chr09:1..37469608@	astalavista	as_event	36688282	36688341	.	-	.	as_code "1-2^ , 0"; transcript1_id "PAC:27145910"; splice_chain1 "36688341,36688282"; transcript2_id "PAC:27145911"; splice_chain2 "";
Chr09:1..37469608@	astalavista	as_event	1539992	1540180	.	-	.	as_code "1-2^ , 0"; transcript1_id "PAC:27147689"; splice_chain1 ""; transcript2_id "PAC:27147686"; splice_chain2 "1540180,1539992";
Chr09:1..37469608@	astalavista	as_event	1539719	1539907	.	-	.	as_code "1-2^ , 0"; transcript1_id "PAC:27147686"; splice_chain1 "1539907,1539719"; transcript2_id "PAC:27147687"; splice_chain2 "";
Chr02:1..49040938@	astalavista	as_event	3811800	3811870	.	+	.	as_code "1-2^ , 0"; transcript1_id "PAC:27169461"; splice_chain1 "3811800,3811870"; transcript2_id "PAC:27169464"; splice_chain2 "";
Chr09:1..37469608@	astalavista	as_event	2423960	2424066	.	+	.	as_code "1-2^ , 0"; transcript1_id "PAC:27148050"; splice_chain1 ""; transcript2_id "PAC:27148051"; splice_chain2 "2423960,2424066";
Chr03:1..52284309@	astalavista	as_event	1298670	1298917	.	-	.	as_code "1-2^ , 0"; transcript1_id "PAC:27145062"; splice_chain1 ""; transcript2_id "PAC:27145061"; splice_chain2 "1298917,1298670";
Chr03:1..52284309@	astalavista	as_event	1298670	1298903	.	-	.	as_code "1-2^ , 0"; transcript1_id "PAC:27145062"; splice_chain1 ""; transcript2_id "PAC:27145060"; splice_chain2 "1298903,1298670";
Chr04:1..45960019@	astalavista	as_event	990861	991145	.	-	.	as_code "1-2^ , 0"; transcript1_id "PAC:27157003"; splice_chain1 ""; transcript2_id "PAC:27157004"; splice_chain2 "991145,990861";
Chr04:1..45960019@	astalavista	as_event	989544	989755	.	-	.	as_code "1-2^ , 0"; transcript1_id "PAC:27157003"; splice_chain1 "989755,989544"; transcript2_id "PAC:27157004"; splice_chain2 "";
Chr09:1..37469608@	astalavista	as_event	3757841	3757873	.	+	.	as_code "1-2^ , 0"; transcript1_id "PAC:27147037"; splice_chain1 "3757841,3757873"; transcript2_id "PAC:27147038"; splice_chain2 "";
Chr03:1..52284309@	astalavista	as_event	905756	905856	.	+	.	as_code "1-2^ , 0"; transcript1_id "PAC:27144883"; splice_chain1 ""; transcript2_id "PAC:27144884"; splice_chain2 "905756,905856";
Chr10:1..43275151@	astalavista	as_event	30007136	30007193	.	-	.	as_code "1-2^ , 0"; transcript1_id "PAC:27140006"; splice_chain1 ""; transcript2_id "PAC:27140005"; splice_chain2 "30007193,30007136";
Chr03:1..52284309@	astalavista	as_event	1049905	1050126	.	-	.	as_code "1-2^ , 0"; transcript1_id "PAC:27142118"; splice_chain1 ""; transcript2_id "PAC:27142119"; splice_chain2 "1050126,1049905";
Chr03:1..52284309@	astalavista	as_event	1265912	1266079	.	-	.	as_code "1-2^ , 0"; transcript1_id "PAC:27142241"; splice_chain1 "1266079,1265912"; transcript2_id "PAC:27142239"; splice_chain2 "";
Chr02:1..49040938@	astalavista	as_event	4362628	4362984	.	-	.	as_code "1-2^ , 0"; transcript1_id "PAC:27168125"; splice_chain1 ""; transcript2_id "PAC:27168126"; splice_chain2 "4362984,4362628";
Chr10:1..43275151@	astalavista	as_event	10967631	10967892	.	+	.	as_code "1-2^ , 0"; transcript1_id "PAC:27140764"; splice_chain1 ""; transcript2_id "PAC:27140763"; splice_chain2 "10967631,10967892";
Chr03:1..52284309@	astalavista	as_event	2842099	2842205	.	+	.	as_code "1-2^ , 0"; transcript1_id "PAC:27142955"; splice_chain1 ""; transcript2_id "PAC:27142954"; splice_chain2 "2842099,2842205";
Chr09:1..37469608@	astalavista	as_event	306820	306912	.	-	.	as_code "1-2^ , 0"; transcript1_id "PAC:27148214"; splice_chain1 ""; transcript2_id "PAC:27148213"; splice_chain2 "306912,306820";
Chr04:1..45960019@	astalavista	as_event	1848887	1848996	.	-	.	as_code "1-2^ , 0"; transcript1_id "PAC:27156961"; splice_chain1 "1848996,1848887"; transcript2_id "PAC:27156963"; splice_chain2 "";
Chr04:1..45960019@	astalavista	as_event	1848887	1848992	.	-	.	as_code "1-2^ , 0"; transcript1_id "PAC:27156962"; splice_chain1 "1848992,1848887"; transcript2_id "PAC:27156963"; splice_chain2 "";
Chr04:1..45960019@	astalavista	as_event	1489683	1489767	.	-	.	as_code "1-2^ , 0"; transcript1_id "PAC:27157168"; splice_chain1 "1489767,1489683"; transcript2_id "PAC:27157169"; splice_chain2 "";
Chr04:1..45960019@	astalavista	as_event	1451435	1451501	.	+	.	as_code "1-2^ , 0"; transcript1_id "PAC:27156676"; splice_chain1 "1451435,1451501"; transcript2_id "PAC:27156679"; splice_chain2 "";
Chr02:1..49040938@	astalavista	as_event	4991424	4991585	.	-	.	as_code "1-2^ , 0"; transcript1_id "PAC:27167558"; splice_chain1 ""; transcript2_id "PAC:27167555"; splice_chain2 "4991585,4991424";
Chr03:1..52284309@	astalavista	as_event	2734056	2734133	.	+	.	as_code "1-2^ , 0"; transcript1_id "PAC:27143298"; splice_chain1 "2734056,2734133"; transcript2_id "PAC:27143299"; splice_chain2 "";
Chr02:1..49040938@	astalavista	as_event	4704015	4704131	.	-	.	as_code "1-2^ , 0"; transcript1_id "PAC:27170096"; splice_chain1 "4704131,4704015"; transcript2_id "PAC:27170097"; splice_chain2 "";
Chr02:1..49040938@	astalavista	as_event	4766285	4766371	.	+	.	as_code "1-2^ , 0"; transcript1_id "PAC:27170209"; splice_chain1 "4766285,4766371"; transcript2_id "PAC:27170211"; splice_chain2 "";
Chr03:1..52284309@	astalavista	as_event	2026462	2026483	.	-	.	as_code "1-2^ , 0"; transcript1_id "PAC:27143181"; splice_chain1 "2026483,2026462"; transcript2_id "PAC:27143183"; splice_chain2 "";
Chr03:1..52284309@	astalavista	as_event	2026275	2026353	.	-	.	as_code "1-2^ , 0"; transcript1_id "PAC:27143180"; splice_chain1 ""; transcript2_id "PAC:27143183"; splice_chain2 "2026353,2026275";
Chr03:1..52284309@	astalavista	as_event	2026323	2026483	.	-	.	as_code "1-2^ , 0"; transcript1_id "PAC:27143180"; splice_chain1 ""; transcript2_id "PAC:27143182"; splice_chain2 "2026483,2026323";
Chr03:1..52284309@	astalavista	as_event	2026319	2026353	.	-	.	as_code "1-2^ , 0"; transcript1_id "PAC:27143180"; splice_chain1 ""; transcript2_id "PAC:27143184"; splice_chain2 "2026353,2026319";
Chr02:1..49040938@	astalavista	as_event	5928990	5929027	.	-	.	as_code "1-2^ , 0"; transcript1_id "PAC:27170455"; splice_chain1 ""; transcript2_id "PAC:27170456"; splice_chain2 "5929027,5928990";
Chr02:1..49040938@	astalavista	as_event	5913946	5914024	.	+	.	as_code "1-2^ , 0"; transcript1_id "PAC:27169131"; splice_chain1 ""; transcript2_id "PAC:27169132"; splice_chain2 "5913946,5914024";
Chr10:1..43275151@	astalavista	as_event	34909227	34909266	.	-	.	as_code "1-2^ , 0"; transcript1_id "PAC:27141253"; splice_chain1 "34909266,34909227"; transcript2_id "PAC:27141252"; splice_chain2 "";
Chr01:1..52205531@	astalavista	as_event	161640	161770	.	+	.	as_code "1-2^ , 0"; transcript1_id "PAC:27162177"; splice_chain1 "161640,161770"; transcript2_id "PAC:27162178"; splice_chain2 "";
Chr06:1..31977256@	astalavista	as_event	31495573	31495649	.	+	.	as_code "1-2^ , 0"; transcript1_id "PAC:27165704"; splice_chain1 ""; transcript2_id "PAC:27165705"; splice_chain2 "31495573,31495649";
Chr06:1..31977256@	astalavista	as_event	31407783	31407857	.	-	.	as_code "1-2^ , 0"; transcript1_id "PAC:27166196"; splice_chain1 ""; transcript2_id "PAC:27166195"; splice_chain2 "31407857,31407783";
Chr06:1..31977256@	astalavista	as_event	31408741	31408839	.	-	.	as_code "1-2^ , 0"; transcript1_id "PAC:27166197"; splice_chain1 ""; transcript2_id "PAC:27166195"; splice_chain2 "31408839,31408741";
Chr06:1..31977256@	astalavista	as_event	31188832	31188990	.	+	.	as_code "1-2^ , 0"; transcript1_id "PAC:27166285"; splice_chain1 ""; transcript2_id "PAC:27166284"; splice_chain2 "31188832,31188990";
Chr06:1..31977256@	astalavista	as_event	31809100	31809128	.	+	.	as_code "1-2^ , 0"; transcript1_id "PAC:27164947"; splice_chain1 "31809100,31809128"; transcript2_id "PAC:27164948"; splice_chain2 "";
Chr10:1..43275151@	astalavista	as_event	35328828	35328893	.	-	.	as_code "1-2^ , 0"; transcript1_id "PAC:27141135"; splice_chain1 "35328893,35328828"; transcript2_id "PAC:27141139"; splice_chain2 "";
Chr10:1..43275151@	astalavista	as_event	30975173	30975282	.	+	.	as_code "1-2^ , 0"; transcript1_id "PAC:27139934"; splice_chain1 ""; transcript2_id "PAC:27139933"; splice_chain2 "30975173,30975282";
Chr06:1..31977256@	astalavista	as_event	30609705	30609804	.	-	.	as_code "1-2^ , 0"; transcript1_id "PAC:27165449"; splice_chain1 "30609804,30609705"; transcript2_id "PAC:27165448"; splice_chain2 "";
Chr06:1..31977256@	astalavista	as_event	30385756	30385886	.	+	.	as_code "1-2^ , 0"; transcript1_id "PAC:27166295"; splice_chain1 ""; transcript2_id "PAC:27166294"; splice_chain2 "30385756,30385886";
Chr10:1..43275151@	astalavista	as_event	32697423	32697500	.	-	.	as_code "1-2^ , 0"; transcript1_id "PAC:27140129"; splice_chain1 ""; transcript2_id "PAC:27140128"; splice_chain2 "32697500,32697423";
Chr10:1..43275151@	astalavista	as_event	34337460	34337525	.	+	.	as_code "1-2^ , 0"; transcript1_id "PAC:27141455"; splice_chain1 "34337460,34337525"; transcript2_id "PAC:27141454"; splice_chain2 "";
Chr10:1..43275151@	astalavista	as_event	33931896	33931942	.	+	.	as_code "1-2^ , 0"; transcript1_id "PAC:27140545"; splice_chain1 ""; transcript2_id "PAC:27140546"; splice_chain2 "33931896,33931942";
Chr10:1..43275151@	astalavista	as_event	33959563	33959811	.	-	.	as_code "1-2^ , 0"; transcript1_id "PAC:27141256"; splice_chain1 ""; transcript2_id "PAC:27141257"; splice_chain2 "33959811,33959563";
Chr09:1..37469608@	astalavista	as_event	26251436	26251473	.	-	.	as_code "1-2^ , 0"; transcript1_id "PAC:27146521"; splice_chain1 "26251473,26251436"; transcript2_id "PAC:27146523"; splice_chain2 "";
Chr09:1..37469608@	astalavista	as_event	25787372	25787452	.	-	.	as_code "1-2^ , 0"; transcript1_id "PAC:27146179"; splice_chain1 ""; transcript2_id "PAC:27146176"; splice_chain2 "25787452,25787372";
Chr09:1..37469608@	astalavista	as_event	27053354	27053809	.	-	.	as_code "1-2^ , 0"; transcript1_id "PAC:27147284"; splice_chain1 ""; transcript2_id "PAC:27147285"; splice_chain2 "27053809,27053354";
Chr06:1..31977256@	astalavista	as_event	29809044	29809064	.	+	.	as_code "1-2^ , 0"; transcript1_id "PAC:27167286"; splice_chain1 "29809044,29809064"; transcript2_id "PAC:27167287"; splice_chain2 "";
Chr03:1..52284309@	astalavista	as_event	8860014	8860041	.	-	.	as_code "1-2^ , 0"; transcript1_id "PAC:27142076"; splice_chain1 ""; transcript2_id "PAC:27142075"; splice_chain2 "8860041,8860014";
Chr09:1..37469608@	astalavista	as_event	25617438	25617484	.	+	.	as_code "1-2^ , 0"; transcript1_id "PAC:27145467"; splice_chain1 ""; transcript2_id "PAC:27145465"; splice_chain2 "25617438,25617484";
Chr03:1..52284309@	astalavista	as_event	50511824	50511861	.	-	.	as_code "1-2^ , 0"; transcript1_id "PAC:27142097"; splice_chain1 ""; transcript2_id "PAC:27142095"; splice_chain2 "50511861,50511824";
Chr03:1..52284309@	astalavista	as_event	6963980	6964078	.	-	.	as_code "1-2^ , 0"; transcript1_id "PAC:27142326"; splice_chain1 ""; transcript2_id "PAC:27142325"; splice_chain2 "6964078,6963980";
Chr03:1..52284309@	astalavista	as_event	6961343	6961466	.	-	.	as_code "1-2^ , 0"; transcript1_id "PAC:27142325"; splice_chain1 "6961466,6961343"; transcript2_id "PAC:27142324"; splice_chain2 "";
Chr09:1..37469608@	astalavista	as_event	28269307	28269433	.	+	.	as_code "1-2^ , 0"; transcript1_id "PAC:27147701"; splice_chain1 ""; transcript2_id "PAC:27147702"; splice_chain2 "28269307,28269433";
Chr06:1..31977256@	astalavista	as_event	29015455	29015496	.	+	.	as_code "1-2^ , 0"; transcript1_id "PAC:27165849"; splice_chain1 ""; transcript2_id "PAC:27165850"; splice_chain2 "29015455,29015496";
Chr03:1..52284309@	astalavista	as_event	51272580	51272667	.	-	.	as_code "1-2^ , 0"; transcript1_id "PAC:27143868"; splice_chain1 "51272667,51272580"; transcript2_id "PAC:27143870"; splice_chain2 "";
Chr03:1..52284309@	astalavista	as_event	51272580	51272645	.	-	.	as_code "1-2^ , 0"; transcript1_id "PAC:27143869"; splice_chain1 "51272645,51272580"; transcript2_id "PAC:27143870"; splice_chain2 "";
Chr06:1..31977256@	astalavista	as_event	29195709	29195779	.	+	.	as_code "1-2^ , 0"; transcript1_id "PAC:27165873"; splice_chain1 "29195709,29195779"; transcript2_id "PAC:27165875"; splice_chain2 "";
Chr06:1..31977256@	astalavista	as_event	29196421	29196467	.	+	.	as_code "1-2^ , 0"; transcript1_id "PAC:27165875"; splice_chain1 "29196421,29196467"; transcript2_id "PAC:27165874"; splice_chain2 "";
Chr06:1..31977256@	astalavista	as_event	29452033	29452149	.	-	.	as_code "1-2^ , 0"; transcript1_id "PAC:27165694"; splice_chain1 ""; transcript2_id "PAC:27165695"; splice_chain2 "29452149,29452033";
Chr03:1..52284309@	astalavista	as_event	51477033	51477141	.	-	.	as_code "1-2^ , 0"; transcript1_id "PAC:27143070"; splice_chain1 "51477141,51477033"; transcript2_id "PAC:27143069"; splice_chain2 "";
Chr03:1..52284309@	astalavista	as_event	10090095	10090184	.	-	.	as_code "1-2^ , 0"; transcript1_id "PAC:27142259"; splice_chain1 ""; transcript2_id "PAC:27142257"; splice_chain2 "10090184,10090095";
Chr03:1..52284309@	astalavista	as_event	52138527	52138580	.	-	.	as_code "1-2^ , 0"; transcript1_id "PAC:27143431"; splice_chain1 "52138580,52138527"; transcript2_id "PAC:27143432"; splice_chain2 "";
Chr10:1..43275151@	astalavista	as_event	37285316	37285396	.	-	.	as_code "1-2^ , 0"; transcript1_id "PAC:27141208"; splice_chain1 "37285396,37285316"; transcript2_id "PAC:27141209"; splice_chain2 "";
Chr03:1..52284309@	astalavista	as_event	48133105	48133180	.	+	.	as_code "1-2^ , 0"; transcript1_id "PAC:27144874"; splice_chain1 ""; transcript2_id "PAC:27144873"; splice_chain2 "48133105,48133180";
Chr03:1..52284309@	astalavista	as_event	48275674	48275872	.	-	.	as_code "1-2^ , 0"; transcript1_id "PAC:27142945"; splice_chain1 "48275872,48275674"; transcript2_id "PAC:27142944"; splice_chain2 "";
Chr03:1..52284309@	astalavista	as_event	47641661	47641750	.	+	.	as_code "1-2^ , 0"; transcript1_id "PAC:27144070"; splice_chain1 ""; transcript2_id "PAC:27144071"; splice_chain2 "47641661,47641750";
Chr03:1..52284309@	astalavista	as_event	3625875	3625912	.	-	.	as_code "1-2^ , 0"; transcript1_id "PAC:27142381"; splice_chain1 ""; transcript2_id "PAC:27142382"; splice_chain2 "3625912,3625875";
Chr03:1..52284309@	astalavista	as_event	2861586	2861653	.	-	.	as_code "1-2^ , 0"; transcript1_id "PAC:27144671"; splice_chain1 ""; transcript2_id "PAC:27144670"; splice_chain2 "2861653,2861586";
Chr03:1..52284309@	astalavista	as_event	2861586	2861623	.	-	.	as_code "1-2^ , 0"; transcript1_id "PAC:27144671"; splice_chain1 ""; transcript2_id "PAC:27144669"; splice_chain2 "2861623,2861586";
Chr03:1..52284309@	astalavista	as_event	3021422	3021501	.	-	.	as_code "1-2^ , 0"; transcript1_id "PAC:27144781"; splice_chain1 ""; transcript2_id "PAC:27144782"; splice_chain2 "3021501,3021422";
Chr03:1..52284309@	astalavista	as_event	3021589	3021683	.	-	.	as_code "1-2^ , 0"; transcript1_id "PAC:27144782"; splice_chain1 ""; transcript2_id "PAC:27144783"; splice_chain2 "3021683,3021589";
Chr09:1..37469608@	astalavista	as_event	23403781	23403865	.	-	.	as_code "1-2^ , 0"; transcript1_id "PAC:27147425"; splice_chain1 ""; transcript2_id "PAC:27147426"; splice_chain2 "23403865,23403781";
Chr09:1..37469608@	astalavista	as_event	23403190	23403241	.	-	.	as_code "1-2^ , 0"; transcript1_id "PAC:27147425"; splice_chain1 "23403241,23403190"; transcript2_id "PAC:27147427"; splice_chain2 "";
Chr03:1..52284309@	astalavista	as_event	6832576	6832641	.	+	.	as_code "1-2^ , 0"; transcript1_id "PAC:27141990"; splice_chain1 ""; transcript2_id "PAC:27141991"; splice_chain2 "6832576,6832641";
Chr03:1..52284309@	astalavista	as_event	6870125	6870322	.	+	.	as_code "1-2^ , 0"; transcript1_id "PAC:27144609"; splice_chain1 ""; transcript2_id "PAC:27144610"; splice_chain2 "6870125,6870322";
Chr03:1..52284309@	astalavista	as_event	48957477	48957557	.	-	.	as_code "1-2^ , 0"; transcript1_id "PAC:27142760"; splice_chain1 "48957557,48957477"; transcript2_id "PAC:27142761"; splice_chain2 "";
Chr03:1..52284309@	astalavista	as_event	49686053	49686225	.	-	.	as_code "1-2^ , 0"; transcript1_id "PAC:27144643"; splice_chain1 "49686225,49686053"; transcript2_id "PAC:27144644"; splice_chain2 "";
Chr03:1..52284309@	astalavista	as_event	49598943	49598979	.	-	.	as_code "1-2^ , 0"; transcript1_id "PAC:27143359"; splice_chain1 ""; transcript2_id "PAC:27143360"; splice_chain2 "49598979,49598943";
Chr03:1..52284309@	astalavista	as_event	49637538	49637573	.	+	.	as_code "1-2^ , 0"; transcript1_id "PAC:27143699"; splice_chain1 "49637538,49637573"; transcript2_id "PAC:27143700"; splice_chain2 "";
Chr09:1..37469608@	astalavista	as_event	25172266	25172473	.	+	.	as_code "1-2^ , 0"; transcript1_id "PAC:27146662"; splice_chain1 ""; transcript2_id "PAC:27146663"; splice_chain2 "25172266,25172473";
Chr06:1..31977256@	astalavista	as_event	11328787	11328890	.	+	.	as_code "1-2^ , 0"; transcript1_id "PAC:27166460"; splice_chain1 "11328787,11328890"; transcript2_id "PAC:27166458"; splice_chain2 "";
Chr06:1..31977256@	astalavista	as_event	12599966	12600054	.	-	.	as_code "1-2^ , 0"; transcript1_id "PAC:27165577"; splice_chain1 ""; transcript2_id "PAC:27165576"; splice_chain2 "12600054,12599966";
Chr06:1..31977256@	astalavista	as_event	12105495	12105584	.	+	.	as_code "1-2^ , 0"; transcript1_id "PAC:27167152"; splice_chain1 "12105495,12105584"; transcript2_id "PAC:27167151"; splice_chain2 "";
Chr06:1..31977256@	astalavista	as_event	14184246	14184419	.	+	.	as_code "1-2^ , 0"; transcript1_id "PAC:27165962"; splice_chain1 "14184246,14184419"; transcript2_id "PAC:27165963"; splice_chain2 "";
Chr06:1..31977256@	astalavista	as_event	13962889	13962972	.	-	.	as_code "1-2^ , 0"; transcript1_id "PAC:27165093"; splice_chain1 "13962972,13962889"; transcript2_id "PAC:27165092"; splice_chain2 "";
Chr08:1..59662532@	astalavista	as_event	41296604	41296695	.	-	.	as_code "1-2^ , 0"; transcript1_id "PAC:27154197"; splice_chain1 ""; transcript2_id "PAC:27154198"; splice_chain2 "41296695,41296604";
Chr11:1..50367376@	astalavista	as_event	4254266	4254305	.	-	.	as_code "1-2^ , 0"; transcript1_id "PAC:27152610"; splice_chain1 "4254305,4254266"; transcript2_id "PAC:27152609"; splice_chain2 "";
Chr08:1..59662532@	astalavista	as_event	33763526	33763756	.	+	.	as_code "1-2^ , 0"; transcript1_id "PAC:27155045"; splice_chain1 ""; transcript2_id "PAC:27155044"; splice_chain2 "33763526,33763756";
Chr11:1..50367376@	astalavista	as_event	4288204	4288367	.	-	.	as_code "1-2^ , 0"; transcript1_id "PAC:27152355"; splice_chain1 ""; transcript2_id "PAC:27152354"; splice_chain2 "4288367,4288204";
Chr11:1..50367376@	astalavista	as_event	4337438	4337687	.	-	.	as_code "1-2^ , 0"; transcript1_id "PAC:27151755"; splice_chain1 "4337687,4337438"; transcript2_id "PAC:27151756"; splice_chain2 "";
Chr08:1..59662532@	astalavista	as_event	34373232	34373391	.	-	.	as_code "1-2^ , 0"; transcript1_id "PAC:27153692"; splice_chain1 "34373391,34373232"; transcript2_id "PAC:27153688"; splice_chain2 "";
Chr11:1..50367376@	astalavista	as_event	2721895	2722027	.	-	.	as_code "1-2^ , 0"; transcript1_id "PAC:27151538"; splice_chain1 ""; transcript2_id "PAC:27151539"; splice_chain2 "2722027,2721895";
Chr11:1..50367376@	astalavista	as_event	2718956	2719042	.	+	.	as_code "1-2^ , 0"; transcript1_id "PAC:27152195"; splice_chain1 ""; transcript2_id "PAC:27152194"; splice_chain2 "2718956,2719042";
Chr11:1..50367376@	astalavista	as_event	2608744	2608809	.	+	.	as_code "1-2^ , 0"; transcript1_id "PAC:27152972"; splice_chain1 ""; transcript2_id "PAC:27152971"; splice_chain2 "2608744,2608809";
Chr11:1..50367376@	astalavista	as_event	2559777	2559875	.	-	.	as_code "1-2^ , 0"; transcript1_id "PAC:27152521"; splice_chain1 "2559875,2559777"; transcript2_id "PAC:27152522"; splice_chain2 "";
Chr11:1..50367376@	astalavista	as_event	2638813	2638878	.	-	.	as_code "1-2^ , 0"; transcript1_id "PAC:27150507"; splice_chain1 ""; transcript2_id "PAC:27150506"; splice_chain2 "2638878,2638813";
Chr11:1..50367376@	astalavista	as_event	2532677	2532721	.	+	.	as_code "1-2^ , 0"; transcript1_id "PAC:27151162"; splice_chain1 ""; transcript2_id "PAC:27151161"; splice_chain2 "2532677,2532721";
Chr02:1..49040938@	astalavista	as_event	29352897	29353007	.	-	.	as_code "1-2^ , 0"; transcript1_id "PAC:27170321"; splice_chain1 "29353007,29352897"; transcript2_id "PAC:27170323"; splice_chain2 "";
Chr02:1..49040938@	astalavista	as_event	28986723	28986780	.	-	.	as_code "1-2^ , 0"; transcript1_id "PAC:27170927"; splice_chain1 "28986780,28986723"; transcript2_id "PAC:27170926"; splice_chain2 "";
Chr02:1..49040938@	astalavista	as_event	30052374	30052392	.	+	.	as_code "1-2^ , 0"; transcript1_id "PAC:27169876"; splice_chain1 "30052374,30052392"; transcript2_id "PAC:27169875"; splice_chain2 "";
Chr02:1..49040938@	astalavista	as_event	29947740	29947777	.	+	.	as_code "1-2^ , 0"; transcript1_id "PAC:27168735"; splice_chain1 ""; transcript2_id "PAC:27168737"; splice_chain2 "29947740,29947777";
Chr02:1..49040938@	astalavista	as_event	29948506	29948587	.	+	.	as_code "1-2^ , 0"; transcript1_id "PAC:27168737"; splice_chain1 ""; transcript2_id "PAC:27168736"; splice_chain2 "29948506,29948587";
Chr11:1..50367376@	astalavista	as_event	3523636	3523812	.	+	.	as_code "1-2^ , 0"; transcript1_id "PAC:27152838"; splice_chain1 "3523636,3523812"; transcript2_id "PAC:27152839"; splice_chain2 "";
Chr02:1..49040938@	astalavista	as_event	29722790	29722885	.	-	.	as_code "1-2^ , 0"; transcript1_id "PAC:27169051"; splice_chain1 "29722885,29722790"; transcript2_id "PAC:27169052"; splice_chain2 "";
Chr02:1..49040938@	astalavista	as_event	29721890	29722024	.	-	.	as_code "1-2^ , 0"; transcript1_id "PAC:27169051"; splice_chain1 "29722024,29721890"; transcript2_id "PAC:27169053"; splice_chain2 "";
Chr06:1..31977256@	astalavista	as_event	16543122	16543406	.	+	.	as_code "1-2^ , 0"; transcript1_id "PAC:27167102"; splice_chain1 ""; transcript2_id "PAC:27167101"; splice_chain2 "16543122,16543406";
Chr06:1..31977256@	astalavista	as_event	16328368	16328458	.	+	.	as_code "1-2^ , 0"; transcript1_id "PAC:27166077"; splice_chain1 ""; transcript2_id "PAC:27166078"; splice_chain2 "16328368,16328458";
Chr01:1..52205531@	astalavista	as_event	27630794	27630956	.	+	.	as_code "1-2^ , 0"; transcript1_id "PAC:27163947"; splice_chain1 ""; transcript2_id "PAC:27163948"; splice_chain2 "27630794,27630956";
Chr06:1..31977256@	astalavista	as_event	16789484	16789556	.	-	.	as_code "1-2^ , 0"; transcript1_id "PAC:27166355"; splice_chain1 ""; transcript2_id "PAC:27166356"; splice_chain2 "16789556,16789484";
Chr06:1..31977256@	astalavista	as_event	16769903	16770244	.	+	.	as_code "1-2^ , 0"; transcript1_id "PAC:27165640"; splice_chain1 "16769903,16770244"; transcript2_id "PAC:27165638"; splice_chain2 "";
Chr06:1..31977256@	astalavista	as_event	16770006	16770244	.	+	.	as_code "1-2^ , 0"; transcript1_id "PAC:27165639"; splice_chain1 "16770006,16770244"; transcript2_id "PAC:27165638"; splice_chain2 "";
Chr06:1..31977256@	astalavista	as_event	16769923	16770244	.	+	.	as_code "1-2^ , 0"; transcript1_id "PAC:27165638"; splice_chain1 ""; transcript2_id "PAC:27165641"; splice_chain2 "16769923,16770244";
Chr01:1..52205531@	astalavista	as_event	23720362	23720457	.	+	.	as_code "1-2^ , 0"; transcript1_id "PAC:27161844"; splice_chain1 ""; transcript2_id "PAC:27161843"; splice_chain2 "23720362,23720457";
Chr06:1..31977256@	astalavista	as_event	16917743	16917846	.	+	.	as_code "1-2^ , 0"; transcript1_id "PAC:27166129"; splice_chain1 ""; transcript2_id "PAC:27166130"; splice_chain2 "16917743,16917846";
Chr01:1..52205531@	astalavista	as_event	23321534	23321605	.	+	.	as_code "1-2^ , 0"; transcript1_id "PAC:27162862"; splice_chain1 "23321534,23321605"; transcript2_id "PAC:27162863"; splice_chain2 "";
Chr11:1..50367376@	astalavista	as_event	5821851	5821900	.	+	.	as_code "1-2^ , 0"; transcript1_id "PAC:27152047"; splice_chain1 ""; transcript2_id "PAC:27152045"; splice_chain2 "5821851,5821900";
Chr11:1..50367376@	astalavista	as_event	5822270	5822367	.	+	.	as_code "1-2^ , 0"; transcript1_id "PAC:27152045"; splice_chain1 "5822270,5822367"; transcript2_id "PAC:27152046"; splice_chain2 "";
Chr11:1..50367376@	astalavista	as_event	6166435	6166499	.	-	.	as_code "1-2^ , 0"; transcript1_id "PAC:27152966"; splice_chain1 "6166499,6166435"; transcript2_id "PAC:27152965"; splice_chain2 "";
Chr11:1..50367376@	astalavista	as_event	6183832	6183933	.	-	.	as_code "1-2^ , 0"; transcript1_id "PAC:27150932"; splice_chain1 ""; transcript2_id "PAC:27150933"; splice_chain2 "6183933,6183832";
Chr11:1..50367376@	astalavista	as_event	6340190	6340234	.	+	.	as_code "1-2^ , 0"; transcript1_id "PAC:27152560"; splice_chain1 ""; transcript2_id "PAC:27152559"; splice_chain2 "6340190,6340234";
Chr06:1..31977256@	astalavista	as_event	17795569	17795646	.	+	.	as_code "1-2^ , 0"; transcript1_id "PAC:27167046"; splice_chain1 ""; transcript2_id "PAC:27167047"; splice_chain2 "17795569,17795646";
Chr02:1..49040938@	astalavista	as_event	27078472	27078534	.	-	.	as_code "1-2^ , 0"; transcript1_id "PAC:27167610"; splice_chain1 ""; transcript2_id "PAC:27167609"; splice_chain2 "27078534,27078472";
Chr02:1..49040938@	astalavista	as_event	27086717	27086835	.	+	.	as_code "1-2^ , 0"; transcript1_id "PAC:27168753"; splice_chain1 "27086717,27086835"; transcript2_id "PAC:27168752"; splice_chain2 "";
Chr11:1..50367376@	astalavista	as_event	4702665	4702811	.	+	.	as_code "1-2^ , 0"; transcript1_id "PAC:27151546"; splice_chain1 "4702665,4702811"; transcript2_id "PAC:27151547"; splice_chain2 "";
Chr01:1..52205531@	astalavista	as_event	21259778	21259910	.	-	.	as_code "1-2^ , 0"; transcript1_id "PAC:27164754"; splice_chain1 "21259910,21259778"; transcript2_id "PAC:27164755"; splice_chain2 "";
Chr01:1..52205531@	astalavista	as_event	16404309	16404438	.	+	.	as_code "1-2^ , 0"; transcript1_id "PAC:27162232"; splice_chain1 ""; transcript2_id "PAC:27162231"; splice_chain2 "16404309,16404438";
Chr01:1..52205531@	astalavista	as_event	16912036	16912188	.	-	.	as_code "1-2^ , 0"; transcript1_id "PAC:27164090"; splice_chain1 ""; transcript2_id "PAC:27164089"; splice_chain2 "16912188,16912036";
Chr02:1..49040938@	astalavista	as_event	26338392	26338468	.	-	.	as_code "1-2^ , 0"; transcript1_id "PAC:27168220"; splice_chain1 "26338468,26338392"; transcript2_id "PAC:27168221"; splice_chain2 "";
Chr02:1..49040938@	astalavista	as_event	26256468	26256763	.	-	.	as_code "1-2^ , 0"; transcript1_id "PAC:27168865"; splice_chain1 ""; transcript2_id "PAC:27168866"; splice_chain2 "26256763,26256468";
Chr02:1..49040938@	astalavista	as_event	26448855	26449062	.	+	.	as_code "1-2^ , 0"; transcript1_id "PAC:27170861"; splice_chain1 ""; transcript2_id "PAC:27170862"; splice_chain2 "26448855,26449062";
Chr11:1..50367376@	astalavista	as_event	5084562	5084592	.	+	.	as_code "1-2^ , 0"; transcript1_id "PAC:27152717"; splice_chain1 ""; transcript2_id "PAC:27152716"; splice_chain2 "5084562,5084592";
Chr03:1..52284309@	astalavista	as_event	16186927	16187064	.	+	.	as_code "1-2^ , 0"; transcript1_id "PAC:27144467"; splice_chain1 "16186927,16187064"; transcript2_id "PAC:27144468"; splice_chain2 "";
Chr03:1..52284309@	astalavista	as_event	18205186	18205232	.	+	.	as_code "1-2^ , 0"; transcript1_id "PAC:27142420"; splice_chain1 "18205186,18205232"; transcript2_id "PAC:27142421"; splice_chain2 "";
Chr03:1..52284309@	astalavista	as_event	21201571	21201671	.	+	.	as_code "1-2^ , 0"; transcript1_id "PAC:27143527"; splice_chain1 ""; transcript2_id "PAC:27143525"; splice_chain2 "21201571,21201671";
Chr02:1..49040938@	astalavista	as_event	25686627	25686861	.	+	.	as_code "1-2^ , 0"; transcript1_id "PAC:27168317"; splice_chain1 ""; transcript2_id "PAC:27168316"; splice_chain2 "25686627,25686861";
Chr07:1..51758522@	astalavista	as_event	50110057	50110175	.	-	.	as_code "1-2^ , 0"; transcript1_id "PAC:27158909"; splice_chain1 ""; transcript2_id "PAC:27158908"; splice_chain2 "50110175,50110057";
Chr07:1..51758522@	astalavista	as_event	50283794	50283865	.	+	.	as_code "1-2^ , 0"; transcript1_id "PAC:27161715"; splice_chain1 "50283794,50283865"; transcript2_id "PAC:27161716"; splice_chain2 "";
Chr11:1..50367376@	astalavista	as_event	9314593	9314862	.	-	.	as_code "1-2^ , 0"; transcript1_id "PAC:27152281"; splice_chain1 "9314862,9314593"; transcript2_id "PAC:27152282"; splice_chain2 "";
Chr11:1..50367376@	astalavista	as_event	9314646	9314862	.	-	.	as_code "1-2^ , 0"; transcript1_id "PAC:27152282"; splice_chain1 ""; transcript2_id "PAC:27152283"; splice_chain2 "9314862,9314646";
Chr08:1..59662532@	astalavista	as_event	49155856	49155913	.	-	.	as_code "1-2^ , 0"; transcript1_id "PAC:27156206"; splice_chain1 "49155913,49155856"; transcript2_id "PAC:27156207"; splice_chain2 "";
Chr08:1..59662532@	astalavista	as_event	49032778	49032839	.	-	.	as_code "1-2^ , 0"; transcript1_id "PAC:27153082"; splice_chain1 ""; transcript2_id "PAC:27153081"; splice_chain2 "49032839,49032778";
Chr02:1..49040938@	astalavista	as_event	23795508	23795702	.	-	.	as_code "1-2^ , 0"; transcript1_id "PAC:27170417"; splice_chain1 "23795702,23795508"; transcript2_id "PAC:27170418"; splice_chain2 "";
Chr02:1..49040938@	astalavista	as_event	23713335	23713394	.	-	.	as_code "1-2^ , 0"; transcript1_id "PAC:27169393"; splice_chain1 ""; transcript2_id "PAC:27169391"; splice_chain2 "23713394,23713335";
Chr03:1..52284309@	astalavista	as_event	14993012	14993240	.	-	.	as_code "1-2^ , 0"; transcript1_id "PAC:27144391"; splice_chain1 "14993240,14993012"; transcript2_id "PAC:27144394"; splice_chain2 "";
Chr03:1..52284309@	astalavista	as_event	14993012	14993291	.	-	.	as_code "1-2^ , 0"; transcript1_id "PAC:27144394"; splice_chain1 ""; transcript2_id "PAC:27144392"; splice_chain2 "14993291,14993012";
Chr03:1..52284309@	astalavista	as_event	15558579	15558651	.	+	.	as_code "1-2^ , 0"; transcript1_id "PAC:27143164"; splice_chain1 ""; transcript2_id "PAC:27143163"; splice_chain2 "15558579,15558651";
Chr11:1..50367376@	astalavista	as_event	8023925	8023998	.	-	.	as_code "1-2^ , 0"; transcript1_id "PAC:27151779"; splice_chain1 ""; transcript2_id "PAC:27151778"; splice_chain2 "8023998,8023925";
Chr11:1..50367376@	astalavista	as_event	7752573	7752775	.	-	.	as_code "1-2^ , 0"; transcript1_id "PAC:27152581"; splice_chain1 "7752775,7752573"; transcript2_id "PAC:27152580"; splice_chain2 "";
Chr11:1..50367376@	astalavista	as_event	7752577	7752775	.	-	.	as_code "1-2^ , 0"; transcript1_id "PAC:27152580"; splice_chain1 ""; transcript2_id "PAC:27152582"; splice_chain2 "7752775,7752577";
Chr11:1..50367376@	astalavista	as_event	8292769	8292810	.	-	.	as_code "1-2^ , 0"; transcript1_id "PAC:27150643"; splice_chain1 ""; transcript2_id "PAC:27150644"; splice_chain2 "8292810,8292769";
Chr07:1..51758522@	astalavista	as_event	5064950	5065030	.	+	.	as_code "1-2^ , 0"; transcript1_id "PAC:27160275"; splice_chain1 ""; transcript2_id "PAC:27160274"; splice_chain2 "5064950,5065030";
Chr07:1..51758522@	astalavista	as_event	5358504	5358567	.	+	.	as_code "1-2^ , 0"; transcript1_id "PAC:27159667"; splice_chain1 ""; transcript2_id "PAC:27159666"; splice_chain2 "5358504,5358567";
Chr07:1..51758522@	astalavista	as_event	51439863	51439931	.	-	.	as_code "1-2^ , 0"; transcript1_id "PAC:27161559"; splice_chain1 ""; transcript2_id "PAC:27161565"; splice_chain2 "51439931,51439863";
Chr07:1..51758522@	astalavista	as_event	5591424	5591469	.	+	.	as_code "1-2^ , 0"; transcript1_id "PAC:27159861"; splice_chain1 "5591424,5591469"; transcript2_id "PAC:27159862"; splice_chain2 "";
Chr07:1..51758522@	astalavista	as_event	51524422	51524479	.	+	.	as_code "1-2^ , 0"; transcript1_id "PAC:27160257"; splice_chain1 ""; transcript2_id "PAC:27160256"; splice_chain2 "51524422,51524479";
Chr07:1..51758522@	astalavista	as_event	5770505	5770546	.	+	.	as_code "1-2^ , 0"; transcript1_id "PAC:27161538"; splice_chain1 ""; transcript2_id "PAC:27161537"; splice_chain2 "5770505,5770546";
Chr06:1..31977256@	astalavista	as_event	1733744	1733845	.	+	.	as_code "1-2^ , 0"; transcript1_id "PAC:27165797"; splice_chain1 ""; transcript2_id "PAC:27165796"; splice_chain2 "1733744,1733845";
Chr02:1..49040938@	astalavista	as_event	20986222	20986286	.	-	.	as_code "1-2^ , 0"; transcript1_id "PAC:27170136"; splice_chain1 "20986286,20986222"; transcript2_id "PAC:27170137"; splice_chain2 "";
Chr11:1..50367376@	astalavista	as_event	15644013	15644155	.	+	.	as_code "1-2^ , 0"; transcript1_id "PAC:27150893"; splice_chain1 ""; transcript2_id "PAC:27150892"; splice_chain2 "15644013,15644155";
Chr07:1..51758522@	astalavista	as_event	6921138	6921286	.	+	.	as_code "1-2^ , 0"; transcript1_id "PAC:27159935"; splice_chain1 "6921138,6921286"; transcript2_id "PAC:27159934"; splice_chain2 "";
Chr06:1..31977256@	astalavista	as_event	1642325	1642421	.	+	.	as_code "1-2^ , 0"; transcript1_id "PAC:27166967"; splice_chain1 ""; transcript2_id "PAC:27166968"; splice_chain2 "1642325,1642421";
Chr06:1..31977256@	astalavista	as_event	367350	367466	.	-	.	as_code "1-2^ , 0"; transcript1_id "PAC:27166692"; splice_chain1 "367466,367350"; transcript2_id "PAC:27166693"; splice_chain2 "";
Chr11:1..50367376@	astalavista	as_event	14790710	14790811	.	-	.	as_code "1-2^ , 0"; transcript1_id "PAC:27151889"; splice_chain1 ""; transcript2_id "PAC:27151888"; splice_chain2 "14790811,14790710";
Chr07:1..51758522@	astalavista	as_event	6312837	6312990	.	+	.	as_code "1-2^ , 0"; transcript1_id "PAC:27160104"; splice_chain1 "6312837,6312990"; transcript2_id "PAC:27160102"; splice_chain2 "";
Chr03:1..52284309@	astalavista	as_event	25801482	25801541	.	+	.	as_code "1-2^ , 0"; transcript1_id "PAC:27143177"; splice_chain1 "25801482,25801541"; transcript2_id "PAC:27143178"; splice_chain2 "";
Chr06:1..31977256@	astalavista	as_event	9956265	9956376	.	+	.	as_code "1-2^ , 0"; transcript1_id "PAC:27166418"; splice_chain1 ""; transcript2_id "PAC:27166417"; splice_chain2 "9956265,9956376";
Chr03:1..52284309@	astalavista	as_event	26079027	26079147	.	-	.	as_code "1-2^ , 0"; transcript1_id "PAC:27141998"; splice_chain1 "26079147,26079027"; transcript2_id "PAC:27141997"; splice_chain2 "";
Chr02:1..49040938@	astalavista	as_event	19285389	19285454	.	+	.	as_code "1-2^ , 0"; transcript1_id "PAC:27169750"; splice_chain1 ""; transcript2_id "PAC:27169749"; splice_chain2 "19285389,19285454";
Chr06:1..31977256@	astalavista	as_event	8077330	8077353	.	+	.	as_code "1-2^ , 0"; transcript1_id "PAC:27165673"; splice_chain1 "8077330,8077353"; transcript2_id "PAC:27165672"; splice_chain2 "";
Chr06:1..31977256@	astalavista	as_event	9303919	9304114	.	+	.	as_code "1-2^ , 0"; transcript1_id "PAC:27166943"; splice_chain1 "9303919,9304114"; transcript2_id "PAC:27166942"; splice_chain2 "";
Chr06:1..31977256@	astalavista	as_event	9481070	9481171	.	+	.	as_code "1-2^ , 0"; transcript1_id "PAC:27167239"; splice_chain1 ""; transcript2_id "PAC:27167238"; splice_chain2 "9481070,9481171";
Chr07:1..51758522@	astalavista	as_event	7761148	7761196	.	-	.	as_code "1-2^ , 0"; transcript1_id "PAC:27159474"; splice_chain1 "7761196,7761148"; transcript2_id "PAC:27159475"; splice_chain2 "";
Chr08:1..59662532@	astalavista	as_event	44838947	44839008	.	+	.	as_code "1-2^ , 0"; transcript1_id "PAC:27153960"; splice_chain1 ""; transcript2_id "PAC:27153962"; splice_chain2 "44838947,44839008";
Chr08:1..59662532@	astalavista	as_event	43745690	43745945	.	+	.	as_code "1-2^ , 0"; transcript1_id "PAC:27154147"; splice_chain1 "43745690,43745945"; transcript2_id "PAC:27154148"; splice_chain2 "";
Chr08:1..59662532@	astalavista	as_event	44385808	44385869	.	+	.	as_code "1-2^ , 0"; transcript1_id "PAC:27153731"; splice_chain1 "44385808,44385869"; transcript2_id "PAC:27153732"; splice_chain2 "";
Chr06:1..31977256@	astalavista	as_event	6723558	6723657	.	-	.	as_code "1-2^ , 0"; transcript1_id "PAC:27165876"; splice_chain1 ""; transcript2_id "PAC:27165877"; splice_chain2 "6723657,6723558";
Chr06:1..31977256@	astalavista	as_event	7091045	7091090	.	-	.	as_code "1-2^ , 0"; transcript1_id "PAC:27166541"; splice_chain1 "7091090,7091045"; transcript2_id "PAC:27166543"; splice_chain2 "";
Chr07:1..51758522@	astalavista	as_event	9857507	9857746	.	-	.	as_code "1-2^ , 0"; transcript1_id "PAC:27160183"; splice_chain1 "9857746,9857507"; transcript2_id "PAC:27160184"; splice_chain2 "";
Chr07:1..51758522@	astalavista	as_event	9997062	9997142	.	+	.	as_code "1-2^ , 0"; transcript1_id "PAC:27161029"; splice_chain1 ""; transcript2_id "PAC:27161031"; splice_chain2 "9997062,9997142";
Chr07:1..51758522@	astalavista	as_event	9997062	9997230	.	+	.	as_code "1-2^ , 0"; transcript1_id "PAC:27161029"; splice_chain1 ""; transcript2_id "PAC:27161033"; splice_chain2 "9997062,9997230";
Chr01:1..52205531@	astalavista	as_event	3359640	3359699	.	+	.	as_code "1-2^ , 0"; transcript1_id "PAC:27162606"; splice_chain1 ""; transcript2_id "PAC:27162605"; splice_chain2 "3359640,3359699";
Chr01:1..52205531@	astalavista	as_event	3379412	3380064	.	-	.	as_code "1-2^ , 0"; transcript1_id "PAC:27164817"; splice_chain1 "3380064,3379412"; transcript2_id "PAC:27164819"; splice_chain2 "";
Chr01:1..52205531@	astalavista	as_event	3380175	3380631	.	-	.	as_code "1-2^ , 0"; transcript1_id "PAC:27164818"; splice_chain1 ""; transcript2_id "PAC:27164819"; splice_chain2 "3380631,3380175";
Chr01:1..52205531@	astalavista	as_event	3020029	3020120	.	+	.	as_code "1-2^ , 0"; transcript1_id "PAC:27162601"; splice_chain1 "3020029,3020120"; transcript2_id "PAC:27162600"; splice_chain2 "";
Chr01:1..52205531@	astalavista	as_event	3586399	3586510	.	-	.	as_code "1-2^ , 0"; transcript1_id "PAC:27162007"; splice_chain1 "3586510,3586399"; transcript2_id "PAC:27162006"; splice_chain2 "";
Chr09:1..37469608@	astalavista	as_event	8286554	8286612	.	-	.	as_code "1-2^ , 0"; transcript1_id "PAC:27147506"; splice_chain1 ""; transcript2_id "PAC:27147505"; splice_chain2 "8286612,8286554";
Chr02:1..49040938@	astalavista	as_event	11882582	11882638	.	+	.	as_code "1-2^ , 0"; transcript1_id "PAC:27168360"; splice_chain1 ""; transcript2_id "PAC:27168359"; splice_chain2 "11882582,11882638";
Chr02:1..49040938@	astalavista	as_event	14658645	14659093	.	+	.	as_code "1-2^ , 0"; transcript1_id "PAC:27168056"; splice_chain1 ""; transcript2_id "PAC:27168057"; splice_chain2 "14658645,14659093";
Chr09:1..37469608@	astalavista	as_event	7362929	7363015	.	-	.	as_code "1-2^ , 0"; transcript1_id "PAC:27147349"; splice_chain1 "7363015,7362929"; transcript2_id "PAC:27147351"; splice_chain2 "";
Chr02:1..49040938@	astalavista	as_event	13784045	13784124	.	-	.	as_code "1-2^ , 0"; transcript1_id "PAC:27167809"; splice_chain1 "13784124,13784045"; transcript2_id "PAC:27167810"; splice_chain2 "";
Chr11:1..50367376@	astalavista	as_event	26607241	26607292	.	+	.	as_code "1-2^ , 0"; transcript1_id "PAC:27152051"; splice_chain1 ""; transcript2_id "PAC:27152053"; splice_chain2 "26607241,26607292";
Chr11:1..50367376@	astalavista	as_event	26607389	26607439	.	+	.	as_code "1-2^ , 0"; transcript1_id "PAC:27152054"; splice_chain1 "26607389,26607439"; transcript2_id "PAC:27152053"; splice_chain2 "";
Chr07:1..51758522@	astalavista	as_event	10591046	10591194	.	-	.	as_code "1-2^ , 0"; transcript1_id "PAC:27159781"; splice_chain1 "10591194,10591046"; transcript2_id "PAC:27159778"; splice_chain2 "";
Chr07:1..51758522@	astalavista	as_event	10591046	10591139	.	-	.	as_code "1-2^ , 0"; transcript1_id "PAC:27159779"; splice_chain1 "10591139,10591046"; transcript2_id "PAC:27159778"; splice_chain2 "";
Chr01:1..52205531@	astalavista	as_event	2115092	2115273	.	+	.	as_code "1-2^ , 0"; transcript1_id "PAC:27162474"; splice_chain1 "2115092,2115273"; transcript2_id "PAC:27162475"; splice_chain2 "";
Chr07:1..51758522@	astalavista	as_event	11920252	11920332	.	+	.	as_code "1-2^ , 0"; transcript1_id "PAC:27160486"; splice_chain1 ""; transcript2_id "PAC:27160485"; splice_chain2 "11920252,11920332";
Chr07:1..51758522@	astalavista	as_event	11408911	11408995	.	+	.	as_code "1-2^ , 0"; transcript1_id "PAC:27161065"; splice_chain1 ""; transcript2_id "PAC:27161064"; splice_chain2 "11408911,11408995";
Chr02:1..49040938@	astalavista	as_event	9728979	9729075	.	-	.	as_code "1-2^ , 0"; transcript1_id "PAC:27168751"; splice_chain1 "9729075,9728979"; transcript2_id "PAC:27168750"; splice_chain2 "";
Chr02:1..49040938@	astalavista	as_event	9727004	9727078	.	-	.	as_code "1-2^ , 0"; transcript1_id "PAC:27168751"; splice_chain1 ""; transcript2_id "PAC:27168744"; splice_chain2 "9727078,9727004";
Chr02:1..49040938@	astalavista	as_event	9725677	9725729	.	-	.	as_code "1-2^ , 0"; transcript1_id "PAC:27168751"; splice_chain1 ""; transcript2_id "PAC:27168744"; splice_chain2 "9725729,9725677";
Chr09:1..37469608@	astalavista	as_event	6912853	6912902	.	+	.	as_code "1-2^ , 0"; transcript1_id "PAC:27147878"; splice_chain1 ""; transcript2_id "PAC:27147879"; splice_chain2 "6912853,6912902";
Chr07:1..51758522@	astalavista	as_event	15552825	15552866	.	+	.	as_code "1-2^ , 0"; transcript1_id "PAC:27160129"; splice_chain1 "15552825,15552866"; transcript2_id "PAC:27160130"; splice_chain2 "";
Chr02:1..49040938@	astalavista	as_event	7942840	7942919	.	+	.	as_code "1-2^ , 0"; transcript1_id "PAC:27170068"; splice_chain1 ""; transcript2_id "PAC:27170067"; splice_chain2 "7942840,7942919";
Chr07:1..51758522@	astalavista	as_event	24607276	24607311	.	+	.	as_code "1-2^ , 0"; transcript1_id "PAC:27158847"; splice_chain1 ""; transcript2_id "PAC:27158846"; splice_chain2 "24607276,24607311";
Chr07:1..51758522@	astalavista	as_event	23586976	23587102	.	-	.	as_code "1-2^ , 0"; transcript1_id "PAC:27160609"; splice_chain1 ""; transcript2_id "PAC:27160607"; splice_chain2 "23587102,23586976";
Chr09:1..37469608@	astalavista	as_event	9659991	9660030	.	-	.	as_code "1-2^ , 0"; transcript1_id "PAC:27145944"; splice_chain1 ""; transcript2_id "PAC:27145945"; splice_chain2 "9660030,9659991";
Chr07:1..51758522@	astalavista	as_event	33262249	33262491	.	+	.	as_code "1-2^ , 0"; transcript1_id "PAC:27161222"; splice_chain1 "33262249,33262491"; transcript2_id "PAC:27161223"; splice_chain2 "";
Chr07:1..51758522@	astalavista	as_event	33261765	33262122	.	+	.	as_code "1-2^ , 0"; transcript1_id "PAC:27161223"; splice_chain1 "33261765,33262122"; transcript2_id "PAC:27161224"; splice_chain2 "";
Chr07:1..51758522@	astalavista	as_event	33681307	33681431	.	+	.	as_code "1-2^ , 0"; transcript1_id "PAC:27158942"; splice_chain1 "33681307,33681431"; transcript2_id "PAC:27158943"; splice_chain2 "";
Chr01:1..52205531@	astalavista	as_event	13272156	13272236	.	+	.	as_code "1-2^ , 0"; transcript1_id "PAC:27164663"; splice_chain1 ""; transcript2_id "PAC:27164664"; splice_chain2 "13272156,13272236";
Chr06:1..31977256@	astalavista	as_event	18609594	18609636	.	-	.	as_code "1-2^ , 0"; transcript1_id "PAC:27166729"; splice_chain1 "18609636,18609594"; transcript2_id "PAC:27166728"; splice_chain2 "";
Chr01:1..52205531@	astalavista	as_event	10563365	10563406	.	+	.	as_code "1-2^ , 0"; transcript1_id "PAC:27163248"; splice_chain1 ""; transcript2_id "PAC:27163247"; splice_chain2 "10563365,10563406";
Chr01:1..52205531@	astalavista	as_event	9818820	9818963	.	+	.	as_code "1-2^ , 0"; transcript1_id "PAC:27162352"; splice_chain1 ""; transcript2_id "PAC:27162351"; splice_chain2 "9818820,9818963";
Chr05:1..40819286@	astalavista	as_event	2292815	2292997	.	+	.	as_code "1-2^ , 0"; transcript1_id "PAC:27150041"; splice_chain1 "2292815,2292997"; transcript2_id "PAC:27150040"; splice_chain2 "";
Chr05:1..40819286@	astalavista	as_event	2717106	2717186	.	+	.	as_code "1-2^ , 0"; transcript1_id "PAC:27149866"; splice_chain1 ""; transcript2_id "PAC:27149865"; splice_chain2 "2717106,2717186";
Chr01:1..52205531@	astalavista	as_event	14920670	14920688	.	-	.	as_code "1-2^ , 0"; transcript1_id "PAC:27161887"; splice_chain1 "14920688,14920670"; transcript2_id "PAC:27161888"; splice_chain2 "";
Chr06:1..31977256@	astalavista	as_event	18960513	18960755	.	+	.	as_code "1-2^ , 0"; transcript1_id "PAC:27166977"; splice_chain1 ""; transcript2_id "PAC:27166975"; splice_chain2 "18960513,18960755";
Chr05:1..40819286@	astalavista	as_event	3040689	3040847	.	-	.	as_code "1-2^ , 0"; transcript1_id "PAC:27148632"; splice_chain1 "3040847,3040689"; transcript2_id "PAC:27148633"; splice_chain2 "";
Chr06:1..31977256@	astalavista	as_event	19017228	19017326	.	-	.	as_code "1-2^ , 0"; transcript1_id "PAC:27165476"; splice_chain1 ""; transcript2_id "PAC:27165474"; splice_chain2 "19017326,19017228";
Chr07:1..51758522@	astalavista	as_event	31819068	31819088	.	+	.	as_code "1-2^ , 0"; transcript1_id "PAC:27160362"; splice_chain1 ""; transcript2_id "PAC:27160361"; splice_chain2 "31819068,31819088";
Chr01:1..52205531@	astalavista	as_event	8299057	8299102	.	+	.	as_code "1-2^ , 0"; transcript1_id "PAC:27163863"; splice_chain1 ""; transcript2_id "PAC:27163862"; splice_chain2 "8299057,8299102";
Chr01:1..52205531@	astalavista	as_event	8085509	8085653	.	-	.	as_code "1-2^ , 0"; transcript1_id "PAC:27162357"; splice_chain1 "8085653,8085509"; transcript2_id "PAC:27162355"; splice_chain2 "";
Chr01:1..52205531@	astalavista	as_event	8717081	8717149	.	+	.	as_code "1-2^ , 0"; transcript1_id "PAC:27162970"; splice_chain1 "8717081,8717149"; transcript2_id "PAC:27162972"; splice_chain2 "";
Chr05:1..40819286@	astalavista	as_event	1773758	1774033	.	-	.	as_code "1-2^ , 0"; transcript1_id "PAC:27148483"; splice_chain1 ""; transcript2_id "PAC:27148484"; splice_chain2 "1774033,1773758";
Chr05:1..40819286@	astalavista	as_event	1773758	1774055	.	-	.	as_code "1-2^ , 0"; transcript1_id "PAC:27148483"; splice_chain1 ""; transcript2_id "PAC:27148485"; splice_chain2 "1774055,1773758";
Chr05:1..40819286@	astalavista	as_event	1723541	1723678	.	-	.	as_code "1-2^ , 0"; transcript1_id "PAC:27149887"; splice_chain1 ""; transcript2_id "PAC:27149888"; splice_chain2 "1723678,1723541";
Chr07:1..51758522@	astalavista	as_event	35989506	35989564	.	-	.	as_code "1-2^ , 0"; transcript1_id "PAC:27159309"; splice_chain1 ""; transcript2_id "PAC:27159310"; splice_chain2 "35989564,35989506";
Chr05:1..40819286@	astalavista	as_event	2057473	2057682	.	-	.	as_code "1-2^ , 0"; transcript1_id "PAC:27148959"; splice_chain1 ""; transcript2_id "PAC:27148958"; splice_chain2 "2057682,2057473";
Chr05:1..40819286@	astalavista	as_event	2057473	2057685	.	-	.	as_code "1-2^ , 0"; transcript1_id "PAC:27148959"; splice_chain1 ""; transcript2_id "PAC:27148957"; splice_chain2 "2057685,2057473";
Chr01:1..52205531@	astalavista	as_event	7385867	7385998	.	-	.	as_code "1-2^ , 0"; transcript1_id "PAC:27163495"; splice_chain1 ""; transcript2_id "PAC:27163493"; splice_chain2 "7385998,7385867";
Chr01:1..52205531@	astalavista	as_event	6943705	6943806	.	+	.	as_code "1-2^ , 0"; transcript1_id "PAC:27162728"; splice_chain1 ""; transcript2_id "PAC:27162727"; splice_chain2 "6943705,6943806";
Chr01:1..52205531@	astalavista	as_event	6943410	6943485	.	+	.	as_code "1-2^ , 0"; transcript1_id "PAC:27162728"; splice_chain1 "6943410,6943485"; transcript2_id "PAC:27162726"; splice_chain2 "";
Chr01:1..52205531@	astalavista	as_event	6804001	6804111	.	+	.	as_code "1-2^ , 0"; transcript1_id "PAC:27164409"; splice_chain1 "6804001,6804111"; transcript2_id "PAC:27164408"; splice_chain2 "";
Chr01:1..52205531@	astalavista	as_event	6692498	6692532	.	-	.	as_code "1-2^ , 0"; transcript1_id "PAC:27164028"; splice_chain1 ""; transcript2_id "PAC:27164029"; splice_chain2 "6692532,6692498";
Chr01:1..52205531@	astalavista	as_event	6240915	6241003	.	+	.	as_code "1-2^ , 0"; transcript1_id "PAC:27163672"; splice_chain1 ""; transcript2_id "PAC:27163671"; splice_chain2 "6240915,6241003";
Chr07:1..51758522@	astalavista	as_event	36901507	36901634	.	+	.	as_code "1-2^ , 0"; transcript1_id "PAC:27160123"; splice_chain1 "36901507,36901634"; transcript2_id "PAC:27160122"; splice_chain2 "";
Chr05:1..40819286@	astalavista	as_event	788064	788120	.	-	.	as_code "1-2^ , 0"; transcript1_id "PAC:27149697"; splice_chain1 "788120,788064"; transcript2_id "PAC:27149698"; splice_chain2 "";
Chr07:1..51758522@	astalavista	as_event	37425885	37425986	.	+	.	as_code "1-2^ , 0"; transcript1_id "PAC:27160136"; splice_chain1 ""; transcript2_id "PAC:27160134"; splice_chain2 "37425885,37425986";
Chr01:1..52205531@	astalavista	as_event	5723495	5723538	.	+	.	as_code "1-2^ , 0"; transcript1_id "PAC:27162659"; splice_chain1 ""; transcript2_id "PAC:27162661"; splice_chain2 "5723495,5723538";
Chr05:1..40819286@	astalavista	as_event	234225	234246	.	-	.	as_code "1-2^ , 0"; transcript1_id "PAC:27150246"; splice_chain1 "234246,234225"; transcript2_id "PAC:27150247"; splice_chain2 "";
Chr05:1..40819286@	astalavista	as_event	242706	242816	.	-	.	as_code "1-2^ , 0"; transcript1_id "PAC:27149312"; splice_chain1 "242816,242706"; transcript2_id "PAC:27149311"; splice_chain2 "";
Chr01:1..52205531@	astalavista	as_event	4798341	4798396	.	+	.	as_code "1-2^ , 0"; transcript1_id "PAC:27162401"; splice_chain1 ""; transcript2_id "PAC:27162400"; splice_chain2 "4798341,4798396";
Chr01:1..52205531@	astalavista	as_event	51991330	51991771	.	-	.	as_code "1-2^ , 0"; transcript1_id "PAC:27163604"; splice_chain1 "51991771,51991330"; transcript2_id "PAC:27163603"; splice_chain2 "";
Chr05:1..40819286@	astalavista	as_event	122556	122645	.	+	.	as_code "1-2^ , 0"; transcript1_id "PAC:27149756"; splice_chain1 ""; transcript2_id "PAC:27149755"; splice_chain2 "122556,122645";
Chr08:1..59662532@	astalavista	as_event	1394151	1394223	.	-	.	as_code "1-2^ , 0"; transcript1_id "PAC:27156427"; splice_chain1 ""; transcript2_id "PAC:27156428"; splice_chain2 "1394223,1394151";
Chr09:1..37469608@	astalavista	as_event	12007387	12007431	.	-	.	as_code "1-2^ , 0"; transcript1_id "PAC:27147725"; splice_chain1 "12007431,12007387"; transcript2_id "PAC:27147724"; splice_chain2 "";
Chr09:1..37469608@	astalavista	as_event	11949590	11949676	.	-	.	as_code "1-2^ , 0"; transcript1_id "PAC:27145607"; splice_chain1 "11949676,11949590"; transcript2_id "PAC:27145608"; splice_chain2 "";
Chr01:1..52205531@	astalavista	as_event	51018106	51018171	.	-	.	as_code "1-2^ , 0"; transcript1_id "PAC:27162499"; splice_chain1 ""; transcript2_id "PAC:27162498"; splice_chain2 "51018171,51018106";
Chr08:1..59662532@	astalavista	as_event	842435	842527	.	+	.	as_code "1-2^ , 0"; transcript1_id "PAC:27154493"; splice_chain1 ""; transcript2_id "PAC:27154492"; splice_chain2 "842435,842527";
Chr09:1..37469608@	astalavista	as_event	12771952	12772065	.	-	.	as_code "1-2^ , 0"; transcript1_id "PAC:27147999"; splice_chain1 ""; transcript2_id "PAC:27147998"; splice_chain2 "12772065,12771952";
Chr09:1..37469608@	astalavista	as_event	12753363	12753388	.	+	.	as_code "1-2^ , 0"; transcript1_id "PAC:27146231"; splice_chain1 "12753363,12753388"; transcript2_id "PAC:27146230"; splice_chain2 "";
Chr09:1..37469608@	astalavista	as_event	12621286	12621330	.	-	.	as_code "1-2^ , 0"; transcript1_id "PAC:27147734"; splice_chain1 "12621330,12621286"; transcript2_id "PAC:27147733"; splice_chain2 "";
Chr01:1..52205531@	astalavista	as_event	51622441	51622478	.	+	.	as_code "1-2^ , 0"; transcript1_id "PAC:27162040"; splice_chain1 ""; transcript2_id "PAC:27162039"; splice_chain2 "51622441,51622478";
Chr09:1..37469608@	astalavista	as_event	14379843	14379909	.	-	.	as_code "1-2^ , 0"; transcript1_id "PAC:27145791"; splice_chain1 "14379909,14379843"; transcript2_id "PAC:27145792"; splice_chain2 "";
Chr09:1..37469608@	astalavista	as_event	14358662	14358793	.	+	.	as_code "1-2^ , 0"; transcript1_id "PAC:27147779"; splice_chain1 ""; transcript2_id "PAC:27147778"; splice_chain2 "14358662,14358793";
Chr01:1..52205531@	astalavista	as_event	48714850	48714981	.	+	.	as_code "1-2^ , 0"; transcript1_id "PAC:27163964"; splice_chain1 "48714850,48714981"; transcript2_id "PAC:27163965"; splice_chain2 "";
Chr01:1..52205531@	astalavista	as_event	48844628	48844711	.	-	.	as_code "1-2^ , 0"; transcript1_id "PAC:27163231"; splice_chain1 "48844711,48844628"; transcript2_id "PAC:27163232"; splice_chain2 "";
Chr09:1..37469608@	astalavista	as_event	13402702	13403000	.	-	.	as_code "1-2^ , 0"; transcript1_id "PAC:27145596"; splice_chain1 ""; transcript2_id "PAC:27145595"; splice_chain2 "13403000,13402702";
Chr09:1..37469608@	astalavista	as_event	13729145	13729216	.	-	.	as_code "1-2^ , 0"; transcript1_id "PAC:27147603"; splice_chain1 ""; transcript2_id "PAC:27147602"; splice_chain2 "13729216,13729145";
Chr01:1..52205531@	astalavista	as_event	49025624	49025647	.	+	.	as_code "1-2^ , 0"; transcript1_id "PAC:27162150"; splice_chain1 ""; transcript2_id "PAC:27162149"; splice_chain2 "49025624,49025647";
Chr01:1..52205531@	astalavista	as_event	49202111	49202177	.	-	.	as_code "1-2^ , 0"; transcript1_id "PAC:27164797"; splice_chain1 "49202177,49202111"; transcript2_id "PAC:27164796"; splice_chain2 "";
Chr01:1..52205531@	astalavista	as_event	48895124	48895183	.	-	.	as_code "1-2^ , 0"; transcript1_id "PAC:27162056"; splice_chain1 "48895183,48895124"; transcript2_id "PAC:27162057"; splice_chain2 "";
Chr01:1..52205531@	astalavista	as_event	48965865	48966010	.	+	.	as_code "1-2^ , 0"; transcript1_id "PAC:27164238"; splice_chain1 ""; transcript2_id "PAC:27164239"; splice_chain2 "48965865,48966010";
Chr10:1..43275151@	astalavista	as_event	41974348	41975095	.	+	.	as_code "1-2^ , 0"; transcript1_id "PAC:27140411"; splice_chain1 ""; transcript2_id "PAC:27140412"; splice_chain2 "41974348,41975095";
Chr10:1..43275151@	astalavista	as_event	42020697	42020837	.	+	.	as_code "1-2^ , 0"; transcript1_id "PAC:27141343"; splice_chain1 "42020697,42020837"; transcript2_id "PAC:27141344"; splice_chain2 "";
Chr10:1..43275151@	astalavista	as_event	42105297	42105353	.	+	.	as_code "1-2^ , 0"; transcript1_id "PAC:27140980"; splice_chain1 "42105297,42105353"; transcript2_id "PAC:27140981"; splice_chain2 "";
Chr10:1..43275151@	astalavista	as_event	42423359	42423465	.	+	.	as_code "1-2^ , 0"; transcript1_id "PAC:27141082"; splice_chain1 "42423359,42423465"; transcript2_id "PAC:27141081"; splice_chain2 "";
Chr01:1..52205531@	astalavista	as_event	49605515	49605571	.	-	.	as_code "1-2^ , 0"; transcript1_id "PAC:27163343"; splice_chain1 ""; transcript2_id "PAC:27163345"; splice_chain2 "49605571,49605515";
Chr01:1..52205531@	astalavista	as_event	49605727	49605831	.	-	.	as_code "1-2^ , 0"; transcript1_id "PAC:27163344"; splice_chain1 "49605831,49605727"; transcript2_id "PAC:27163345"; splice_chain2 "";
Chr01:1..52205531@	astalavista	as_event	49995372	49995455	.	+	.	as_code "1-2^ , 0"; transcript1_id "PAC:27163823"; splice_chain1 "49995372,49995455"; transcript2_id "PAC:27163824"; splice_chain2 "";
Chr01:1..52205531@	astalavista	as_event	49970156	49970196	.	-	.	as_code "1-2^ , 0"; transcript1_id "PAC:27162363"; splice_chain1 "49970196,49970156"; transcript2_id "PAC:27162362"; splice_chain2 "";
Chr10:1..43275151@	astalavista	as_event	41812482	41812573	.	+	.	as_code "1-2^ , 0"; transcript1_id "PAC:27141519"; splice_chain1 ""; transcript2_id "PAC:27141517"; splice_chain2 "41812482,41812573";
Chr09:1..37469608@	astalavista	as_event	16817961	16818057	.	-	.	as_code "1-2^ , 0"; transcript1_id "PAC:27147200"; splice_chain1 "16818057,16817961"; transcript2_id "PAC:27147199"; splice_chain2 "";
Chr09:1..37469608@	astalavista	as_event	17062313	17062372	.	+	.	as_code "1-2^ , 0"; transcript1_id "PAC:27147700"; splice_chain1 ""; transcript2_id "PAC:27147699"; splice_chain2 "17062313,17062372";
Chr05:1..40819286@	astalavista	as_event	39560224	39560284	.	+	.	as_code "1-2^ , 0"; transcript1_id "PAC:27150460"; splice_chain1 ""; transcript2_id "PAC:27150461"; splice_chain2 "39560224,39560284";
Chr09:1..37469608@	astalavista	as_event	16234167	16234331	.	+	.	as_code "1-2^ , 0"; transcript1_id "PAC:27148066"; splice_chain1 ""; transcript2_id "PAC:27148065"; splice_chain2 "16234167,16234331";
Chr09:1..37469608@	astalavista	as_event	16381262	16381326	.	-	.	as_code "1-2^ , 0"; transcript1_id "PAC:27145652"; splice_chain1 "16381326,16381262"; transcript2_id "PAC:27145653"; splice_chain2 "";
Chr04:1..45960019@	astalavista	as_event	34730902	34730978	.	-	.	as_code "1-2^ , 0"; transcript1_id "PAC:27157531"; splice_chain1 "34730978,34730902"; transcript2_id "PAC:27157532"; splice_chain2 "";
Chr10:1..43275151@	astalavista	as_event	40508709	40508765	.	+	.	as_code "1-2^ , 0"; transcript1_id "PAC:27141539"; splice_chain1 ""; transcript2_id "PAC:27141538"; splice_chain2 "40508709,40508765";
Chr05:1..40819286@	astalavista	as_event	38020550	38020660	.	-	.	as_code "1-2^ , 0"; transcript1_id "PAC:27149716"; splice_chain1 "38020660,38020550"; transcript2_id "PAC:27149717"; splice_chain2 "";
Chr05:1..40819286@	astalavista	as_event	38008147	38008203	.	-	.	as_code "1-2^ , 0"; transcript1_id "PAC:27148491"; splice_chain1 ""; transcript2_id "PAC:27148492"; splice_chain2 "38008203,38008147";
Chr05:1..40819286@	astalavista	as_event	38053920	38053977	.	-	.	as_code "1-2^ , 0"; transcript1_id "PAC:27148607"; splice_chain1 ""; transcript2_id "PAC:27148606"; splice_chain2 "38053977,38053920";
Chr05:1..40819286@	astalavista	as_event	38739935	38740061	.	-	.	as_code "1-2^ , 0"; transcript1_id "PAC:27150092"; splice_chain1 "38740061,38739935"; transcript2_id "PAC:27150093"; splice_chain2 "";
Chr01:1..52205531@	astalavista	as_event	47884152	47884221	.	-	.	as_code "1-2^ , 0"; transcript1_id "PAC:27164221"; splice_chain1 ""; transcript2_id "PAC:27164220"; splice_chain2 "47884221,47884152";
Chr01:1..52205531@	astalavista	as_event	47789742	47789747	.	+	.	as_code "1-2^ , 0"; transcript1_id "PAC:27162295"; splice_chain1 "47789742,47789747"; transcript2_id "PAC:27162297"; splice_chain2 "";
Chr05:1..40819286@	astalavista	as_event	38114500	38114584	.	-	.	as_code "1-2^ , 0"; transcript1_id "PAC:27149727"; splice_chain1 "38114584,38114500"; transcript2_id "PAC:27149726"; splice_chain2 "";
Chr05:1..40819286@	astalavista	as_event	38168480	38168539	.	+	.	as_code "1-2^ , 0"; transcript1_id "PAC:27150359"; splice_chain1 ""; transcript2_id "PAC:27150360"; splice_chain2 "38168480,38168539";
Chr05:1..40819286@	astalavista	as_event	38168268	38168377	.	+	.	as_code "1-2^ , 0"; transcript1_id "PAC:27150359"; splice_chain1 "38168268,38168377"; transcript2_id "PAC:27150361"; splice_chain2 "";
Chr05:1..40819286@	astalavista	as_event	38145278	38145377	.	-	.	as_code "1-2^ , 0"; transcript1_id "PAC:27149536"; splice_chain1 "38145377,38145278"; transcript2_id "PAC:27149533"; splice_chain2 "";
Chr01:1..52205531@	astalavista	as_event	48270460	48270585	.	-	.	as_code "1-2^ , 0"; transcript1_id "PAC:27164419"; splice_chain1 "48270585,48270460"; transcript2_id "PAC:27164420"; splice_chain2 "";
Chr10:1..43275151@	astalavista	as_event	38896216	38896278	.	+	.	as_code "1-2^ , 0"; transcript1_id "PAC:27140982"; splice_chain1 ""; transcript2_id "PAC:27140983"; splice_chain2 "38896216,38896278";
Chr09:1..37469608@	astalavista	as_event	19882992	19883048	.	+	.	as_code "1-2^ , 0"; transcript1_id "PAC:27146006"; splice_chain1 ""; transcript2_id "PAC:27146002"; splice_chain2 "19882992,19883048";
Chr09:1..37469608@	astalavista	as_event	20339354	20339413	.	+	.	as_code "1-2^ , 0"; transcript1_id "PAC:27146832"; splice_chain1 ""; transcript2_id "PAC:27146833"; splice_chain2 "20339354,20339413";
Chr09:1..37469608@	astalavista	as_event	20050537	20050638	.	-	.	as_code "1-2^ , 0"; transcript1_id "PAC:27145668"; splice_chain1 ""; transcript2_id "PAC:27145667"; splice_chain2 "20050638,20050537";
Chr05:1..40819286@	astalavista	as_event	37585059	37585157	.	-	.	as_code "1-2^ , 0"; transcript1_id "PAC:27149010"; splice_chain1 ""; transcript2_id "PAC:27149006"; splice_chain2 "37585157,37585059";
Chr05:1..40819286@	astalavista	as_event	37583912	37583956	.	-	.	as_code "1-2^ , 0"; transcript1_id "PAC:27149010"; splice_chain1 ""; transcript2_id "PAC:27149006"; splice_chain2 "37583956,37583912";
Chr05:1..40819286@	astalavista	as_event	37503685	37503723	.	+	.	as_code "1-2^ , 0"; transcript1_id "PAC:27150322"; splice_chain1 ""; transcript2_id "PAC:27150321"; splice_chain2 "37503685,37503723";
Chr05:1..40819286@	astalavista	as_event	37447946	37447978	.	+	.	as_code "1-2^ , 0"; transcript1_id "PAC:27150241"; splice_chain1 ""; transcript2_id "PAC:27150240"; splice_chain2 "37447946,37447978";
Chr09:1..37469608@	astalavista	as_event	19704825	19704953	.	+	.	as_code "1-2^ , 0"; transcript1_id "PAC:27146603"; splice_chain1 ""; transcript2_id "PAC:27146604"; splice_chain2 "19704825,19704953";
Chr05:1..40819286@	astalavista	as_event	37965461	37965544	.	-	.	as_code "1-2^ , 0"; transcript1_id "PAC:27149471"; splice_chain1 "37965544,37965461"; transcript2_id "PAC:27149472"; splice_chain2 "";
Chr10:1..43275151@	astalavista	as_event	39641324	39641398	.	-	.	as_code "1-2^ , 0"; transcript1_id "PAC:27140234"; splice_chain1 ""; transcript2_id "PAC:27140235"; splice_chain2 "39641398,39641324";
Chr09:1..37469608@	astalavista	as_event	21431798	21431946	.	+	.	as_code "1-2^ , 0"; transcript1_id "PAC:27147452"; splice_chain1 "21431798,21431946"; transcript2_id "PAC:27147451"; splice_chain2 "";
Chr09:1..37469608@	astalavista	as_event	21735017	21735097	.	+	.	as_code "1-2^ , 0"; transcript1_id "PAC:27146227"; splice_chain1 "21735017,21735097"; transcript2_id "PAC:27146228"; splice_chain2 "";
Chr09:1..37469608@	astalavista	as_event	22405150	22405192	.	+	.	as_code "1-2^ , 0"; transcript1_id "PAC:27145274"; splice_chain1 ""; transcript2_id "PAC:27145273"; splice_chain2 "22405150,22405192";
Chr09:1..37469608@	astalavista	as_event	22147819	22147900	.	+	.	as_code "1-2^ , 0"; transcript1_id "PAC:27146533"; splice_chain1 "22147819,22147900"; transcript2_id "PAC:27146534"; splice_chain2 "";
Chr04:1..45960019@	astalavista	as_event	42653516	42653617	.	-	.	as_code "1-2^ , 0"; transcript1_id "PAC:27158433"; splice_chain1 ""; transcript2_id "PAC:27158434"; splice_chain2 "42653617,42653516";
Chr04:1..45960019@	astalavista	as_event	42645960	42646066	.	+	.	as_code "1-2^ , 0"; transcript1_id "PAC:27158034"; splice_chain1 "42645960,42646066"; transcript2_id "PAC:27158035"; splice_chain2 "";
Chr03:1..52284309@	astalavista	as_event	37291880	37291976	.	+	.	as_code "1-2^ , 0"; transcript1_id "PAC:27144763"; splice_chain1 ""; transcript2_id "PAC:27144762"; splice_chain2 "37291880,37291976";
Chr06:1..31977256@	astalavista	as_event	20212261	20212340	.	+	.	as_code "1-2^ , 0"; transcript1_id "PAC:27166698"; splice_chain1 "20212261,20212340"; transcript2_id "PAC:27166699"; splice_chain2 "";
Chr03:1..52284309@	astalavista	as_event	38320463	38320537	.	-	.	as_code "1-2^ , 0"; transcript1_id "PAC:27143572"; splice_chain1 "38320537,38320463"; transcript2_id "PAC:27143573"; splice_chain2 "";
Chr08:1..59662532@	astalavista	as_event	54459210	54459502	.	+	.	as_code "1-2^ , 0"; transcript1_id "PAC:27154827"; splice_chain1 "54459210,54459502"; transcript2_id "PAC:27154826"; splice_chain2 "";
Chr04:1..45960019@	astalavista	as_event	43732961	43733008	.	-	.	as_code "1-2^ , 0"; transcript1_id "PAC:27157147"; splice_chain1 ""; transcript2_id "PAC:27157146"; splice_chain2 "43733008,43732961";
Chr04:1..45960019@	astalavista	as_event	43729599	43729652	.	-	.	as_code "1-2^ , 0"; transcript1_id "PAC:27157147"; splice_chain1 ""; transcript2_id "PAC:27157146"; splice_chain2 "43729652,43729599";
Chr07:1..51758522@	astalavista	as_event	1514953	1515515	.	-	.	as_code "1-2^ , 0"; transcript1_id "PAC:27160621"; splice_chain1 ""; transcript2_id "PAC:27160618"; splice_chain2 "1515515,1514953";
Chr08:1..59662532@	astalavista	as_event	54044275	54044465	.	+	.	as_code "1-2^ , 0"; transcript1_id "PAC:27155732"; splice_chain1 "54044275,54044465"; transcript2_id "PAC:27155733"; splice_chain2 "";
Chr08:1..59662532@	astalavista	as_event	55855944	55856015	.	-	.	as_code "1-2^ , 0"; transcript1_id "PAC:27153890"; splice_chain1 ""; transcript2_id "PAC:27153889"; splice_chain2 "55856015,55855944";
Chr08:1..59662532@	astalavista	as_event	55853862	55853930	.	-	.	as_code "1-2^ , 0"; transcript1_id "PAC:27153890"; splice_chain1 ""; transcript2_id "PAC:27153889"; splice_chain2 "55853930,55853862";
Chr08:1..59662532@	astalavista	as_event	55849402	55849453	.	-	.	as_code "1-2^ , 0"; transcript1_id "PAC:27153890"; splice_chain1 ""; transcript2_id "PAC:27153889"; splice_chain2 "55849453,55849402";
Chr07:1..51758522@	astalavista	as_event	968061	968147	.	-	.	as_code "1-2^ , 0"; transcript1_id "PAC:27161320"; splice_chain1 "968147,968061"; transcript2_id "PAC:27161321"; splice_chain2 "";
Chr04:1..45960019@	astalavista	as_event	41390011	41390079	.	-	.	as_code "1-2^ , 0"; transcript1_id "PAC:27156480"; splice_chain1 ""; transcript2_id "PAC:27156479"; splice_chain2 "41390079,41390011";
Chr04:1..45960019@	astalavista	as_event	41390585	41390665	.	-	.	as_code "1-2^ , 0"; transcript1_id "PAC:27156481"; splice_chain1 ""; transcript2_id "PAC:27156479"; splice_chain2 "41390665,41390585";
Chr04:1..45960019@	astalavista	as_event	41383537	41383638	.	-	.	as_code "1-2^ , 0"; transcript1_id "PAC:27156482"; splice_chain1 ""; transcript2_id "PAC:27156480"; splice_chain2 "41383638,41383537";
Chr04:1..45960019@	astalavista	as_event	40930210	40930263	.	+	.	as_code "1-2^ , 0"; transcript1_id "PAC:27156573"; splice_chain1 "40930210,40930263"; transcript2_id "PAC:27156574"; splice_chain2 "";
Chr04:1..45960019@	astalavista	as_event	41865514	41865744	.	-	.	as_code "1-2^ , 0"; transcript1_id "PAC:27158287"; splice_chain1 ""; transcript2_id "PAC:27158286"; splice_chain2 "41865744,41865514";
Chr03:1..52284309@	astalavista	as_event	39883755	39884047	.	-	.	as_code "1-2^ , 0"; transcript1_id "PAC:27145155"; splice_chain1 "39884047,39883755"; transcript2_id "PAC:27145153"; splice_chain2 "";
Chr03:1..52284309@	astalavista	as_event	39883755	39883941	.	-	.	as_code "1-2^ , 0"; transcript1_id "PAC:27145154"; splice_chain1 "39883941,39883755"; transcript2_id "PAC:27145153"; splice_chain2 "";
Chr08:1..59662532@	astalavista	as_event	55524112	55524173	.	+	.	as_code "1-2^ , 0"; transcript1_id "PAC:27155395"; splice_chain1 ""; transcript2_id "PAC:27155394"; splice_chain2 "55524112,55524173";
Chr03:1..52284309@	astalavista	as_event	39543977	39544122	.	+	.	as_code "1-2^ , 0"; transcript1_id "PAC:27144329"; splice_chain1 ""; transcript2_id "PAC:27144333"; splice_chain2 "39543977,39544122";
Chr04:1..45960019@	astalavista	as_event	41952708	41952998	.	+	.	as_code "1-2^ , 0"; transcript1_id "PAC:27157942"; splice_chain1 ""; transcript2_id "PAC:27157941"; splice_chain2 "41952708,41952998";
Chr08:1..59662532@	astalavista	as_event	54757816	54757886	.	-	.	as_code "1-2^ , 0"; transcript1_id "PAC:27154380"; splice_chain1 ""; transcript2_id "PAC:27154381"; splice_chain2 "54757886,54757816";
Chr08:1..59662532@	astalavista	as_event	55307242	55307362	.	+	.	as_code "1-2^ , 0"; transcript1_id "PAC:27155708"; splice_chain1 ""; transcript2_id "PAC:27155709"; splice_chain2 "55307242,55307362";
Chr06:1..31977256@	astalavista	as_event	21586629	21586673	.	+	.	as_code "1-2^ , 0"; transcript1_id "PAC:27166239"; splice_chain1 "21586629,21586673"; transcript2_id "PAC:27166240"; splice_chain2 "";
Chr07:1..51758522@	astalavista	as_event	26630	26671	.	+	.	as_code "1-2^ , 0"; transcript1_id "PAC:27160040"; splice_chain1 ""; transcript2_id "PAC:27160039"; splice_chain2 "26630,26671";
Chr06:1..31977256@	astalavista	as_event	22040372	22040484	.	-	.	as_code "1-2^ , 0"; transcript1_id "PAC:27165183"; splice_chain1 ""; transcript2_id "PAC:27165184"; splice_chain2 "22040484,22040372";
Chr07:1..51758522@	astalavista	as_event	284383	284410	.	-	.	as_code "1-2^ , 0"; transcript1_id "PAC:27161232"; splice_chain1 ""; transcript2_id "PAC:27161233"; splice_chain2 "284410,284383";
Chr07:1..51758522@	astalavista	as_event	407300	407419	.	+	.	as_code "1-2^ , 0"; transcript1_id "PAC:27158973"; splice_chain1 "407300,407419"; transcript2_id "PAC:27158974"; splice_chain2 "";
Chr07:1..51758522@	astalavista	as_event	408036	408227	.	+	.	as_code "1-2^ , 0"; transcript1_id "PAC:27158973"; splice_chain1 ""; transcript2_id "PAC:27158972"; splice_chain2 "408036,408227";
Chr03:1..52284309@	astalavista	as_event	39959922	39959978	.	+	.	as_code "1-2^ , 0"; transcript1_id "PAC:27142626"; splice_chain1 ""; transcript2_id "PAC:27142625"; splice_chain2 "39959922,39959978";
Chr03:1..52284309@	astalavista	as_event	39968057	39968226	.	+	.	as_code "1-2^ , 0"; transcript1_id "PAC:27142551"; splice_chain1 "39968057,39968226"; transcript2_id "PAC:27142550"; splice_chain2 "";
Chr03:1..52284309@	astalavista	as_event	40053264	40053363	.	+	.	as_code "1-2^ , 0"; transcript1_id "PAC:27143992"; splice_chain1 ""; transcript2_id "PAC:27143991"; splice_chain2 "40053264,40053363";
Chr04:1..45960019@	astalavista	as_event	40273682	40273850	.	+	.	as_code "1-2^ , 0"; transcript1_id "PAC:27157223"; splice_chain1 "40273682,40273850"; transcript2_id "PAC:27157222"; splice_chain2 "";
Chr08:1..59662532@	astalavista	as_event	52188248	52188298	.	-	.	as_code "1-2^ , 0"; transcript1_id "PAC:27153543"; splice_chain1 ""; transcript2_id "PAC:27153542"; splice_chain2 "52188298,52188248";
Chr03:1..52284309@	astalavista	as_event	40595653	40595767	.	+	.	as_code "1-2^ , 0"; transcript1_id "PAC:27144887"; splice_chain1 "40595653,40595767"; transcript2_id "PAC:27144886"; splice_chain2 "";
Chr08:1..59662532@	astalavista	as_event	51599743	51599783	.	-	.	as_code "1-2^ , 0"; transcript1_id "PAC:27155766"; splice_chain1 ""; transcript2_id "PAC:27155765"; splice_chain2 "51599783,51599743";
Chr03:1..52284309@	astalavista	as_event	40863773	40863809	.	+	.	as_code "1-2^ , 0"; transcript1_id "PAC:27143048"; splice_chain1 ""; transcript2_id "PAC:27143047"; splice_chain2 "40863773,40863809";
Chr05:1..40819286@	astalavista	as_event	39830849	39830910	.	+	.	as_code "1-2^ , 0"; transcript1_id "PAC:27148915"; splice_chain1 ""; transcript2_id "PAC:27148917"; splice_chain2 "39830849,39830910";
Chr06:1..31977256@	astalavista	as_event	20526479	20526607	.	-	.	as_code "1-2^ , 0"; transcript1_id "PAC:27166719"; splice_chain1 "20526607,20526479"; transcript2_id "PAC:27166718"; splice_chain2 "";
Chr05:1..40819286@	astalavista	as_event	39960929	39961033	.	-	.	as_code "1-2^ , 0"; transcript1_id "PAC:27149066"; splice_chain1 "39961033,39960929"; transcript2_id "PAC:27149068"; splice_chain2 "";
Chr06:1..31977256@	astalavista	as_event	20816662	20816812	.	-	.	as_code "1-2^ , 0"; transcript1_id "PAC:27165210"; splice_chain1 "20816812,20816662"; transcript2_id "PAC:27165209"; splice_chain2 "";
Chr04:1..45960019@	astalavista	as_event	37733869	37733968	.	-	.	as_code "1-2^ , 0"; transcript1_id "PAC:27157830"; splice_chain1 "37733968,37733869"; transcript2_id "PAC:27157833"; splice_chain2 "";
Chr04:1..45960019@	astalavista	as_event	37733250	37733363	.	-	.	as_code "1-2^ , 0"; transcript1_id "PAC:27157830"; splice_chain1 "37733363,37733250"; transcript2_id "PAC:27157833"; splice_chain2 "";
Chr04:1..45960019@	astalavista	as_event	37133607	37133653	.	-	.	as_code "1-2^ , 0"; transcript1_id "PAC:27157738"; splice_chain1 ""; transcript2_id "PAC:27157737"; splice_chain2 "37133653,37133607";
Chr05:1..40819286@	astalavista	as_event	40351927	40351985	.	+	.	as_code "1-2^ , 0"; transcript1_id "PAC:27148515"; splice_chain1 ""; transcript2_id "PAC:27148514"; splice_chain2 "40351927,40351985";
Chr04:1..45960019@	astalavista	as_event	36923120	36923174	.	-	.	as_code "1-2^ , 0"; transcript1_id "PAC:27156980"; splice_chain1 ""; transcript2_id "PAC:27156982"; splice_chain2 "36923174,36923120";
Chr03:1..52284309@	astalavista	as_event	42066510	42066702	.	-	.	as_code "1-2^ , 0"; transcript1_id "PAC:27143553"; splice_chain1 ""; transcript2_id "PAC:27143552"; splice_chain2 "42066702,42066510";
Chr08:1..59662532@	astalavista	as_event	52479616	52479727	.	-	.	as_code "1-2^ , 0"; transcript1_id "PAC:27153911"; splice_chain1 ""; transcript2_id "PAC:27153910"; splice_chain2 "52479727,52479616";
Chr03:1..52284309@	astalavista	as_event	41357650	41357718	.	+	.	as_code "1-2^ , 0"; transcript1_id "PAC:27142146"; splice_chain1 ""; transcript2_id "PAC:27142144"; splice_chain2 "41357650,41357718";
Chr03:1..52284309@	astalavista	as_event	41357212	41357256	.	+	.	as_code "1-2^ , 0"; transcript1_id "PAC:27142145"; splice_chain1 ""; transcript2_id "PAC:27142144"; splice_chain2 "41357212,41357256";
Chr06:1..31977256@	astalavista	as_event	21424951	21425175	.	-	.	as_code "1-2^ , 0"; transcript1_id "PAC:27165708"; splice_chain1 "21425175,21424951"; transcript2_id "PAC:27165709"; splice_chain2 "";
Chr06:1..31977256@	astalavista	as_event	21438939	21439020	.	-	.	as_code "1-2^ , 0"; transcript1_id "PAC:27165128"; splice_chain1 ""; transcript2_id "PAC:27165127"; splice_chain2 "21439020,21438939";
Chr03:1..52284309@	astalavista	as_event	29750975	29751094	.	-	.	as_code "1-2^ , 0"; transcript1_id "PAC:27142602"; splice_chain1 "29751094,29750975"; transcript2_id "PAC:27142603"; splice_chain2 "";
Chr03:1..52284309@	astalavista	as_event	29750975	29751028	.	-	.	as_code "1-2^ , 0"; transcript1_id "PAC:27142603"; splice_chain1 ""; transcript2_id "PAC:27142601"; splice_chain2 "29751028,29750975";
Chr10:1..43275151@	astalavista	as_event	1578450	1578674	.	+	.	as_code "1-2^ , 0"; transcript1_id "PAC:27141599"; splice_chain1 ""; transcript2_id "PAC:27141598"; splice_chain2 "1578450,1578674";
Chr10:1..43275151@	astalavista	as_event	1217923	1217951	.	+	.	as_code "1-2^ , 0"; transcript1_id "PAC:27140508"; splice_chain1 "1217923,1217951"; transcript2_id "PAC:27140507"; splice_chain2 "";
Chr03:1..52284309@	astalavista	as_event	32597656	32597766	.	+	.	as_code "1-2^ , 0"; transcript1_id "PAC:27143584"; splice_chain1 "32597656,32597766"; transcript2_id "PAC:27143585"; splice_chain2 "";
Chr03:1..52284309@	astalavista	as_event	32473370	32473424	.	-	.	as_code "1-2^ , 0"; transcript1_id "PAC:27142899"; splice_chain1 "32473424,32473370"; transcript2_id "PAC:27142901"; splice_chain2 "";
Chr11:1..50367376@	astalavista	as_event	31892287	31892351	.	+	.	as_code "1-2^ , 0"; transcript1_id "PAC:27151736"; splice_chain1 "31892287,31892351"; transcript2_id "PAC:27151735"; splice_chain2 "";
Chr03:1..52284309@	astalavista	as_event	32292794	32292874	.	+	.	as_code "1-2^ , 0"; transcript1_id "PAC:27143010"; splice_chain1 ""; transcript2_id "PAC:27143009"; splice_chain2 "32292794,32292874";
Chr03:1..52284309@	astalavista	as_event	31849854	31850008	.	-	.	as_code "1-2^ , 0"; transcript1_id "PAC:27143554"; splice_chain1 "31850008,31849854"; transcript2_id "PAC:27143555"; splice_chain2 "";
Chr09:1..37469608@	astalavista	as_event	37193107	37193132	.	+	.	as_code "1-2^ , 0"; transcript1_id "PAC:27145322"; splice_chain1 "37193107,37193132"; transcript2_id "PAC:27145321"; splice_chain2 "";
Chr09:1..37469608@	astalavista	as_event	37301887	37302219	.	+	.	as_code "1-2^ , 0"; transcript1_id "PAC:27146463"; splice_chain1 "37301887,37302219"; transcript2_id "PAC:27146461"; splice_chain2 "";
Chr09:1..37469608@	astalavista	as_event	37301763	37301862	.	+	.	as_code "1-2^ , 0"; transcript1_id "PAC:27146462"; splice_chain1 "37301763,37301862"; transcript2_id "PAC:27146461"; splice_chain2 "";
Chr07:1..51758522@	astalavista	as_event	4596595	4596744	.	-	.	as_code "1-2^ , 0"; transcript1_id "PAC:27159688"; splice_chain1 "4596744,4596595"; transcript2_id "PAC:27159690"; splice_chain2 "";
Chr10:1..43275151@	astalavista	as_event	443246	443323	.	+	.	as_code "1-2^ , 0"; transcript1_id "PAC:27139881"; splice_chain1 ""; transcript2_id "PAC:27139880"; splice_chain2 "443246,443323";
Chr11:1..50367376@	astalavista	as_event	29567694	29567815	.	-	.	as_code "1-2^ , 0"; transcript1_id "PAC:27152416"; splice_chain1 ""; transcript2_id "PAC:27152415"; splice_chain2 "29567815,29567694";
Chr11:1..50367376@	astalavista	as_event	27401710	27401792	.	+	.	as_code "1-2^ , 0"; transcript1_id "PAC:27151273"; splice_chain1 ""; transcript2_id "PAC:27151272"; splice_chain2 "27401710,27401792";
Chr08:1..59662532@	astalavista	as_event	4321581	4322128	.	+	.	as_code "1-2^ , 0"; transcript1_id "PAC:27153088"; splice_chain1 ""; transcript2_id "PAC:27153087"; splice_chain2 "4321581,4322128";
Chr08:1..59662532@	astalavista	as_event	3938854	3938907	.	-	.	as_code "1-2^ , 0"; transcript1_id "PAC:27154609"; splice_chain1 "3938907,3938854"; transcript2_id "PAC:27154610"; splice_chain2 "";
Chr07:1..51758522@	astalavista	as_event	3846908	3846974	.	+	.	as_code "1-2^ , 0"; transcript1_id "PAC:27159140"; splice_chain1 ""; transcript2_id "PAC:27159141"; splice_chain2 "3846908,3846974";
Chr07:1..51758522@	astalavista	as_event	3799645	3799712	.	-	.	as_code "1-2^ , 0"; transcript1_id "PAC:27161465"; splice_chain1 ""; transcript2_id "PAC:27161466"; splice_chain2 "3799712,3799645";
Chr07:1..51758522@	astalavista	as_event	3333658	3333675	.	+	.	as_code "1-2^ , 0"; transcript1_id "PAC:27161046"; splice_chain1 "3333658,3333675"; transcript2_id "PAC:27161048"; splice_chain2 "";
Chr07:1..51758522@	astalavista	as_event	3453888	3453983	.	+	.	as_code "1-2^ , 0"; transcript1_id "PAC:27158899"; splice_chain1 "3453888,3453983"; transcript2_id "PAC:27158900"; splice_chain2 "";
Chr11:1..50367376@	astalavista	as_event	33794888	33795022	.	+	.	as_code "1-2^ , 0"; transcript1_id "PAC:27152062"; splice_chain1 "33794888,33795022"; transcript2_id "PAC:27152063"; splice_chain2 "";
Chr11:1..50367376@	astalavista	as_event	34742129	34742374	.	+	.	as_code "1-2^ , 0"; transcript1_id "PAC:27152201"; splice_chain1 ""; transcript2_id "PAC:27152200"; splice_chain2 "34742129,34742374";
Chr11:1..50367376@	astalavista	as_event	35152912	35153157	.	+	.	as_code "1-2^ , 0"; transcript1_id "PAC:27152042"; splice_chain1 ""; transcript2_id "PAC:27152041"; splice_chain2 "35152912,35153157";
Chr11:1..50367376@	astalavista	as_event	35280002	35280217	.	+	.	as_code "1-2^ , 0"; transcript1_id "PAC:27150544"; splice_chain1 "35280002,35280217"; transcript2_id "PAC:27150545"; splice_chain2 "";
Chr03:1..52284309@	astalavista	as_event	35207882	35208009	.	+	.	as_code "1-2^ , 0"; transcript1_id "PAC:27142018"; splice_chain1 ""; transcript2_id "PAC:27142016"; splice_chain2 "35207882,35208009";
Chr11:1..50367376@	astalavista	as_event	41246191	41246383	.	-	.	as_code "1-2^ , 0"; transcript1_id "PAC:27150780"; splice_chain1 "41246383,41246191"; transcript2_id "PAC:27150781"; splice_chain2 "";
Chr11:1..50367376@	astalavista	as_event	42418226	42418443	.	+	.	as_code "1-2^ , 0"; transcript1_id "PAC:27151480"; splice_chain1 ""; transcript2_id "PAC:27151479"; splice_chain2 "42418226,42418443";
Chr11:1..50367376@	astalavista	as_event	42053915	42053942	.	+	.	as_code "1-2^ , 0"; transcript1_id "PAC:27152486"; splice_chain1 "42053915,42053942"; transcript2_id "PAC:27152485"; splice_chain2 "";
Chr03:1..52284309@	astalavista	as_event	36200927	36201003	.	+	.	as_code "1-2^ , 0"; transcript1_id "PAC:27144685"; splice_chain1 "36200927,36201003"; transcript2_id "PAC:27144686"; splice_chain2 "";
Chr09:1..37469608@	astalavista	as_event	10152233	10152396	.	-	.	as_code "1-2^ , 0"; transcript1_id "PAC:27148287"; splice_chain1 ""; transcript2_id "PAC:27148288"; splice_chain2 "10152396,10152233";
Chr09:1..37469608@	astalavista	as_event	10536008	10536103	.	+	.	as_code "1-2^ , 0"; transcript1_id "PAC:27148060"; splice_chain1 "10536008,10536103"; transcript2_id "PAC:27148058"; splice_chain2 "";
Chr09:1..37469608@	astalavista	as_event	10535901	10536103	.	+	.	as_code "1-2^ , 0"; transcript1_id "PAC:27148058"; splice_chain1 ""; transcript2_id "PAC:27148059"; splice_chain2 "10535901,10536103";
Chr09:1..37469608@	astalavista	as_event	10657901	10657993	.	-	.	as_code "1-2^ , 0"; transcript1_id "PAC:27146127"; splice_chain1 "10657993,10657901"; transcript2_id "PAC:27146132"; splice_chain2 "";
Chr09:1..37469608@	astalavista	as_event	10657733	10657816	.	-	.	as_code "1-2^ , 0"; transcript1_id "PAC:27146133"; splice_chain1 ""; transcript2_id "PAC:27146132"; splice_chain2 "10657816,10657733";
Chr09:1..37469608@	astalavista	as_event	10656869	10656949	.	-	.	as_code "1-2^ , 0"; transcript1_id "PAC:27146127"; splice_chain1 "10656949,10656869"; transcript2_id "PAC:27146132"; splice_chain2 "";
Chr09:1..37469608@	astalavista	as_event	10656272	10656358	.	-	.	as_code "1-2^ , 0"; transcript1_id "PAC:27146127"; splice_chain1 "10656358,10656272"; transcript2_id "PAC:27146130"; splice_chain2 "";
Chr08:1..59662532@	astalavista	as_event	2588907	2589038	.	+	.	as_code "1-2^ , 0"; transcript1_id "PAC:27154639"; splice_chain1 "2588907,2589038"; transcript2_id "PAC:27154640"; splice_chain2 "";
Chr11:1..50367376@	astalavista	as_event	39872656	39872806	.	-	.	as_code "1-2^ , 0"; transcript1_id "PAC:27152081"; splice_chain1 "39872806,39872656"; transcript2_id "PAC:27152083"; splice_chain2 "";
Chr08:1..59662532@	astalavista	as_event	2411056	2411135	.	-	.	as_code "1-2^ , 0"; transcript1_id "PAC:27154910"; splice_chain1 ""; transcript2_id "PAC:27154911"; splice_chain2 "2411135,2411056";
Chr08:1..59662532@	astalavista	as_event	57585854	57585866	.	+	.	as_code "1^ , 2^"; transcript1_id "PAC:27156362"; splice_chain1 "57585854"; transcript2_id "PAC:27156361"; splice_chain2 "57585866";
Chr08:1..59662532@	astalavista	as_event	57789739	57789913	.	+	.	as_code "1^ , 2^"; transcript1_id "PAC:27156357"; splice_chain1 "57789913"; transcript2_id "PAC:27156356"; splice_chain2 "57789739";
Chr08:1..59662532@	astalavista	as_event	57785082	57785088	.	+	.	as_code "1^ , 2^"; transcript1_id "PAC:27153685"; splice_chain1 "57785082"; transcript2_id "PAC:27153684"; splice_chain2 "57785088";
Chr08:1..59662532@	astalavista	as_event	57785317	57785330	.	+	.	as_code "1^ , 2^"; transcript1_id "PAC:27153685"; splice_chain1 "57785317"; transcript2_id "PAC:27153683"; splice_chain2 "57785330";
Chr11:1..50367376@	astalavista	as_event	48622975	48623081	.	-	.	as_code "1^ , 2^"; transcript1_id "PAC:27152845"; splice_chain1 "48623081"; transcript2_id "PAC:27152846"; splice_chain2 "48622975";
Chr08:1..59662532@	astalavista	as_event	58045791	58045803	.	+	.	as_code "1^ , 2^"; transcript1_id "PAC:27155955"; splice_chain1 "58045803"; transcript2_id "PAC:27155956"; splice_chain2 "58045791";
Chr07:1..51758522@	astalavista	as_event	40167069	40167185	.	-	.	as_code "1^ , 2^"; transcript1_id "PAC:27160585"; splice_chain1 "40167069"; transcript2_id "PAC:27160584"; splice_chain2 "40167185";
Chr07:1..51758522@	astalavista	as_event	39814938	39814953	.	-	.	as_code "1^ , 2^"; transcript1_id "PAC:27159950"; splice_chain1 "39814938"; transcript2_id "PAC:27159951"; splice_chain2 "39814953";
Chr08:1..59662532@	astalavista	as_event	56723766	56723770	.	-	.	as_code "1^ , 2^"; transcript1_id "PAC:27153599"; splice_chain1 "56723770"; transcript2_id "PAC:27153600"; splice_chain2 "56723766";
Chr08:1..59662532@	astalavista	as_event	56769710	56770658	.	+	.	as_code "1^ , 2^"; transcript1_id "PAC:27154711"; splice_chain1 "56769710"; transcript2_id "PAC:27154710"; splice_chain2 "56770658";
Chr08:1..59662532@	astalavista	as_event	57205679	57205687	.	-	.	as_code "1^ , 2^"; transcript1_id "PAC:27153782"; splice_chain1 "57205679"; transcript2_id "PAC:27153781"; splice_chain2 "57205687";
Chr07:1..51758522@	astalavista	as_event	40270489	40270609	.	+	.	as_code "1^ , 2^"; transcript1_id "PAC:27160000"; splice_chain1 "40270489"; transcript2_id "PAC:27160001"; splice_chain2 "40270609";
Chr08:1..59662532@	astalavista	as_event	58880011	58880157	.	-	.	as_code "1^ , 2^"; transcript1_id "PAC:27155556"; splice_chain1 "58880011"; transcript2_id "PAC:27155555"; splice_chain2 "58880157";
Chr06:1..31977256@	astalavista	as_event	27270870	27270964	.	+	.	as_code "1^ , 2^"; transcript1_id "PAC:27167291"; splice_chain1 "27270870"; transcript2_id "PAC:27167289"; splice_chain2 "27270964";
Chr06:1..31977256@	astalavista	as_event	27090882	27091112	.	+	.	as_code "1^ , 2^"; transcript1_id "PAC:27165927"; splice_chain1 "27090882"; transcript2_id "PAC:27165926"; splice_chain2 "27091112";
Chr06:1..31977256@	astalavista	as_event	27134522	27134535	.	-	.	as_code "1^ , 2^"; transcript1_id "PAC:27166786"; splice_chain1 "27134522"; transcript2_id "PAC:27166785"; splice_chain2 "27134535";
Chr11:1..50367376@	astalavista	as_event	45699796	45699827	.	-	.	as_code "1^ , 2^"; transcript1_id "PAC:27150862"; splice_chain1 "45699796"; transcript2_id "PAC:27150863"; splice_chain2 "45699827";
Chr08:1..59662532@	astalavista	as_event	59458279	59458309	.	-	.	as_code "1^ , 2^"; transcript1_id "PAC:27155539"; splice_chain1 "59458279"; transcript2_id "PAC:27155540"; splice_chain2 "59458309";
Chr08:1..59662532@	astalavista	as_event	59250936	59251064	.	+	.	as_code "1^ , 2^"; transcript1_id "PAC:27153704"; splice_chain1 "59250936"; transcript2_id "PAC:27153705"; splice_chain2 "59251064";
Chr08:1..59662532@	astalavista	as_event	59232189	59232285	.	-	.	as_code "1^ , 2^"; transcript1_id "PAC:27154653"; splice_chain1 "59232189"; transcript2_id "PAC:27154654"; splice_chain2 "59232285";
Chr08:1..59662532@	astalavista	as_event	59199433	59199547	.	+	.	as_code "1^ , 2^"; transcript1_id "PAC:27155879"; splice_chain1 "59199433"; transcript2_id "PAC:27155878"; splice_chain2 "59199547";
Chr06:1..31977256@	astalavista	as_event	27688466	27688471	.	+	.	as_code "1^ , 2^"; transcript1_id "PAC:27167000"; splice_chain1 "27688471"; transcript2_id "PAC:27167001"; splice_chain2 "27688466";
Chr06:1..31977256@	astalavista	as_event	27751276	27751397	.	+	.	as_code "1^ , 2^"; transcript1_id "PAC:27165034"; splice_chain1 "27751397"; transcript2_id "PAC:27165033"; splice_chain2 "27751276";
Chr11:1..50367376@	astalavista	as_event	43290556	43290634	.	-	.	as_code "1^ , 2^"; transcript1_id "PAC:27152449"; splice_chain1 "43290634"; transcript2_id "PAC:27152451"; splice_chain2 "43290556";
Chr08:1..59662532@	astalavista	as_event	58289406	58289569	.	-	.	as_code "1^ , 2^"; transcript1_id "PAC:27155875"; splice_chain1 "58289569"; transcript2_id "PAC:27155876"; splice_chain2 "58289406";
Chr11:1..50367376@	astalavista	as_event	43233626	43233781	.	-	.	as_code "1^ , 2^"; transcript1_id "PAC:27152105"; splice_chain1 "43233781"; transcript2_id "PAC:27152104"; splice_chain2 "43233626";
Chr06:1..31977256@	astalavista	as_event	27808992	27809004	.	-	.	as_code "1^ , 2^"; transcript1_id "PAC:27165814"; splice_chain1 "27809004"; transcript2_id "PAC:27165811"; splice_chain2 "27808992";
Chr06:1..31977256@	astalavista	as_event	27852025	27852063	.	-	.	as_code "1^ , 2^"; transcript1_id "PAC:27167089"; splice_chain1 "27852063"; transcript2_id "PAC:27167091"; splice_chain2 "27852025";
Chr06:1..31977256@	astalavista	as_event	27963305	27963362	.	+	.	as_code "1^ , 2^"; transcript1_id "PAC:27165352"; splice_chain1 "27963362"; transcript2_id "PAC:27165351"; splice_chain2 "27963305";
Chr06:1..31977256@	astalavista	as_event	28273324	28273336	.	-	.	as_code "1^ , 2^"; transcript1_id "PAC:27166696"; splice_chain1 "28273324"; transcript2_id "PAC:27166697"; splice_chain2 "28273336";
Chr08:1..59662532@	astalavista	as_event	58651307	58651364	.	-	.	as_code "1^ , 2^"; transcript1_id "PAC:27155100"; splice_chain1 "58651307"; transcript2_id "PAC:27155098"; splice_chain2 "58651364";
Chr11:1..50367376@	astalavista	as_event	44781685	44781696	.	-	.	as_code "1^ , 2^"; transcript1_id "PAC:27150567"; splice_chain1 "44781685"; transcript2_id "PAC:27150568"; splice_chain2 "44781696";
Chr11:1..50367376@	astalavista	as_event	44424142	44424152	.	-	.	as_code "1^ , 2^"; transcript1_id "PAC:27151233"; splice_chain1 "44424152"; transcript2_id "PAC:27151235"; splice_chain2 "44424142";
Chr02:1..49040938@	astalavista	as_event	40198717	40198733	.	-	.	as_code "1^ , 2^"; transcript1_id "PAC:27171060"; splice_chain1 "40198717"; transcript2_id "PAC:27171061"; splice_chain2 "40198733";
Chr02:1..49040938@	astalavista	as_event	1155999	1156041	.	-	.	as_code "1^ , 2^"; transcript1_id "PAC:27170311"; splice_chain1 "1156041"; transcript2_id "PAC:27170310"; splice_chain2 "1155999";
Chr02:1..49040938@	astalavista	as_event	40273135	40273139	.	-	.	as_code "1^ , 2^"; transcript1_id "PAC:27169650"; splice_chain1 "40273135"; transcript2_id "PAC:27169644"; splice_chain2 "40273139";
Chr02:1..49040938@	astalavista	as_event	40272640	40272646	.	-	.	as_code "1^ , 2^"; transcript1_id "PAC:27169650"; splice_chain1 "40272646"; transcript2_id "PAC:27169644"; splice_chain2 "40272640";
Chr02:1..49040938@	astalavista	as_event	40271978	40271987	.	-	.	as_code "1^ , 2^"; transcript1_id "PAC:27169650"; splice_chain1 "40271987"; transcript2_id "PAC:27169644"; splice_chain2 "40271978";
Chr02:1..49040938@	astalavista	as_event	1242650	1242678	.	-	.	as_code "1^ , 2^"; transcript1_id "PAC:27167675"; splice_chain1 "1242678"; transcript2_id "PAC:27167676"; splice_chain2 "1242650";
Chr02:1..49040938@	astalavista	as_event	40606863	40607663	.	+	.	as_code "1^ , 2^"; transcript1_id "PAC:27167921"; splice_chain1 "40607663"; transcript2_id "PAC:27167920"; splice_chain2 "40606863";
Chr06:1..31977256@	astalavista	as_event	25789147	25789281	.	-	.	as_code "1^ , 2^"; transcript1_id "PAC:27166841"; splice_chain1 "25789281"; transcript2_id "PAC:27166842"; splice_chain2 "25789147";
Chr06:1..31977256@	astalavista	as_event	25434861	25434912	.	-	.	as_code "1^ , 2^"; transcript1_id "PAC:27166858"; splice_chain1 "25434912"; transcript2_id "PAC:27166856"; splice_chain2 "25434861";
Chr07:1..51758522@	astalavista	as_event	44639874	44639998	.	-	.	as_code "1^ , 2^"; transcript1_id "PAC:27160667"; splice_chain1 "44639998"; transcript2_id "PAC:27160666"; splice_chain2 "44639874";
Chr07:1..51758522@	astalavista	as_event	44492923	44492928	.	+	.	as_code "1^ , 2^"; transcript1_id "PAC:27158789"; splice_chain1 "44492928"; transcript2_id "PAC:27158788"; splice_chain2 "44492923";
Chr07:1..51758522@	astalavista	as_event	44311292	44311550	.	-	.	as_code "1^ , 2^"; transcript1_id "PAC:27159693"; splice_chain1 "44311292"; transcript2_id "PAC:27159694"; splice_chain2 "44311550";
Chr11:1..50367376@	astalavista	as_event	1578322	1578489	.	+	.	as_code "1^ , 2^"; transcript1_id "PAC:27151450"; splice_chain1 "1578322"; transcript2_id "PAC:27151451"; splice_chain2 "1578489";
Chr02:1..49040938@	astalavista	as_event	2035968	2035971	.	-	.	as_code "1^ , 2^"; transcript1_id "PAC:27169484"; splice_chain1 "2035968"; transcript2_id "PAC:27169483"; splice_chain2 "2035971";
Chr11:1..50367376@	astalavista	as_event	1308983	1309339	.	+	.	as_code "1^ , 2^"; transcript1_id "PAC:27151860"; splice_chain1 "1309339"; transcript2_id "PAC:27151859"; splice_chain2 "1308983";
Chr11:1..50367376@	astalavista	as_event	1435512	1435526	.	-	.	as_code "1^ , 2^"; transcript1_id "PAC:27150984"; splice_chain1 "1435526"; transcript2_id "PAC:27150986"; splice_chain2 "1435512";
scaffold_273	astalavista	as_event	2024	2033	.	-	.	as_code "1^ , 2^"; transcript1_id "PAC:27145181"; splice_chain1 "2024"; transcript2_id "PAC:27145182"; splice_chain2 "2033";
Chr06:1..31977256@	astalavista	as_event	26306216	26306220	.	-	.	as_code "1^ , 2^"; transcript1_id "PAC:27166320"; splice_chain1 "26306220"; transcript2_id "PAC:27166321"; splice_chain2 "26306216";
Chr06:1..31977256@	astalavista	as_event	26742182	26742588	.	+	.	as_code "1^ , 2^"; transcript1_id "PAC:27165631"; splice_chain1 "26742588"; transcript2_id "PAC:27165630"; splice_chain2 "26742182";
Chr07:1..51758522@	astalavista	as_event	45173073	45173100	.	-	.	as_code "1^ , 2^"; transcript1_id "PAC:27158658"; splice_chain1 "45173100"; transcript2_id "PAC:27158657"; splice_chain2 "45173073";
Chr02:1..49040938@	astalavista	as_event	586779	586906	.	+	.	as_code "1^ , 2^"; transcript1_id "PAC:27168460"; splice_chain1 "586906"; transcript2_id "PAC:27168461"; splice_chain2 "586779";
Chr02:1..49040938@	astalavista	as_event	3035448	3035574	.	+	.	as_code "1^ , 2^"; transcript1_id "PAC:27171080"; splice_chain1 "3035574"; transcript2_id "PAC:27171079"; splice_chain2 "3035448";
Chr02:1..49040938@	astalavista	as_event	3208896	3208905	.	-	.	as_code "1^ , 2^"; transcript1_id "PAC:27171181"; splice_chain1 "3208905"; transcript2_id "PAC:27171180"; splice_chain2 "3208896";
Chr06:1..31977256@	astalavista	as_event	23385057	23385194	.	-	.	as_code "1^ , 2^"; transcript1_id "PAC:27166770"; splice_chain1 "23385194"; transcript2_id "PAC:27166769"; splice_chain2 "23385057";
scaffold_92	astalavista	as_event	6575	6657	.	-	.	as_code "1^ , 2^"; transcript1_id "PAC:27153026"; splice_chain1 "6575"; transcript2_id "PAC:27153027"; splice_chain2 "6657";
Chr03:1..52284309@	astalavista	as_event	186134	186226	.	-	.	as_code "1^ , 2^"; transcript1_id "PAC:27142032"; splice_chain1 "186134"; transcript2_id "PAC:27142033"; splice_chain2 "186226";
Chr03:1..52284309@	astalavista	as_event	211869	211893	.	-	.	as_code "1^ , 2^"; transcript1_id "PAC:27143369"; splice_chain1 "211869"; transcript2_id "PAC:27143371"; splice_chain2 "211893";
Chr03:1..52284309@	astalavista	as_event	252841	252904	.	-	.	as_code "1^ , 2^"; transcript1_id "PAC:27143470"; splice_chain1 "252841"; transcript2_id "PAC:27143471"; splice_chain2 "252904";
Chr02:1..49040938@	astalavista	as_event	41710147	41710230	.	-	.	as_code "1^ , 2^"; transcript1_id "PAC:27168720"; splice_chain1 "41710230"; transcript2_id "PAC:27168719"; splice_chain2 "41710147";
Chr02:1..49040938@	astalavista	as_event	41752102	41752106	.	-	.	as_code "1^ , 2^"; transcript1_id "PAC:27169015"; splice_chain1 "41752106"; transcript2_id "PAC:27169016"; splice_chain2 "41752102";
Chr07:1..51758522@	astalavista	as_event	41703053	41703057	.	-	.	as_code "1^ , 2^"; transcript1_id "PAC:27158841"; splice_chain1 "41703057"; transcript2_id "PAC:27158842"; splice_chain2 "41703053";
Chr06:1..31977256@	astalavista	as_event	22711918	22711926	.	+	.	as_code "1^ , 2^"; transcript1_id "PAC:27167413"; splice_chain1 "22711926"; transcript2_id "PAC:27167414"; splice_chain2 "22711918";
Chr03:1..52284309@	astalavista	as_event	275510	275579	.	-	.	as_code "1^ , 2^"; transcript1_id "PAC:27143499"; splice_chain1 "275579"; transcript2_id "PAC:27143497"; splice_chain2 "275510";
Chr07:1..51758522@	astalavista	as_event	41762421	41762464	.	-	.	as_code "1^ , 2^"; transcript1_id "PAC:27160079"; splice_chain1 "41762421"; transcript2_id "PAC:27160077"; splice_chain2 "41762464";
Chr07:1..51758522@	astalavista	as_event	42162721	42162887	.	-	.	as_code "1^ , 2^"; transcript1_id "PAC:27159846"; splice_chain1 "42162887"; transcript2_id "PAC:27159845"; splice_chain2 "42162721";
Chr07:1..51758522@	astalavista	as_event	42046898	42047339	.	-	.	as_code "1^ , 2^"; transcript1_id "PAC:27159704"; splice_chain1 "42046898"; transcript2_id "PAC:27159705"; splice_chain2 "42047339";
Chr06:1..31977256@	astalavista	as_event	23050840	23051162	.	+	.	as_code "1^ , 2^"; transcript1_id "PAC:27165142"; splice_chain1 "23051162"; transcript2_id "PAC:27165143"; splice_chain2 "23050840";
Chr07:1..51758522@	astalavista	as_event	42147891	42147899	.	-	.	as_code "1^ , 2^"; transcript1_id "PAC:27160838"; splice_chain1 "42147899"; transcript2_id "PAC:27160836"; splice_chain2 "42147891";
Chr07:1..51758522@	astalavista	as_event	42109535	42109556	.	-	.	as_code "1^ , 2^"; transcript1_id "PAC:27160636"; splice_chain1 "42109535"; transcript2_id "PAC:27160637"; splice_chain2 "42109556";
Chr02:1..49040938@	astalavista	as_event	42436585	42436596	.	-	.	as_code "1^ , 2^"; transcript1_id "PAC:27168972"; splice_chain1 "42436585"; transcript2_id "PAC:27168973"; splice_chain2 "42436596";
Chr02:1..49040938@	astalavista	as_event	42457483	42457549	.	+	.	as_code "1^ , 2^"; transcript1_id "PAC:27169942"; splice_chain1 "42457483"; transcript2_id "PAC:27169941"; splice_chain2 "42457549";
Chr02:1..49040938@	astalavista	as_event	41880306	41880312	.	+	.	as_code "1^ , 2^"; transcript1_id "PAC:27170721"; splice_chain1 "41880306"; transcript2_id "PAC:27170720"; splice_chain2 "41880312";
Chr02:1..49040938@	astalavista	as_event	2323317	2323331	.	-	.	as_code "1^ , 2^"; transcript1_id "PAC:27170588"; splice_chain1 "2323317"; transcript2_id "PAC:27170590"; splice_chain2 "2323331";
Chr02:1..49040938@	astalavista	as_event	41570341	41570363	.	-	.	as_code "1^ , 2^"; transcript1_id "PAC:27168119"; splice_chain1 "41570363"; transcript2_id "PAC:27168118"; splice_chain2 "41570341";
Chr06:1..31977256@	astalavista	as_event	24163974	24164154	.	+	.	as_code "1^ , 2^"; transcript1_id "PAC:27166119"; splice_chain1 "24163974"; transcript2_id "PAC:27166121"; splice_chain2 "24164154";
Chr02:1..49040938@	astalavista	as_event	2138114	2138151	.	+	.	as_code "1^ , 2^"; transcript1_id "PAC:27169413"; splice_chain1 "2138151"; transcript2_id "PAC:27169414"; splice_chain2 "2138114";
Chr06:1..31977256@	astalavista	as_event	24280382	24280700	.	+	.	as_code "1^ , 2^"; transcript1_id "PAC:27166403"; splice_chain1 "24280700"; transcript2_id "PAC:27166404"; splice_chain2 "24280382";
Chr07:1..51758522@	astalavista	as_event	42786690	42786700	.	-	.	as_code "1^ , 2^"; transcript1_id "PAC:27160554"; splice_chain1 "42786700"; transcript2_id "PAC:27160556"; splice_chain2 "42786690";
Chr06:1..31977256@	astalavista	as_event	23800450	23800456	.	-	.	as_code "1^ , 2^"; transcript1_id "PAC:27166788"; splice_chain1 "23800456"; transcript2_id "PAC:27166787"; splice_chain2 "23800450";
Chr06:1..31977256@	astalavista	as_event	24007254	24007272	.	-	.	as_code "1^ , 2^"; transcript1_id "PAC:27167246"; splice_chain1 "24007272"; transcript2_id "PAC:27167247"; splice_chain2 "24007254";
Chr11:1..50367376@	astalavista	as_event	49521019	49521024	.	-	.	as_code "1^ , 2^"; transcript1_id "PAC:27152864"; splice_chain1 "49521019"; transcript2_id "PAC:27152861"; splice_chain2 "49521024";
Chr11:1..50367376@	astalavista	as_event	49388187	49388198	.	-	.	as_code "1^ , 2^"; transcript1_id "PAC:27151050"; splice_chain1 "49388187"; transcript2_id "PAC:27151049"; splice_chain2 "49388198";
Chr11:1..50367376@	astalavista	as_event	50000357	50000368	.	+	.	as_code "1^ , 2^"; transcript1_id "PAC:27152940"; splice_chain1 "50000368"; transcript2_id "PAC:27152939"; splice_chain2 "50000357";
Chr11:1..50367376@	astalavista	as_event	50000368	50000598	.	+	.	as_code "1^ , 2^"; transcript1_id "PAC:27152940"; splice_chain1 "50000368"; transcript2_id "PAC:27152938"; splice_chain2 "50000598";
Chr11:1..50367376@	astalavista	as_event	50000357	50000598	.	+	.	as_code "1^ , 2^"; transcript1_id "PAC:27152939"; splice_chain1 "50000357"; transcript2_id "PAC:27152938"; splice_chain2 "50000598";
Chr11:1..50367376@	astalavista	as_event	50126655	50126783	.	-	.	as_code "1^ , 2^"; transcript1_id "PAC:27151963"; splice_chain1 "50126783"; transcript2_id "PAC:27151964"; splice_chain2 "50126655";
Chr07:1..51758522@	astalavista	as_event	42550421	42550954	.	+	.	as_code "1^ , 2^"; transcript1_id "PAC:27159941"; splice_chain1 "42550954"; transcript2_id "PAC:27159942"; splice_chain2 "42550421";
Chr07:1..51758522@	astalavista	as_event	48833495	48833821	.	+	.	as_code "1^ , 2^"; transcript1_id "PAC:27158871"; splice_chain1 "48833821"; transcript2_id "PAC:27158870"; splice_chain2 "48833495";
Chr07:1..51758522@	astalavista	as_event	48835237	48835348	.	+	.	as_code "1^ , 2^"; transcript1_id "PAC:27158871"; splice_chain1 "48835348"; transcript2_id "PAC:27158869"; splice_chain2 "48835237";
Chr07:1..51758522@	astalavista	as_event	48351666	48351970	.	-	.	as_code "1^ , 2^"; transcript1_id "PAC:27159034"; splice_chain1 "48351666"; transcript2_id "PAC:27159033"; splice_chain2 "48351970";
Chr02:1..49040938@	astalavista	as_event	47764275	47764280	.	+	.	as_code "1^ , 2^"; transcript1_id "PAC:27168404"; splice_chain1 "47764280"; transcript2_id "PAC:27168405"; splice_chain2 "47764275";
Chr07:1..51758522@	astalavista	as_event	48114896	48114999	.	+	.	as_code "1^ , 2^"; transcript1_id "PAC:27161600"; splice_chain1 "48114896"; transcript2_id "PAC:27161601"; splice_chain2 "48114999";
Chr02:1..49040938@	astalavista	as_event	34816573	34816624	.	-	.	as_code "1^ , 2^"; transcript1_id "PAC:27170049"; splice_chain1 "34816573"; transcript2_id "PAC:27170048"; splice_chain2 "34816624";
Chr07:1..51758522@	astalavista	as_event	49600331	49600525	.	-	.	as_code "1^ , 2^"; transcript1_id "PAC:27160203"; splice_chain1 "49600331"; transcript2_id "PAC:27160202"; splice_chain2 "49600525";
Chr02:1..49040938@	astalavista	as_event	34215286	34215304	.	-	.	as_code "1^ , 2^"; transcript1_id "PAC:27169996"; splice_chain1 "34215304"; transcript2_id "PAC:27169995"; splice_chain2 "34215286";
Chr02:1..49040938@	astalavista	as_event	48348318	48348609	.	-	.	as_code "1^ , 2^"; transcript1_id "PAC:27170980"; splice_chain1 "48348318"; transcript2_id "PAC:27170979"; splice_chain2 "48348609";
Chr02:1..49040938@	astalavista	as_event	48192853	48192860	.	-	.	as_code "1^ , 2^"; transcript1_id "PAC:27167536"; splice_chain1 "48192860"; transcript2_id "PAC:27167537"; splice_chain2 "48192853";
Chr02:1..49040938@	astalavista	as_event	48258472	48258479	.	-	.	as_code "1^ , 2^"; transcript1_id "PAC:27168419"; splice_chain1 "48258479"; transcript2_id "PAC:27168418"; splice_chain2 "48258472";
Chr01:1..52205531@	astalavista	as_event	43235276	43235310	.	-	.	as_code "1^ , 2^"; transcript1_id "PAC:27163960"; splice_chain1 "43235310"; transcript2_id "PAC:27163961"; splice_chain2 "43235276";
Chr07:1..51758522@	astalavista	as_event	46560752	46560758	.	-	.	as_code "1^ , 2^"; transcript1_id "PAC:27159066"; splice_chain1 "46560758"; transcript2_id "PAC:27159065"; splice_chain2 "46560752";
Chr07:1..51758522@	astalavista	as_event	46905104	46905183	.	+	.	as_code "1^ , 2^"; transcript1_id "PAC:27159156"; splice_chain1 "46905183"; transcript2_id "PAC:27159155"; splice_chain2 "46905104";
Chr08:1..59662532@	astalavista	as_event	5050632	5050796	.	+	.	as_code "1^ , 2^"; transcript1_id "PAC:27153362"; splice_chain1 "5050632"; transcript2_id "PAC:27153361"; splice_chain2 "5050796";
Chr08:1..59662532@	astalavista	as_event	5050632	5051077	.	+	.	as_code "1^ , 2^"; transcript1_id "PAC:27153362"; splice_chain1 "5050632"; transcript2_id "PAC:27153363"; splice_chain2 "5051077";
Chr08:1..59662532@	astalavista	as_event	5050796	5051077	.	+	.	as_code "1^ , 2^"; transcript1_id "PAC:27153361"; splice_chain1 "5050796"; transcript2_id "PAC:27153363"; splice_chain2 "5051077";
Chr01:1..52205531@	astalavista	as_event	42421036	42421157	.	-	.	as_code "1^ , 2^"; transcript1_id "PAC:27163024"; splice_chain1 "42421157"; transcript2_id "PAC:27163026"; splice_chain2 "42421036";
Chr08:1..59662532@	astalavista	as_event	4889255	4889463	.	+	.	as_code "1^ , 2^"; transcript1_id "PAC:27155255"; splice_chain1 "4889463"; transcript2_id "PAC:27155254"; splice_chain2 "4889255";
Chr11:1..50367376@	astalavista	as_event	214347	214910	.	+	.	as_code "1^ , 2^"; transcript1_id "PAC:27151128"; splice_chain1 "214910"; transcript2_id "PAC:27151129"; splice_chain2 "214347";
Chr11:1..50367376@	astalavista	as_event	272564	272569	.	-	.	as_code "1^ , 2^"; transcript1_id "PAC:27151662"; splice_chain1 "272569"; transcript2_id "PAC:27151663"; splice_chain2 "272564";
Chr11:1..50367376@	astalavista	as_event	742975	742990	.	+	.	as_code "1^ , 2^"; transcript1_id "PAC:27151635"; splice_chain1 "742990"; transcript2_id "PAC:27151634"; splice_chain2 "742975";
Chr08:1..59662532@	astalavista	as_event	6532150	6532771	.	+	.	as_code "1^ , 2^"; transcript1_id "PAC:27155945"; splice_chain1 "6532150"; transcript2_id "PAC:27155946"; splice_chain2 "6532771";
Chr08:1..59662532@	astalavista	as_event	6532150	6532854	.	+	.	as_code "1^ , 2^"; transcript1_id "PAC:27155945"; splice_chain1 "6532150"; transcript2_id "PAC:27155944"; splice_chain2 "6532854";
Chr08:1..59662532@	astalavista	as_event	6532771	6532854	.	+	.	as_code "1^ , 2^"; transcript1_id "PAC:27155946"; splice_chain1 "6532771"; transcript2_id "PAC:27155944"; splice_chain2 "6532854";
Chr08:1..59662532@	astalavista	as_event	6271340	6271414	.	-	.	as_code "1^ , 2^"; transcript1_id "PAC:27156258"; splice_chain1 "6271340"; transcript2_id "PAC:27156257"; splice_chain2 "6271414";
Chr08:1..59662532@	astalavista	as_event	6211626	6211883	.	+	.	as_code "1^ , 2^"; transcript1_id "PAC:27156114"; splice_chain1 "6211626"; transcript2_id "PAC:27156113"; splice_chain2 "6211883";
Chr02:1..49040938@	astalavista	as_event	36431348	36431517	.	-	.	as_code "1^ , 2^"; transcript1_id "PAC:27169666"; splice_chain1 "36431348"; transcript2_id "PAC:27169669"; splice_chain2 "36431517";
Chr02:1..49040938@	astalavista	as_event	36492646	36492807	.	-	.	as_code "1^ , 2^"; transcript1_id "PAC:27167783"; splice_chain1 "36492807"; transcript2_id "PAC:27167784"; splice_chain2 "36492646";
Chr11:1..50367376@	astalavista	as_event	1054396	1054402	.	+	.	as_code "1^ , 2^"; transcript1_id "PAC:27151574"; splice_chain1 "1054402"; transcript2_id "PAC:27151573"; splice_chain2 "1054396";
Chr02:1..49040938@	astalavista	as_event	43148328	43148519	.	+	.	as_code "1^ , 2^"; transcript1_id "PAC:27169291"; splice_chain1 "43148328"; transcript2_id "PAC:27169292"; splice_chain2 "43148519";
Chr02:1..49040938@	astalavista	as_event	43311945	43311948	.	-	.	as_code "1^ , 2^"; transcript1_id "PAC:27169417"; splice_chain1 "43311948"; transcript2_id "PAC:27169416"; splice_chain2 "43311945";
Chr05:1..40819286@	astalavista	as_event	36894576	36894615	.	-	.	as_code "1^ , 2^"; transcript1_id "PAC:27148569"; splice_chain1 "36894576"; transcript2_id "PAC:27148572"; splice_chain2 "36894615";
Chr05:1..40819286@	astalavista	as_event	36970922	36970933	.	-	.	as_code "1^ , 2^"; transcript1_id "PAC:27148753"; splice_chain1 "36970933"; transcript2_id "PAC:27148752"; splice_chain2 "36970922";
Chr05:1..40819286@	astalavista	as_event	37007959	37007966	.	-	.	as_code "1^ , 2^"; transcript1_id "PAC:27148600"; splice_chain1 "37007959"; transcript2_id "PAC:27148601"; splice_chain2 "37007966";
Chr05:1..40819286@	astalavista	as_event	36775577	36775646	.	+	.	as_code "1^ , 2^"; transcript1_id "PAC:27148688"; splice_chain1 "36775577"; transcript2_id "PAC:27148687"; splice_chain2 "36775646";
Chr01:1..52205531@	astalavista	as_event	43900932	43900943	.	-	.	as_code "1^ , 2^"; transcript1_id "PAC:27164678"; splice_chain1 "43900943"; transcript2_id "PAC:27164677"; splice_chain2 "43900932";
Chr02:1..49040938@	astalavista	as_event	44335851	44336059	.	-	.	as_code "1^ , 2^"; transcript1_id "PAC:27167688"; splice_chain1 "44336059"; transcript2_id "PAC:27167689"; splice_chain2 "44335851";
Chr01:1..52205531@	astalavista	as_event	43696242	43696252	.	-	.	as_code "1^ , 2^"; transcript1_id "PAC:27162164"; splice_chain1 "43696252"; transcript2_id "PAC:27162163"; splice_chain2 "43696242";
Chr02:1..49040938@	astalavista	as_event	44389344	44389620	.	+	.	as_code "1^ , 2^"; transcript1_id "PAC:27167892"; splice_chain1 "44389344"; transcript2_id "PAC:27167893"; splice_chain2 "44389620";
Chr01:1..52205531@	astalavista	as_event	44179284	44179349	.	-	.	as_code "1^ , 2^"; transcript1_id "PAC:27162308"; splice_chain1 "44179284"; transcript2_id "PAC:27162309"; splice_chain2 "44179349";
Chr05:1..40819286@	astalavista	as_event	35820422	35820457	.	-	.	as_code "1^ , 2^"; transcript1_id "PAC:27149707"; splice_chain1 "35820457"; transcript2_id "PAC:27149706"; splice_chain2 "35820422";
Chr02:1..49040938@	astalavista	as_event	45083153	45083285	.	+	.	as_code "1^ , 2^"; transcript1_id "PAC:27171115"; splice_chain1 "45083285"; transcript2_id "PAC:27171116"; splice_chain2 "45083153";
Chr02:1..49040938@	astalavista	as_event	44643745	44643764	.	-	.	as_code "1^ , 2^"; transcript1_id "PAC:27169006"; splice_chain1 "44643764"; transcript2_id "PAC:27169007"; splice_chain2 "44643745";
Chr02:1..49040938@	astalavista	as_event	45450245	45450792	.	-	.	as_code "1^ , 2^"; transcript1_id "PAC:27168149"; splice_chain1 "45450245"; transcript2_id "PAC:27168151"; splice_chain2 "45450792";
Chr02:1..49040938@	astalavista	as_event	33004597	33004681	.	-	.	as_code "1^ , 2^"; transcript1_id "PAC:27169444"; splice_chain1 "33004681"; transcript2_id "PAC:27169443"; splice_chain2 "33004597";
Chr02:1..49040938@	astalavista	as_event	45698421	45698425	.	-	.	as_code "1^ , 2^"; transcript1_id "PAC:27168123"; splice_chain1 "45698425"; transcript2_id "PAC:27168124"; splice_chain2 "45698421";
Chr02:1..49040938@	astalavista	as_event	32700151	32700230	.	-	.	as_code "1^ , 2^"; transcript1_id "PAC:27171215"; splice_chain1 "32700151"; transcript2_id "PAC:27171214"; splice_chain2 "32700230";
Chr02:1..49040938@	astalavista	as_event	32309697	32309752	.	+	.	as_code "1^ , 2^"; transcript1_id "PAC:27170977"; splice_chain1 "32309697"; transcript2_id "PAC:27170978"; splice_chain2 "32309752";
Chr02:1..49040938@	astalavista	as_event	32032960	32032966	.	+	.	as_code "1^ , 2^"; transcript1_id "PAC:27171032"; splice_chain1 "32032960"; transcript2_id "PAC:27171031"; splice_chain2 "32032966";
Chr01:1..52205531@	astalavista	as_event	46206936	46206970	.	-	.	as_code "1^ , 2^"; transcript1_id "PAC:27162702"; splice_chain1 "46206970"; transcript2_id "PAC:27162703"; splice_chain2 "46206936";
Chr01:1..52205531@	astalavista	as_event	46302436	46302509	.	-	.	as_code "1^ , 2^"; transcript1_id "PAC:27163570"; splice_chain1 "46302509"; transcript2_id "PAC:27163568"; splice_chain2 "46302436";
Chr01:1..52205531@	astalavista	as_event	46302436	46302600	.	-	.	as_code "1^ , 2^"; transcript1_id "PAC:27163569"; splice_chain1 "46302600"; transcript2_id "PAC:27163568"; splice_chain2 "46302436";
Chr01:1..52205531@	astalavista	as_event	46540405	46540415	.	-	.	as_code "1^ , 2^"; transcript1_id "PAC:27163371"; splice_chain1 "46540415"; transcript2_id "PAC:27163370"; splice_chain2 "46540405";
Chr01:1..52205531@	astalavista	as_event	46505999	46506041	.	-	.	as_code "1^ , 2^"; transcript1_id "PAC:27163462"; splice_chain1 "46505999"; transcript2_id "PAC:27163461"; splice_chain2 "46506041";
Chr01:1..52205531@	astalavista	as_event	46843955	46843963	.	-	.	as_code "1^ , 2^"; transcript1_id "PAC:27164519"; splice_chain1 "46843955"; transcript2_id "PAC:27164518"; splice_chain2 "46843963";
Chr02:1..49040938@	astalavista	as_event	46582387	46582522	.	+	.	as_code "1^ , 2^"; transcript1_id "PAC:27168832"; splice_chain1 "46582387"; transcript2_id "PAC:27168831"; splice_chain2 "46582522";
Chr02:1..49040938@	astalavista	as_event	46805063	46805171	.	+	.	as_code "1^ , 2^"; transcript1_id "PAC:27170551"; splice_chain1 "46805063"; transcript2_id "PAC:27170550"; splice_chain2 "46805171";
Chr02:1..49040938@	astalavista	as_event	30598636	30598657	.	-	.	as_code "1^ , 2^"; transcript1_id "PAC:27171185"; splice_chain1 "30598657"; transcript2_id "PAC:27171184"; splice_chain2 "30598636";
Chr02:1..49040938@	astalavista	as_event	30810750	30810863	.	+	.	as_code "1^ , 2^"; transcript1_id "PAC:27168654"; splice_chain1 "30810863"; transcript2_id "PAC:27168653"; splice_chain2 "30810750";
Chr02:1..49040938@	astalavista	as_event	46935548	46935560	.	-	.	as_code "1^ , 2^"; transcript1_id "PAC:27169917"; splice_chain1 "46935560"; transcript2_id "PAC:27169918"; splice_chain2 "46935548";
Chr08:1..59662532@	astalavista	as_event	18370310	18370312	.	-	.	as_code "1^ , 2^"; transcript1_id "PAC:27154215"; splice_chain1 "18370310"; transcript2_id "PAC:27154216"; splice_chain2 "18370312";
Chr08:1..59662532@	astalavista	as_event	18671565	18671571	.	-	.	as_code "1^ , 2^"; transcript1_id "PAC:27153148"; splice_chain1 "18671571"; transcript2_id "PAC:27153147"; splice_chain2 "18671565";
Chr08:1..59662532@	astalavista	as_event	17122001	17122360	.	+	.	as_code "1^ , 2^"; transcript1_id "PAC:27153712"; splice_chain1 "17122001"; transcript2_id "PAC:27153711"; splice_chain2 "17122360";
Chr09:1..37469608@	astalavista	as_event	33678410	33678495	.	+	.	as_code "1^ , 2^"; transcript1_id "PAC:27146291"; splice_chain1 "33678495"; transcript2_id "PAC:27146293"; splice_chain2 "33678410";
Chr05:1..40819286@	astalavista	as_event	25940614	25941033	.	+	.	as_code "1^ , 2^"; transcript1_id "PAC:27150085"; splice_chain1 "25941033"; transcript2_id "PAC:27150086"; splice_chain2 "25940614";
Chr09:1..37469608@	astalavista	as_event	32063503	32063518	.	+	.	as_code "1^ , 2^"; transcript1_id "PAC:27146618"; splice_chain1 "32063518"; transcript2_id "PAC:27146620"; splice_chain2 "32063503";
Chr03:1..52284309@	astalavista	as_event	45397670	45397689	.	+	.	as_code "1^ , 2^"; transcript1_id "PAC:27143722"; splice_chain1 "45397689"; transcript2_id "PAC:27143721"; splice_chain2 "45397670";
Chr03:1..52284309@	astalavista	as_event	45789127	45789371	.	+	.	as_code "1^ , 2^"; transcript1_id "PAC:27142153"; splice_chain1 "45789371"; transcript2_id "PAC:27142154"; splice_chain2 "45789127";
Chr03:1..52284309@	astalavista	as_event	45477294	45477421	.	-	.	as_code "1^ , 2^"; transcript1_id "PAC:27142937"; splice_chain1 "45477421"; transcript2_id "PAC:27142936"; splice_chain2 "45477294";
Chr08:1..59662532@	astalavista	as_event	16289703	16289736	.	-	.	as_code "1^ , 2^"; transcript1_id "PAC:27154973"; splice_chain1 "16289736"; transcript2_id "PAC:27154977"; splice_chain2 "16289703";
Chr05:1..40819286@	astalavista	as_event	28708015	28708017	.	-	.	as_code "1^ , 2^"; transcript1_id "PAC:27150442"; splice_chain1 "28708017"; transcript2_id "PAC:27150439"; splice_chain2 "28708015";
Chr09:1..37469608@	astalavista	as_event	35053633	35054432	.	+	.	as_code "1^ , 2^"; transcript1_id "PAC:27146941"; splice_chain1 "35053633"; transcript2_id "PAC:27146942"; splice_chain2 "35054432";
Chr05:1..40819286@	astalavista	as_event	30437906	30438154	.	+	.	as_code "1^ , 2^"; transcript1_id "PAC:27148894"; splice_chain1 "30437906"; transcript2_id "PAC:27148896"; splice_chain2 "30438154";
Chr09:1..37469608@	astalavista	as_event	33943058	33943225	.	-	.	as_code "1^ , 2^"; transcript1_id "PAC:27145360"; splice_chain1 "33943225"; transcript2_id "PAC:27145364"; splice_chain2 "33943058";
Chr09:1..37469608@	astalavista	as_event	33980520	33980524	.	+	.	as_code "1^ , 2^"; transcript1_id "PAC:27146763"; splice_chain1 "33980524"; transcript2_id "PAC:27146764"; splice_chain2 "33980520";
Chr03:1..52284309@	astalavista	as_event	46464418	46464424	.	-	.	as_code "1^ , 2^"; transcript1_id "PAC:27145148"; splice_chain1 "46464418"; transcript2_id "PAC:27145149"; splice_chain2 "46464424";
Chr03:1..52284309@	astalavista	as_event	43247145	43247160	.	-	.	as_code "1^ , 2^"; transcript1_id "PAC:27142953"; splice_chain1 "43247160"; transcript2_id "PAC:27142951"; splice_chain2 "43247145";
Chr08:1..59662532@	astalavista	as_event	31328086	31328226	.	-	.	as_code "1^ , 2^"; transcript1_id "PAC:27155574"; splice_chain1 "31328086"; transcript2_id "PAC:27155575"; splice_chain2 "31328226";
Chr04:1..45960019@	astalavista	as_event	10558868	10558874	.	-	.	as_code "1^ , 2^"; transcript1_id "PAC:27157233"; splice_chain1 "10558874"; transcript2_id "PAC:27157232"; splice_chain2 "10558868";
Chr08:1..59662532@	astalavista	as_event	29619887	29619919	.	+	.	as_code "1^ , 2^"; transcript1_id "PAC:27155894"; splice_chain1 "29619919"; transcript2_id "PAC:27155895"; splice_chain2 "29619887";
Chr04:1..45960019@	astalavista	as_event	12451858	12451955	.	+	.	as_code "1^ , 2^"; transcript1_id "PAC:27156739"; splice_chain1 "12451858"; transcript2_id "PAC:27156738"; splice_chain2 "12451955";
Chr09:1..37469608@	astalavista	as_event	29559948	29559956	.	-	.	as_code "1^ , 2^"; transcript1_id "PAC:27147627"; splice_chain1 "29559948"; transcript2_id "PAC:27147626"; splice_chain2 "29559956";
Chr03:1..52284309@	astalavista	as_event	43109957	43109963	.	+	.	as_code "1^ , 2^"; transcript1_id "PAC:27141866"; splice_chain1 "43109963"; transcript2_id "PAC:27141867"; splice_chain2 "43109957";
Chr03:1..52284309@	astalavista	as_event	42526386	42526401	.	-	.	as_code "1^ , 2^"; transcript1_id "PAC:27142735"; splice_chain1 "42526401"; transcript2_id "PAC:27142734"; splice_chain2 "42526386";
Chr09:1..37469608@	astalavista	as_event	29773866	29773869	.	-	.	as_code "1^ , 2^"; transcript1_id "PAC:27146210"; splice_chain1 "29773869"; transcript2_id "PAC:27146209"; splice_chain2 "29773866";
Chr08:1..59662532@	astalavista	as_event	21372889	21372927	.	-	.	as_code "1^ , 2^"; transcript1_id "PAC:27155352"; splice_chain1 "21372889"; transcript2_id "PAC:27155351"; splice_chain2 "21372927";
Chr09:1..37469608@	astalavista	as_event	31775924	31776002	.	+	.	as_code "1^ , 2^"; transcript1_id "PAC:27145735"; splice_chain1 "31776002"; transcript2_id "PAC:27146419"; splice_chain2 "31775924";
Chr05:1..40819286@	astalavista	as_event	33764963	33765149	.	-	.	as_code "1^ , 2^"; transcript1_id "PAC:27148590"; splice_chain1 "33765149"; transcript2_id "PAC:27148589"; splice_chain2 "33764963";
Chr09:1..37469608@	astalavista	as_event	30837926	30838207	.	+	.	as_code "1^ , 2^"; transcript1_id "PAC:27146658"; splice_chain1 "30837926"; transcript2_id "PAC:27146659"; splice_chain2 "30838207";
Chr08:1..59662532@	astalavista	as_event	27548202	27548258	.	+	.	as_code "1^ , 2^"; transcript1_id "PAC:27156071"; splice_chain1 "27548202"; transcript2_id "PAC:27156070"; splice_chain2 "27548258";
Chr08:1..59662532@	astalavista	as_event	26084116	26084121	.	-	.	as_code "1^ , 2^"; transcript1_id "PAC:27153383"; splice_chain1 "26084121"; transcript2_id "PAC:27153384"; splice_chain2 "26084116";
Chr03:1..52284309@	astalavista	as_event	44610196	44610199	.	+	.	as_code "1^ , 2^"; transcript1_id "PAC:27144278"; splice_chain1 "44610199"; transcript2_id "PAC:27144279"; splice_chain2 "44610196";
Chr03:1..52284309@	astalavista	as_event	43821781	43821817	.	-	.	as_code "1^ , 2^"; transcript1_id "PAC:27144427"; splice_chain1 "43821817"; transcript2_id "PAC:27144426"; splice_chain2 "43821781";
Chr08:1..59662532@	astalavista	as_event	8344176	8344185	.	-	.	as_code "1^ , 2^"; transcript1_id "PAC:27155534"; splice_chain1 "8344176"; transcript2_id "PAC:27155535"; splice_chain2 "8344185";
Chr10:1..43275151@	astalavista	as_event	5322423	5322437	.	+	.	as_code "1^ , 2^"; transcript1_id "PAC:27140603"; splice_chain1 "5322437"; transcript2_id "PAC:27140604"; splice_chain2 "5322423";
Chr10:1..43275151@	astalavista	as_event	5136508	5136513	.	-	.	as_code "1^ , 2^"; transcript1_id "PAC:27140449"; splice_chain1 "5136513"; transcript2_id "PAC:27140448"; splice_chain2 "5136508";
Chr10:1..43275151@	astalavista	as_event	4393384	4393390	.	-	.	as_code "1^ , 2^"; transcript1_id "PAC:27141340"; splice_chain1 "4393384"; transcript2_id "PAC:27141341"; splice_chain2 "4393390";
Chr10:1..43275151@	astalavista	as_event	4280905	4280926	.	-	.	as_code "1^ , 2^"; transcript1_id "PAC:27140259"; splice_chain1 "4280905"; transcript2_id "PAC:27140260"; splice_chain2 "4280926";
Chr10:1..43275151@	astalavista	as_event	4250451	4250472	.	-	.	as_code "1^ , 2^"; transcript1_id "PAC:27140079"; splice_chain1 "4250451"; transcript2_id "PAC:27140080"; splice_chain2 "4250472";
Chr10:1..43275151@	astalavista	as_event	4157975	4158114	.	+	.	as_code "1^ , 2^"; transcript1_id "PAC:27139902"; splice_chain1 "4157975"; transcript2_id "PAC:27139901"; splice_chain2 "4158114";
Chr08:1..59662532@	astalavista	as_event	7338505	7338602	.	-	.	as_code "1^ , 2^"; transcript1_id "PAC:27154254"; splice_chain1 "7338505"; transcript2_id "PAC:27154253"; splice_chain2 "7338602";
Chr08:1..59662532@	astalavista	as_event	7270139	7270192	.	+	.	as_code "1^ , 2^"; transcript1_id "PAC:27153520"; splice_chain1 "7270139"; transcript2_id "PAC:27153519"; splice_chain2 "7270192";
Chr04:1..45960019@	astalavista	as_event	9265235	9265362	.	-	.	as_code "1^ , 2^"; transcript1_id "PAC:27157970"; splice_chain1 "9265362"; transcript2_id "PAC:27157971"; splice_chain2 "9265235";
Chr04:1..45960019@	astalavista	as_event	9226069	9226356	.	+	.	as_code "1^ , 2^"; transcript1_id "PAC:27157979"; splice_chain1 "9226069"; transcript2_id "PAC:27157984"; splice_chain2 "9226356";
Chr08:1..59662532@	astalavista	as_event	6969689	6969730	.	-	.	as_code "1^ , 2^"; transcript1_id "PAC:27154545"; splice_chain1 "6969689"; transcript2_id "PAC:27154546"; splice_chain2 "6969730";
Chr05:1..40819286@	astalavista	as_event	9067242	9067258	.	-	.	as_code "1^ , 2^"; transcript1_id "PAC:27149734"; splice_chain1 "9067242"; transcript2_id "PAC:27149733"; splice_chain2 "9067258";
Chr10:1..43275151@	astalavista	as_event	2928321	2928365	.	-	.	as_code "1^ , 2^"; transcript1_id "PAC:27139866"; splice_chain1 "2928365"; transcript2_id "PAC:27139865"; splice_chain2 "2928321";
Chr10:1..43275151@	astalavista	as_event	2914658	2914667	.	-	.	as_code "1^ , 2^"; transcript1_id "PAC:27139866"; splice_chain1 "2914667"; transcript2_id "PAC:27139862"; splice_chain2 "2914658";
Chr08:1..59662532@	astalavista	as_event	7756832	7756901	.	+	.	as_code "1^ , 2^"; transcript1_id "PAC:27153233"; splice_chain1 "7756901"; transcript2_id "PAC:27153234"; splice_chain2 "7756832";
Chr08:1..59662532@	astalavista	as_event	7757333	7757437	.	+	.	as_code "1^ , 2^"; transcript1_id "PAC:27153235"; splice_chain1 "7757437"; transcript2_id "PAC:27153231"; splice_chain2 "7757333";
Chr01:1..52205531@	astalavista	as_event	33861331	33861398	.	-	.	as_code "1^ , 2^"; transcript1_id "PAC:27162766"; splice_chain1 "33861331"; transcript2_id "PAC:27162767"; splice_chain2 "33861398";
Chr04:1..45960019@	astalavista	as_event	3787970	3787994	.	-	.	as_code "1^ , 2^"; transcript1_id "PAC:27157250"; splice_chain1 "3787994"; transcript2_id "PAC:27157249"; splice_chain2 "3787970";
Chr04:1..45960019@	astalavista	as_event	2682978	2683358	.	+	.	as_code "1^ , 2^"; transcript1_id "PAC:27157419"; splice_chain1 "2683358"; transcript2_id "PAC:27157420"; splice_chain2 "2682978";
Chr05:1..40819286@	astalavista	as_event	12102895	12102977	.	-	.	as_code "1^ , 2^"; transcript1_id "PAC:27148413"; splice_chain1 "12102895"; transcript2_id "PAC:27148414"; splice_chain2 "12102977";
Chr05:1..40819286@	astalavista	as_event	12099300	12099346	.	-	.	as_code "1^ , 2^"; transcript1_id "PAC:27148410"; splice_chain1 "12099346"; transcript2_id "PAC:27148413"; splice_chain2 "12099300";
Chr05:1..40819286@	astalavista	as_event	12072766	12072923	.	+	.	as_code "1^ , 2^"; transcript1_id "PAC:27150387"; splice_chain1 "12072766"; transcript2_id "PAC:27150386"; splice_chain2 "12072923";
Chr01:1..52205531@	astalavista	as_event	31669794	31669799	.	-	.	as_code "1^ , 2^"; transcript1_id "PAC:27163954"; splice_chain1 "31669799"; transcript2_id "PAC:27163955"; splice_chain2 "31669794";
Chr10:1..43275151@	astalavista	as_event	7824919	7824936	.	-	.	as_code "1^ , 2^"; transcript1_id "PAC:27141247"; splice_chain1 "7824936"; transcript2_id "PAC:27141248"; splice_chain2 "7824919";
Chr10:1..43275151@	astalavista	as_event	7713334	7713388	.	-	.	as_code "1^ , 2^"; transcript1_id "PAC:27140172"; splice_chain1 "7713334"; transcript2_id "PAC:27140171"; splice_chain2 "7713388";
Chr09:1..37469608@	astalavista	as_event	35638624	35638634	.	+	.	as_code "1^ , 2^"; transcript1_id "PAC:27147018"; splice_chain1 "35638634"; transcript2_id "PAC:27147019"; splice_chain2 "35638624";
Chr09:1..37469608@	astalavista	as_event	35640239	35640376	.	+	.	as_code "1^ , 2^"; transcript1_id "PAC:27147018"; splice_chain1 "35640376"; transcript2_id "PAC:27147020"; splice_chain2 "35640239";
Chr05:1..40819286@	astalavista	as_event	13338773	13338869	.	-	.	as_code "1^ , 2^"; transcript1_id "PAC:27148701"; splice_chain1 "13338773"; transcript2_id "PAC:27148702"; splice_chain2 "13338869";
Chr01:1..52205531@	astalavista	as_event	36725844	36726194	.	-	.	as_code "1^ , 2^"; transcript1_id "PAC:27163348"; splice_chain1 "36726194"; transcript2_id "PAC:27163349"; splice_chain2 "36725844";
Chr08:1..59662532@	astalavista	as_event	9881810	9882002	.	+	.	as_code "1^ , 2^"; transcript1_id "PAC:27153838"; splice_chain1 "9882002"; transcript2_id "PAC:27153835"; splice_chain2 "9881810";
Chr04:1..45960019@	astalavista	as_event	4955336	4955349	.	-	.	as_code "1^ , 2^"; transcript1_id "PAC:27157761"; splice_chain1 "4955336"; transcript2_id "PAC:27157762"; splice_chain2 "4955349";
Chr08:1..59662532@	astalavista	as_event	10207801	10207816	.	+	.	as_code "1^ , 2^"; transcript1_id "PAC:27155762"; splice_chain1 "10207816"; transcript2_id "PAC:27155763"; splice_chain2 "10207801";
Chr05:1..40819286@	astalavista	as_event	17219116	17219397	.	-	.	as_code "1^ , 2^"; transcript1_id "PAC:27148898"; splice_chain1 "17219397"; transcript2_id "PAC:27148897"; splice_chain2 "17219116";
Chr05:1..40819286@	astalavista	as_event	19818712	19818722	.	-	.	as_code "1^ , 2^"; transcript1_id "PAC:27150425"; splice_chain1 "19818712"; transcript2_id "PAC:27150424"; splice_chain2 "19818722";
Chr09:1..37469608@	astalavista	as_event	36793507	36793513	.	+	.	as_code "1^ , 2^"; transcript1_id "PAC:27146365"; splice_chain1 "36793507"; transcript2_id "PAC:27146364"; splice_chain2 "36793513";
Chr10:1..43275151@	astalavista	as_event	18178876	18178949	.	+	.	as_code "1^ , 2^"; transcript1_id "PAC:27140745"; splice_chain1 "18178876"; transcript2_id "PAC:27140744"; splice_chain2 "18178949";
Chr10:1..43275151@	astalavista	as_event	18192054	18192059	.	-	.	as_code "1^ , 2^"; transcript1_id "PAC:27140915"; splice_chain1 "18192059"; transcript2_id "PAC:27140914"; splice_chain2 "18192054";
Chr09:1..37469608@	astalavista	as_event	1922326	1922365	.	+	.	as_code "1^ , 2^"; transcript1_id "PAC:27145852"; splice_chain1 "1922365"; transcript2_id "PAC:27145854"; splice_chain2 "1922326";
Chr04:1..45960019@	astalavista	as_event	383352	383469	.	-	.	as_code "1^ , 2^"; transcript1_id "PAC:27156635"; splice_chain1 "383352"; transcript2_id "PAC:27156634"; splice_chain2 "383469";
Chr04:1..45960019@	astalavista	as_event	237238	237278	.	-	.	as_code "1^ , 2^"; transcript1_id "PAC:27156696"; splice_chain1 "237278"; transcript2_id "PAC:27156697"; splice_chain2 "237238";
Chr03:1..52284309@	astalavista	as_event	1411383	1411914	.	+	.	as_code "1^ , 2^"; transcript1_id "PAC:27141955"; splice_chain1 "1411914"; transcript2_id "PAC:27141954"; splice_chain2 "1411383";
Chr02:1..49040938@	astalavista	as_event	3944485	3944511	.	-	.	as_code "1^ , 2^"; transcript1_id "PAC:27170030"; splice_chain1 "3944485"; transcript2_id "PAC:27170029"; splice_chain2 "3944511";
Chr03:1..52284309@	astalavista	as_event	1561950	1561953	.	-	.	as_code "1^ , 2^"; transcript1_id "PAC:27144720"; splice_chain1 "1561953"; transcript2_id "PAC:27144719"; splice_chain2 "1561950";
Chr03:1..52284309@	astalavista	as_event	1514922	1515011	.	-	.	as_code "1^ , 2^"; transcript1_id "PAC:27143693"; splice_chain1 "1514922"; transcript2_id "PAC:27143692"; splice_chain2 "1515011";
Chr03:1..52284309@	astalavista	as_event	1508201	1508233	.	-	.	as_code "1^ , 2^"; transcript1_id "PAC:27144386"; splice_chain1 "1508233"; transcript2_id "PAC:27144387"; splice_chain2 "1508201";
Chr03:1..52284309@	astalavista	as_event	1121460	1121988	.	+	.	as_code "1^ , 2^"; transcript1_id "PAC:27142503"; splice_chain1 "1121988"; transcript2_id "PAC:27142502"; splice_chain2 "1121460";
Chr03:1..52284309@	astalavista	as_event	1024888	1024917	.	-	.	as_code "1^ , 2^"; transcript1_id "PAC:27144027"; splice_chain1 "1024888"; transcript2_id "PAC:27144025"; splice_chain2 "1024917";
Chr02:1..49040938@	astalavista	as_event	4344549	4344554	.	-	.	as_code "1^ , 2^"; transcript1_id "PAC:27168237"; splice_chain1 "4344549"; transcript2_id "PAC:27168238"; splice_chain2 "4344554";
Chr06:1..31977256@	astalavista	as_event	31889260	31889268	.	-	.	as_code "1^ , 2^"; transcript1_id "PAC:27165560"; splice_chain1 "31889268"; transcript2_id "PAC:27165559"; splice_chain2 "31889260";
Chr04:1..45960019@	astalavista	as_event	1989185	1989224	.	-	.	as_code "1^ , 2^"; transcript1_id "PAC:27157837"; splice_chain1 "1989185"; transcript2_id "PAC:27157839"; splice_chain2 "1989224";
Chr09:1..37469608@	astalavista	as_event	571096	571370	.	-	.	as_code "1^ , 2^"; transcript1_id "PAC:27147638"; splice_chain1 "571096"; transcript2_id "PAC:27147637"; splice_chain2 "571370";
Chr04:1..45960019@	astalavista	as_event	1428663	1428734	.	+	.	as_code "1^ , 2^"; transcript1_id "PAC:27157067"; splice_chain1 "1428734"; transcript2_id "PAC:27157066"; splice_chain2 "1428663";
Chr04:1..45960019@	astalavista	as_event	1428727	1428734	.	+	.	as_code "1^ , 2^"; transcript1_id "PAC:27157067"; splice_chain1 "1428734"; transcript2_id "PAC:27157069"; splice_chain2 "1428727";
[truncated: 1,194 more rows]
