# Supplementary material for: Dynamic transcriptome profiling of Bean Common Mosaic Virus (BCMV) infection in Common Bean (Phaseolus vulgaris L.)
Source: BMC Genomics. 2016 Aug 11;17:613. doi: 10.1186/s12864-016-2976-8 (PMC4982238; doi:10.1186/s12864-016-2976-8)
Supplement: Additional file 13: — Significant alternate-splice transcripts for NL1-I at 4 days after infection. (ZIP 3 kb) [file 12864_2016_2976_MOESM13_ESM.zip › Supporting_file_06-SignificantAStranscripts-D4HNL1-I.txt]

TCONS_00001121	XLOC_000552	Phvul.001G108900	Chr01:1..52205531@:29429148-29436320	D4H	D4NL1	OK	0.0010812	1.13317	10.0335	0.30637	0.1767	0.998246	no
TCONS_00001122	XLOC_000552	Phvul.001G108900	Chr01:1..52205531@:29429148-29436320	D4H	D4NL1	OK	3.53023	3.1728	-0.154008	-0.334653	0.5494	0.998246	no
TCONS_00002344	XLOC_001189	Phvul.001G235100	Chr01:1..52205531@:49582823-49588659	D4H	D4NL1	OK	0.00266705	0.791414	8.21304	0.869524	0.2393	0.998246	no
TCONS_00002345	XLOC_001189	Phvul.001G235100	Chr01:1..52205531@:49582823-49588659	D4H	D4NL1	OK	1.08109	0.0651899	-4.05169	-1.81436	0.1811	0.998246	no
TCONS_00010576	XLOC_005498	Phvul.002G185500	Chr02:1..49040938@:34038820-34042914	D4H	D4NL1	OK	0.700762	0	-inf	nan	0.125	0.998246	no
TCONS_00010577	XLOC_005498	Phvul.002G185500	Chr02:1..49040938@:34038820-34042914	D4H	D4NL1	OK	3.64685	0.834805	-2.12714	-1.41063	0.0795	0.998246	no
TCONS_00010578	XLOC_005498	Phvul.002G185500	Chr02:1..49040938@:34038820-34042914	D4H	D4NL1	OK	2.74848	6.83508	1.31433	1.6151	0.0218	0.998246	no
TCONS_00010579	XLOC_005498	Phvul.002G185500	Chr02:1..49040938@:34038820-34042914	D4H	D4NL1	OK	5.94274	7.57236	0.349614	0.78001	0.172	0.998246	no
TCONS_00012261	XLOC_006438	Phvul.003G020500	Chr03:1..52284309@:1804466-1810363	D4H	D4NL1	OK	3.59619	2.34162	-0.618965	-0.941001	0.10605	0.998246	no
TCONS_00012262	XLOC_006438	Phvul.003G020500	Chr03:1..52284309@:1804466-1810363	D4H	D4NL1	OK	0.199932	1.81434	3.18187	1.34891	0.2031	0.998246	no
TCONS_00013789	XLOC_007176	Phvul.003G165100	Chr03:1..52284309@:37347144-37351642	D4H	D4NL1	OK	0.0239336	0.594402	4.63433	1.49409	0.2521	0.998246	no
TCONS_00013790	XLOC_007176	Phvul.003G165100	Chr03:1..52284309@:37347144-37351642	D4H	D4NL1	OK	0.827387	0.044508	-4.21643	-1.69934	0.1512	0.998246	no
TCONS_00017989	XLOC_009282	Phvul.003G286500	Chr03:1..52284309@:51266852-51273954	D4H	D4NL1	OK	1.28004	4.58076	1.83939	1.22571	0.1107	0.998246	no
TCONS_00017990	XLOC_009282	Phvul.003G286500	Chr03:1..52284309@:51266852-51273954	D4H	D4NL1	OK	2.63081	0.00506234	-9.02149	-0.594603	0.2486	0.998246	no
TCONS_00017991	XLOC_009282	Phvul.003G286500	Chr03:1..52284309@:51266852-51273954	D4H	D4NL1	OK	17.24	15.7167	-0.133458	-0.369107	0.5254	0.998246	no
TCONS_00019376	XLOC_010090	Phvul.004G135500	Chr04:1..45960019@:41452297-41458094	D4H	D4NL1	OK	0.936616	0.00150543	-9.28114	-0.319596	0.1991	0.998246	no
TCONS_00019377	XLOC_010090	Phvul.004G135500	Chr04:1..45960019@:41452297-41458094	D4H	D4NL1	OK	1.82151	4.52373	1.31237	2.43766	0.00065	0.110136	no
TCONS_00023965	XLOC_012570	Phvul.005G050900	Chr05:1..40819286@:6113205-6121856	D4H	D4NL1	NOTEST	0.0953575	0.000400712	-7.89464	0	1	1	no
TCONS_00023966	XLOC_012570	Phvul.005G050900	Chr05:1..40819286@:6113205-6121856	D4H	D4NL1	OK	0.0243366	1.7861	6.19754	1.40185	0.247	0.998246	no
TCONS_00023967	XLOC_012570	Phvul.005G050900	Chr05:1..40819286@:6113205-6121856	D4H	D4NL1	OK	4.95214	3.3622	-0.558647	-0.83712	0.13995	0.998246	no
TCONS_00023968	XLOC_012570	Phvul.005G050900	Chr05:1..40819286@:6113205-6121856	D4H	D4NL1	OK	2.74965	3.31098	0.268008	0.342384	0.54625	0.998246	no
TCONS_00023969	XLOC_012570	Phvul.005G050900	Chr05:1..40819286@:6113205-6121856	D4H	D4NL1	OK	2.6999	1.68055	-0.68397	-0.865195	0.1352	0.998246	no
TCONS_00025765	XLOC_013515	Phvul.006G025300	Chr06:1..31977256@:11327920-11333339	D4H	D4NL1	NOTEST	0	0.349526	inf	0	1	1	no
TCONS_00025766	XLOC_013515	Phvul.006G025300	Chr06:1..31977256@:11327920-11333339	D4H	D4NL1	OK	0.141529	0.838706	2.56706	1.56514	0.1173	0.998246	no
TCONS_00025767	XLOC_013515	Phvul.006G025300	Chr06:1..31977256@:11327920-11333339	D4H	D4NL1	NOTEST	7.32115e-06	1.37622e-05	0.910564	0	1	1	no
TCONS_00025768	XLOC_013515	Phvul.006G025300	Chr06:1..31977256@:11327920-11333339	D4H	D4NL1	OK	0.492583	3.3039e-06	-17.1858	-0.00113968	0.24965	0.998246	no
TCONS_00025769	XLOC_013515	Phvul.006G025300	Chr06:1..31977256@:11327920-11333339	D4H	D4NL1	OK	0.619933	0.290798	-1.0921	-0.536984	0.4667	0.998246	no
TCONS_00026060	XLOC_013674	Phvul.006G051200	Chr06:1..31977256@:16606732-16611283	D4H	D4NL1	OK	0.00356673	0.851175	7.89871	1.13813	0.24055	0.998246	no
TCONS_00026061	XLOC_013674	Phvul.006G051200	Chr06:1..31977256@:16606732-16611283	D4H	D4NL1	OK	0.733312	0.000291637	-11.296	-0.130495	0.2302	0.998246	no
TCONS_00026447	XLOC_013863	Phvul.006G088900	Chr06:1..31977256@:20755397-20758944	D4H	D4NL1	OK	4.62449	0	-inf	nan	0.11555	0.998246	no
TCONS_00026448	XLOC_013863	Phvul.006G088900	Chr06:1..31977256@:20755397-20758944	D4H	D4NL1	OK	17.5133	19.6287	0.164511	0.498783	0.3843	0.998246	no
TCONS_00026876	XLOC_014079	Phvul.006G133500	Chr06:1..31977256@:24807397-24810148	D4H	D4NL1	OK	4.917	1.52889	-1.68529	-2.06819	0.00435	0.411054	no
TCONS_00026877	XLOC_014079	Phvul.006G133500	Chr06:1..31977256@:24807397-24810148	D4H	D4NL1	OK	2.76329	5.86323	1.08531	1.95027	0.0025	0.276053	no
TCONS_00028488	XLOC_014937	Phvul.006G087100	Chr06:1..31977256@:20592212-20596908	D4H	D4NL1	NOTEST	0	0	0	0	1	1	no
TCONS_00028489	XLOC_014937	Phvul.006G087100	Chr06:1..31977256@:20592212-20596908	D4H	D4NL1	OK	0.584407	0.000171965	-11.7306	-0.161151	0.24755	0.998246	no
TCONS_00028490	XLOC_014937	Phvul.006G087100	Chr06:1..31977256@:20592212-20596908	D4H	D4NL1	NOTEST	0.282803	0.207808	-0.444544	0	1	1	no
TCONS_00028491	XLOC_014937	Phvul.006G087100	Chr06:1..31977256@:20592212-20596908	D4H	D4NL1	OK	0.176943	0.938015	2.40633	1.53741	0.07675	0.998246	no
TCONS_00028492	XLOC_014937	Phvul.006G087100	Chr06:1..31977256@:20592212-20596908	D4H	D4NL1	NOTEST	0.264319	0.302083	0.192666	0	1	1	no
TCONS_00028493	XLOC_014937	Phvul.006G087100	Chr06:1..31977256@:20592212-20596908	D4H	D4NL1	NOTEST	0.017434	0	-inf	0	1	1	no
TCONS_00028679	XLOC_015028	Phvul.006G102900	Chr06:1..31977256@:21934925-21939521	D4H	D4NL1	OK	0.000618453	2.8563	12.1732	0.202819	0.1503	0.998246	no
TCONS_00028680	XLOC_015028	Phvul.006G102900	Chr06:1..31977256@:21934925-21939521	D4H	D4NL1	OK	23.7644	19.4824	-0.286631	-0.930687	0.10375	0.998246	no
TCONS_00032414	XLOC_017004	Phvul.007G259000	Chr07:1..51758522@:49703652-49712512	D4H	D4NL1	OK	11.7685	9.85394	-0.256152	-0.679208	0.2419	0.998246	no
TCONS_00032415	XLOC_017004	Phvul.007G259000	Chr07:1..51758522@:49703652-49712512	D4H	D4NL1	OK	0.00248962	2.57387	10.0138	0.592702	0.2209	0.998246	no
TCONS_00032846	XLOC_017228	Phvul.007G021500	Chr07:1..51758522@:1492675-1495938	D4H	D4NL1	OK	0.276974	2.72833	3.3002	1.25934	0.23115	0.998246	no
TCONS_00032847	XLOC_017228	Phvul.007G021500	Chr07:1..51758522@:1492675-1495938	D4H	D4NL1	OK	0.425741	0	-inf	nan	0.1142	0.998246	no
TCONS_00032848	XLOC_017228	Phvul.007G021500	Chr07:1..51758522@:1492675-1495938	D4H	D4NL1	OK	2.02055	0.0680389	-4.89224	-1.88816	0.1338	0.998246	no
TCONS_00034024	XLOC_017863	Phvul.007G143900	Chr07:1..51758522@:35607811-35616598	D4H	D4NL1	OK	4.74441	5.87234	0.307709	1.01492	0.07785	0.998246	no
TCONS_00034025	XLOC_017863	Phvul.007G143900	Chr07:1..51758522@:35607811-35616598	D4H	D4NL1	OK	0.621373	0.000604959	-10.0044	-0.430124	0.2319	0.998246	no
TCONS_00034301	XLOC_018012	Phvul.007G173900	Chr07:1..51758522@:40768045-40778767	D4H	D4NL1	OK	1.90918	0.00100268	-10.8949	-0.400227	0.20045	0.998246	no
TCONS_00034302	XLOC_018012	Phvul.007G173900	Chr07:1..51758522@:40768045-40778767	D4H	D4NL1	NOTEST	0.00173721	0.352051	7.66286	0	1	1	no
TCONS_00034303	XLOC_018012	Phvul.007G173900	Chr07:1..51758522@:40768045-40778767	D4H	D4NL1	OK	6.41838	8.69341	0.437712	1.27048	0.0277	0.998246	no
TCONS_00035163	XLOC_018441	Phvul.007G259000	Chr07:1..51758522@:49703652-49712512	D4H	D4NL1	OK	4.60939	3.86099	-0.255603	-0.355839	0.5346	0.998246	no
TCONS_00035164	XLOC_018441	Phvul.007G259000	Chr07:1..51758522@:49703652-49712512	D4H	D4NL1	NOTEST	0.0813497	0.132223	0.700766	0	1	1	no
TCONS_00035205	XLOC_018460	Phvul.007G262500	Chr07:1..51758522@:50090214-50094313	D4H	D4NL1	OK	0.000717954	0.946713	10.3648	0.189142	0.17505	0.998246	no
TCONS_00035206	XLOC_018460	Phvul.007G262500	Chr07:1..51758522@:50090214-50094313	D4H	D4NL1	OK	1.30696	0.00261402	-8.96573	-0.589752	0.21695	0.998246	no
TCONS_00036253	XLOC_019066	Phvul.008G078800	Chr08:1..59662532@:7569493-7572435	D4H	D4NL1	OK	0.18625	0.743099	1.99631	1.09044	0.10935	0.998246	no
TCONS_00036254	XLOC_019066	Phvul.008G078800	Chr08:1..59662532@:7569493-7572435	D4H	D4NL1	OK	0.696121	0.000731394	-9.89447	-0.199253	0.21365	0.998246	no
TCONS_00037119	XLOC_019548	Phvul.008G170100	Chr08:1..59662532@:44385576-44388615	D4H	D4NL1	OK	0.8234	0.000130695	-12.6212	-0.0515794	0.124	0.998246	no
TCONS_00037120	XLOC_019548	Phvul.008G170100	Chr08:1..59662532@:44385576-44388615	D4H	D4NL1	OK	5.65475	5.70716	0.0133102	0.0352309	0.95145	0.998246	no
TCONS_00038228	XLOC_020124	Phvul.008G286300	Chr08:1..59662532@:59114635-59117100	D4H	D4NL1	OK	0.000243196	1.28202	12.364	0.0796068	0.23215	0.998246	no
TCONS_00038229	XLOC_020124	Phvul.008G286300	Chr08:1..59662532@:59114635-59117100	D4H	D4NL1	OK	7.41752	6.54019	-0.181604	-0.382824	0.50515	0.998246	no
TCONS_00038230	XLOC_020124	Phvul.008G286300	Chr08:1..59662532@:59114635-59117100	D4H	D4NL1	OK	8.03879	6.25346	-0.362323	-0.424635	0.4607	0.998246	no
TCONS_00038918	XLOC_020451	Phvul.008G059700	Chr08:1..59662532@:5343996-5347739	D4H	D4NL1	OK	1.54035	0.000826813	-10.8634	-0.293831	0.17885	0.998246	no
TCONS_00038919	XLOC_020451	Phvul.008G059700	Chr08:1..59662532@:5343996-5347739	D4H	D4NL1	OK	6.3581	8.66325	0.446313	1.24167	0.0316	0.998246	no
TCONS_00042151	XLOC_022170	Phvul.009G082600	Chr09:1..37469608@:13154343-13178649	D4H	D4NL1	OK	0.005698	0.72481	6.991	1.08066	0.2429	0.998246	no
TCONS_00042152	XLOC_022170	Phvul.009G082600	Chr09:1..37469608@:13154343-13178649	D4H	D4NL1	OK	5.79914	5.78577	-0.003331	-0.011118	0.984	0.998246	no
TCONS_00042680	XLOC_022438	Phvul.009G132700	Chr09:1..37469608@:19521109-19523407	D4H	D4NL1	OK	1.83295	0.782932	-1.22721	-1.40332	0.05525	0.998246	no
TCONS_00042681	XLOC_022438	Phvul.009G132700	Chr09:1..37469608@:19521109-19523407	D4H	D4NL1	OK	0.00501662	1.31041	8.02909	1.17282	0.2492	0.998246	no
TCONS_00047392	XLOC_024904	Phvul.010G080400	Chr10:1..43275151@:29929281-29948252	D4H	D4NL1	NOTEST	0.0506485	0.0150594	-1.74985	0	1	1	no
TCONS_00047393	XLOC_024904	Phvul.010G080400	Chr10:1..43275151@:29929281-29948252	D4H	D4NL1	NOTEST	0	4.99163e-05	inf	0	1	1	no
TCONS_00047394	XLOC_024904	Phvul.010G080400	Chr10:1..43275151@:29929281-29948252	D4H	D4NL1	OK	0.396291	0.56242	0.505089	0.27016	0.62365	0.998246	no
TCONS_00047395	XLOC_024904	Phvul.010G080400	Chr10:1..43275151@:29929281-29948252	D4H	D4NL1	OK	2.45969	0.000331103	-12.8589	-0.14277	0.2331	0.998246	no
TCONS_00047396	XLOC_024904	Phvul.010G080400	Chr10:1..43275151@:29929281-29948252	D4H	D4NL1	NOTEST	0	0	0	0	1	1	no
TCONS_00047397	XLOC_024904	Phvul.010G080400	Chr10:1..43275151@:29929281-29948252	D4H	D4NL1	OK	0.651533	3.41196	2.38869	1.37183	0.16485	0.998246	no
TCONS_00047991	XLOC_025224	Phvul.010G138100	Chr10:1..43275151@:41025710-41030315	D4H	D4NL1	OK	9.90931	12.9605	0.387263	0.641606	0.26265	0.998246	no
TCONS_00047992	XLOC_025224	Phvul.010G138100	Chr10:1..43275151@:41025710-41030315	D4H	D4NL1	NOTEST	0.000714941	0.000210997	-1.7606	0	1	1	no
TCONS_00047993	XLOC_025224	Phvul.010G138100	Chr10:1..43275151@:41025710-41030315	D4H	D4NL1	OK	0.462823	0.604095	0.384315	0.164727	0.8061	0.998246	no
TCONS_00047994	XLOC_025224	Phvul.010G138100	Chr10:1..43275151@:41025710-41030315	D4H	D4NL1	OK	5.55306	0.308371	-4.17054	-1.66592	0.14085	0.998246	no
TCONS_00047995	XLOC_025224	Phvul.010G138100	Chr10:1..43275151@:41025710-41030315	D4H	D4NL1	OK	0.00143993	4.16378	11.4977	0.385462	0.24715	0.998246	no
TCONS_00051497	XLOC_027117	Phvul.011G160000	Chr11:1..50367376@:42015305-42019470	D4H	D4NL1	OK	3.31516	0.00207333	-10.6429	-0.570288	0.2477	0.998246	no
TCONS_00051498	XLOC_027117	Phvul.011G160000	Chr11:1..50367376@:42015305-42019470	D4H	D4NL1	OK	0.00159632	1.93855	10.246	0.4753	0.22595	0.998246	no
TCONS_00051499	XLOC_027117	Phvul.011G160000	Chr11:1..50367376@:42015305-42019470	D4H	D4NL1	OK	15.2738	15.872	0.0554227	0.159037	0.78255	0.998246	no
TCONS_00053932	XLOC_028425	Phvul.011G206400	Chr11:1..50367376@:48594150-48599427	D4H	D4NL1	OK	0.656941	0.0387534	-4.08337	-0.977408	0.2082	0.998246	no
TCONS_00053933	XLOC_028425	Phvul.011G206400	Chr11:1..50367376@:48594150-48599427	D4H	D4NL1	OK	0.00037107	0.653226	10.7817	0.0951373	0.23585	0.998246	no
TCONS_00053934	XLOC_028425	Phvul.011G206400	Chr11:1..50367376@:48594150-48599427	D4H	D4NL1	OK	1.01996	0.860357	-0.245505	-0.263037	0.651	0.998246	no
