# Supplementary material for: Dynamic transcriptome profiling of Bean Common Mosaic Virus (BCMV) infection in Common Bean (Phaseolus vulgaris L.)
Source: BMC Genomics. 2016 Aug 11;17:613. doi: 10.1186/s12864-016-2976-8 (PMC4982238; doi:10.1186/s12864-016-2976-8)
Supplement: Additional file 14: — Significant alternate-splice transcripts for BCMV-S2 at 4 days after infection. (ZIP 4 kb) [file 12864_2016_2976_MOESM14_ESM.zip › Supporting_file_07-SignificantAStranscripts-D4HBCMV-S2.txt]

TCONS_00002554	XLOC_001312	Phvul.001G259600	Chr01:1..52205531@:51503737-51510603	D4H	D4UP	OK	7.26197	6.99759	-0.0535014	-0.182182	0.7477	0.98966	no
TCONS_00002555	XLOC_001312	Phvul.001G259600	Chr01:1..52205531@:51503737-51510603	D4H	D4UP	OK	0.000777803	0.981792	10.3018	0.50179	0.22985	0.98966	no
TCONS_00003048	XLOC_001564	Phvul.001G040200	Chr01:1..52205531@:4093863-4097852	D4H	D4UP	OK	0.683002	0.00023838	-11.4844	-0.215648	0.1718	0.98966	no
TCONS_00003049	XLOC_001564	Phvul.001G040200	Chr01:1..52205531@:4093863-4097852	D4H	D4UP	OK	1.13424	1.86584	0.718106	1.46505	0.0247	0.98966	no
TCONS_00003281	XLOC_001681	Phvul.001G060700	Chr01:1..52205531@:7384558-7392973	D4H	D4UP	OK	8.85146	6.40411	-0.466917	-0.382735	0.5234	0.98966	no
TCONS_00003282	XLOC_001681	Phvul.001G060700	Chr01:1..52205531@:7384558-7392973	D4H	D4UP	OK	0.252014	0.603279	1.25932	0.486607	0.50155	0.98966	no
TCONS_00003283	XLOC_001681	Phvul.001G060700	Chr01:1..52205531@:7384558-7392973	D4H	D4UP	OK	4.13352	3.68911	-0.164096	-0.27176	0.6331	0.98966	no
TCONS_00003284	XLOC_001681	Phvul.001G060700	Chr01:1..52205531@:7384558-7392973	D4H	D4UP	OK	1.13981	0.16574	-2.7818	-1.00241	0.24065	0.98966	no
TCONS_00003285	XLOC_001681	Phvul.001G060700	Chr01:1..52205531@:7384558-7392973	D4H	D4UP	NOTEST	0.00315524	0.000107885	-4.87018	0	1	1	no
TCONS_00003286	XLOC_001681	Phvul.001G060700	Chr01:1..52205531@:7384558-7392973	D4H	D4UP	OK	0.0575969	0.493805	3.09988	0.960398	0.25105	0.98966	no
TCONS_00003287	XLOC_001681	Phvul.001G060700	Chr01:1..52205531@:7384558-7392973	D4H	D4UP	OK	0.492552	0.283959	-0.794593	-0.267287	0.69015	0.98966	no
TCONS_00003288	XLOC_001681	Phvul.001G060700	Chr01:1..52205531@:7384558-7392973	D4H	D4UP	OK	0.525808	0	-inf	nan	0.11425	0.98966	no
TCONS_00003289	XLOC_001681	Phvul.001G060700	Chr01:1..52205531@:7384558-7392973	D4H	D4UP	OK	0.119794	2.57666	4.42687	1.5249	0.17685	0.98966	no
TCONS_00003290	XLOC_001681	Phvul.001G060700	Chr01:1..52205531@:7384558-7392973	D4H	D4UP	OK	2.02676	1.78787	-0.180937	-0.201275	0.7212	0.98966	no
TCONS_00003291	XLOC_001681	Phvul.001G060700	Chr01:1..52205531@:7384558-7392973	D4H	D4UP	NOTEST	0	0	0	0	1	1	no
TCONS_00003292	XLOC_001681	Phvul.001G060700	Chr01:1..52205531@:7384558-7392973	D4H	D4UP	NOTEST	0	0	0	0	1	1	no
TCONS_00003293	XLOC_001681	Phvul.001G060700	Chr01:1..52205531@:7384558-7392973	D4H	D4UP	NOTEST	0	0.000539653	inf	0	1	1	no
TCONS_00003294	XLOC_001681	Phvul.001G060700	Chr01:1..52205531@:7384558-7392973	D4H	D4UP	NOTEST	0.20688	0.168456	-0.296421	0	1	1	no
TCONS_00003522	XLOC_001791	Phvul.001G086000	Chr01:1..52205531@:15369042-15371248	D4H	D4UP	NOTEST	2.51869e-05	0.195159	12.9197	0	1	1	no
TCONS_00003523	XLOC_001791	Phvul.001G086000	Chr01:1..52205531@:15369042-15371248	D4H	D4UP	OK	2.79775e-05	0.441067	13.9444	0.0103247	0.24495	0.98966	no
TCONS_00003524	XLOC_001791	Phvul.001G086000	Chr01:1..52205531@:15369042-15371248	D4H	D4UP	NOTEST	0.0993569	0.113602	0.193292	0	1	1	no
TCONS_00003525	XLOC_001791	Phvul.001G086000	Chr01:1..52205531@:15369042-15371248	D4H	D4UP	NOTEST	0.12272	0	-inf	0	1	1	no
TCONS_00003526	XLOC_001791	Phvul.001G086000	Chr01:1..52205531@:15369042-15371248	D4H	D4UP	OK	0.546273	0.000788421	-9.43644	-0.205112	0.24285	0.98966	no
TCONS_00003527	XLOC_001791	Phvul.001G086000	Chr01:1..52205531@:15369042-15371248	D4H	D4UP	NOTEST	0.14221	0.000814743	-7.44746	0	1	1	no
TCONS_00004519	XLOC_002292	Phvul.001G185600	Chr01:1..52205531@:45055827-45058254	D4H	D4UP	OK	1.82734	0.289032	-2.66045	-1.241	0.22	0.98966	no
TCONS_00004520	XLOC_002292	Phvul.001G185600	Chr01:1..52205531@:45055827-45058254	D4H	D4UP	OK	0.434516	1.90482	2.13217	1.36407	0.12	0.98966	no
TCONS_00005530	XLOC_002864	Phvul.002G005000	Chr02:1..49040938@:595059-599714	D4H	D4UP	OK	2.43303	10.1871	2.06592	1.43223	0.0797	0.98966	no
TCONS_00005531	XLOC_002864	Phvul.002G005000	Chr02:1..49040938@:595059-599714	D4H	D4UP	OK	9.20045	2.17898	-2.07805	-1.49279	0.0803	0.98966	no
TCONS_00006165	XLOC_003212	Phvul.002G071600	Chr02:1..49040938@:9848410-9850751	D4H	D4UP	OK	40.4176	34.5099	-0.227973	-0.620551	0.2847	0.98966	no
TCONS_00006166	XLOC_003212	Phvul.002G071600	Chr02:1..49040938@:9848410-9850751	D4H	D4UP	OK	0.0103751	6.01004	9.17811	0.527839	0.22535	0.98966	no
TCONS_00006167	XLOC_003212	Phvul.002G071600	Chr02:1..49040938@:9848410-9850751	D4H	D4UP	OK	21.0775	11.3586	-0.891917	-1.48727	0.0171	0.881354	no
TCONS_00006667	XLOC_003464	Phvul.002G119700	Chr02:1..49040938@:24268670-24273200	D4H	D4UP	OK	0.00034734	2.13758	12.5873	0.226699	0.17385	0.98966	no
TCONS_00006668	XLOC_003464	Phvul.002G119700	Chr02:1..49040938@:24268670-24273200	D4H	D4UP	OK	2.20642	0.499161	-2.14413	-0.920424	0.23405	0.98966	no
TCONS_00008323	XLOC_004359	Phvul.002G299100	Chr02:1..49040938@:46161997-46169349	D4H	D4UP	NOTEST	0.0994974	0	-inf	0	1	1	no
TCONS_00008324	XLOC_004359	Phvul.002G299100	Chr02:1..49040938@:46161997-46169349	D4H	D4UP	OK	0.638804	0.617574	-0.048762	-0.0229074	0.96605	0.995602	no
TCONS_00008325	XLOC_004359	Phvul.002G299100	Chr02:1..49040938@:46161997-46169349	D4H	D4UP	OK	1.73	3.17173	0.874497	1.25113	0.0501	0.98966	no
TCONS_00008326	XLOC_004359	Phvul.002G299100	Chr02:1..49040938@:46161997-46169349	D4H	D4UP	OK	0.927036	0.0348828	-4.73204	-1.20251	0.1543	0.98966	no
TCONS_00008327	XLOC_004359	Phvul.002G299100	Chr02:1..49040938@:46161997-46169349	D4H	D4UP	NOTEST	0	0.0420138	inf	0	1	1	no
TCONS_00008328	XLOC_004359	Phvul.002G299100	Chr02:1..49040938@:46161997-46169349	D4H	D4UP	OK	2.26646	1.44258	-0.651796	-0.45685	0.4346	0.98966	no
TCONS_00008633	XLOC_004512	Phvul.002G328600	Chr02:1..49040938@:48649580-48699256	D4H	D4UP	OK	0.732681	0.0159858	-5.51832	-1.44535	0.2266	0.98966	no
TCONS_00008634	XLOC_004512	Phvul.002G328600	Chr02:1..49040938@:48649580-48699256	D4H	D4UP	OK	0.00487583	0.504136	6.69202	1.11313	0.20725	0.98966	no
TCONS_00008635	XLOC_004512	Phvul.002G328600	Chr02:1..49040938@:48649580-48699256	D4H	D4UP	NOTEST	0.0286295	0.0142698	-1.00454	0	1	1	no
TCONS_00008636	XLOC_004512	Phvul.002G328600	Chr02:1..49040938@:48649580-48699256	D4H	D4UP	NOTEST	0.0062944	0.0445635	2.82372	0	1	1	no
TCONS_00008637	XLOC_004512	Phvul.002G328600	Chr02:1..49040938@:48649580-48699256	D4H	D4UP	OK	1.3338	1.67874	0.331843	0.291147	0.57325	0.98966	no
TCONS_00008638	XLOC_004512	Phvul.002G328600	Chr02:1..49040938@:48649580-48699256	D4H	D4UP	OK	14.0215	14.0003	-0.00218648	-0.00574352	0.9923	0.998089	no
TCONS_00008756	XLOC_004563	Phvul.002G005000	Chr02:1..49040938@:595059-599714	D4H	D4UP	OK	29.6754	24.7322	-0.262879	-0.363945	0.5232	0.98966	no
TCONS_00008985	XLOC_004704	Phvul.002G034200	Chr02:1..49040938@:3434871-3441054	D4H	D4UP	OK	4.49596	3.5064	-0.35864	-0.996772	0.08595	0.98966	no
TCONS_00008986	XLOC_004704	Phvul.002G034200	Chr02:1..49040938@:3434871-3441054	D4H	D4UP	OK	0.000119153	1.05902	13.1176	0.102969	0.2279	0.98966	no
TCONS_00013265	XLOC_006926	Phvul.003G118500	Chr03:1..52284309@:29565313-29592082	D4H	D4UP	OK	4.32111	5.67486	0.393184	0.573097	0.32255	0.98966	no
TCONS_00013266	XLOC_006926	Phvul.003G118500	Chr03:1..52284309@:29565313-29592082	D4H	D4UP	OK	1.26524	1.03313	-0.292391	-0.139251	0.6968	0.98966	no
TCONS_00013267	XLOC_006926	Phvul.003G118500	Chr03:1..52284309@:29565313-29592082	D4H	D4UP	OK	11.7918	13.1151	0.153452	0.298889	0.59615	0.98966	no
TCONS_00013268	XLOC_006926	Phvul.003G118500	Chr03:1..52284309@:29565313-29592082	D4H	D4UP	OK	3.71271	0	-inf	nan	0.1026	0.98966	no
TCONS_00013867	XLOC_007212	Phvul.003G173700	Chr03:1..52284309@:38464432-38475966	D4H	D4UP	OK	9.86215	0.00149231	-12.6901	-0.573893	0.24695	0.98966	no
TCONS_00013868	XLOC_007212	Phvul.003G173700	Chr03:1..52284309@:38464432-38475966	D4H	D4UP	OK	5.97681	16.0858	1.42834	2.09074	0.00865	0.639889	no
TCONS_00013869	XLOC_007212	Phvul.003G173700	Chr03:1..52284309@:38464432-38475966	D4H	D4UP	NOTEST	0.00801968	0.269347	5.06978	0	1	1	no
TCONS_00013870	XLOC_007212	Phvul.003G173700	Chr03:1..52284309@:38464432-38475966	D4H	D4UP	OK	0.57021	0.923434	0.695515	0.253863	0.71575	0.98966	no
TCONS_00013894	XLOC_007225	Phvul.003G176700	Chr03:1..52284309@:38847808-38860891	D4H	D4UP	OK	2.38154	2.74373	0.204242	0.137774	0.7848	0.98966	no
TCONS_00013895	XLOC_007225	Phvul.003G176700	Chr03:1..52284309@:38847808-38860891	D4H	D4UP	OK	9.49723	10.0357	0.0795629	0.129409	0.80705	0.99078	no
TCONS_00013896	XLOC_007225	Phvul.003G176700	Chr03:1..52284309@:38847808-38860891	D4H	D4UP	OK	1.39456	1.49806	0.103278	0.0484357	0.9375	0.994945	no
TCONS_00013897	XLOC_007225	Phvul.003G176700	Chr03:1..52284309@:38847808-38860891	D4H	D4UP	OK	4.93666	0.00592055	-9.70359	-0.541146	0.2441	0.98966	no
TCONS_00013898	XLOC_007225	Phvul.003G176700	Chr03:1..52284309@:38847808-38860891	D4H	D4UP	NOTEST	0	0	0	0	1	1	no
TCONS_00013899	XLOC_007225	Phvul.003G176700	Chr03:1..52284309@:38847808-38860891	D4H	D4UP	OK	7.92004	7.96939	0.00896147	0.00823387	0.98515	0.997083	no
TCONS_00014662	XLOC_007615	Phvul.003G249100	Chr03:1..52284309@:47525617-47568768	D4H	D4UP	OK	1.16294	0.269177	-2.11116	-2.75966	0.0002	0.0492863	yes
TCONS_00014663	XLOC_007615	Phvul.003G249100	Chr03:1..52284309@:47525617-47568768	D4H	D4UP	NOTEST	0.105989	0.0555549	-0.93193	0	1	1	no
TCONS_00014664	XLOC_007615	Phvul.003G249100	Chr03:1..52284309@:47525617-47568768	D4H	D4UP	NOTEST	0.00632791	0.0087961	0.475135	0	1	1	no
TCONS_00014665	XLOC_007615	Phvul.003G249100	Chr03:1..52284309@:47525617-47568768	D4H	D4UP	OK	0.135629	1.25346	3.20818	1.31953	0.21745	0.98966	no
TCONS_00014666	XLOC_007615	Phvul.003G249100	Chr03:1..52284309@:47525617-47568768	D4H	D4UP	OK	16.6044	17.5822	0.0825542	0.0842654	0.88425	0.994327	no
TCONS_00014667	XLOC_007615	Phvul.003G249100	Chr03:1..52284309@:47525617-47568768	D4H	D4UP	OK	12.3211	11.3697	-0.11593	-0.159418	0.7717	0.98966	no
TCONS_00017894	XLOC_009239	Phvul.003G277800	Chr03:1..52284309@:50310913-50317020	D4H	D4UP	OK	1.02704	0.0983103	-3.385	-0.959718	0.21915	0.98966	no
TCONS_00017895	XLOC_009239	Phvul.003G277800	Chr03:1..52284309@:50310913-50317020	D4H	D4UP	OK	0.260328	0.96751	1.89395	1.1459	0.10905	0.98966	no
TCONS_00017896	XLOC_009239	Phvul.003G277800	Chr03:1..52284309@:50310913-50317020	D4H	D4UP	OK	2.59592	2.10628	-0.30155	-0.458291	0.41425	0.98966	no
TCONS_00018181	XLOC_009438	Phvul.004G001000	Chr04:1..45960019@:78941-81526	D4H	D4UP	OK	3.9523	10.0139	1.34124	2.13121	0.00075	0.135031	no
TCONS_00018182	XLOC_009438	Phvul.004G001000	Chr04:1..45960019@:78941-81526	D4H	D4UP	OK	20.1949	13.8364	-0.545527	-1.56133	0.0101	0.684249	no
TCONS_00018960	XLOC_009846	Phvul.004G087700	Chr04:1..45960019@:18463174-18495194	D4H	D4UP	NOTEST	0	0	0	0	1	1	no
TCONS_00018961	XLOC_009846	Phvul.004G087900	Chr04:1..45960019@:18463174-18495194	D4H	D4UP	OK	0.493603	1.58976	1.68738	0.815224	0.25495	0.98966	no
TCONS_00018962	XLOC_009846	Phvul.004G087900	Chr04:1..45960019@:18463174-18495194	D4H	D4UP	OK	0.53236	0.00167337	-8.3135	-0.512889	0.3827	0.98966	no
TCONS_00018963	XLOC_009846	Phvul.004G087900	Chr04:1..45960019@:18463174-18495194	D4H	D4UP	NOTEST	0.0679948	0.241992	1.83146	0	1	1	no
TCONS_00018964	XLOC_009846	Phvul.004G087900	Chr04:1..45960019@:18463174-18495194	D4H	D4UP	OK	9.96154e-05	0.884167	13.1157	0.0667337	0.24675	0.98966	no
TCONS_00018965	XLOC_009846	Phvul.004G087900	Chr04:1..45960019@:18463174-18495194	D4H	D4UP	OK	1.38388	0.00155895	-9.79393	-0.570052	0.2208	0.98966	no
TCONS_00018966	XLOC_009846	Phvul.004G087900	Chr04:1..45960019@:18463174-18495194	D4H	D4UP	OK	5.11912	6.03312	0.237008	0.428388	0.45295	0.98966	no
TCONS_00022111	XLOC_011640	Phvul.005G052200	Chr05:1..40819286@:6741955-6747680	D4H	D4UP	OK	5.85299	10.2201	0.804158	1.65344	0.0091	0.64766	no
TCONS_00022112	XLOC_011640	Phvul.005G052200	Chr05:1..40819286@:6741955-6747680	D4H	D4UP	OK	9.10746	5.41518	-0.750041	-1.64504	0.00555	0.50306	no
TCONS_00022113	XLOC_011640	Phvul.005G052200	Chr05:1..40819286@:6741955-6747680	D4H	D4UP	OK	0.307991	0.52141	0.75953	0.294576	0.6753	0.98966	no
TCONS_00026385	XLOC_013840	Phvul.006G085100	Chr06:1..31977256@:20337404-20341806	D4H	D4UP	OK	30.0171	21.4529	-0.484611	-1.62528	0.0056	0.504115	no
TCONS_00026386	XLOC_013840	Phvul.006G085100	Chr06:1..31977256@:20337404-20341806	D4H	D4UP	OK	0.772435	5.40435	2.80664	1.44029	0.0932	0.98966	no
TCONS_00031554	XLOC_016574	Phvul.007G174300	Chr07:1..51758522@:40869556-40873145	D4H	D4UP	OK	1.91433	2.6205	0.453001	0.735126	0.199	0.98966	no
TCONS_00031555	XLOC_016574	Phvul.007G174300	Chr07:1..51758522@:40869556-40873145	D4H	D4UP	OK	0.95768	0.0151287	-5.98419	-1.3272	0.24235	0.98966	no
TCONS_00031556	XLOC_016574	Phvul.007G174300	Chr07:1..51758522@:40869556-40873145	D4H	D4UP	OK	1.19798	1.29298	0.1101	0.166545	0.76645	0.98966	no
TCONS_00032210	XLOC_016910	Phvul.007G238800	Chr07:1..51758522@:47870832-47894802	D4H	D4UP	OK	41.7622	53.3745	0.353952	0.380995	0.48315	0.98966	no
TCONS_00032211	XLOC_016910	Phvul.007G238800	Chr07:1..51758522@:47870832-47894802	D4H	D4UP	OK	0.901602	16.7728	4.21749	1.93238	0.132	0.98966	no
TCONS_00032212	XLOC_016910	Phvul.007G238800	Chr07:1..51758522@:47870832-47894802	D4H	D4UP	NOTEST	0.224169	0.214873	-0.0610982	0	1	1	no
TCONS_00032213	XLOC_016910	Phvul.007G238800	Chr07:1..51758522@:47870832-47894802	D4H	D4UP	OK	16.3339	7.78633	-1.06885	-1.24733	0.0417	0.98966	no
TCONS_00032214	XLOC_016910	Phvul.007G238800	Chr07:1..51758522@:47870832-47894802	D4H	D4UP	OK	17.4431	15.3082	-0.18835	-0.217149	0.70735	0.98966	no
TCONS_00032414	XLOC_017004	Phvul.007G259000	Chr07:1..51758522@:49703652-49712512	D4H	D4UP	OK	11.7707	9.31956	-0.33687	-0.850718	0.1349	0.98966	no
TCONS_00032415	XLOC_017004	Phvul.007G259000	Chr07:1..51758522@:49703652-49712512	D4H	D4UP	OK	0.00236478	2.61148	10.1089	0.599637	0.2204	0.98966	no
TCONS_00034301	XLOC_018012	Phvul.007G173900	Chr07:1..51758522@:40768045-40778767	D4H	D4UP	OK	1.9077	0.31571	-2.59517	-1.62981	0.06895	0.98966	no
TCONS_00034302	XLOC_018012	Phvul.007G173900	Chr07:1..51758522@:40768045-40778767	D4H	D4UP	NOTEST	0.00164244	0.207035	6.97789	0	1	1	no
TCONS_00034303	XLOC_018012	Phvul.007G173900	Chr07:1..51758522@:40768045-40778767	D4H	D4UP	OK	6.41976	8.20403	0.353813	1.03278	0.0699	0.98966	no
TCONS_00034895	XLOC_018302	Phvul.007G232400	Chr07:1..51758522@:47208284-47228131	D4H	D4UP	NOTEST	0	0	0	0	1	1	no
TCONS_00034896	XLOC_018302	Phvul.007G232400	Chr07:1..51758522@:47208284-47228131	D4H	D4UP	OK	0.468717	0.701568	0.581867	0.37852	0.4918	0.98966	no
TCONS_00034897	XLOC_018302	Phvul.007G232400	Chr07:1..51758522@:47208284-47228131	D4H	D4UP	OK	0.663817	0.0225733	-4.8781	-2.49595	0.18485	0.98966	no
TCONS_00034898	XLOC_018302	Phvul.007G232400	Chr07:1..51758522@:47208284-47228131	D4H	D4UP	OK	0.244336	0.816197	1.74005	0.975968	0.2404	0.98966	no
TCONS_00035163	XLOC_018441	Phvul.007G259000	Chr07:1..51758522@:49703652-49712512	D4H	D4UP	OK	4.61037	4.29502	-0.102219	-0.148136	0.7963	0.990668	no
TCONS_00035164	XLOC_018441	Phvul.007G259000	Chr07:1..51758522@:49703652-49712512	D4H	D4UP	NOTEST	0.0815682	0.306983	1.91208	0	1	1	no
TCONS_00035513	XLOC_018670	Phvul.008G004700	Chr08:1..59662532@:517052-552753	D4H	D4UP	OK	0.177187	0.564803	1.67248	0.723635	0.29135	0.98966	no
TCONS_00035514	XLOC_018670	Phvul.008G004700	Chr08:1..59662532@:517052-552753	D4H	D4UP	OK	0.693232	0.0381409	-4.18393	-1.50308	0.15655	0.98966	no
TCONS_00035515	XLOC_018670	Phvul.008G004700	Chr08:1..59662532@:517052-552753	D4H	D4UP	OK	0.56957	0.65453	0.200586	0.129655	0.8248	0.991253	no
TCONS_00035516	XLOC_018670	Phvul.008G004700	Chr08:1..59662532@:517052-552753	D4H	D4UP	NOTEST	0.0578836	0.301371	2.38032	0	1	1	no
TCONS_00035517	XLOC_018670	Phvul.008G004700	Chr08:1..59662532@:517052-552753	D4H	D4UP	OK	0.406394	0.090992	-2.15907	-0.613514	0.51085	0.98966	no
TCONS_00035518	XLOC_018670	Phvul.008G004700	Chr08:1..59662532@:517052-552753	D4H	D4UP	OK	6.36013	6.76437	0.0889014	0.214052	0.699	0.98966	no
TCONS_00040059	XLOC_021056	Phvul.008G180000	Chr08:1..59662532@:47503804-47506765	D4H	D4UP	OK	0.515139	2.98465	2.53453	0.94385	0.23445	0.98966	no
TCONS_00040060	XLOC_021056	Phvul.008G180000	Chr08:1..59662532@:47503804-47506765	D4H	D4UP	OK	3.28544	0.0376935	-6.44563	-1.98331	0.21035	0.98966	no
TCONS_00042680	XLOC_022438	Phvul.009G132700	Chr09:1..37469608@:19521109-19523407	D4H	D4UP	OK	1.83343	0.388805	-2.23742	-1.83867	0.05785	0.98966	no
TCONS_00042681	XLOC_022438	Phvul.009G132700	Chr09:1..37469608@:19521109-19523407	D4H	D4UP	OK	0.0047475	1.19994	7.98158	1.1658	0.24935	0.98966	no
TCONS_00044380	XLOC_023308	Phvul.009G041000	Chr09:1..37469608@:8193634-8201683	D4H	D4UP	OK	54.9233	46.4737	-0.241004	-0.230441	0.65685	0.98966	no
TCONS_00044381	XLOC_023308	Phvul.009G041000	Chr09:1..37469608@:8193634-8201683	D4H	D4UP	NOTEST	0	0.18083	inf	0	1	1	no
TCONS_00044382	XLOC_023308	Phvul.009G041000	Chr09:1..37469608@:8193634-8201683	D4H	D4UP	NOTEST	0	0	0	0	1	1	no
TCONS_00044383	XLOC_023308	Phvul.009G041000	Chr09:1..37469608@:8193634-8201683	D4H	D4UP	OK	17.8044	17.7678	-0.00296755	-0.0085209	0.98795	0.997487	no
TCONS_00044384	XLOC_023308	Phvul.009G041000	Chr09:1..37469608@:8193634-8201683	D4H	D4UP	OK	0	2.65388	inf	nan	0.1135	0.98966	no
TCONS_00047199	XLOC_024791	Phvul.010G056800	Chr10:1..43275151@:9420575-9442377	D4H	D4UP	OK	14.9231	16.9284	0.181896	0.367039	0.5055	0.98966	no
TCONS_00047200	XLOC_024791	Phvul.010G056800	Chr10:1..43275151@:9420575-9442377	D4H	D4UP	OK	1.57616	4.76306	1.59547	1.68425	0.0141	0.803394	no
TCONS_00047201	XLOC_024791	Phvul.010G056800	Chr10:1..43275151@:9420575-9442377	D4H	D4UP	OK	3.05818	0.290993	-3.39362	-1.29872	0.15295	0.98966	no
TCONS_00047202	XLOC_024791	Phvul.010G056800	Chr10:1..43275151@:9420575-9442377	D4H	D4UP	OK	84.797	70.3922	-0.268597	-0.28647	0.54685	0.98966	no
TCONS_00047772	XLOC_025096	Phvul.010G113300	Chr10:1..43275151@:37854646-37859551	D4H	D4UP	OK	0.880972	0.80792	-0.124883	-0.0860387	0.86535	0.994049	no
TCONS_00047773	XLOC_025096	Phvul.010G113300	Chr10:1..43275151@:37854646-37859551	D4H	D4UP	OK	0.0054853	0.59048	6.75017	0.986135	0.4383	0.98966	no
TCONS_00047774	XLOC_025096	Phvul.010G113300	Chr10:1..43275151@:37854646-37859551	D4H	D4UP	OK	0.460758	0.0532531	-3.11307	-0.763852	0.35705	0.98966	no
TCONS_00047775	XLOC_025096	Phvul.010G113300	Chr10:1..43275151@:37854646-37859551	D4H	D4UP	OK	0	0.755405	inf	nan	0.11085	0.98966	no
TCONS_00047776	XLOC_025096	Phvul.010G113300	Chr10:1..43275151@:37854646-37859551	D4H	D4UP	OK	3.65882	2.13605	-0.776433	-1.418	0.01685	0.878808	no
TCONS_00048106	XLOC_025282	Phvul.010G147500	Chr10:1..43275151@:41843646-41848535	D4H	D4UP	OK	0.394491	0.000438717	-9.81249	-0.11226	0.27635	0.98966	no
TCONS_00048107	XLOC_025282	Phvul.010G147500	Chr10:1..43275151@:41843646-41848535	D4H	D4UP	OK	7.00527	7.33662	0.0666749	0.103253	0.8599	0.994021	no
TCONS_00048108	XLOC_025282	Phvul.010G147500	Chr10:1..43275151@:41843646-41848535	D4H	D4UP	OK	0.00192313	1.9197	9.96321	0.481774	0.1547	0.98966	no
TCONS_00048109	XLOC_025282	Phvul.010G147500	Chr10:1..43275151@:41843646-41848535	D4H	D4UP	OK	6.79617	7.76973	0.193143	0.300985	0.60515	0.98966	no
TCONS_00048110	XLOC_025282	Phvul.010G147500	Chr10:1..43275151@:41843646-41848535	D4H	D4UP	OK	9.39031	6.32531	-0.570036	-0.419106	0.4859	0.98966	no
TCONS_00052329	XLOC_027572	Phvul.011G027200	Chr11:1..50367376@:2210488-2214477	D4H	D4UP	OK	0.0127206	0.853908	6.06884	1.37276	0.23	0.98966	no
TCONS_00052330	XLOC_027572	Phvul.011G027200	Chr11:1..50367376@:2210488-2214477	D4H	D4UP	OK	1.62183	0.890175	-0.865461	-1.79516	0.00455	0.447386	no
TCONS_00052331	XLOC_027572	Phvul.011G027200	Chr11:1..50367376@:2210488-2214477	D4H	D4UP	NOTEST	0	0	0	0	1	1	no
TCONS_00052455	XLOC_027634	Phvul.011G039900	Chr11:1..50367376@:3442061-3448419	D4H	D4UP	OK	3.98079	2.71761	-0.550716	-1.30869	0.027	0.98966	no
TCONS_00052456	XLOC_027634	Phvul.011G039900	Chr11:1..50367376@:3442061-3448419	D4H	D4UP	OK	0.155267	1.27664	3.03953	1.35229	0.2268	0.98966	no
TCONS_00053372	XLOC_028119	Phvul.011G138100	Chr11:1..50367376@:32661631-32675106	D4H	D4UP	OK	4.54767	3.70974	-0.293809	-0.420634	0.4691	0.98966	no
TCONS_00053373	XLOC_028119	Phvul.011G138100	Chr11:1..50367376@:32661631-32675106	D4H	D4UP	OK	0.656173	0.00145032	-8.82156	-0.437147	0.22995	0.98966	no
TCONS_00053374	XLOC_028119	Phvul.011G138100	Chr11:1..50367376@:32661631-32675106	D4H	D4UP	OK	2.00792	0.80589	-1.31705	-1.24409	0.0526	0.98966	no
TCONS_00053375	XLOC_028119	Phvul.011G138100	Chr11:1..50367376@:32661631-32675106	D4H	D4UP	OK	0.000934339	0.964529	10.0117	0.368565	0.24755	0.98966	no
TCONS_00053376	XLOC_028119	Phvul.011G138100	Chr11:1..50367376@:32661631-32675106	D4H	D4UP	OK	0.0759322	1.92167	4.66151	1.35924	0.18385	0.98966	no
TCONS_00053377	XLOC_028119	Phvul.011G138200	Chr11:1..50367376@:32661631-32675106	D4H	D4UP	OK	4.39734	4.3389	-0.0193008	-0.0343194	0.95125	0.995205	no
TCONS_00053784	XLOC_028343	Phvul.011G187200	Chr11:1..50367376@:46378215-46384320	D4H	D4UP	OK	8.04157	6.18311	-0.379143	-0.302214	0.5414	0.98966	no
TCONS_00053785	XLOC_028343	Phvul.011G187200	Chr11:1..50367376@:46378215-46384320	D4H	D4UP	NOTEST	0	0.0797389	inf	0	1	1	no
TCONS_00053786	XLOC_028343	Phvul.011G187200	Chr11:1..50367376@:46378215-46384320	D4H	D4UP	OK	0.258136	2.369	3.19807	1.47604	0.22975	0.98966	no
TCONS_00053787	XLOC_028343	Phvul.011G187200	Chr11:1..50367376@:46378215-46384320	D4H	D4UP	OK	4.77482	3.06389	-0.640081	-1.126	0.06025	0.98966	no
