# Supplementary material for: Dynamic transcriptome profiling of Bean Common Mosaic Virus (BCMV) infection in Common Bean (Phaseolus vulgaris L.)
Source: BMC Genomics. 2016 Aug 11;17:613. doi: 10.1186/s12864-016-2976-8 (PMC4982238; doi:10.1186/s12864-016-2976-8)
Supplement: Additional file 15: — Significant alternate-splice transcripts for NL1-I at 8 days after infection. (ZIP 20 kb) [file 12864_2016_2976_MOESM15_ESM.zip › Supporting_file_08-SignificantAStranscripts-D8HNL1-I.txt]

TCONS_00000157	XLOC_000081	Phvul.001G015600	Chr01:1..52205531@:1311149-1318738	D8H	D8NL1	OK	0.344214	0.196549	-0.808413	-0.338242	0.62185	0.776767	no
TCONS_00000158	XLOC_000081	Phvul.001G015600	Chr01:1..52205531@:1311149-1318738	D8H	D8NL1	OK	0.498786	1.56651	1.65106	0.934212	0.19085	0.446705	no
TCONS_00000159	XLOC_000081	Phvul.001G015600	Chr01:1..52205531@:1311149-1318738	D8H	D8NL1	OK	1.60519	0.20928	-2.93924	-1.41145	0.1356	0.377199	no
TCONS_00000160	XLOC_000081	Phvul.001G015600	Chr01:1..52205531@:1311149-1318738	D8H	D8NL1	OK	9.65193e-05	0.877203	13.1498	0.0360219	0.24435	0.494235	no
TCONS_00000161	XLOC_000081	Phvul.001G015600	Chr01:1..52205531@:1311149-1318738	D8H	D8NL1	OK	0.665828	0.1231	-2.43531	-0.810513	0.30345	0.536952	no
TCONS_00000514	XLOC_000266	Phvul.001G054700	Chr01:1..52205531@:6298861-6313403	D8H	D8NL1	OK	7.5923	0.887661	-3.09646	-1.44363	0.2359	0.489662	no
TCONS_00000515	XLOC_000266	Phvul.001G054700	Chr01:1..52205531@:6298861-6313403	D8H	D8NL1	OK	1.06604	0.324097	-1.71776	-0.51389	0.44635	0.651443	no
TCONS_00000516	XLOC_000266	Phvul.001G054700	Chr01:1..52205531@:6298861-6313403	D8H	D8NL1	OK	1.6689	5.58245	1.742	1.16785	0.10265	0.325825	no
TCONS_00000517	XLOC_000266	Phvul.001G054700	Chr01:1..52205531@:6298861-6313403	D8H	D8NL1	OK	5.681	7.40193	0.381756	0.575381	0.32045	0.551208	no
TCONS_00000632	XLOC_000324	Phvul.001G065400	Chr01:1..52205531@:8258936-8262836	D8H	D8NL1	OK	9.0506	9.5949	0.084255	0.119248	0.81885	0.899387	no
TCONS_00000633	XLOC_000324	Phvul.001G065400	Chr01:1..52205531@:8258936-8262836	D8H	D8NL1	OK	0.00126985	4.16509	11.6795	0.354764	0.19365	0.44969	no
TCONS_00000634	XLOC_000324	Phvul.001G065400	Chr01:1..52205531@:8258936-8262836	D8H	D8NL1	OK	5.1876	1.89286	-1.4545	-1.46586	0.01585	0.0929257	no
TCONS_00000986	XLOC_000500	Phvul.001G096700	Chr01:1..52205531@:21299046-21302155	D8H	D8NL1	OK	0.471115	0	-inf	nan	0.11545	0.346728	no
TCONS_00000987	XLOC_000500	Phvul.001G096700	Chr01:1..52205531@:21299046-21302155	D8H	D8NL1	OK	0.194338	0.420859	1.11477	0.51886	0.35615	0.580796	no
TCONS_00000988	XLOC_000500	Phvul.001G096700	Chr01:1..52205531@:21299046-21302155	D8H	D8NL1	NOTEST	0.248608	0.19508	-0.349808	0	1	1	no
TCONS_00001069	XLOC_000540	Phvul.001G105400	Chr01:1..52205531@:26656845-26659069	D8H	D8NL1	OK	6.28392	5.68224	-0.145206	-0.214451	0.6807	0.816579	no
TCONS_00001070	XLOC_000540	Phvul.001G105400	Chr01:1..52205531@:26656845-26659069	D8H	D8NL1	OK	0.321527	5.96241	4.21288	1.50678	0.2167	0.474574	no
TCONS_00001191	XLOC_000591	Phvul.001G114900	Chr01:1..52205531@:32299768-32308049	D8H	D8NL1	OK	3.77671	2.66288	-0.504142	-0.759323	0.1885	0.444269	no
TCONS_00001192	XLOC_000591	Phvul.001G114900	Chr01:1..52205531@:32299768-32308049	D8H	D8NL1	OK	1.97727	0.153558	-3.68666	-1.30517	0.1995	0.456521	no
TCONS_00001193	XLOC_000591	Phvul.001G114900	Chr01:1..52205531@:32299768-32308049	D8H	D8NL1	OK	0.011249	2.77609	7.9471	1.03184	0.24045	0.492446	no
TCONS_00001296	XLOC_000655	Phvul.001G128300	Chr01:1..52205531@:36197423-36203850	D8H	D8NL1	OK	7.50237	11.8202	0.655832	1.18997	0.04095	0.179571	no
TCONS_00001297	XLOC_000655	Phvul.001G128300	Chr01:1..52205531@:36197423-36203850	D8H	D8NL1	OK	2.28432	2.80867	0.298124	0.308933	0.595	0.758957	no
TCONS_00001298	XLOC_000655	Phvul.001G128300	Chr01:1..52205531@:36197423-36203850	D8H	D8NL1	NOTEST	0	0	0	0	1	1	no
TCONS_00001299	XLOC_000655	Phvul.001G128300	Chr01:1..52205531@:36197423-36203850	D8H	D8NL1	OK	0.345966	10.4843	4.92145	1.63823	0.25615	0.499783	no
TCONS_00001300	XLOC_000655	Phvul.001G128300	Chr01:1..52205531@:36197423-36203850	D8H	D8NL1	NOTEST	0	0	0	0	1	1	no
TCONS_00001661	XLOC_000855	Phvul.001G167700	Chr01:1..52205531@:42912719-42919756	D8H	D8NL1	OK	8.71405	2.43695	-1.83827	-2.94925	5e-05	0.000874333	yes
TCONS_00001662	XLOC_000855	Phvul.001G167700	Chr01:1..52205531@:42912719-42919756	D8H	D8NL1	OK	0.288429	0.963375	1.73988	0.846932	0.28075	0.517434	no
TCONS_00001798	XLOC_000913	Phvul.001G178600	Chr01:1..52205531@:44245125-44250698	D8H	D8NL1	OK	0.00230244	3.77606	10.6795	0.464968	0.2459	0.494978	no
TCONS_00001799	XLOC_000913	Phvul.001G178600	Chr01:1..52205531@:44245125-44250698	D8H	D8NL1	OK	14.0456	6.30818	-1.15482	-1.98181	0.0019	0.0184356	yes
TCONS_00002021	XLOC_001029	Phvul.001G200300	Chr01:1..52205531@:46602452-46613972	D8H	D8NL1	OK	17.3342	51.5669	1.57282	1.42491	0.02365	0.123129	no
TCONS_00002022	XLOC_001029	Phvul.001G200300	Chr01:1..52205531@:46602452-46613972	D8H	D8NL1	OK	54.9125	11.2616	-2.28573	-1.58209	0.07675	0.272015	no
TCONS_00002524	XLOC_001297	Phvul.001G252900	Chr01:1..52205531@:51024283-51029432	D8H	D8NL1	OK	2.1294	0.000336796	-12.6263	-0.124397	0.3767	0.597068	no
TCONS_00002525	XLOC_001297	Phvul.001G252900	Chr01:1..52205531@:51024283-51029432	D8H	D8NL1	OK	1.86801	21.6183	3.53268	1.7205	0.29015	0.525216	no
TCONS_00002526	XLOC_001297	Phvul.001G252900	Chr01:1..52205531@:51024283-51029432	D8H	D8NL1	OK	59.09	28.1492	-1.06982	-1.66127	0.00655	0.0480753	yes
TCONS_00002697	XLOC_001396	Phvul.001G006000	Chr01:1..52205531@:510561-518904	D8H	D8NL1	OK	4.7846	5.82835	0.28469	0.383637	0.4916	0.684411	no
TCONS_00002698	XLOC_001396	Phvul.001G006000	Chr01:1..52205531@:510561-518904	D8H	D8NL1	OK	5.28549	4.19892	-0.332019	-0.443894	0.4395	0.646427	no
TCONS_00002699	XLOC_001396	Phvul.001G006000	Chr01:1..52205531@:510561-518904	D8H	D8NL1	OK	4.2113	0.308936	-3.76888	-1.58967	0.2053	0.462348	no
TCONS_00002722	XLOC_001413	Phvul.001G009000	Chr01:1..52205531@:762539-765991	D8H	D8NL1	OK	0.253507	13.0034	5.68072	1.84717	0.26085	0.502452	no
TCONS_00002723	XLOC_001413	Phvul.001G009000	Chr01:1..52205531@:762539-765991	D8H	D8NL1	OK	21.0058	13.3948	-0.649112	-0.961945	0.10415	0.328139	no
TCONS_00002724	XLOC_001413	Phvul.001G009000	Chr01:1..52205531@:762539-765991	D8H	D8NL1	OK	5.55325	0.86441	-2.68355	-1.03471	0.27255	0.510758	no
TCONS_00002825	XLOC_001468	Phvul.001G020000	Chr01:1..52205531@:1724278-1732036	D8H	D8NL1	OK	2.71625	0.367172	-2.88709	-1.65121	0.2325	0.487283	no
TCONS_00002826	XLOC_001468	Phvul.001G020000	Chr01:1..52205531@:1724278-1732036	D8H	D8NL1	OK	0.952093	1.18444	0.315029	0.213702	0.6875	0.820896	no
TCONS_00002827	XLOC_001468	Phvul.001G020000	Chr01:1..52205531@:1724278-1732036	D8H	D8NL1	OK	0.00413905	2.57477	9.28093	0.995134	0.24375	0.494139	no
TCONS_00003069	XLOC_001593	Phvul.001G041600	Chr01:1..52205531@:4217307-4222140	D8H	D8NL1	OK	11.183	21.634	0.951997	0.7704	0.1738	0.427419	no
TCONS_00003070	XLOC_001593	Phvul.001G041600	Chr01:1..52205531@:4217307-4222140	D8H	D8NL1	OK	65.0127	12.1062	-2.42497	-2.60745	0.00055	0.00677021	yes
TCONS_00003249	XLOC_001675	Phvul.001G055800	Chr01:1..52205531@:6515811-6565440	D8H	D8NL1	NOTEST	0	0.0194193	inf	0	1	1	no
TCONS_00003250	XLOC_001675	Phvul.001G055800	Chr01:1..52205531@:6515811-6565440	D8H	D8NL1	OK	0.6266	1.42494	1.18529	0.720371	0.2326	0.487369	no
TCONS_00003251	XLOC_001675	Phvul.001G055800	Chr01:1..52205531@:6515811-6565440	D8H	D8NL1	OK	2.25043	1.9594	-0.199788	-0.254072	0.6564	0.800524	no
TCONS_00003252	XLOC_001675	Phvul.001G055800	Chr01:1..52205531@:6515811-6565440	D8H	D8NL1	OK	0.912809	0.00281338	-8.34187	-0.859908	0.2233	0.480881	no
TCONS_00003253	XLOC_001675	Phvul.001G055800	Chr01:1..52205531@:6515811-6565440	D8H	D8NL1	OK	3.86445	0.333542	-3.53432	-1.908	0.2241	0.481491	no
TCONS_00003867	XLOC_001960	Phvul.001G114900	Chr01:1..52205531@:32299768-32308049	D8H	D8NL1	OK	3.2314	5.21395	0.690217	0.339524	0.6645	0.805987	no
TCONS_00003868	XLOC_001961	Phvul.001G114900	Chr01:1..52205531@:32299768-32308049	D8H	D8NL1	OK	1.242	2.30304	0.890874	0.450921	0.4824	0.677798	no
TCONS_00004294	XLOC_002170	Phvul.001G156200	Chr01:1..52205531@:41380168-41389967	D8H	D8NL1	OK	9.05428	5.44993	-0.732361	-0.720996	0.2059	0.462981	no
TCONS_00004295	XLOC_002170	Phvul.001G156200	Chr01:1..52205531@:41380168-41389967	D8H	D8NL1	OK	2.24409	0.0046132	-8.92614	-0.384511	0.23425	0.488743	no
TCONS_00004296	XLOC_002170	Phvul.001G156200	Chr01:1..52205531@:41380168-41389967	D8H	D8NL1	NOTEST	0.000941084	0	-inf	0	1	1	no
TCONS_00004297	XLOC_002170	Phvul.001G156200	Chr01:1..52205531@:41380168-41389967	D8H	D8NL1	OK	0.804029	0.315855	-1.34798	-0.368883	0.6485	0.795542	no
TCONS_00004298	XLOC_002170	Phvul.001G156200	Chr01:1..52205531@:41380168-41389967	D8H	D8NL1	OK	0.713278	0.0887931	-3.00594	-0.679087	0.4963	0.688054	no
TCONS_00004299	XLOC_002170	Phvul.001G156200	Chr01:1..52205531@:41380168-41389967	D8H	D8NL1	OK	0.365996	2.62724	2.84365	0.992877	0.3091	0.542005	no
TCONS_00004300	XLOC_002170	Phvul.001G156200	Chr01:1..52205531@:41380168-41389967	D8H	D8NL1	OK	6.14064	0.0661347	-6.53684	-1.36645	0.1462	0.39139	no
TCONS_00004301	XLOC_002170	Phvul.001G156200	Chr01:1..52205531@:41380168-41389967	D8H	D8NL1	OK	16.5132	18.6184	0.173105	0.294008	0.614	0.771419	no
TCONS_00004428	XLOC_002231	Phvul.001G167700	Chr01:1..52205531@:42912719-42919756	D8H	D8NL1	OK	0.534151	2.22047	2.05555	0.972896	0.24525	0.494803	no
TCONS_00004582	XLOC_002314	Phvul.001G185600	Chr01:1..52205531@:45055827-45058254	D8H	D8NL1	OK	1.18496	0.119031	-3.31544	-0.863957	0.22245	0.480414	no
TCONS_00004583	XLOC_002314	Phvul.001G185600	Chr01:1..52205531@:45055827-45058254	D8H	D8NL1	OK	0.000126266	1.42686	13.4641	0.0641758	0.15635	0.405036	no
TCONS_00004715	XLOC_002382	Phvul.001G198400	Chr01:1..52205531@:46436810-46447375	D8H	D8NL1	OK	1.21626	0.710077	-0.776402	-0.550522	0.289	0.524054	no
TCONS_00004716	XLOC_002382	Phvul.001G198400	Chr01:1..52205531@:46436810-46447375	D8H	D8NL1	OK	1.61778	0	-inf	nan	0.1175	0.349702	no
TCONS_00004717	XLOC_002382	Phvul.001G198400	Chr01:1..52205531@:46436810-46447375	D8H	D8NL1	OK	0.630135	1.21255	0.944315	0.581487	0.2694	0.508594	no
TCONS_00004718	XLOC_002382	Phvul.001G198400	Chr01:1..52205531@:46436810-46447375	D8H	D8NL1	OK	1.08462	0.889961	-0.28537	-0.148209	0.83355	0.907206	no
TCONS_00004719	XLOC_002382	Phvul.001G198400	Chr01:1..52205531@:46436810-46447375	D8H	D8NL1	OK	1.59783	0.855666	-0.900993	-0.457809	0.35255	0.57764	no
TCONS_00004720	XLOC_002382	Phvul.001G198400	Chr01:1..52205531@:46436810-46447375	D8H	D8NL1	NOTEST	0.0031842	0.0461675	3.85788	0	1	1	no
TCONS_00004725	XLOC_002387	Phvul.001G199000	Chr01:1..52205531@:46490842-46501379	D8H	D8NL1	OK	1.0957	1.77204	0.693566	0.352966	0.5575	0.731882	no
TCONS_00004726	XLOC_002387	Phvul.001G199000	Chr01:1..52205531@:46490842-46501379	D8H	D8NL1	OK	0.000773979	3.32418	12.0684	0.250942	0.2366	0.489981	no
TCONS_00004727	XLOC_002387	Phvul.001G199000	Chr01:1..52205531@:46490842-46501379	D8H	D8NL1	OK	16.6662	8.49938	-0.971499	-2.01378	0.00095	0.0104759	yes
TCONS_00004987	XLOC_002529	Phvul.001G227100	Chr01:1..52205531@:48854941-48858097	D8H	D8NL1	OK	2.74892	1.31038	-1.06889	-0.987604	0.1117	0.340846	no
TCONS_00004988	XLOC_002529	Phvul.001G227100	Chr01:1..52205531@:48854941-48858097	D8H	D8NL1	OK	4.91295	2.51497	-0.966044	-1.03859	0.0937	0.30901	no
TCONS_00004989	XLOC_002529	Phvul.001G227100	Chr01:1..52205531@:48854941-48858097	D8H	D8NL1	OK	0.419766	1.44191	1.78032	0.826282	0.25875	0.501141	no
TCONS_00004990	XLOC_002529	Phvul.001G227100	Chr01:1..52205531@:48854941-48858097	D8H	D8NL1	OK	0.294046	3.45701	3.55541	1.29256	0.19885	0.455716	no
TCONS_00005214	XLOC_002654	Phvul.001G253400	Chr01:1..52205531@:51071622-51078785	D8H	D8NL1	OK	0.498758	2.85631	2.51774	1.44399	0.0658	0.246898	no
TCONS_00005215	XLOC_002654	Phvul.001G253400	Chr01:1..52205531@:51071622-51078785	D8H	D8NL1	NOTEST	0.306945	0.00078102	-8.61841	0	1	1	no
TCONS_00005216	XLOC_002654	Phvul.001G253400	Chr01:1..52205531@:51071622-51078785	D8H	D8NL1	OK	1.18048	0.0673447	-4.13166	-1.30916	0.22045	0.478372	no
TCONS_00005217	XLOC_002654	Phvul.001G253400	Chr01:1..52205531@:51071622-51078785	D8H	D8NL1	OK	0.0026774	1.03325	8.59214	0.880076	0.2502	0.495844	no
TCONS_00005815	XLOC_003020	Phvul.002G023900	Chr02:1..49040938@:2518250-2521217	D8H	D8NL1	NOTEST	0.00311468	0.16098	5.69165	0	1	1	no
TCONS_00005816	XLOC_003020	Phvul.002G023900	Chr02:1..49040938@:2518250-2521217	D8H	D8NL1	OK	0.570642	0.716102	0.327578	0.379063	0.4891	0.682564	no
TCONS_00005817	XLOC_003020	Phvul.002G023900	Chr02:1..49040938@:2518250-2521217	D8H	D8NL1	OK	5.67556e-05	0.549092	13.24	0.0370349	0.24275	0.493849	no
TCONS_00005826	XLOC_003027	Phvul.002G024700	Chr02:1..49040938@:2613603-2617972	D8H	D8NL1	OK	3.11483	1.26023	-1.30547	-1.30154	0.04335	0.186471	no
TCONS_00005827	XLOC_003027	Phvul.002G024700	Chr02:1..49040938@:2613603-2617972	D8H	D8NL1	OK	5.49421	1.93705	-1.50405	-1.56464	0.0283	0.13956	no
TCONS_00005828	XLOC_003027	Phvul.002G024700	Chr02:1..49040938@:2613603-2617972	D8H	D8NL1	OK	0.0023048	3.45903	10.5515	0.565502	0.2182	0.476293	no
TCONS_00006103	XLOC_003173	Phvul.002G056200	Chr02:1..49040938@:5724538-5729493	D8H	D8NL1	OK	1.9033	0.22584	-3.07513	-1.09665	0.28675	0.52206	no
TCONS_00006104	XLOC_003173	Phvul.002G056200	Chr02:1..49040938@:5724538-5729493	D8H	D8NL1	OK	19.4373	15.1312	-0.361301	-0.715776	0.19965	0.456713	no
TCONS_00006105	XLOC_003173	Phvul.002G056200	Chr02:1..49040938@:5724538-5729493	D8H	D8NL1	OK	0.820631	6.28607	2.93735	1.55298	0.1432	0.387428	no
TCONS_00006629	XLOC_003440	Phvul.002G102600	Chr02:1..49040938@:20481476-20487420	D8H	D8NL1	OK	5.9873	7.3259	0.2911	0.214422	0.71005	0.834856	no
TCONS_00006749	XLOC_003502	Phvul.002G116700	Chr02:1..49040938@:23689125-23695031	D8H	D8NL1	OK	2.89211	0.363739	-2.99115	-1.35026	0.23055	0.486431	no
TCONS_00006750	XLOC_003502	Phvul.002G116700	Chr02:1..49040938@:23689125-23695031	D8H	D8NL1	OK	0.629009	2.10251	1.74096	0.920751	0.16065	0.411069	no
TCONS_00006751	XLOC_003502	Phvul.002G116700	Chr02:1..49040938@:23689125-23695031	D8H	D8NL1	NOTEST	0.317869	0	-inf	0	1	1	no
TCONS_00006752	XLOC_003502	Phvul.002G116700	Chr02:1..49040938@:23689125-23695031	D8H	D8NL1	OK	1.99371	2.89057	0.535901	0.749198	0.1955	0.451753	no
TCONS_00006981	XLOC_003616	Phvul.002G141500	Chr02:1..49040938@:27615786-27618790	D8H	D8NL1	OK	10.6861	0.000281778	-15.2108	-0.103794	0.2158	0.473583	no
TCONS_00006982	XLOC_003616	Phvul.002G141500	Chr02:1..49040938@:27615786-27618790	D8H	D8NL1	OK	36.2309	40.7317	0.168932	0.35858	0.54525	0.723181	no
TCONS_00007812	XLOC_004075	Phvul.002G233100	Chr02:1..49040938@:39904309-39937147	D8H	D8NL1	OK	4.23374	2.32406	-0.865284	-0.978822	0.1035	0.32724	no
TCONS_00007813	XLOC_004075	Phvul.002G233100	Chr02:1..49040938@:39904309-39937147	D8H	D8NL1	NOTEST	0.000222947	0.0955938	8.74407	0	1	1	no
TCONS_00007814	XLOC_004075	Phvul.002G233100	Chr02:1..49040938@:39904309-39937147	D8H	D8NL1	NOTEST	0.000980761	0.348287	8.47216	0	1	1	no
TCONS_00007815	XLOC_004075	Phvul.002G233100	Chr02:1..49040938@:39904309-39937147	D8H	D8NL1	OK	1.69682	0	-inf	nan	0.0941	0.309661	no
TCONS_00007816	XLOC_004075	Phvul.002G233100	Chr02:1..49040938@:39904309-39937147	D8H	D8NL1	NOTEST	0.00106144	0.0625377	5.88063	0	1	1	no
TCONS_00007817	XLOC_004075	Phvul.002G233100	Chr02:1..49040938@:39904309-39937147	D8H	D8NL1	OK	0.778758	0.66321	-0.231709	-0.13094	0.82375	0.90232	no
TCONS_00008155	XLOC_004245	Phvul.002G265800	Chr02:1..49040938@:43119878-43142277	D8H	D8NL1	OK	1.90187	0.041991	-5.5012	-0.906525	0.1393	0.382542	no
TCONS_00008156	XLOC_004245	Phvul.002G265800	Chr02:1..49040938@:43119878-43142277	D8H	D8NL1	OK	2.32401	0.0963304	-4.59248	-1.26336	0.2374	0.490482	no
TCONS_00008157	XLOC_004245	Phvul.002G265800	Chr02:1..49040938@:43119878-43142277	D8H	D8NL1	OK	3.9441	4.14236	0.0707572	0.0901038	0.877	0.932182	no
TCONS_00008464	XLOC_004410	Phvul.002G299100	Chr02:1..49040938@:46162111-46168827	D8H	D8NL1	OK	1.28106	0.18866	-2.76348	-1.28114	0.23805	0.490916	no
TCONS_00008465	XLOC_004410	Phvul.002G299100	Chr02:1..49040938@:46162111-46168827	D8H	D8NL1	OK	0.00100488	0.531373	9.04655	0.460301	0.22405	0.481491	no
TCONS_00008466	XLOC_004410	Phvul.002G299100	Chr02:1..49040938@:46162111-46168827	D8H	D8NL1	NOTEST	0.00688849	0.165937	4.5903	0	1	1	no
TCONS_00008467	XLOC_004410	Phvul.002G299100	Chr02:1..49040938@:46162111-46168827	D8H	D8NL1	OK	0.000298125	1.26897	12.0555	0.329233	0.15355	0.400953	no
TCONS_00008468	XLOC_004410	Phvul.002G299100	Chr02:1..49040938@:46162111-46168827	D8H	D8NL1	NOTEST	0.00288479	0.21553	6.22328	0	1	1	no
TCONS_00008469	XLOC_004410	Phvul.002G299100	Chr02:1..49040938@:46162111-46168827	D8H	D8NL1	OK	2.18633	0.189792	-3.52602	-1.72343	0.22685	0.483592	no
TCONS_00008470	XLOC_004410	Phvul.002G299100	Chr02:1..49040938@:46162111-46168827	D8H	D8NL1	NOTEST	0.0383975	0	-inf	0	1	1	no
TCONS_00008609	XLOC_004475	Phvul.002G311100	Chr02:1..49040938@:47237698-47240676	D8H	D8NL1	OK	2.65494	0.105935	-4.64742	-1.32865	0.176	0.429452	no
TCONS_00008610	XLOC_004475	Phvul.002G311100	Chr02:1..49040938@:47237698-47240676	D8H	D8NL1	OK	4.31426	4.65347	0.109193	0.179499	0.745	0.856198	no
TCONS_00008996	XLOC_004678	Phvul.002G017900	Chr02:1..49040938@:1964939-1976685	D8H	D8NL1	OK	2.25674	3.97901	0.81817	1.25969	0.03475	0.160677	no
TCONS_00008997	XLOC_004678	Phvul.002G017900	Chr02:1..49040938@:1964939-1976685	D8H	D8NL1	OK	0.891674	0.255942	-1.8007	-0.984923	0.18105	0.435596	no
TCONS_00008998	XLOC_004678	Phvul.002G017900	Chr02:1..49040938@:1964939-1976685	D8H	D8NL1	OK	0.0106986	0.498618	5.54244	1.17624	0.18955	0.445253	no
TCONS_00008999	XLOC_004678	Phvul.002G017900	Chr02:1..49040938@:1964939-1976685	D8H	D8NL1	OK	0.601361	0.00775005	-6.27788	-1.21944	0.19875	0.455638	no
TCONS_00009078	XLOC_004725	Phvul.002G027800	Chr02:1..49040938@:2935016-2937861	D8H	D8NL1	OK	1.6545	1.16078	-0.511298	-0.323968	0.58095	0.749534	no
TCONS_00009079	XLOC_004725	Phvul.002G027800	Chr02:1..49040938@:2935016-2937861	D8H	D8NL1	OK	5.39194	6.22625	0.207558	0.292065	0.6135	0.771073	no
TCONS_00009080	XLOC_004725	Phvul.002G027800	Chr02:1..49040938@:2935016-2937861	D8H	D8NL1	OK	5.98279	0.00124622	-12.229	-0.341082	0.20855	0.466082	no
TCONS_00009081	XLOC_004725	Phvul.002G027800	Chr02:1..49040938@:2935016-2937861	D8H	D8NL1	OK	2.17939	8.37453	1.94208	1.09192	0.17235	0.425831	no
TCONS_00009136	XLOC_004755	Phvul.002G034200	Chr02:1..49040938@:3435007-3441054	D8H	D8NL1	OK	2.83077	3.16553	0.161253	0.303478	0.58915	0.755158	no
TCONS_00009137	XLOC_004755	Phvul.002G034200	Chr02:1..49040938@:3435007-3441054	D8H	D8NL1	OK	1.66191	0.112654	-3.88287	-1.41688	0.1957	0.451883	no
TCONS_00009224	XLOC_004788	Phvul.002G040200	Chr02:1..49040938@:3841813-3847312	D8H	D8NL1	OK	2.54469	7.25627	1.51174	1.19918	0.16995	0.422939	no
TCONS_00009225	XLOC_004788	Phvul.002G040200	Chr02:1..49040938@:3841813-3847312	D8H	D8NL1	OK	8.07463	0.031419	-8.00562	-1.72427	0.16335	0.415071	no
TCONS_00009519	XLOC_004924	Phvul.002G066400	Chr02:1..49040938@:7855611-7859748	D8H	D8NL1	OK	8.97451	2.75402	-1.7043	-1.53368	0.05535	0.22045	no
TCONS_00009520	XLOC_004924	Phvul.002G066400	Chr02:1..49040938@:7855611-7859748	D8H	D8NL1	NOTEST	0.00103909	0.0203597	4.29232	0	1	1	no
TCONS_00009521	XLOC_004924	Phvul.002G066400	Chr02:1..49040938@:7855611-7859748	D8H	D8NL1	OK	0.255481	4.61367	4.17463	2.07347	0.19555	0.451753	no
TCONS_00009731	XLOC_005033	Phvul.002G090200	Chr02:1..49040938@:15252924-15256098	D8H	D8NL1	OK	0.223727	0.456859	1.03001	0.300557	0.71465	0.837569	no
TCONS_00009732	XLOC_005033	Phvul.002G090200	Chr02:1..49040938@:15252924-15256098	D8H	D8NL1	OK	0.429802	7.1419	4.05457	2.53632	0.0269	0.134552	no
TCONS_00009733	XLOC_005033	Phvul.002G090200	Chr02:1..49040938@:15252924-15256098	D8H	D8NL1	OK	0.17728	1.09819	2.63102	0.847085	0.25795	0.500739	no
TCONS_00009734	XLOC_005033	Phvul.002G090200	Chr02:1..49040938@:15252924-15256098	D8H	D8NL1	OK	5.16039	2.0098	-1.36043	-1.39279	0.034	0.15838	no
TCONS_00009741	XLOC_005036	Phvul.002G091200	Chr02:1..49040938@:15473433-15480770	D8H	D8NL1	OK	0.944112	4.68014	2.30952	1.88967	0.0135	0.0825353	no
TCONS_00009742	XLOC_005036	Phvul.002G091200	Chr02:1..49040938@:15473433-15480770	D8H	D8NL1	OK	2.39703	0.407306	-2.55706	-0.948383	0.22495	0.482006	no
TCONS_00009780	XLOC_005058	Phvul.002G095300	Chr02:1..49040938@:17291621-17298687	D8H	D8NL1	OK	7.80891	9.93848	0.347906	0.318337	0.5665	0.73888	no
TCONS_00009781	XLOC_005058	Phvul.002G095300	Chr02:1..49040938@:17291621-17298687	D8H	D8NL1	OK	7.72853	10.3505	0.421434	0.366278	0.44535	0.650604	no
TCONS_00009782	XLOC_005058	Phvul.002G095300	Chr02:1..49040938@:17291621-17298687	D8H	D8NL1	OK	32.6638	4.41743	-2.88641	-2.41046	0.0043	0.0348234	yes
TCONS_00009820	XLOC_005077	Phvul.002G100200	Chr02:1..49040938@:19720655-19724879	D8H	D8NL1	OK	0.547769	0.00177974	-8.26575	-0.74888	0.2289	0.485113	no
TCONS_00009821	XLOC_005077	Phvul.002G100200	Chr02:1..49040938@:19720655-19724879	D8H	D8NL1	OK	0.65995	0.849908	0.36495	0.508472	0.37845	0.598234	no
TCONS_00009822	XLOC_005077	Phvul.002G100200	Chr02:1..49040938@:19720655-19724879	D8H	D8NL1	NOTEST	0.091863	1.36306e-05	-12.7184	0	1	1	no
TCONS_00009823	XLOC_005077	Phvul.002G100200	Chr02:1..49040938@:19720655-19724879	D8H	D8NL1	NOTEST	0.175476	0.0051697	-5.08505	0	1	1	no
TCONS_00009841	XLOC_005087	Phvul.002G102600	Chr02:1..49040938@:20481476-20487420	D8H	D8NL1	OK	9.73775	6.17808	-0.65643	-1.16089	0.0446	0.189791	no
TCONS_00009842	XLOC_005087	Phvul.002G102600	Chr02:1..49040938@:20481476-20487420	D8H	D8NL1	OK	4.04829	2.74503	-0.560487	-0.564731	0.3325	0.561265	no
TCONS_00009843	XLOC_005087	Phvul.002G102600	Chr02:1..49040938@:20481476-20487420	D8H	D8NL1	OK	3.39961	0.00234486	-10.5017	-0.495518	0.23515	0.489261	no
TCONS_00009846	XLOC_005090	Phvul.002G103300	Chr02:1..49040938@:20851204-20852796	D8H	D8NL1	OK	0.0115268	8.96598	9.60332	0.85012	0.24385	0.494139	no
TCONS_00009847	XLOC_005090	Phvul.002G103300	Chr02:1..49040938@:20851204-20852796	D8H	D8NL1	OK	0.58425	1.00785	0.786622	0.515064	0.472	0.67014	no
TCONS_00010395	XLOC_005375	Phvul.002G151700	Chr02:1..49040938@:29251409-29260896	D8H	D8NL1	OK	0.640327	2.46323	1.94367	1.16377	0.10485	0.32964	no
TCONS_00010396	XLOC_005375	Phvul.002G151700	Chr02:1..49040938@:29251409-29260896	D8H	D8NL1	OK	4.40947	1.83251	-1.26678	-1.82978	0.00575	0.0436788	yes
TCONS_00010672	XLOC_005503	Phvul.002G176900	Chr02:1..49040938@:32805974-32812379	D8H	D8NL1	OK	6.53457	9.48192	0.537088	0.678451	0.24165	0.493191	no
TCONS_00010673	XLOC_005503	Phvul.002G176900	Chr02:1..49040938@:32805974-32812379	D8H	D8NL1	OK	0.000838771	8.3722	13.285	0.285168	0.1957	0.451883	no
TCONS_00010674	XLOC_005503	Phvul.002G176900	Chr02:1..49040938@:32805974-32812379	D8H	D8NL1	OK	11.4201	7.61696	-0.584286	-0.781668	0.1712	0.424463	no
TCONS_00012071	XLOC_006241	Phvul.002G323300	Chr02:1..49040938@:48210699-48217094	D8H	D8NL1	OK	1.68114	0.00311493	-9.07603	-0.930331	0.24855	0.495396	no
TCONS_00012072	XLOC_006241	Phvul.002G323300	Chr02:1..49040938@:48210699-48217094	D8H	D8NL1	OK	0.00195367	2.68132	10.4225	0.835359	0.23915	0.491798	no
TCONS_00012762	XLOC_006649	Phvul.003G047700	Chr03:1..52284309@:5690504-5695492	D8H	D8NL1	OK	7.66833	0.601535	-3.67219	-2.16122	0.04275	0.184814	no
TCONS_00012763	XLOC_006649	Phvul.003G047700	Chr03:1..52284309@:5690504-5695492	D8H	D8NL1	OK	4.49322	4.59668	0.0328405	0.0407991	0.9447	0.967597	no
TCONS_00012764	XLOC_006649	Phvul.003G047700	Chr03:1..52284309@:5690504-5695492	D8H	D8NL1	OK	2.45049	0.5533	-2.14693	-1.1194	0.1244	0.360926	no
TCONS_00013161	XLOC_006851	Phvul.003G087100	Chr03:1..52284309@:15047348-15068091	D8H	D8NL1	OK	4.65221	0.506384	-3.19961	-2.64229	0.00435	0.0351731	yes
TCONS_00013162	XLOC_006851	Phvul.003G087100	Chr03:1..52284309@:15047348-15068091	D8H	D8NL1	OK	1.93608	4.19074	1.11407	1.40137	0.02755	0.136858	no
TCONS_00013163	XLOC_006851	Phvul.003G087100	Chr03:1..52284309@:15047348-15068091	D8H	D8NL1	NOTEST	0.0026549	0.243076	6.5166	0	1	1	no
TCONS_00013164	XLOC_006851	Phvul.003G087100	Chr03:1..52284309@:15047348-15068091	D8H	D8NL1	NOTEST	0	0.00731177	inf	0	1	1	no
TCONS_00013165	XLOC_006851	Phvul.003G087100	Chr03:1..52284309@:15047348-15068091	D8H	D8NL1	OK	0.624303	0.929356	0.573983	0.248318	0.6871	0.820703	no
TCONS_00013166	XLOC_006851	Phvul.003G087100	Chr03:1..52284309@:15047348-15068091	D8H	D8NL1	NOTEST	0.128454	0.00304923	-5.39666	0	1	1	no
TCONS_00013319	XLOC_006917	Phvul.003G098900	Chr03:1..52284309@:23976260-23979448	D8H	D8NL1	OK	32.0617	22.9618	-0.481614	-1.06685	0.06185	0.236987	no
TCONS_00013320	XLOC_006917	Phvul.003G098900	Chr03:1..52284309@:23976260-23979448	D8H	D8NL1	OK	0.0194876	9.05952	8.86073	0.674912	0.2427	0.493849	no
TCONS_00013321	XLOC_006917	Phvul.003G098900	Chr03:1..52284309@:23976260-23979448	D8H	D8NL1	OK	1.58965	0.000843154	-10.8806	-0.158214	0.2693	0.508498	no
TCONS_00013715	XLOC_007134	Phvul.003G138600	Chr03:1..52284309@:33114400-33122539	D8H	D8NL1	OK	0.519122	6.53999	3.65514	1.3907	0.2023	0.459592	no
TCONS_00013716	XLOC_007134	Phvul.003G138600	Chr03:1..52284309@:33114400-33122539	D8H	D8NL1	OK	9.68862	7.63576	-0.343519	-0.476553	0.35635	0.580984	no
TCONS_00013717	XLOC_007134	Phvul.003G138600	Chr03:1..52284309@:33114400-33122539	D8H	D8NL1	OK	2.81131	0.0647873	-5.43939	-1.28132	0.0892	0.300237	no
TCONS_00014120	XLOC_007325	Phvul.003G177900	Chr03:1..52284309@:39006858-39011256	D8H	D8NL1	OK	3.01838	2.27468	-0.408107	-0.767405	0.18535	0.44116	no
TCONS_00014121	XLOC_007325	Phvul.003G177900	Chr03:1..52284309@:39006858-39011256	D8H	D8NL1	OK	0.0018031	0.65987	8.51556	0.472386	0.206	0.463029	no
TCONS_00014485	XLOC_007500	Phvul.003G210400	Chr03:1..52284309@:42543792-42548213	D8H	D8NL1	OK	11.7474	1.45789	-3.01039	-1.08651	0.17565	0.429202	no
TCONS_00014486	XLOC_007500	Phvul.003G210400	Chr03:1..52284309@:42543792-42548213	D8H	D8NL1	OK	16.7636	25.3985	0.599417	1.17855	0.0435	0.186785	no
TCONS_00014487	XLOC_007500	Phvul.003G210400	Chr03:1..52284309@:42543792-42548213	D8H	D8NL1	OK	4.03534	17.8319	2.1437	1.70272	0.01625	0.0946927	no
TCONS_00014900	XLOC_007709	Phvul.003G247700	Chr03:1..52284309@:47363371-47366927	D8H	D8NL1	OK	0.298306	2.63423	3.14252	1.17896	0.22695	0.483631	no
TCONS_00014901	XLOC_007709	Phvul.003G247700	Chr03:1..52284309@:47363371-47366927	D8H	D8NL1	OK	6.21064	0.0768166	-6.33718	-2.08943	0.0931	0.307942	no
TCONS_00015193	XLOC_007856	Phvul.003G273400	Chr03:1..52284309@:49917201-49921713	D8H	D8NL1	OK	17.0492	3.36175	-2.34242	-4.4522	5e-05	0.000874333	yes
TCONS_00015194	XLOC_007856	Phvul.003G273400	Chr03:1..52284309@:49917201-49921713	D8H	D8NL1	OK	0.882275	3.30714e-05	-14.7034	-0.0261045	0.39075	0.60792	no
TCONS_00015195	XLOC_007856	Phvul.003G273400	Chr03:1..52284309@:49917201-49921713	D8H	D8NL1	OK	1.39981	0.124018	-3.49661	-1.07658	0.33645	0.564524	no
TCONS_00015196	XLOC_007856	Phvul.003G273400	Chr03:1..52284309@:49917201-49921713	D8H	D8NL1	OK	0.873594	2.57885	1.56169	0.829931	0.2492	0.495844	no
TCONS_00015276	XLOC_007894	Phvul.003G280900	Chr03:1..52284309@:50647782-50651501	D8H	D8NL1	OK	3.51666	3.85512	0.132568	0.158597	0.78585	0.880188	no
TCONS_00015277	XLOC_007894	Phvul.003G280900	Chr03:1..52284309@:50647782-50651501	D8H	D8NL1	OK	3.03734	3.64386	0.262658	0.274636	0.62875	0.781829	no
TCONS_00015278	XLOC_007894	Phvul.003G280900	Chr03:1..52284309@:50647782-50651501	D8H	D8NL1	OK	1.75927	0.00937116	-7.55254	-0.721354	0.2331	0.487724	no
TCONS_00015310	XLOC_007911	Phvul.003G284200	Chr03:1..52284309@:51035480-51040220	D8H	D8NL1	OK	5.28907	0.0139387	-8.56777	-1.03281	0.2513	0.496325	no
TCONS_00015311	XLOC_007911	Phvul.003G284200	Chr03:1..52284309@:51035480-51040220	D8H	D8NL1	OK	0.954519	3.52147	1.88333	1.70139	0.0189	0.105818	no
TCONS_00015312	XLOC_007911	Phvul.003G284200	Chr03:1..52284309@:51035480-51040220	D8H	D8NL1	OK	3.68291	5.80216	0.655745	0.951871	0.1071	0.33359	no
TCONS_00015767	XLOC_008120	Phvul.003G025500	Chr03:1..52284309@:2302718-2312130	D8H	D8NL1	OK	2.50237	4.0143	0.681855	1.26788	0.03345	0.156756	no
TCONS_00015768	XLOC_008120	Phvul.003G025500	Chr03:1..52284309@:2302718-2312130	D8H	D8NL1	OK	0.195864	1.76963	3.17552	1.36739	0.2092	0.466614	no
TCONS_00015769	XLOC_008120	Phvul.003G025500	Chr03:1..52284309@:2302718-2312130	D8H	D8NL1	OK	2.30333	0.203563	-3.50017	-1.34561	0.17265	0.426063	no
TCONS_00016570	XLOC_008529	Phvul.003G105600	Chr03:1..52284309@:26119206-26131582	D8H	D8NL1	OK	3.5024	13.3675	1.93231	0.972385	0.1905	0.446291	no
TCONS_00016571	XLOC_008529	Phvul.003G105600	Chr03:1..52284309@:26119206-26131582	D8H	D8NL1	OK	0.273203	0.760856	1.47765	0.277824	0.6636	0.805285	no
TCONS_00016572	XLOC_008529	Phvul.003G105600	Chr03:1..52284309@:26119206-26131582	D8H	D8NL1	OK	42.2734	3.38522	-3.64243	-2.68967	0.00235	0.02171	yes
TCONS_00016618	XLOC_008558	Phvul.003G111600	Chr03:1..52284309@:28143655-28170440	D8H	D8NL1	NOTEST	0	0.000149931	inf	0	1	1	no
TCONS_00016619	XLOC_008558	Phvul.003G111600	Chr03:1..52284309@:28143655-28170440	D8H	D8NL1	OK	0.582445	1.28353	1.13993	0.476918	0.58235	0.750614	no
TCONS_00016621	XLOC_008558	Phvul.003G111600	Chr03:1..52284309@:28143655-28170440	D8H	D8NL1	OK	11.0571	8.79304	-0.330544	-0.36648	0.53	0.712106	no
TCONS_00016622	XLOC_008558	Phvul.003G111600	Chr03:1..52284309@:28143655-28170440	D8H	D8NL1	OK	23.2453	19.6049	-0.245726	-0.322549	0.57835	0.747746	no
TCONS_00016623	XLOC_008558	Phvul.003G111600	Chr03:1..52284309@:28143655-28170440	D8H	D8NL1	OK	0.981163	0.16157	-2.60233	-0.413468	0.51605	0.702183	no
TCONS_00016624	XLOC_008558	Phvul.003G111600	Chr03:1..52284309@:28143655-28170440	D8H	D8NL1	OK	10.4508	0.171263	-5.93125	-1.15602	0.2198	0.47779	no
TCONS_00016625	XLOC_008558	Phvul.003G111700	Chr03:1..52284309@:28143655-28170440	D8H	D8NL1	NOTEST	0	0	0	0	1	1	no
TCONS_00016718	XLOC_008613	Phvul.003G122100	Chr03:1..52284309@:30101517-30106817	D8H	D8NL1	NOTEST	0	0.0350656	inf	0	1	1	no
TCONS_00016719	XLOC_008613	Phvul.003G122100	Chr03:1..52284309@:30101517-30106817	D8H	D8NL1	NOTEST	0	0.191227	inf	0	1	1	no
TCONS_00016720	XLOC_008613	Phvul.003G122100	Chr03:1..52284309@:30101517-30106817	D8H	D8NL1	OK	1.57029	0.0396005	-5.30937	-2.12306	0.1663	0.41875	no
TCONS_00016721	XLOC_008613	Phvul.003G122100	Chr03:1..52284309@:30101517-30106817	D8H	D8NL1	NOTEST	0	0	0	0	1	1	no
TCONS_00016722	XLOC_008613	Phvul.003G122100	Chr03:1..52284309@:30101517-30106817	D8H	D8NL1	OK	0.365533	0.96384	1.39879	0.80214	0.1706	0.42379	no
TCONS_00016723	XLOC_008613	Phvul.003G122100	Chr03:1..52284309@:30101517-30106817	D8H	D8NL1	OK	0.00805459	0.527599	6.03349	1.11907	0.2829	0.519126	no
TCONS_00016979	XLOC_008743	Phvul.003G149800	Chr03:1..52284309@:35162849-35170070	D8H	D8NL1	OK	25.473	33.7802	0.40721	0.523925	0.35645	0.581033	no
TCONS_00016980	XLOC_008743	Phvul.003G149800	Chr03:1..52284309@:35162849-35170070	D8H	D8NL1	OK	8.15118	19.3221	1.24517	0.88009	0.13585	0.377411	no
TCONS_00016981	XLOC_008743	Phvul.003G149800	Chr03:1..52284309@:35162849-35170070	D8H	D8NL1	OK	13.833	1.13596	-3.60613	-1.24714	0.237	0.490072	no
TCONS_00016982	XLOC_008743	Phvul.003G149800	Chr03:1..52284309@:35162849-35170070	D8H	D8NL1	OK	4.39659	2.53286	-0.795619	-0.390354	0.55775	0.732047	no
TCONS_00016983	XLOC_008743	Phvul.003G149800	Chr03:1..52284309@:35162849-35170070	D8H	D8NL1	OK	22.9156	16.8597	-0.442749	-0.406272	0.4912	0.684154	no
TCONS_00017293	XLOC_008890	Phvul.003G176900	Chr03:1..52284309@:38867810-38872215	D8H	D8NL1	NOTEST	5.70222e-05	0.251776	12.1083	0	1	1	no
TCONS_00017294	XLOC_008890	Phvul.003G176900	Chr03:1..52284309@:38867810-38872215	D8H	D8NL1	OK	0.870456	0.0177453	-5.61626	-1.25011	0.1621	0.413421	no
TCONS_00017295	XLOC_008890	Phvul.003G176900	Chr03:1..52284309@:38867810-38872215	D8H	D8NL1	NOTEST	0.0913915	0.24468	1.42077	0	1	1	no
TCONS_00017296	XLOC_008890	Phvul.003G176900	Chr03:1..52284309@:38867810-38872215	D8H	D8NL1	OK	3.99043	0.211333	-4.23895	-2.01807	0.20805	0.465331	no
TCONS_00017297	XLOC_008890	Phvul.003G176900	Chr03:1..52284309@:38867810-38872215	D8H	D8NL1	OK	0.323998	2.51264	2.95515	1.14709	0.22775	0.484285	no
TCONS_00017311	XLOC_008897	Phvul.003G178000	Chr03:1..52284309@:39011409-39016477	D8H	D8NL1	OK	2.17801	0.47146	-2.2078	-1.62623	0.0201	0.110279	no
TCONS_00017312	XLOC_008897	Phvul.003G178000	Chr03:1..52284309@:39011409-39016477	D8H	D8NL1	OK	0.146168	0.960856	2.71669	0.776077	0.3109	0.543453	no
TCONS_00017313	XLOC_008897	Phvul.003G178000	Chr03:1..52284309@:39011409-39016477	D8H	D8NL1	OK	0.667515	4.65295	2.80127	1.16727	0.23335	0.487931	no
TCONS_00017314	XLOC_008897	Phvul.003G178000	Chr03:1..52284309@:39011409-39016477	D8H	D8NL1	OK	4.39356	0.839877	-2.38714	-1.15539	0.21985	0.477823	no
TCONS_00017611	XLOC_009053	Phvul.003G210800	Chr03:1..52284309@:42583635-42590602	D8H	D8NL1	OK	1.69013	9.56149	2.5001	3.09381	5e-05	0.000874333	yes
TCONS_00017612	XLOC_009053	Phvul.003G210800	Chr03:1..52284309@:42583635-42590602	D8H	D8NL1	OK	0.00284613	3.41062	10.2268	0.836486	0.2232	0.480801	no
TCONS_00017613	XLOC_009053	Phvul.003G210800	Chr03:1..52284309@:42583635-42590602	D8H	D8NL1	OK	1.96336	0.00360782	-9.08798	-0.601581	0.2395	0.491798	no
TCONS_00017939	XLOC_009222	Phvul.003G247700	Chr03:1..52284309@:47363371-47366927	D8H	D8NL1	OK	2.86456	4.27184	0.576545	0.497624	0.4016	0.616603	no
TCONS_00018245	XLOC_009377	Phvul.003G282900	Chr03:1..52284309@:50885210-50907273	D8H	D8NL1	NOTEST	0	0	0	0	1	1	no
TCONS_00018246	XLOC_009377	Phvul.003G282900	Chr03:1..52284309@:50885210-50907273	D8H	D8NL1	OK	2.41281e-05	0.725759	14.8765	0.0196722	0.25045	0.495951	no
TCONS_00018247	XLOC_009377	Phvul.003G282900	Chr03:1..52284309@:50885210-50907273	D8H	D8NL1	NOTEST	0.275911	0.170632	-0.693318	0	1	1	no
TCONS_00018248	XLOC_009377	Phvul.003G282900	Chr03:1..52284309@:50885210-50907273	D8H	D8NL1	NOTEST	0.159534	0	-inf	0	1	1	no
TCONS_00018249	XLOC_009377	Phvul.003G282900	Chr03:1..52284309@:50885210-50907273	D8H	D8NL1	NOTEST	0.101774	0.0689045	-0.562692	0	1	1	no
TCONS_00018250	XLOC_009377	Phvul.003G282900	Chr03:1..52284309@:50885210-50907273	D8H	D8NL1	NOTEST	0	0	0	0	1	1	no
TCONS_00018251	XLOC_009377	Phvul.003G282900	Chr03:1..52284309@:50885210-50907273	D8H	D8NL1	OK	3.01779	1.92424	-0.649209	-1.13551	0.04925	0.203456	no
TCONS_00018252	XLOC_009377	Phvul.003G282900	Chr03:1..52284309@:50885210-50907273	D8H	D8NL1	NOTEST	0	0.0293115	inf	0	1	1	no
TCONS_00018540	XLOC_009597	Phvul.004G004900	Chr04:1..45960019@:352563-357221	D8H	D8NL1	OK	0.354179	5.73262	4.01665	4.59422	5e-05	0.000874333	yes
TCONS_00018541	XLOC_009597	Phvul.004G004900	Chr04:1..45960019@:352563-357221	D8H	D8NL1	OK	0	2.78978	inf	nan	0.1154	0.346653	no
TCONS_00018542	XLOC_009597	Phvul.004G004900	Chr04:1..45960019@:352563-357221	D8H	D8NL1	NOTEST	0.267577	0.0672052	-1.99331	0	1	1	no
TCONS_00018634	XLOC_009639	Phvul.004G016800	Chr04:1..45960019@:1725914-1731946	D8H	D8NL1	OK	9.72584	5.83601	-0.736841	-1.62837	0.0052	0.0403396	yes
TCONS_00018635	XLOC_009639	Phvul.004G016800	Chr04:1..45960019@:1725914-1731946	D8H	D8NL1	OK	0.0817583	1.199	3.87432	1.12217	0.23575	0.489547	no
TCONS_00018728	XLOC_009687	Phvul.004G025600	Chr04:1..45960019@:2585129-2610324	D8H	D8NL1	OK	0.366616	3.55484e-05	-13.3322	-0.0339609	0.2171	0.474921	no
TCONS_00018729	XLOC_009687	Phvul.004G025600	Chr04:1..45960019@:2585129-2610324	D8H	D8NL1	OK	0.596306	0.223804	-1.41382	-0.961761	0.13205	0.372061	no
TCONS_00018730	XLOC_009687	Phvul.004G025600	Chr04:1..45960019@:2585129-2610324	D8H	D8NL1	NOTEST	0.132811	2.35756e-05	-12.4598	0	1	1	no
TCONS_00018731	XLOC_009687	Phvul.004G025600	Chr04:1..45960019@:2585129-2610324	D8H	D8NL1	OK	0.26582	0.429707	0.692906	0.513963	0.38085	0.600098	no
TCONS_00018732	XLOC_009687	Phvul.004G025600	Chr04:1..45960019@:2585129-2610324	D8H	D8NL1	OK	2.23273	2.65712	0.25105	0.220515	0.6976	0.827452	no
TCONS_00018794	XLOC_009722	Phvul.004G031700	Chr04:1..45960019@:3531593-3544111	D8H	D8NL1	OK	7.25663	1.94032	-1.90301	-2.31245	0.001	0.0109222	yes
TCONS_00018795	XLOC_009722	Phvul.004G031700	Chr04:1..45960019@:3531593-3544111	D8H	D8NL1	OK	3.67878	9.17359	1.31826	2.0553	0.0023	0.0213484	yes
TCONS_00018796	XLOC_009722	Phvul.004G031700	Chr04:1..45960019@:3531593-3544111	D8H	D8NL1	OK	1.30485	0.43348	-1.58985	-0.800503	0.27305	0.511138	no
TCONS_00018896	XLOC_009772	Phvul.004G044000	Chr04:1..45960019@:4976637-4985180	D8H	D8NL1	OK	0.477101	0.312573	-0.610104	-0.280882	0.7719	0.872597	no
TCONS_00018897	XLOC_009772	Phvul.004G044000	Chr04:1..45960019@:4976637-4985180	D8H	D8NL1	OK	1.19484	0.367246	-1.702	-1.26385	0.0621	0.23757	no
TCONS_00018898	XLOC_009772	Phvul.004G044000	Chr04:1..45960019@:4976637-4985180	D8H	D8NL1	NOTEST	0	0	0	0	1	1	no
TCONS_00018899	XLOC_009772	Phvul.004G044000	Chr04:1..45960019@:4976637-4985180	D8H	D8NL1	NOTEST	0.000172984	0.0435989	7.97751	0	1	1	no
TCONS_00018900	XLOC_009772	Phvul.004G044000	Chr04:1..45960019@:4976637-4985180	D8H	D8NL1	OK	1.1564	0.176387	-2.71283	-1.00705	0.2754	0.513418	no
TCONS_00018901	XLOC_009772	Phvul.004G044000	Chr04:1..45960019@:4976637-4985180	D8H	D8NL1	NOTEST	0	0	0	0	1	1	no
TCONS_00018902	XLOC_009772	Phvul.004G044000	Chr04:1..45960019@:4976637-4985180	D8H	D8NL1	OK	0.289985	0.979582	1.75619	0.855258	0.32795	0.557483	no
TCONS_00018903	XLOC_009772	Phvul.004G044000	Chr04:1..45960019@:4976637-4985180	D8H	D8NL1	NOTEST	0.281467	7.10421e-05	-11.952	0	1	1	no
TCONS_00018904	XLOC_009772	Phvul.004G044000	Chr04:1..45960019@:4976637-4985180	D8H	D8NL1	OK	1.45904	0.479757	-1.60464	-1.09371	0.1431	0.387335	no
TCONS_00018905	XLOC_009772	Phvul.004G044000	Chr04:1..45960019@:4976637-4985180	D8H	D8NL1	OK	0.751709	0.717829	-0.0665351	-0.0322521	0.95945	0.975541	no
TCONS_00018906	XLOC_009772	Phvul.004G044000	Chr04:1..45960019@:4976637-4985180	D8H	D8NL1	NOTEST	0	0.0587684	inf	0	1	1	no
TCONS_00018907	XLOC_009772	Phvul.004G044000	Chr04:1..45960019@:4976637-4985180	D8H	D8NL1	OK	6.87991	12.0839	0.812626	0.789551	0.17135	0.424657	no
TCONS_00018908	XLOC_009772	Phvul.004G044000	Chr04:1..45960019@:4976637-4985180	D8H	D8NL1	NOTEST	0.315904	0.114954	-1.45842	0	1	1	no
TCONS_00018909	XLOC_009772	Phvul.004G044000	Chr04:1..45960019@:4976637-4985180	D8H	D8NL1	OK	1.25624	0.305364	-2.04051	-0.860368	0.18075	0.435229	no
TCONS_00018910	XLOC_009772	Phvul.004G044000	Chr04:1..45960019@:4976637-4985180	D8H	D8NL1	OK	0.0554687	1.07151	4.27183	1.15118	0.206	0.463029	no
TCONS_00018911	XLOC_009772	Phvul.004G044000	Chr04:1..45960019@:4976637-4985180	D8H	D8NL1	NOTEST	0	0	0	0	1	1	no
TCONS_00018912	XLOC_009772	Phvul.004G044000	Chr04:1..45960019@:4976637-4985180	D8H	D8NL1	NOTEST	0	0.048466	inf	0	1	1	no
TCONS_00019418	XLOC_010036	Phvul.004G097200	Chr04:1..45960019@:27615331-27621682	D8H	D8NL1	OK	3.38711	0.55646	-2.6057	-1.0903	0.2082	0.465616	no
TCONS_00019419	XLOC_010036	Phvul.004G097200	Chr04:1..45960019@:27615331-27621682	D8H	D8NL1	OK	3.17598	12.5804	1.98591	2.53479	0.0006	0.00722415	yes
TCONS_00019506	XLOC_010097	Phvul.004G108000	Chr04:1..45960019@:35738395-35743955	D8H	D8NL1	OK	7.46598	0.282626	-4.72337	-1.28767	0.21175	0.468842	no
TCONS_00019507	XLOC_010097	Phvul.004G108000	Chr04:1..45960019@:35738395-35743955	D8H	D8NL1	OK	3.02744	4.33829	0.519028	0.657255	0.2499	0.495844	no
TCONS_00019539	XLOC_010119	Phvul.004G112000	Chr04:1..45960019@:36906151-36913760	D8H	D8NL1	OK	6.8822	1.98151	-1.79627	-2.05585	0.009	0.0609038	no
TCONS_00019540	XLOC_010119	Phvul.004G112000	Chr04:1..45960019@:36906151-36913760	D8H	D8NL1	OK	1.52387	0.622027	-1.29269	-0.6035	0.318	0.549351	no
TCONS_00019541	XLOC_010119	Phvul.004G112000	Chr04:1..45960019@:36906151-36913760	D8H	D8NL1	OK	0.885512	4.87058	2.45951	1.74717	0.06215	0.237674	no
TCONS_00019704	XLOC_010207	Phvul.004G131600	Chr04:1..45960019@:40879220-40882239	D8H	D8NL1	OK	5.24707	1.31813	-1.99302	-1.7444	0.01955	0.108239	no
TCONS_00019705	XLOC_010207	Phvul.004G131600	Chr04:1..45960019@:40879220-40882239	D8H	D8NL1	OK	2.05004	6.66516	1.70099	1.94707	0.0061	0.0456323	yes
TCONS_00019715	XLOC_010212	Phvul.004G132300	Chr04:1..45960019@:40946107-40954579	D8H	D8NL1	OK	9.22574	1.9208	-2.26396	-1.90535	0.0135	0.0825353	no
TCONS_00019716	XLOC_010212	Phvul.004G132300	Chr04:1..45960019@:40946107-40954579	D8H	D8NL1	OK	3.07473	6.72427	1.12892	1.48955	0.0192	0.106861	no
TCONS_00019738	XLOC_010228	Phvul.004G135500	Chr04:1..45960019@:41452297-41458188	D8H	D8NL1	OK	1.76747	2.67032	0.595327	0.59406	0.3127	0.54503	no
TCONS_00019739	XLOC_010228	Phvul.004G135500	Chr04:1..45960019@:41452297-41458188	D8H	D8NL1	OK	0.00640441	2.45172	8.58051	0.871089	0.2498	0.495844	no
TCONS_00019740	XLOC_010228	Phvul.004G135500	Chr04:1..45960019@:41452297-41458188	D8H	D8NL1	OK	1.44353	0.889454	-0.698607	-0.745149	0.2179	0.47589	no
TCONS_00019748	XLOC_010231	Phvul.004G136200	Chr04:1..45960019@:41521934-41528833	D8H	D8NL1	OK	0.147146	1.31515	3.1599	1.93078	0.06635	0.248082	no
TCONS_00019749	XLOC_010231	Phvul.004G136200	Chr04:1..45960019@:41521934-41528833	D8H	D8NL1	OK	0.655197	0.18345	-1.83654	-0.932813	0.27425	0.512478	no
TCONS_00019757	XLOC_010235	Phvul.004G136600	Chr04:1..45960019@:41566058-41568891	D8H	D8NL1	OK	0.0523671	4.96224	6.56619	1.60438	0.21175	0.468842	no
TCONS_00019758	XLOC_010235	Phvul.004G136600	Chr04:1..45960019@:41566058-41568891	D8H	D8NL1	OK	7.72122	3.18451	-1.27776	-1.602	0.0165	0.0955829	no
TCONS_00019976	XLOC_010337	Phvul.004G156400	Chr04:1..45960019@:43852345-43860184	D8H	D8NL1	OK	0.32163	3.54024	3.46037	2.39469	0.03825	0.171502	no
TCONS_00019977	XLOC_010337	Phvul.004G156400	Chr04:1..45960019@:43852345-43860184	D8H	D8NL1	OK	1.05566	0.564425	-0.903296	-0.584454	0.3634	0.586801	no
TCONS_00020003	XLOC_010353	Phvul.004G160100	Chr04:1..45960019@:44172709-44187188	D8H	D8NL1	OK	15.1709	6.74759	-1.16886	-2.04217	0.0013	0.0135809	yes
TCONS_00020004	XLOC_010353	Phvul.004G160100	Chr04:1..45960019@:44172709-44187188	D8H	D8NL1	OK	3.07839	7.6203	1.30767	1.27328	0.0487	0.201891	no
TCONS_00020728	XLOC_010771	Phvul.004G060400	Chr04:1..45960019@:8113547-8125045	D8H	D8NL1	OK	4.82173	11.8049	1.29177	2.32266	0.0005	0.00624788	yes
TCONS_00020729	XLOC_010771	Phvul.004G060400	Chr04:1..45960019@:8113547-8125045	D8H	D8NL1	OK	7.15869	0.735804	-3.2823	-1.82016	0.11025	0.338725	no
TCONS_00020797	XLOC_010809	Phvul.004G065900	Chr04:1..45960019@:9324556-9337253	D8H	D8NL1	OK	1.93391	0.27032	-2.83879	-1.35746	0.0979	0.317061	no
TCONS_00020798	XLOC_010809	Phvul.004G065900	Chr04:1..45960019@:9324556-9337253	D8H	D8NL1	OK	1.71852	3.28276	0.933742	1.11995	0.0625	0.238548	no
TCONS_00020799	XLOC_010809	Phvul.004G065900	Chr04:1..45960019@:9324556-9337253	D8H	D8NL1	NOTEST	0.0451701	2.53682e-05	-10.7981	0	1	1	no
TCONS_00021569	XLOC_011236	Phvul.004G145000	Chr04:1..45960019@:42514209-42518452	D8H	D8NL1	OK	0.957053	31.3499	5.03372	1.65519	0.22705	0.483744	no
TCONS_00021570	XLOC_011236	Phvul.004G145000	Chr04:1..45960019@:42514209-42518452	D8H	D8NL1	OK	81.5783	41.9074	-0.960982	-1.36227	0.03685	0.167259	no
TCONS_00021665	XLOC_011291	Phvul.004G155000	Chr04:1..45960019@:43681125-43704915	D8H	D8NL1	OK	2.18624	0.489041	-2.16042	-0.292366	0.22195	0.479786	no
TCONS_00021666	XLOC_011291	Phvul.004G155000	Chr04:1..45960019@:43681125-43704915	D8H	D8NL1	OK	4.63914	0.0266672	-7.44264	-0.458458	0.1352	0.376517	no
TCONS_00021667	XLOC_011291	Phvul.004G155000	Chr04:1..45960019@:43681125-43704915	D8H	D8NL1	OK	0	6.91858	inf	nan	0.1226	0.35812	no
TCONS_00021668	XLOC_011291	Phvul.004G155000	Chr04:1..45960019@:43681125-43704915	D8H	D8NL1	OK	5.75659	5.52349	-0.0596341	-0.0347336	0.92275	0.956073	no
TCONS_00021669	XLOC_011291	Phvul.004G155000	Chr04:1..45960019@:43681125-43704915	D8H	D8NL1	OK	0.00266861	17.0294	12.6397	0.493627	0.24145	0.493051	no
TCONS_00021670	XLOC_011291	Phvul.004G155000	Chr04:1..45960019@:43681125-43704915	D8H	D8NL1	OK	2.25239	32.3952	3.84625	3.49787	5e-05	0.000874333	yes
TCONS_00021678	XLOC_011294	Phvul.004G155500	Chr04:1..45960019@:43736510-43743158	D8H	D8NL1	OK	2.81156	7.38586	1.3934	2.29563	0.0006	0.00722415	yes
TCONS_00021679	XLOC_011294	Phvul.004G155500	Chr04:1..45960019@:43736510-43743158	D8H	D8NL1	OK	2.53907	0.964605	-1.39629	-1.012	0.10795	0.334596	no
TCONS_00022271	XLOC_011698	Phvul.005G028700	Chr05:1..40819286@:2642431-2643980	D8H	D8NL1	OK	18.6298	11.8029	-0.658473	-1.39155	0.0204	0.111466	no
TCONS_00022272	XLOC_011698	Phvul.005G028700	Chr05:1..40819286@:2642431-2643980	D8H	D8NL1	OK	0.62313	4.00899	2.68563	1.57028	0.17425	0.427786	no
TCONS_00022929	XLOC_012030	Phvul.005G095300	Chr05:1..40819286@:28487005-28492794	D8H	D8NL1	OK	14.2363	3.46397	-2.03908	-2.23149	0.0065	0.0477932	yes
TCONS_00022930	XLOC_012030	Phvul.005G095300	Chr05:1..40819286@:28487005-28492794	D8H	D8NL1	OK	3.05441	6.87699	1.17088	1.1954	0.0592	0.230166	no
TCONS_00023092	XLOC_012114	Phvul.005G115600	Chr05:1..40819286@:33465049-33470969	D8H	D8NL1	OK	5.98353	7.10315	0.247462	0.388127	0.4794	0.675698	no
TCONS_00023093	XLOC_012114	Phvul.005G115600	Chr05:1..40819286@:33465049-33470969	D8H	D8NL1	NOTEST	0.177438	0.000101911	-10.7658	0	1	1	no
TCONS_00023094	XLOC_012114	Phvul.005G115600	Chr05:1..40819286@:33465049-33470969	D8H	D8NL1	NOTEST	0.180461	0.275525	0.610494	0	1	1	no
TCONS_00023095	XLOC_012114	Phvul.005G115600	Chr05:1..40819286@:33465049-33470969	D8H	D8NL1	OK	0.00351286	3.08866	9.78012	0.606202	0.23195	0.48707	no
TCONS_00023096	XLOC_012114	Phvul.005G115600	Chr05:1..40819286@:33465049-33470969	D8H	D8NL1	OK	1.64813	14.8375	3.17035	2.26072	0.0033	0.0283605	yes
TCONS_00024026	XLOC_012545	Phvul.005G011700	Chr05:1..40819286@:999102-1007198	D8H	D8NL1	OK	1.4763	7.67392	2.37798	1.95348	0.01565	0.0920407	no
TCONS_00024027	XLOC_012545	Phvul.005G011700	Chr05:1..40819286@:999102-1007198	D8H	D8NL1	NOTEST	7.01455e-05	0.106037	10.5619	0	1	1	no
TCONS_00024028	XLOC_012545	Phvul.005G011700	Chr05:1..40819286@:999102-1007198	D8H	D8NL1	OK	10.0945	2.76712	-1.86712	-1.57329	0.06705	0.249772	no
TCONS_00024029	XLOC_012545	Phvul.005G011700	Chr05:1..40819286@:999102-1007198	D8H	D8NL1	OK	1.72681	0.00029933	-12.4941	-0.160744	0.2428	0.493854	no
TCONS_00024377	XLOC_012726	Phvul.005G045700	Chr05:1..40819286@:4875947-4906900	D8H	D8NL1	NOTEST	0	0.0701177	inf	0	1	1	no
TCONS_00024378	XLOC_012726	Phvul.005G045700	Chr05:1..40819286@:4875947-4906900	D8H	D8NL1	OK	5.4882	6.90531	0.331373	0.581113	0.301	0.534406	no
TCONS_00024379	XLOC_012726	Phvul.005G045700	Chr05:1..40819286@:4875947-4906900	D8H	D8NL1	NOTEST	0	0.092553	inf	0	1	1	no
TCONS_00024380	XLOC_012726	Phvul.005G045700	Chr05:1..40819286@:4875947-4906900	D8H	D8NL1	OK	4.11648	0.736647	-2.48237	-1.62026	0.0576	0.226483	no
TCONS_00024381	XLOC_012726	Phvul.005G045700	Chr05:1..40819286@:4875947-4906900	D8H	D8NL1	NOTEST	0.181035	0.264681	0.547981	0	1	1	no
TCONS_00024727	XLOC_012902	Phvul.005G078400	Chr05:1..40819286@:16398901-16412057	D8H	D8NL1	NOTEST	0.0165879	0.238827	3.84776	0	1	1	no
TCONS_00024728	XLOC_012902	Phvul.005G078400	Chr05:1..40819286@:16398901-16412057	D8H	D8NL1	OK	0.0167479	5.50017	8.35935	3.38191	0.223	0.480772	no
TCONS_00024729	XLOC_012902	Phvul.005G078400	Chr05:1..40819286@:16398901-16412057	D8H	D8NL1	OK	0	0.471134	inf	nan	0.1257	0.36276	no
TCONS_00024730	XLOC_012902	Phvul.005G078400	Chr05:1..40819286@:16398901-16412057	D8H	D8NL1	OK	0.247743	1.89282	2.93363	1.94556	0.08715	0.295578	no
TCONS_00025335	XLOC_013230	Phvul.005G140000	Chr05:1..40819286@:36884629-36897975	D8H	D8NL1	OK	3.20321	1.29437	-1.30727	-0.954283	0.09945	0.320148	no
TCONS_00025336	XLOC_013230	Phvul.005G140000	Chr05:1..40819286@:36884629-36897975	D8H	D8NL1	NOTEST	0	0	0	0	1	1	no
TCONS_00025337	XLOC_013230	Phvul.005G140000	Chr05:1..40819286@:36884629-36897975	D8H	D8NL1	OK	0.0249934	3.85073	7.26744	0.964784	0.17765	0.43121	no
TCONS_00025338	XLOC_013230	Phvul.005G140000	Chr05:1..40819286@:36884629-36897975	D8H	D8NL1	OK	0.000937458	1.35433	10.4965	0.251735	0.34975	0.575221	no
TCONS_00025339	XLOC_013230	Phvul.005G140000	Chr05:1..40819286@:36884629-36897975	D8H	D8NL1	OK	0.487527	0.100669	-2.27586	-0.56196	0.59455	0.758758	no
TCONS_00025340	XLOC_013230	Phvul.005G140000	Chr05:1..40819286@:36884629-36897975	D8H	D8NL1	NOTEST	0.183672	6.53057e-05	-11.4576	0	1	1	no
TCONS_00025341	XLOC_013230	Phvul.005G140000	Chr05:1..40819286@:36884629-36897975	D8H	D8NL1	OK	0.90596	2.01524	1.15343	0.610035	0.33245	0.561265	no
TCONS_00025342	XLOC_013230	Phvul.005G140000	Chr05:1..40819286@:36884629-36897975	D8H	D8NL1	OK	2.25192	0.523484	-2.10494	-0.867043	0.32355	0.553772	no
TCONS_00025343	XLOC_013230	Phvul.005G140000	Chr05:1..40819286@:36884629-36897975	D8H	D8NL1	OK	2.29745	0.330501	-2.7973	-1.01364	0.3058	0.538873	no
TCONS_00025344	XLOC_013230	Phvul.005G140000	Chr05:1..40819286@:36884629-36897975	D8H	D8NL1	NOTEST	0.0701143	0.0617808	-0.18255	0	1	1	no
TCONS_00025345	XLOC_013230	Phvul.005G140000	Chr05:1..40819286@:36884629-36897975	D8H	D8NL1	OK	4.61348	5.18546	0.168616	0.137856	0.82215	0.901476	no
TCONS_00025346	XLOC_013230	Phvul.005G140000	Chr05:1..40819286@:36884629-36897975	D8H	D8NL1	OK	1.44371	0.858411	-0.750041	-0.222286	0.7378	0.851646	no
TCONS_00025347	XLOC_013230	Phvul.005G140000	Chr05:1..40819286@:36884629-36897975	D8H	D8NL1	NOTEST	0	0	0	0	1	1	no
TCONS_00025348	XLOC_013230	Phvul.005G140000	Chr05:1..40819286@:36884629-36897975	D8H	D8NL1	NOTEST	0	0	0	0	1	1	no
TCONS_00025349	XLOC_013230	Phvul.005G140000	Chr05:1..40819286@:36884629-36897975	D8H	D8NL1	NOTEST	0.000274902	0	-inf	0	1	1	no
TCONS_00025350	XLOC_013230	Phvul.005G140000	Chr05:1..40819286@:36884629-36897975	D8H	D8NL1	NOTEST	0	0	0	0	1	1	no
TCONS_00026380	XLOC_013785	Phvul.006G034100	Chr06:1..31977256@:13905187-13912861	D8H	D8NL1	OK	1.21425	10.1522	3.06365	1.59458	0.0956	0.312481	no
TCONS_00026381	XLOC_013785	Phvul.006G034100	Chr06:1..31977256@:13905187-13912861	D8H	D8NL1	OK	26.563	15.582	-0.769532	-1.35712	0.02025	0.110896	no
TCONS_00026382	XLOC_013785	Phvul.006G034100	Chr06:1..31977256@:13905187-13912861	D8H	D8NL1	OK	0	0.36245	inf	nan	0.19575	0.451923	no
TCONS_00026383	XLOC_013785	Phvul.006G034100	Chr06:1..31977256@:13905187-13912861	D8H	D8NL1	OK	9.13254	3.63835	-1.32773	-1.18507	0.05245	0.212174	no
TCONS_00026548	XLOC_013881	Phvul.006G050300	Chr06:1..31977256@:16492449-16499104	D8H	D8NL1	OK	1.51872	7.53146	2.31007	2.90919	0.0001	0.00161842	yes
TCONS_00026549	XLOC_013881	Phvul.006G050300	Chr06:1..31977256@:16492449-16499104	D8H	D8NL1	OK	3.00358	1.74045	-0.787224	-0.848567	0.1739	0.427563	no
TCONS_00026943	XLOC_014083	Phvul.006G091100	Chr06:1..31977256@:20960519-20969785	D8H	D8NL1	OK	0.00215815	1.93944	9.81162	0.401725	0.2267	0.483472	no
TCONS_00026944	XLOC_014083	Phvul.006G091100	Chr06:1..31977256@:20960519-20969785	D8H	D8NL1	OK	4.26316	5.50372	0.368481	0.385965	0.5171	0.702917	no
TCONS_00026945	XLOC_014083	Phvul.006G091100	Chr06:1..31977256@:20960519-20969785	D8H	D8NL1	OK	10.8229	4.34831	-1.31556	-2.17403	0.0007	0.00817776	yes
TCONS_00026946	XLOC_014083	Phvul.006G091100	Chr06:1..31977256@:20960519-20969785	D8H	D8NL1	OK	4.45093	13.6021	1.61165	1.09716	0.1028	0.326076	no
TCONS_00026947	XLOC_014084	Phvul.006G091500	Chr06:1..31977256@:21020429-21026322	D8H	D8NL1	OK	1.74808	0.242074	-2.85225	-1.6353	0.0655	0.24631	no
TCONS_00026948	XLOC_014084	Phvul.006G091500	Chr06:1..31977256@:21020429-21026322	D8H	D8NL1	OK	0.218304	1.97342	3.17629	1.39765	0.22445	0.481681	no
TCONS_00026949	XLOC_014084	Phvul.006G091500	Chr06:1..31977256@:21020429-21026322	D8H	D8NL1	NOTEST	0.255967	0.00598024	-5.41961	0	1	1	no
TCONS_00027102	XLOC_014166	Phvul.006G109700	Chr06:1..31977256@:22574894-22584345	D8H	D8NL1	OK	7.84836	0.0149373	-9.03733	-0.727516	0.22415	0.481491	no
TCONS_00027103	XLOC_014166	Phvul.006G109700	Chr06:1..31977256@:22574894-22584345	D8H	D8NL1	OK	0.000788319	0.942129	10.2229	0.197445	0.28645	0.521974	no
TCONS_00027104	XLOC_014166	Phvul.006G109700	Chr06:1..31977256@:22574894-22584345	D8H	D8NL1	OK	4.25986	5.93154	0.477601	0.383289	0.4845	0.67936	no
TCONS_00027105	XLOC_014166	Phvul.006G109700	Chr06:1..31977256@:22574894-22584345	D8H	D8NL1	OK	0.571044	0.283152	-1.01203	-0.336697	0.65625	0.800459	no
TCONS_00027106	XLOC_014166	Phvul.006G109700	Chr06:1..31977256@:22574894-22584345	D8H	D8NL1	NOTEST	0.000252009	0.0924606	8.51922	0	1	1	no
TCONS_00027107	XLOC_014166	Phvul.006G109700	Chr06:1..31977256@:22574894-22584345	D8H	D8NL1	OK	8.74023	22.9558	1.39312	2.0201	0.0021	0.0199083	yes
TCONS_00027521	XLOC_014385	Phvul.006G152900	Chr06:1..31977256@:26583423-26597208	D8H	D8NL1	OK	1.131	38.8087	5.10071	2.19987	0.10415	0.328139	no
TCONS_00027522	XLOC_014385	Phvul.006G152800	Chr06:1..31977256@:26583423-26597208	D8H	D8NL1	OK	24.6313	29.997	0.284326	0.331886	0.48185	0.677578	no
TCONS_00027523	XLOC_014386	Phvul.006G152900	Chr06:1..31977256@:26583423-26597208	D8H	D8NL1	NOTEST	0.229446	0.17176	-0.417761	0	1	1	no
TCONS_00027849	XLOC_014546	Phvul.006G183400	Chr06:1..31977256@:29247793-29262787	D8H	D8NL1	OK	4.73279	3.59935	-0.394951	-0.771581	0.1834	0.43877	no
TCONS_00027850	XLOC_014546	Phvul.006G183400	Chr06:1..31977256@:29247793-29262787	D8H	D8NL1	OK	1.28794	8.10698e-05	-13.9555	-0.116702	0.2344	0.488932	no
TCONS_00027851	XLOC_014546	Phvul.006G183400	Chr06:1..31977256@:29247793-29262787	D8H	D8NL1	OK	1.43827	2.62429	0.867586	0.872369	0.1402	0.383788	no
TCONS_00028660	XLOC_014955	Phvul.006G048300	Chr06:1..31977256@:16278289-16282743	D8H	D8NL1	OK	0.000987941	18.5155	14.194	0.207022	0.1431	0.387335	no
TCONS_00028661	XLOC_014955	Phvul.006G048300	Chr06:1..31977256@:16278289-16282743	D8H	D8NL1	OK	24.1246	19.1989	-0.329481	-0.477446	0.38375	0.602415	no
TCONS_00028662	XLOC_014955	Phvul.006G048300	Chr06:1..31977256@:16278289-16282743	D8H	D8NL1	OK	6.56124	16.3481	1.31709	1.44549	0.01685	0.0971334	no
TCONS_00028663	XLOC_014955	Phvul.006G048300	Chr06:1..31977256@:16278289-16282743	D8H	D8NL1	OK	16.7115	6.54114	-1.35323	-0.781978	0.1981	0.454729	no
TCONS_00028664	XLOC_014955	Phvul.006G048300	Chr06:1..31977256@:16278289-16282743	D8H	D8NL1	OK	0	1.57601	inf	nan	0.1469	0.392449	no
TCONS_00029082	XLOC_015175	Phvul.006G090700	Chr06:1..31977256@:20901728-20919962	D8H	D8NL1	OK	6.17291	6.66509	0.110672	0.101712	0.8578	0.921309	no
TCONS_00029084	XLOC_015175	Phvul.006G090700	Chr06:1..31977256@:20901728-20919962	D8H	D8NL1	OK	24.3909	42.4162	0.798271	0.545434	0.33465	0.562853	no
TCONS_00029085	XLOC_015175	Phvul.006G090700	Chr06:1..31977256@:20901728-20919962	D8H	D8NL1	OK	0.390266	0.00232833	-7.38902	-0.213047	0.50455	0.693714	no
TCONS_00029086	XLOC_015175	Phvul.006G090700	Chr06:1..31977256@:20901728-20919962	D8H	D8NL1	OK	6.45563	13.2747	1.04005	1.02104	0.0859	0.292854	no
TCONS_00029087	XLOC_015175	Phvul.006G090700	Chr06:1..31977256@:20901728-20919962	D8H	D8NL1	OK	19.76	0.000431157	-15.484	-0.172979	0.24675	0.495121	no
TCONS_00029263	XLOC_015268	Phvul.006G107000	Chr06:1..31977256@:22333892-22367837	D8H	D8NL1	OK	13.0563	12.2553	-0.0913361	-0.160051	0.77465	0.874261	no
TCONS_00029264	XLOC_015268	Phvul.006G107000	Chr06:1..31977256@:22333892-22367837	D8H	D8NL1	OK	2.61763	1.26625	-1.0477	-0.728482	0.22895	0.485113	no
TCONS_00029265	XLOC_015268	Phvul.006G107000	Chr06:1..31977256@:22333892-22367837	D8H	D8NL1	OK	0.0166615	0.856782	5.68434	0.653882	0.04165	0.181618	no
TCONS_00029266	XLOC_015268	Phvul.006G107000	Chr06:1..31977256@:22333892-22367837	D8H	D8NL1	OK	5.0615	0.0463755	-6.77006	-1.66085	0.034	0.15838	no
TCONS_00029640	XLOC_015488	Phvul.006G152900	Chr06:1..31977256@:26583423-26597208	D8H	D8NL1	OK	4.71823	13.0369	1.46628	1.27348	0.03295	0.155081	no
TCONS_00029642	XLOC_015490	Phvul.006G153400	Chr06:1..31977256@:26646554-26649216	D8H	D8NL1	OK	1.20984	5.90865	2.28801	1.41974	0.0658	0.246898	no
TCONS_00029643	XLOC_015490	Phvul.006G153400	Chr06:1..31977256@:26646554-26649216	D8H	D8NL1	OK	10.0015	0.730428	-3.77533	-2.08225	0.2309	0.486647	no
TCONS_00029698	XLOC_015516	Phvul.006G159600	Chr06:1..31977256@:27155053-27158958	D8H	D8NL1	OK	2.53817e-05	1.36951	15.7195	0.0181584	0.2384	0.491171	no
TCONS_00029699	XLOC_015516	Phvul.006G159600	Chr06:1..31977256@:27155053-27158958	D8H	D8NL1	OK	0.121401	0.4345	1.83958	1.29042	0.07175	0.26058	no
TCONS_00029736	XLOC_015535	Phvul.006G164100	Chr06:1..31977256@:27498585-27503385	D8H	D8NL1	OK	48.1906	26.2013	-0.879113	-1.64356	0.0088	0.0599038	no
TCONS_00029737	XLOC_015535	Phvul.006G164100	Chr06:1..31977256@:27498585-27503385	D8H	D8NL1	OK	4.06552	20.8251	2.35681	1.44317	0.0756	0.269652	no
TCONS_00030176	XLOC_015777	Phvul.006G211500	Chr06:1..31977256@:31272170-31274382	D8H	D8NL1	OK	0.0121794	9.2377	9.56694	0.599783	0.2485	0.49532	no
TCONS_00030177	XLOC_015777	Phvul.006G211500	Chr06:1..31977256@:31272170-31274382	D8H	D8NL1	OK	15.9453	13.1524	-0.277807	-0.387124	0.48205	0.67765	no
TCONS_00030178	XLOC_015777	Phvul.006G211500	Chr06:1..31977256@:31272170-31274382	D8H	D8NL1	OK	17.281	15.9903	-0.111993	-0.17298	0.75875	0.864373	no
TCONS_00030278	XLOC_015816	Phvul.006G220100	Chr06:1..31977256@:31856347-31869825	D8H	D8NL1	OK	27.7675	4.95784	-2.48561	-1.09402	0.22985	0.485997	no
TCONS_00030280	XLOC_015816	Phvul.006G220100	Chr06:1..31977256@:31856347-31869825	D8H	D8NL1	OK	54.6036	126.497	1.21204	1.90391	0.0013	0.0135809	yes
TCONS_00030683	XLOC_016083	Phvul.007G030300	Chr07:1..51758522@:2349504-2361224	D8H	D8NL1	OK	0.0511672	1.51485	4.88781	2.06136	0.20075	0.457707	no
TCONS_00030690	XLOC_016088	Phvul.007G031800	Chr07:1..51758522@:2483852-2488454	D8H	D8NL1	OK	3.71279	0.000399767	-13.1811	-0.286226	0.17015	0.423232	no
TCONS_00030691	XLOC_016088	Phvul.007G031800	Chr07:1..51758522@:2483852-2488454	D8H	D8NL1	OK	1.46481	0.126078	-3.53833	-1.02922	0.2125	0.469536	no
TCONS_00030692	XLOC_016088	Phvul.007G031800	Chr07:1..51758522@:2483852-2488454	D8H	D8NL1	OK	3.34143	3.50421	0.0686236	0.0729474	0.89735	0.943105	no
TCONS_00030693	XLOC_016088	Phvul.007G031800	Chr07:1..51758522@:2483852-2488454	D8H	D8NL1	OK	14.1946	6.01831	-1.23791	-2.07719	0.0005	0.00624788	yes
TCONS_00030711	XLOC_016095	Phvul.007G033100	Chr07:1..51758522@:2610315-2631633	D8H	D8NL1	OK	4.52557	4.56344	0.0120247	0.0149192	0.97955	0.986937	no
TCONS_00030712	XLOC_016095	Phvul.007G033100	Chr07:1..51758522@:2610315-2631633	D8H	D8NL1	OK	1.61146	2.01815	0.32467	0.328882	0.577	0.746912	no
TCONS_00030713	XLOC_016095	Phvul.007G033100	Chr07:1..51758522@:2610315-2631633	D8H	D8NL1	OK	1.00837	0.1144	-3.13986	-1.12173	0.2963	0.530135	no
TCONS_00030714	XLOC_016095	Phvul.007G033100	Chr07:1..51758522@:2610315-2631633	D8H	D8NL1	OK	0.000781415	1.25273	10.6467	0.24001	0.1975	0.454033	no
TCONS_00030715	XLOC_016095	Phvul.007G033100	Chr07:1..51758522@:2610315-2631633	D8H	D8NL1	OK	0.579671	0.0897232	-2.69168	-1.01839	0.27975	0.516583	no
TCONS_00031158	XLOC_016333	Phvul.007G081200	Chr07:1..51758522@:7829634-7831729	D8H	D8NL1	OK	11.035	18.9212	0.777921	0.425915	0.37725	0.597573	no
TCONS_00031159	XLOC_016333	Phvul.007G081200	Chr07:1..51758522@:7829634-7831729	D8H	D8NL1	OK	1.47001	17.8024	3.59817	2.84893	0.03315	0.155739	no
TCONS_00031160	XLOC_016333	Phvul.007G081200	Chr07:1..51758522@:7829634-7831729	D8H	D8NL1	OK	0.27541	32.0291	6.86166	1.98375	0.17685	0.430331	no
TCONS_00031209	XLOC_016356	Phvul.007G085400	Chr07:1..51758522@:8485213-8488392	D8H	D8NL1	OK	2.18565	0.16216	-3.75258	-1.19328	0.2437	0.494139	no
TCONS_00031210	XLOC_016356	Phvul.007G085400	Chr07:1..51758522@:8485213-8488392	D8H	D8NL1	OK	0.595771	5.15182	3.11225	1.74546	0.13115	0.371045	no
TCONS_00031211	XLOC_016356	Phvul.007G085400	Chr07:1..51758522@:8485213-8488392	D8H	D8NL1	OK	15.7899	13.4501	-0.231385	-0.495829	0.3826	0.601433	no
TCONS_00031212	XLOC_016356	Phvul.007G085400	Chr07:1..51758522@:8485213-8488392	D8H	D8NL1	OK	0.793315	0.37092	-1.09679	-0.468117	0.58005	0.749117	no
TCONS_00031744	XLOC_016633	Phvul.007G138700	Chr07:1..51758522@:34140297-34150200	D8H	D8NL1	OK	0.000296869	3.24143	13.4145	0.205574	0.16	0.410117	no
TCONS_00031745	XLOC_016633	Phvul.007G138700	Chr07:1..51758522@:34140297-34150200	D8H	D8NL1	OK	11.7372	13.8273	0.23643	0.563465	0.3264	0.556275	no
TCONS_00032842	XLOC_017193	Phvul.007G244800	Chr07:1..51758522@:48440451-48448786	D8H	D8NL1	OK	1.64687	4.58756	1.478	0.782143	0.27685	0.514588	no
TCONS_00032843	XLOC_017193	Phvul.007G244800	Chr07:1..51758522@:48440451-48448786	D8H	D8NL1	OK	0	0.339533	inf	nan	0.14425	0.388639	no
TCONS_00032844	XLOC_017193	Phvul.007G244800	Chr07:1..51758522@:48440451-48448786	D8H	D8NL1	OK	0.439944	2.07529	2.23792	1.03179	0.11675	0.348551	no
TCONS_00032845	XLOC_017193	Phvul.007G244800	Chr07:1..51758522@:48440451-48448786	D8H	D8NL1	OK	1.58027	0.106455	-3.89185	-1.18971	0.19505	0.451367	no
TCONS_00032846	XLOC_017193	Phvul.007G244800	Chr07:1..51758522@:48440451-48448786	D8H	D8NL1	NOTEST	0.315579	0.092591	-1.76906	0	1	1	no
TCONS_00033446	XLOC_017504	Phvul.007G025100	Chr07:1..51758522@:1829876-1834223	D8H	D8NL1	OK	0.124167	2.01143	4.01787	0.881504	0.236	0.489771	no
TCONS_00033447	XLOC_017504	Phvul.007G025100	Chr07:1..51758522@:1829876-1834223	D8H	D8NL1	OK	7.97448	1.93941	-2.03977	-2.86333	5e-05	0.000874333	yes
TCONS_00033448	XLOC_017504	Phvul.007G025100	Chr07:1..51758522@:1829876-1834223	D8H	D8NL1	OK	0.151447	1.33619	3.14125	0.938445	0.29435	0.528854	no
TCONS_00033449	XLOC_017504	Phvul.007G025100	Chr07:1..51758522@:1829876-1834223	D8H	D8NL1	NOTEST	0.00174032	0.219254	6.9771	0	1	1	no
TCONS_00033450	XLOC_017504	Phvul.007G025100	Chr07:1..51758522@:1829876-1834223	D8H	D8NL1	OK	3.40043	0.32154	-3.40264	-1.55294	0.049	0.202727	no
TCONS_00033451	XLOC_017504	Phvul.007G025100	Chr07:1..51758522@:1829876-1834223	D8H	D8NL1	OK	12.2106	10.602	-0.203801	-0.178839	0.7519	0.860177	no
TCONS_00033502	XLOC_017536	Phvul.007G030300	Chr07:1..51758522@:2349504-2361224	D8H	D8NL1	OK	0	0.903246	inf	nan	0.1157	0.347099	no
TCONS_00033503	XLOC_017536	Phvul.007G030300	Chr07:1..51758522@:2349504-2361224	D8H	D8NL1	OK	0.26016	3.14831	3.59711	4.07068	5e-05	0.000874333	yes
TCONS_00033665	XLOC_017622	Phvul.007G048600	Chr07:1..51758522@:3899698-3913626	D8H	D8NL1	NOTEST	0.000387863	0	-inf	0	1	1	no
TCONS_00033666	XLOC_017622	Phvul.007G048600	Chr07:1..51758522@:3899698-3913626	D8H	D8NL1	OK	0.904767	8.45501	3.22419	2.47317	0.0006	0.00722415	yes
TCONS_00033667	XLOC_017622	Phvul.007G048600	Chr07:1..51758522@:3899698-3913626	D8H	D8NL1	OK	0.991665	0	-inf	nan	0.097	0.315284	no
TCONS_00033669	XLOC_017622	Phvul.007G048600	Chr07:1..51758522@:3899698-3913626	D8H	D8NL1	OK	0.599852	21.5497	5.16691	4.19162	5e-05	0.000874333	yes
TCONS_00034713	XLOC_018176	Phvul.007G153700	Chr07:1..51758522@:37652846-37660761	D8H	D8NL1	OK	41.6262	53.5673	0.36386	0.652384	0.25065	0.496021	no
TCONS_00034714	XLOC_018176	Phvul.007G153700	Chr07:1..51758522@:37652846-37660761	D8H	D8NL1	OK	5.98326	20.4195	1.77094	1.20778	0.052	0.211057	no
TCONS_00034715	XLOC_018176	Phvul.007G153700	Chr07:1..51758522@:37652846-37660761	D8H	D8NL1	NOTEST	0.222712	0	-inf	0	1	1	no
TCONS_00034716	XLOC_018176	Phvul.007G153700	Chr07:1..51758522@:37652846-37660761	D8H	D8NL1	OK	31.5274	2.72278	-3.53345	-1.36634	0.23225	0.48718	no
TCONS_00034843	XLOC_018244	Phvul.007G167800	Chr07:1..51758522@:40000477-40003270	D8H	D8NL1	OK	1.50743	0.00378351	-8.63815	-0.531267	0.2487	0.495528	no
TCONS_00034844	XLOC_018244	Phvul.007G167800	Chr07:1..51758522@:40000477-40003270	D8H	D8NL1	OK	7.09454	6.80764	-0.0595526	-0.134926	0.81045	0.894683	no
TCONS_00035070	XLOC_018341	Phvul.007G184700	Chr07:1..51758522@:42087087-42090571	D8H	D8NL1	OK	0.00449119	2.28125	8.98851	0.864222	0.23505	0.489225	no
TCONS_00035071	XLOC_018341	Phvul.007G184700	Chr07:1..51758522@:42087087-42090571	D8H	D8NL1	OK	1.5593	2.47134	0.664391	0.849574	0.13405	0.374933	no
TCONS_00035251	XLOC_018428	Phvul.007G203100	Chr07:1..51758522@:44239947-44243906	D8H	D8NL1	OK	0.00167213	2.15655	10.3328	0.507756	0.23955	0.491798	no
TCONS_00035252	XLOC_018428	Phvul.007G203100	Chr07:1..51758522@:44239947-44243906	D8H	D8NL1	OK	1.58248	0.822711	-0.943733	-0.897382	0.1312	0.371048	no
TCONS_00035253	XLOC_018428	Phvul.007G203100	Chr07:1..51758522@:44239947-44243906	D8H	D8NL1	OK	3.42716	0.951981	-1.84801	-1.66344	0.0188	0.105387	no
TCONS_00036193	XLOC_018960	Phvul.008G009100	Chr08:1..59662532@:883102-886531	D8H	D8NL1	OK	4.06306	6.86208	0.756079	1.363	0.0228	0.120097	no
TCONS_00036194	XLOC_018960	Phvul.008G009100	Chr08:1..59662532@:883102-886531	D8H	D8NL1	OK	0.156703	2.83198	4.1757	1.97358	0.16535	0.417634	no
TCONS_00036404	XLOC_019081	Phvul.008G032500	Chr08:1..59662532@:2672011-2683140	D8H	D8NL1	OK	0.0484737	1.1175	4.52693	1.18512	0.2971	0.5307	no
TCONS_00036405	XLOC_019081	Phvul.008G032500	Chr08:1..59662532@:2672011-2683140	D8H	D8NL1	OK	1.53371	0.149826	-3.35566	-0.951086	0.1904	0.446208	no
TCONS_00036551	XLOC_019160	Phvul.008G047700	Chr08:1..59662532@:4211973-4221117	D8H	D8NL1	OK	8.6754	0.000282869	-14.9045	-0.138013	0.2524	0.497023	no
TCONS_00036552	XLOC_019160	Phvul.008G047700	Chr08:1..59662532@:4211973-4221117	D8H	D8NL1	OK	10.4283	24.8567	1.25312	1.24859	0.03995	0.176725	no
TCONS_00036553	XLOC_019160	Phvul.008G047700	Chr08:1..59662532@:4211973-4221117	D8H	D8NL1	OK	17.1812	13.1378	-0.387108	-0.492488	0.3692	0.590829	no
TCONS_00036554	XLOC_019160	Phvul.008G047700	Chr08:1..59662532@:4211973-4221117	D8H	D8NL1	OK	0.886547	0.49534	-0.839777	-0.321915	0.7576	0.863802	no
TCONS_00037017	XLOC_019399	Phvul.008G088900	Chr08:1..59662532@:8981116-8982149	D8H	D8NL1	OK	0.406063	0.110387	-1.87913	-0.539671	0.29275	0.527517	no
TCONS_00037018	XLOC_019399	Phvul.008G088900	Chr08:1..59662532@:8981116-8982149	D8H	D8NL1	OK	0.00168375	8.92514	12.372	0.238786	0.2502	0.495844	no
TCONS_00037019	XLOC_019399	Phvul.008G088900	Chr08:1..59662532@:8981116-8982149	D8H	D8NL1	OK	0.0243553	1.13505	5.54238	0.753056	0.30505	0.538241	no
TCONS_00037980	XLOC_019928	Phvul.008G192100	Chr08:1..59662532@:49848589-49857745	D8H	D8NL1	OK	2.11301	6.42846	1.60517	1.81989	0.0091	0.0614697	no
TCONS_00037981	XLOC_019928	Phvul.008G192100	Chr08:1..59662532@:49848589-49857745	D8H	D8NL1	OK	5.02913	1.37394	-1.87199	-1.5836	0.0373	0.168542	no
TCONS_00038665	XLOC_020294	Phvul.008G266400	Chr08:1..59662532@:57738969-57759915	D8H	D8NL1	OK	2.41193	6.42048	1.41249	1.72751	0.0052	0.0403396	yes
TCONS_00038666	XLOC_020294	Phvul.008G266400	Chr08:1..59662532@:57738969-57759915	D8H	D8NL1	OK	1.51525	0.474963	-1.67367	-1.20054	0.10385	0.327769	no
TCONS_00038667	XLOC_020294	Phvul.008G266400	Chr08:1..59662532@:57738969-57759915	D8H	D8NL1	OK	1.85323	1.75852	-0.0756763	-0.0747043	0.88925	0.938942	no
TCONS_00038786	XLOC_020353	Phvul.008G278600	Chr08:1..59662532@:58589153-58591704	D8H	D8NL1	OK	0	2.02163	inf	nan	0.11665	0.348431	no
TCONS_00038787	XLOC_020353	Phvul.008G278600	Chr08:1..59662532@:58589153-58591704	D8H	D8NL1	OK	0.786224	0.000520838	-10.5599	-0.178024	0.14935	0.395717	no
TCONS_00038788	XLOC_020353	Phvul.008G278600	Chr08:1..59662532@:58589153-58591704	D8H	D8NL1	NOTEST	0.00640236	0.188792	4.88205	0	1	1	no
TCONS_00038789	XLOC_020353	Phvul.008G278600	Chr08:1..59662532@:58589153-58591704	D8H	D8NL1	OK	6.30625	7.15225	0.181614	0.379304	0.51105	0.698626	no
TCONS_00038882	XLOC_020400	Phvul.008G287100	Chr08:1..59662532@:59162604-59169053	D8H	D8NL1	OK	1.0514	6.14313	2.54666	1.62014	0.07635	0.271272	no
TCONS_00038883	XLOC_020400	Phvul.008G287100	Chr08:1..59662532@:59162604-59169053	D8H	D8NL1	NOTEST	0.000361058	0.000158112	-1.19128	0	1	1	no
TCONS_00038884	XLOC_020400	Phvul.008G287100	Chr08:1..59662532@:59162604-59169053	D8H	D8NL1	NOTEST	0	0	0	0	1	1	no
TCONS_00038885	XLOC_020400	Phvul.008G287100	Chr08:1..59662532@:59162604-59169053	D8H	D8NL1	OK	6.54605	0.864458	-2.92076	-1.45939	0.20295	0.460182	no
TCONS_00038960	XLOC_020435	Phvul.008G001600	Chr08:1..59662532@:230864-232345	D8H	D8NL1	OK	11.2712	6.92375	-0.703015	-1.1709	0.05095	0.207878	no
TCONS_00038961	XLOC_020435	Phvul.008G001600	Chr08:1..59662532@:230864-232345	D8H	D8NL1	OK	13.3459	0.935779	-3.83408	-2.59601	0.01045	0.068363	no
TCONS_00039143	XLOC_020522	Phvul.008G017500	Chr08:1..59662532@:1493290-1498546	D8H	D8NL1	OK	3.11752	8.03498	1.36589	1.65072	0.0091	0.0614697	no
TCONS_00039144	XLOC_020522	Phvul.008G017500	Chr08:1..59662532@:1493290-1498546	D8H	D8NL1	OK	13.1322	3.78357	-1.79529	-2.19474	0.0027	0.0241543	yes
TCONS_00039230	XLOC_020567	Phvul.008G026400	Chr08:1..59662532@:2226028-2235116	D8H	D8NL1	OK	0.252751	2.01683	2.9963	1.168	0.2393	0.491798	no
TCONS_00039231	XLOC_020567	Phvul.008G026400	Chr08:1..59662532@:2226028-2235116	D8H	D8NL1	OK	5.33103	2.33657	-1.19003	-1.8666	0.00445	0.0358343	yes
TCONS_00039283	XLOC_020593	Phvul.008G032500	Chr08:1..59662532@:2672011-2683140	D8H	D8NL1	OK	0.781145	4.36743	2.48312	1.86333	0.004	0.0329038	yes
TCONS_00039285	XLOC_020593	Phvul.008G032500	Chr08:1..59662532@:2672011-2683140	D8H	D8NL1	OK	3.24758	2.47534	-0.391738	-0.372228	0.4953	0.687037	no
TCONS_00039645	XLOC_020753	Phvul.008G069400	Chr08:1..59662532@:6232736-6244035	D8H	D8NL1	OK	0.747313	1.04196	0.479518	0.203062	0.6391	0.788886	no
TCONS_00039646	XLOC_020753	Phvul.008G069400	Chr08:1..59662532@:6232736-6244035	D8H	D8NL1	OK	2.743	0.0066179	-8.69517	-1.69093	0.2103	0.467729	no
TCONS_00039647	XLOC_020753	Phvul.008G069400	Chr08:1..59662532@:6232736-6244035	D8H	D8NL1	OK	2.89565	0.00339318	-9.73704	-0.947551	0.2631	0.503843	no
TCONS_00039648	XLOC_020753	Phvul.008G069400	Chr08:1..59662532@:6232736-6244035	D8H	D8NL1	OK	1.63285	0.301257	-2.43832	-0.777588	0.31195	0.544344	no
TCONS_00039727	XLOC_020796	Phvul.008G076800	Chr08:1..59662532@:7333926-7338746	D8H	D8NL1	NOTEST	0.0266525	0.135425	2.34515	0	1	1	no
TCONS_00039728	XLOC_020796	Phvul.008G076800	Chr08:1..59662532@:7333926-7338746	D8H	D8NL1	OK	1.1224	1.11078	-0.0150148	-0.0181981	0.975	0.984466	no
TCONS_00039729	XLOC_020796	Phvul.008G076800	Chr08:1..59662532@:7333926-7338746	D8H	D8NL1	OK	0.00521626	1.50012	8.16785	0.712838	0.2407	0.492528	no
TCONS_00039730	XLOC_020796	Phvul.008G076800	Chr08:1..59662532@:7333926-7338746	D8H	D8NL1	OK	3.14683	1.16256	-1.43659	-1.47938	0.02975	0.144688	no
TCONS_00039776	XLOC_020819	Phvul.008G081300	Chr08:1..59662532@:7802630-7810334	D8H	D8NL1	OK	2.84393	2.9172	0.0366945	0.0405142	0.93545	0.962301	no
TCONS_00039777	XLOC_020819	Phvul.008G081300	Chr08:1..59662532@:7802630-7810334	D8H	D8NL1	OK	2.13071	0.714746	-1.57583	-0.923342	0.14895	0.395114	no
TCONS_00039778	XLOC_020819	Phvul.008G081300	Chr08:1..59662532@:7802630-7810334	D8H	D8NL1	OK	4.049	0	-inf	nan	0.11955	0.353209	no
TCONS_00039779	XLOC_020819	Phvul.008G081300	Chr08:1..59662532@:7802630-7810334	D8H	D8NL1	OK	6.49725	0	-inf	nan	0.0933	0.308282	no
TCONS_00039870	XLOC_020874	Phvul.008G092900	Chr08:1..59662532@:9503550-9512678	D8H	D8NL1	OK	7.22394	6.59411	-0.131609	-0.0977093	0.86715	0.926531	no
TCONS_00039871	XLOC_020874	Phvul.008G092900	Chr08:1..59662532@:9503550-9512678	D8H	D8NL1	OK	10.5736	5.78064	-0.871166	-0.697836	0.21175	0.468842	no
TCONS_00039872	XLOC_020874	Phvul.008G092900	Chr08:1..59662532@:9503550-9512678	D8H	D8NL1	OK	3.55042	1.06788	-1.73324	-0.869092	0.2122	0.469325	no
TCONS_00039873	XLOC_020874	Phvul.008G092900	Chr08:1..59662532@:9503550-9512678	D8H	D8NL1	OK	2.05559	3.15944	0.620116	0.353304	0.4668	0.666608	no
TCONS_00039874	XLOC_020874	Phvul.008G092900	Chr08:1..59662532@:9503550-9512678	D8H	D8NL1	OK	6.93315	0.154328	-5.48944	-1.67986	0.18525	0.441125	no
TCONS_00039875	XLOC_020874	Phvul.008G092900	Chr08:1..59662532@:9503550-9512678	D8H	D8NL1	OK	11.2758	0.645221	-4.12729	-1.76972	0.22275	0.480717	no
TCONS_00040000	XLOC_020931	Phvul.008G104000	Chr08:1..59662532@:11766174-11784673	D8H	D8NL1	OK	1.50786	2.8818	0.934466	1.10085	0.06575	0.246823	no
TCONS_00040001	XLOC_020931	Phvul.008G104000	Chr08:1..59662532@:11766174-11784673	D8H	D8NL1	OK	0.545531	0.00100364	-9.08627	-0.432394	0.25435	0.498229	no
TCONS_00040002	XLOC_020931	Phvul.008G104000	Chr08:1..59662532@:11766174-11784673	D8H	D8NL1	OK	0.733024	2.09618	1.51583	1.12129	0.1315	0.371399	no
TCONS_00040003	XLOC_020931	Phvul.008G104000	Chr08:1..59662532@:11766174-11784673	D8H	D8NL1	OK	1.414	0.000682174	-11.0174	-0.402248	0.2158	0.473583	no
TCONS_00040004	XLOC_020931	Phvul.008G104000	Chr08:1..59662532@:11766174-11784673	D8H	D8NL1	NOTEST	4.43163e-05	0	-inf	0	1	1	no
TCONS_00040005	XLOC_020931	Phvul.008G104000	Chr08:1..59662532@:11766174-11784673	D8H	D8NL1	NOTEST	0	0	0	0	1	1	no
TCONS_00040514	XLOC_021201	Phvul.008G157300	Chr08:1..59662532@:39830917-39852761	D8H	D8NL1	OK	4.22011	7.05134	0.740616	1.00357	0.0845	0.289925	no
TCONS_00040515	XLOC_021201	Phvul.008G157300	Chr08:1..59662532@:39830917-39852761	D8H	D8NL1	OK	1.05008	3.84227	1.87146	1.08143	0.1067	0.332695	no
TCONS_00040516	XLOC_021201	Phvul.008G157300	Chr08:1..59662532@:39830917-39852761	D8H	D8NL1	OK	3.94796	0.556008	-2.82793	-1.66849	0.08195	0.284127	no
TCONS_00040781	XLOC_021347	Phvul.008G184400	Chr08:1..59662532@:48602702-48610334	D8H	D8NL1	OK	6.11138	9.66666	0.661521	1.21543	0.0387	0.172975	no
TCONS_00040782	XLOC_021347	Phvul.008G184400	Chr08:1..59662532@:48602702-48610334	D8H	D8NL1	OK	4.1582e-05	1.5116	15.1498	0.0250028	0.2497	0.495844	no
TCONS_00040783	XLOC_021347	Phvul.008G184400	Chr08:1..59662532@:48602702-48610334	D8H	D8NL1	OK	0.980232	0.114783	-3.09421	-0.897366	0.51595	0.702116	no
TCONS_00040784	XLOC_021347	Phvul.008G184400	Chr08:1..59662532@:48602702-48610334	D8H	D8NL1	OK	4.44191	0.248459	-4.1601	-2.12216	0.1025	0.325649	no
TCONS_00040801	XLOC_021356	Phvul.008G186300	Chr08:1..59662532@:48948457-48963247	D8H	D8NL1	OK	2.81191	2.5869	-0.120325	-0.257631	0.651	0.797022	no
TCONS_00040802	XLOC_021356	Phvul.008G186300	Chr08:1..59662532@:48948457-48963247	D8H	D8NL1	OK	0.9613	0.0891482	-3.43071	-1.64542	0.091	0.303623	no
TCONS_00040803	XLOC_021356	Phvul.008G186300	Chr08:1..59662532@:48948457-48963247	D8H	D8NL1	NOTEST	0.000443561	2.99585e-05	-3.88809	0	1	1	no
TCONS_00042353	XLOC_022222	Phvul.009G032500	Chr09:1..37469608@:7120998-7123241	D8H	D8NL1	OK	228.35	148.941	-0.616508	-0.95062	0.10415	0.328139	no
TCONS_00042354	XLOC_022222	Phvul.009G032500	Chr09:1..37469608@:7120998-7123241	D8H	D8NL1	OK	0.0847098	83.6182	9.94707	0.544962	0.1378	0.380244	no
TCONS_00043191	XLOC_022625	Phvul.009G112000	Chr09:1..37469608@:16788826-16804633	D8H	D8NL1	NOTEST	0	0	0	0	1	1	no
TCONS_00043192	XLOC_022625	Phvul.009G112000	Chr09:1..37469608@:16788826-16804633	D8H	D8NL1	OK	10.8277	0.111305	-6.60407	-1.77643	0.24725	0.495121	no
TCONS_00043193	XLOC_022625	Phvul.009G112000	Chr09:1..37469608@:16788826-16804633	D8H	D8NL1	NOTEST	0.0778418	0.000295201	-8.0427	0	1	1	no
TCONS_00043194	XLOC_022625	Phvul.009G112000	Chr09:1..37469608@:16788826-16804633	D8H	D8NL1	OK	14.9807	3.85524	-1.95821	-2.08108	0.00265	0.023805	yes
TCONS_00043195	XLOC_022625	Phvul.009G112000	Chr09:1..37469608@:16788826-16804633	D8H	D8NL1	OK	1.314	1.92779	0.552984	0.235536	0.7554	0.862437	no
TCONS_00043196	XLOC_022625	Phvul.009G112000	Chr09:1..37469608@:16788826-16804633	D8H	D8NL1	OK	3.4205	5.87381	0.780088	0.65993	0.22775	0.484285	no
TCONS_00043197	XLOC_022625	Phvul.009G112000	Chr09:1..37469608@:16788826-16804633	D8H	D8NL1	NOTEST	0	0.202616	inf	0	1	1	no
TCONS_00043198	XLOC_022625	Phvul.009G112000	Chr09:1..37469608@:16788826-16804633	D8H	D8NL1	NOTEST	0	0	0	0	1	1	no
TCONS_00043199	XLOC_022625	Phvul.009G112000	Chr09:1..37469608@:16788826-16804633	D8H	D8NL1	OK	33.8033	41.9452	0.311344	0.306814	0.59055	0.755967	no
TCONS_00044161	XLOC_023087	Phvul.009G200600	Chr09:1..37469608@:29708356-29719003	D8H	D8NL1	OK	0.194061	0.810372	2.06207	1.09787	0.28695	0.52224	no
TCONS_00044162	XLOC_023087	Phvul.009G200600	Chr09:1..37469608@:29708356-29719003	D8H	D8NL1	OK	1.0403	0.357086	-1.54265	-1.39905	0.02355	0.122856	no
TCONS_00044632	XLOC_023340	Phvul.009G248400	Chr09:1..37469608@:36134897-36144179	D8H	D8NL1	OK	7.79866	1.16237	-2.74616	-2.93668	0.0001	0.00161842	yes
TCONS_00044633	XLOC_023340	Phvul.009G248400	Chr09:1..37469608@:36134897-36144179	D8H	D8NL1	NOTEST	0	6.03326e-05	inf	0	1	1	no
TCONS_00044634	XLOC_023340	Phvul.009G248400	Chr09:1..37469608@:36134897-36144179	D8H	D8NL1	OK	10.6996	1.89974	-2.49369	-1.64084	0.11875	0.351802	no
TCONS_00044635	XLOC_023340	Phvul.009G248400	Chr09:1..37469608@:36134897-36144179	D8H	D8NL1	OK	0.00108588	4.95116	12.1547	0.279106	0.23575	0.489547	no
TCONS_00045063	XLOC_023555	Phvul.009G027100	Chr09:1..37469608@:6082830-6085594	D8H	D8NL1	OK	8.14202	8.23766	0.0168467	0.0391694	0.943	0.966672	no
TCONS_00045064	XLOC_023555	Phvul.009G027100	Chr09:1..37469608@:6082830-6085594	D8H	D8NL1	OK	1.41178	8.73103e-05	-13.981	-0.0293637	0.24705	0.495121	no
TCONS_00045218	XLOC_023635	Phvul.009G043200	Chr09:1..37469608@:8436226-8439505	D8H	D8NL1	OK	0.00583004	2.04883	8.45708	1.44936	0.2453	0.494803	no
TCONS_00045219	XLOC_023635	Phvul.009G043200	Chr09:1..37469608@:8436226-8439505	D8H	D8NL1	OK	0.147261	2.01062	3.7712	3.54207	0.0002	0.00293955	yes
TCONS_00045552	XLOC_023793	Phvul.009G075400	Chr09:1..37469608@:12467221-12471784	D8H	D8NL1	OK	2.19768	2.10395	-0.0628825	-0.0781755	0.89055	0.93945	no
TCONS_00045553	XLOC_023793	Phvul.009G075400	Chr09:1..37469608@:12467221-12471784	D8H	D8NL1	OK	0.217052	0.465909	1.102	0.393375	0.5361	0.716835	no
TCONS_00045554	XLOC_023793	Phvul.009G075400	Chr09:1..37469608@:12467221-12471784	D8H	D8NL1	OK	3.86511	0.30831	-3.64806	-1.80613	0.0407	0.178931	no
TCONS_00045647	XLOC_023841	Phvul.009G083500	Chr09:1..37469608@:13222514-13224178	D8H	D8NL1	OK	2.96485	4.09975	0.467575	0.337379	0.5236	0.707745	no
TCONS_00045648	XLOC_023841	Phvul.009G083500	Chr09:1..37469608@:13222514-13224178	D8H	D8NL1	OK	36.955	7.50224	-2.30038	-4.45947	5e-05	0.000874333	yes
TCONS_00046604	XLOC_024297	Phvul.009G178800	Chr09:1..37469608@:26215655-26232634	D8H	D8NL1	OK	3.74501	0.143572	-4.70513	-1.46344	0.18735	0.443136	no
TCONS_00046605	XLOC_024297	Phvul.009G178800	Chr09:1..37469608@:26215655-26232634	D8H	D8NL1	OK	7.84151	12.7257	0.698544	1.13557	0.0629	0.239676	no
TCONS_00046606	XLOC_024297	Phvul.009G178800	Chr09:1..37469608@:26215655-26232634	D8H	D8NL1	OK	1.6728	0.913364	-0.873002	-0.453422	0.45185	0.655461	no
TCONS_00046607	XLOC_024297	Phvul.009G178800	Chr09:1..37469608@:26215655-26232634	D8H	D8NL1	OK	4.24835	0.515129	-3.0439	-1.1977	0.21505	0.472842	no
TCONS_00046608	XLOC_024297	Phvul.009G178800	Chr09:1..37469608@:26215655-26232634	D8H	D8NL1	OK	0.981783	0.0526605	-4.22061	-0.799975	0.3445	0.571022	no
TCONS_00046609	XLOC_024297	Phvul.009G178800	Chr09:1..37469608@:26215655-26232634	D8H	D8NL1	NOTEST	0.0413577	0	-inf	0	1	1	no
TCONS_00046610	XLOC_024297	Phvul.009G178800	Chr09:1..37469608@:26215655-26232634	D8H	D8NL1	NOTEST	0.0161386	0	-inf	0	1	1	no
TCONS_00047240	XLOC_024602	Phvul.009G239100	Chr09:1..37469608@:35208193-35215528	D8H	D8NL1	OK	0.610433	1.14232	0.904064	0.469538	0.3765	0.596843	no
TCONS_00047241	XLOC_024602	Phvul.009G239100	Chr09:1..37469608@:35208193-35215528	D8H	D8NL1	NOTEST	0.207633	0.000497242	-8.70587	0	1	1	no
TCONS_00047242	XLOC_024602	Phvul.009G239100	Chr09:1..37469608@:35208193-35215528	D8H	D8NL1	OK	0.580771	9.41683	4.0192	3.75383	5e-05	0.000874333	yes
TCONS_00047243	XLOC_024602	Phvul.009G239100	Chr09:1..37469608@:35208193-35215528	D8H	D8NL1	OK	1.82866	1.03643	-0.819163	-0.416609	0.32305	0.55349	no
TCONS_00048354	XLOC_025284	Phvul.010G086000	Chr10:1..43275151@:32100933-32105089	D8H	D8NL1	OK	0.880922	5.89939	2.74348	1.10105	0.2401	0.492247	no
TCONS_00048355	XLOC_025284	Phvul.010G086000	Chr10:1..43275151@:32100933-32105089	D8H	D8NL1	OK	14.4021	6.32661	-1.18677	-1.78465	0.00825	0.0572357	no
TCONS_00048739	XLOC_025486	Phvul.010G120700	Chr10:1..43275151@:38996418-39000461	D8H	D8NL1	OK	6.99667	91.7522	3.713	6.74608	5e-05	0.000874333	yes
TCONS_00048740	XLOC_025486	Phvul.010G120700	Chr10:1..43275151@:38996418-39000461	D8H	D8NL1	NOTEST	0	0.00047751	inf	0	1	1	no
TCONS_00048741	XLOC_025486	Phvul.010G120700	Chr10:1..43275151@:38996418-39000461	D8H	D8NL1	OK	0.276633	17.9075	6.01645	3.16505	0.029	0.142129	no
TCONS_00048742	XLOC_025486	Phvul.010G120700	Chr10:1..43275151@:38996418-39000461	D8H	D8NL1	OK	0.794975	0.00130072	-9.25545	-0.123461	0.2331	0.487724	no
TCONS_00049598	XLOC_025912	Phvul.010G038400	Chr10:1..43275151@:5651017-5657718	D8H	D8NL1	OK	7.83124	10.2598	0.389686	0.421987	0.447	0.651907	no
TCONS_00049599	XLOC_025912	Phvul.010G038400	Chr10:1..43275151@:5651017-5657718	D8H	D8NL1	OK	21.9777	1.64872	-3.73662	-1.12193	0.22885	0.485113	no
TCONS_00049600	XLOC_025912	Phvul.010G038400	Chr10:1..43275151@:5651017-5657718	D8H	D8NL1	OK	14.8432	17.8931	0.269602	0.291784	0.58965	0.7554	no
TCONS_00050105	XLOC_026183	Phvul.010G092800	Chr10:1..43275151@:34339831-34359075	D8H	D8NL1	OK	1.6561	0.578551	-1.51728	-0.810178	0.291	0.52581	no
TCONS_00050106	XLOC_026183	Phvul.010G092800	Chr10:1..43275151@:34339831-34359075	D8H	D8NL1	OK	0.15785	3.4195	4.43716	1.08281	0.20745	0.46472	no
TCONS_00050107	XLOC_026183	Phvul.010G092800	Chr10:1..43275151@:34339831-34359075	D8H	D8NL1	OK	1.02176	0.330837	-1.62687	-1.132	0.16035	0.410581	no
TCONS_00050108	XLOC_026183	Phvul.010G092800	Chr10:1..43275151@:34339831-34359075	D8H	D8NL1	NOTEST	0.0394579	0.0784936	0.992262	0	1	1	no
TCONS_00050109	XLOC_026183	Phvul.010G092800	Chr10:1..43275151@:34339831-34359075	D8H	D8NL1	OK	2.21856	1.24518	-0.833269	-1.2549	0.03065	0.147484	no
TCONS_00050110	XLOC_026183	Phvul.010G092800	Chr10:1..43275151@:34339831-34359075	D8H	D8NL1	OK	2.97789	1.49324	-0.995844	-0.743868	0.23615	0.489866	no
TCONS_00050134	XLOC_026196	Phvul.010G095600	Chr10:1..43275151@:34833824-34844223	D8H	D8NL1	OK	21.1618	17.2792	-0.292425	-0.484329	0.399	0.614645	no
TCONS_00050135	XLOC_026196	Phvul.010G095600	Chr10:1..43275151@:34833824-34844223	D8H	D8NL1	OK	1.51744	0.0251804	-5.91319	-1.1141	0.19465	0.45082	no
TCONS_00050136	XLOC_026196	Phvul.010G095600	Chr10:1..43275151@:34833824-34844223	D8H	D8NL1	OK	8.66033	3.22216	-1.42639	-1.73743	0.00635	0.0469916	yes
TCONS_00050137	XLOC_026196	Phvul.010G095600	Chr10:1..43275151@:34833824-34844223	D8H	D8NL1	OK	2.40383	0	-inf	nan	0.10315	0.326634	no
TCONS_00050409	XLOC_026336	Phvul.010G126300	Chr10:1..43275151@:39612653-39620438	D8H	D8NL1	OK	2.14441	5.30773	1.30751	1.26613	0.04965	0.204474	no
TCONS_00050410	XLOC_026336	Phvul.010G126300	Chr10:1..43275151@:39612653-39620438	D8H	D8NL1	OK	9.45593	1.80461	-2.38953	-1.83226	0.02475	0.127014	no
TCONS_00050522	XLOC_026393	Phvul.010G137700	Chr10:1..43275151@:40990688-40995326	D8H	D8NL1	OK	4.23914	12.5116	1.56142	1.94868	0.0039	0.0323	yes
TCONS_00050523	XLOC_026393	Phvul.010G137700	Chr10:1..43275151@:40990688-40995326	D8H	D8NL1	OK	11.4775	6.76324	-0.763023	-1.05893	0.0671	0.249868	no
TCONS_00050986	XLOC_026697	Phvul.011G012000	Chr11:1..50367376@:926611-941816	D8H	D8NL1	NOTEST	0.209725	0.0919631	-1.18937	0	1	1	no
TCONS_00050987	XLOC_026697	Phvul.011G012000	Chr11:1..50367376@:926611-941816	D8H	D8NL1	OK	13.7209	2.81707	-2.28411	-2.90249	0.00015	0.00228689	yes
TCONS_00050988	XLOC_026697	Phvul.011G012000	Chr11:1..50367376@:926611-941816	D8H	D8NL1	OK	0.000489774	1.18111	11.2357	0.179464	0.2118	0.468842	no
TCONS_00050989	XLOC_026697	Phvul.011G012000	Chr11:1..50367376@:926611-941816	D8H	D8NL1	OK	6.44046	4.79571	-0.425421	-0.387501	0.4976	0.689	no
TCONS_00050990	XLOC_026697	Phvul.011G012000	Chr11:1..50367376@:926611-941816	D8H	D8NL1	OK	9.21484	15.3329	0.734599	0.733173	0.22005	0.477956	no
TCONS_00051296	XLOC_026840	Phvul.011G041300	Chr11:1..50367376@:3579017-3595833	D8H	D8NL1	OK	5.42695	7.50125	0.466991	0.525864	0.3106	0.543389	no
TCONS_00051297	XLOC_026840	Phvul.011G041300	Chr11:1..50367376@:3579017-3595833	D8H	D8NL1	OK	0.871041	12.5981	3.85432	2.21932	0.06695	0.249557	no
TCONS_00051435	XLOC_026901	Phvul.011G053300	Chr11:1..50367376@:4526034-4537766	D8H	D8NL1	OK	2.53766	0.603241	-2.07269	-1.45218	0.09645	0.314041	no
TCONS_00051436	XLOC_026901	Phvul.011G053300	Chr11:1..50367376@:4526034-4537766	D8H	D8NL1	OK	4.44244	0.342979	-3.69516	-2.31989	0.09225	0.306308	no
TCONS_00051437	XLOC_026901	Phvul.011G053300	Chr11:1..50367376@:4526034-4537766	D8H	D8NL1	OK	0.227398	3.36026	3.88529	1.42311	0.177	0.430493	no
TCONS_00051784	XLOC_027084	Phvul.011G092200	Chr11:1..50367376@:9276644-9282836	D8H	D8NL1	OK	3.93791	24.5879	2.64245	1.89109	0.04725	0.197346	no
TCONS_00051785	XLOC_027084	Phvul.011G092200	Chr11:1..50367376@:9276644-9282836	D8H	D8NL1	OK	28.2235	20.4386	-0.465603	-0.691749	0.20475	0.461803	no
TCONS_00051889	XLOC_027148	Phvul.011G103700	Chr11:1..50367376@:11735796-11749325	D8H	D8NL1	OK	8.8019	3.63631	-1.27534	-1.81002	0.008	0.0558579	no
TCONS_00051890	XLOC_027148	Phvul.011G103700	Chr11:1..50367376@:11735796-11749325	D8H	D8NL1	OK	0.44423	0.140609	-1.65961	-0.483689	0.6317	0.783688	no
TCONS_00051891	XLOC_027148	Phvul.011G103700	Chr11:1..50367376@:11735796-11749325	D8H	D8NL1	NOTEST	0.00990228	0.00199737	-2.30966	0	1	1	no
TCONS_00051892	XLOC_027148	Phvul.011G103700	Chr11:1..50367376@:11735796-11749325	D8H	D8NL1	OK	2.57981	6.65519	1.36722	1.78165	0.00535	0.0412013	yes
TCONS_00052186	XLOC_027342	Phvul.011G136800	Chr11:1..50367376@:31597867-31609922	D8H	D8NL1	OK	12.7494	1.50972	-3.07808	-1.61729	0.2291	0.485257	no
TCONS_00052187	XLOC_027342	Phvul.011G136800	Chr11:1..50367376@:31597867-31609922	D8H	D8NL1	OK	3.50663	8.36337	1.254	1.24635	0.0475	0.19823	no
TCONS_00052188	XLOC_027342	Phvul.011G136800	Chr11:1..50367376@:31597867-31609922	D8H	D8NL1	OK	2.65691	8.25821	1.63608	1.14588	0.1104	0.338858	no
TCONS_00052189	XLOC_027342	Phvul.011G136800	Chr11:1..50367376@:31597867-31609922	D8H	D8NL1	OK	3.57087	0.905025	-1.98025	-1.06993	0.14065	0.384383	no
TCONS_00052239	XLOC_027376	Phvul.011G142500	Chr11:1..50367376@:34206134-34211079	D8H	D8NL1	OK	1.4916	0.433827	-1.78167	-1.46924	0.0253	0.128701	no
TCONS_00052240	XLOC_027376	Phvul.011G142500	Chr11:1..50367376@:34206134-34211079	D8H	D8NL1	OK	2.15306	0.00738149	-8.18826	-1.41005	0.2454	0.494803	no
TCONS_00052241	XLOC_027376	Phvul.011G142500	Chr11:1..50367376@:34206134-34211079	D8H	D8NL1	OK	0.0788543	0.36806	2.22268	0.711375	0.38125	0.600359	no
TCONS_00052548	XLOC_027553	Phvul.011G173500	Chr11:1..50367376@:44718439-44729883	D8H	D8NL1	OK	1.33004	0.0214195	-5.9564	-1.42748	0.1918	0.447852	no
TCONS_00052549	XLOC_027553	Phvul.011G173500	Chr11:1..50367376@:44718439-44729883	D8H	D8NL1	NOTEST	0.293808	0	-inf	0	1	1	no
TCONS_00052550	XLOC_027553	Phvul.011G173500	Chr11:1..50367376@:44718439-44729883	D8H	D8NL1	OK	2.34315	1.75191	-0.419522	-0.593218	0.3065	0.539508	no
TCONS_00052551	XLOC_027553	Phvul.011G173500	Chr11:1..50367376@:44718439-44729883	D8H	D8NL1	OK	1.41739	2.57573	0.861745	0.854107	0.1452	0.389952	no
TCONS_00052925	XLOC_027772	Phvul.011G214100	Chr11:1..50367376@:49927602-49931175	D8H	D8NL1	OK	1.08486	0.000270768	-11.9682	-0.244669	0.17285	0.426276	no
TCONS_00052926	XLOC_027772	Phvul.011G214100	Chr11:1..50367376@:49927602-49931175	D8H	D8NL1	OK	0.0109962	0.5933	5.75369	1.58165	0.24555	0.494936	no
TCONS_00052959	XLOC_027788	Phvul.011G000600	Chr11:1..50367376@:30342-55696	D8H	D8NL1	OK	0.978624	1.5475	0.66111	0.380233	0.58435	0.751853	no
TCONS_00052960	XLOC_027788	Phvul.011G000600	Chr11:1..50367376@:30342-55696	D8H	D8NL1	NOTEST	0	0	0	0	1	1	no
TCONS_00052962	XLOC_027788	Phvul.011G000600	Chr11:1..50367376@:30342-55696	D8H	D8NL1	OK	80.8151	51.9184	-0.63838	-0.918243	0.11775	0.35007	no
TCONS_00052963	XLOC_027788	Phvul.011G000600	Chr11:1..50367376@:30342-55696	D8H	D8NL1	OK	8.53436	4.28073	-0.995427	-0.573493	0.3585	0.58281	no
TCONS_00052964	XLOC_027788	Phvul.011G000600	Chr11:1..50367376@:30342-55696	D8H	D8NL1	NOTEST	0	0	0	0	1	1	no
TCONS_00052965	XLOC_027788	Phvul.011G000600	Chr11:1..50367376@:30342-55696	D8H	D8NL1	OK	2.98979	0.0472132	-5.98471	-1.00712	0.1393	0.382542	no
TCONS_00053068	XLOC_027844	Phvul.011G011400	Chr11:1..50367376@:862859-878683	D8H	D8NL1	OK	5.44731	10.2466	0.911527	0.923058	0.11695	0.348721	no
TCONS_00053069	XLOC_027844	Phvul.011G011400	Chr11:1..50367376@:862859-878683	D8H	D8NL1	OK	0.131233	1.47713	3.4926	1.2839	0.15195	0.398717	no
TCONS_00053070	XLOC_027844	Phvul.011G011400	Chr11:1..50367376@:862859-878683	D8H	D8NL1	OK	5.95863	1.68913	-1.8187	-2.41595	0.00165	0.0164944	yes
TCONS_00053071	XLOC_027844	Phvul.011G011400	Chr11:1..50367376@:862859-878683	D8H	D8NL1	OK	0.386274	0	-inf	nan	0.12145	0.356476	no
TCONS_00053072	XLOC_027844	Phvul.011G011400	Chr11:1..50367376@:862859-878683	D8H	D8NL1	NOTEST	0.186051	0.202359	0.121217	0	1	1	no
TCONS_00053919	XLOC_028255	Phvul.011G091100	Chr11:1..50367376@:9097520-9103680	D8H	D8NL1	OK	0.35234	1.23076	1.80451	0.456763	0.4796	0.675771	no
TCONS_00053920	XLOC_028255	Phvul.011G091100	Chr11:1..50367376@:9097520-9103680	D8H	D8NL1	NOTEST	0.000823173	0.179903	7.77181	0	1	1	no
TCONS_00053921	XLOC_028255	Phvul.011G091100	Chr11:1..50367376@:9097520-9103680	D8H	D8NL1	NOTEST	0	0.285249	inf	0	1	1	no
TCONS_00053922	XLOC_028255	Phvul.011G091100	Chr11:1..50367376@:9097520-9103680	D8H	D8NL1	OK	0.029486	2.28247	6.27442	1.07305	0.20925	0.466701	no
TCONS_00053923	XLOC_028255	Phvul.011G091100	Chr11:1..50367376@:9097520-9103680	D8H	D8NL1	OK	1.05966	0.0242002	-5.45244	-0.872021	0.2352	0.489266	no
TCONS_00053924	XLOC_028255	Phvul.011G091100	Chr11:1..50367376@:9097520-9103680	D8H	D8NL1	OK	1.38437	2.33129	0.751895	0.285433	0.5752	0.745166	no
TCONS_00053925	XLOC_028255	Phvul.011G091100	Chr11:1..50367376@:9097520-9103680	D8H	D8NL1	OK	6.21101	2.4265	-1.35595	-1.08609	0.1378	0.380244	no
TCONS_00054089	XLOC_028335	Phvul.011G108700	Chr11:1..50367376@:13221871-13227123	D8H	D8NL1	OK	0.33506	0.861684	1.36274	1.56224	0.0197	0.10872	no
TCONS_00054090	XLOC_028335	Phvul.011G108700	Chr11:1..50367376@:13221871-13227123	D8H	D8NL1	OK	0.00152253	1.8387	10.238	1.34533	0.2391	0.491798	no
TCONS_00054432	XLOC_028555	Phvul.011G159200	Chr11:1..50367376@:41880994-41889183	D8H	D8NL1	OK	1.08395	0.97275	-0.156153	-0.202194	0.72315	0.842889	no
TCONS_00054433	XLOC_028555	Phvul.011G159200	Chr11:1..50367376@:41880994-41889183	D8H	D8NL1	OK	6.75698e-05	0.608572	13.1368	0.0482598	0.13335	0.373989	no
TCONS_00054434	XLOC_028555	Phvul.011G159200	Chr11:1..50367376@:41880994-41889183	D8H	D8NL1	OK	1.31524	1.30085	-0.0158721	-0.0195071	0.97385	0.983835	no
TCONS_00054660	XLOC_028666	Phvul.011G180300	Chr11:1..50367376@:45593660-45597318	D8H	D8NL1	OK	14.889	0.0583614	-7.99501	-0.795501	0.1001	0.321288	no
TCONS_00054661	XLOC_028666	Phvul.011G180300	Chr11:1..50367376@:45593660-45597318	D8H	D8NL1	OK	24.7737	53.1767	1.10199	2.10584	0.00065	0.00770704	yes
TCONS_00054873	XLOC_028784	Phvul.011G210500	Chr11:1..50367376@:49343661-49350804	D8H	D8NL1	OK	5.69906	10.7953	0.921614	1.42062	0.02395	0.124174	no
TCONS_00054874	XLOC_028784	Phvul.011G210500	Chr11:1..50367376@:49343661-49350804	D8H	D8NL1	OK	1.86836	7.2283	1.95188	1.37271	0.05715	0.225358	no
TCONS_00054875	XLOC_028784	Phvul.011G210500	Chr11:1..50367376@:49343661-49350804	D8H	D8NL1	OK	6.74851	0.422859	-3.99632	-1.65827	0.2325	0.487283	no
