# Supplementary material for: Dynamic transcriptome profiling of Bean Common Mosaic Virus (BCMV) infection in Common Bean (Phaseolus vulgaris L.)
Source: BMC Genomics. 2016 Aug 11;17:613. doi: 10.1186/s12864-016-2976-8 (PMC4982238; doi:10.1186/s12864-016-2976-8)
Supplement: Additional file 16 — Significant alternate-splice transcripts for BCMV-S2 at 8 days after infection. (ZIP 37 kb) [file 12864_2016_2976_MOESM16_ESM.zip › Supporting_file_09-SignificantAStranscripts-D8HBCMV-S2.txt]

TCONS_00000240	XLOC_000121	Phvul.001G024500	Chr01:1..52205531@:2190318-2194923	D8H	D8UP	OK	141.124	77.1323	-0.871558	-1.51315	0.0115	0.0976492	no
TCONS_00000241	XLOC_000121	Phvul.001G024500	Chr01:1..52205531@:2190318-2194923	D8H	D8UP	NOTEST	0	0	0	0	1	1	no
TCONS_00000242	XLOC_000121	Phvul.001G024500	Chr01:1..52205531@:2190318-2194923	D8H	D8UP	OK	69.5892	23.0511	-1.59403	-1.03376	0.0821	0.338152	no
TCONS_00000243	XLOC_000121	Phvul.001G024500	Chr01:1..52205531@:2190318-2194923	D8H	D8UP	OK	14.6224	81.1249	2.47196	1.44619	0.14665	0.448575	no
TCONS_00000298	XLOC_000160	Phvul.001G031600	Chr01:1..52205531@:2985078-2991300	D8H	D8UP	OK	130.525	81.995	-0.670721	-1.63778	0.00495	0.055326	no
TCONS_00000299	XLOC_000160	Phvul.001G031600	Chr01:1..52205531@:2985078-2991300	D8H	D8UP	OK	19.2334	0	-inf	nan	0.11625	0.404953	no
TCONS_00000334	XLOC_000174	Phvul.001G034600	Chr01:1..52205531@:3357229-3362370	D8H	D8UP	OK	0.554484	3.04758e-05	-14.1512	-0.00718204	0.20255	0.513291	no
TCONS_00000335	XLOC_000174	Phvul.001G034600	Chr01:1..52205531@:3357229-3362370	D8H	D8UP	OK	0.0173911	0.37011	4.41154	0.761045	0.23605	0.539071	no
TCONS_00000470	XLOC_000249	Phvul.001G051900	Chr01:1..52205531@:5875241-5891145	D8H	D8UP	OK	7.61515	2.83019	-1.42797	-1.86287	0.0085	0.0796958	no
TCONS_00000471	XLOC_000249	Phvul.001G051900	Chr01:1..52205531@:5875241-5891145	D8H	D8UP	NOTEST	0.287703	6.49436e-05	-12.1131	0	1	1	no
TCONS_00000472	XLOC_000249	Phvul.001G051900	Chr01:1..52205531@:5875241-5891145	D8H	D8UP	NOTEST	0.0608219	0	-inf	0	1	1	no
TCONS_00000473	XLOC_000249	Phvul.001G051900	Chr01:1..52205531@:5875241-5891145	D8H	D8UP	OK	0.377475	3.73107	3.30514	1.49969	0.164	0.470308	no
TCONS_00000474	XLOC_000249	Phvul.001G051900	Chr01:1..52205531@:5875241-5891145	D8H	D8UP	OK	0.790362	1.61658	1.03236	0.464676	0.4998	0.725909	no
TCONS_00000475	XLOC_000249	Phvul.001G051900	Chr01:1..52205531@:5875241-5891145	D8H	D8UP	OK	1.60391	0.513533	-1.64307	-0.677896	0.39295	0.651096	no
TCONS_00000476	XLOC_000249	Phvul.001G051900	Chr01:1..52205531@:5875241-5891145	D8H	D8UP	OK	8.49771	6.46713	-0.39395	-0.493527	0.38775	0.647067	no
TCONS_00000477	XLOC_000249	Phvul.001G051900	Chr01:1..52205531@:5875241-5891145	D8H	D8UP	OK	0.810321	5.20036	2.68205	1.14111	0.1873	0.495902	no
TCONS_00000514	XLOC_000266	Phvul.001G054700	Chr01:1..52205531@:6298861-6313403	D8H	D8UP	OK	7.63964	1.50769	-2.34116	-2.70205	0.00025	0.00553826	yes
TCONS_00000515	XLOC_000266	Phvul.001G054700	Chr01:1..52205531@:6298861-6313403	D8H	D8UP	OK	1.07381	0.00212643	-8.9801	-0.484555	0.24905	0.544182	no
TCONS_00000516	XLOC_000266	Phvul.001G054700	Chr01:1..52205531@:6298861-6313403	D8H	D8UP	OK	1.68009	5.50644	1.71258	1.30367	0.0882	0.352427	no
TCONS_00000517	XLOC_000266	Phvul.001G054700	Chr01:1..52205531@:6298861-6313403	D8H	D8UP	OK	5.71757	6.34114	0.149341	0.245899	0.66565	0.828787	no
TCONS_00001041	XLOC_000525	Phvul.001G102600	Chr01:1..52205531@:23638859-23642308	D8H	D8UP	OK	0.000691889	10.2779	13.8586	0.183378	0.23785	0.540414	no
TCONS_00001042	XLOC_000525	Phvul.001G102600	Chr01:1..52205531@:23638859-23642308	D8H	D8UP	OK	12.2981	5.21124	-1.23874	-1.18812	0.0868	0.349235	no
TCONS_00001043	XLOC_000525	Phvul.001G102600	Chr01:1..52205531@:23638859-23642308	D8H	D8UP	OK	20.229	24.651	0.285221	0.646913	0.26295	0.551202	no
TCONS_00001063	XLOC_000537	Phvul.001G104600	Chr01:1..52205531@:26447698-26459834	D8H	D8UP	OK	6.90716	3.73843	-0.885658	-2.18287	0.00065	0.0118713	yes
TCONS_00001064	XLOC_000537	Phvul.001G104600	Chr01:1..52205531@:26447698-26459834	D8H	D8UP	OK	0.228113	1.48586	2.70347	1.07111	0.23895	0.541076	no
TCONS_00001069	XLOC_000540	Phvul.001G105400	Chr01:1..52205531@:26656845-26659069	D8H	D8UP	OK	6.3228	4.43379	-0.512023	-1.01481	0.0921	0.361128	no
TCONS_00001070	XLOC_000540	Phvul.001G105400	Chr01:1..52205531@:26656845-26659069	D8H	D8UP	OK	0.323162	2.46494	2.93122	1.08372	0.22955	0.535595	no
TCONS_00001234	XLOC_000614	Phvul.001G119600	Chr01:1..52205531@:33670555-33699371	D8H	D8UP	OK	2.87796	8.51905	1.56565	0.871586	0.17245	0.479725	no
TCONS_00001302	XLOC_000657	Phvul.001G128500	Chr01:1..52205531@:36431445-36433223	D8H	D8UP	OK	7.91623	190.154	4.58621	10.5084	5e-05	0.00141521	yes
TCONS_00001303	XLOC_000657	Phvul.001G128500	Chr01:1..52205531@:36431445-36433223	D8H	D8UP	OK	0.00331545	38.8176	13.5152	0.897673	0.22135	0.529426	no
TCONS_00001619	XLOC_000836	Phvul.001G162800	Chr01:1..52205531@:42381893-42385364	D8H	D8UP	OK	1.93947	1.93009	-0.00699018	-0.0149143	0.9775	0.988559	no
TCONS_00001620	XLOC_000836	Phvul.001G162800	Chr01:1..52205531@:42381893-42385364	D8H	D8UP	OK	0.881131	0.0910225	-3.27506	-1.6758	0.08985	0.35635	no
TCONS_00001685	XLOC_000865	Phvul.001G168700	Chr01:1..52205531@:43134635-43140822	D8H	D8UP	OK	1.76775	0.143479	-3.623	-1.37151	0.2006	0.511216	no
TCONS_00001686	XLOC_000865	Phvul.001G168700	Chr01:1..52205531@:43134635-43140822	D8H	D8UP	OK	2.40877	3.17587	0.398855	0.786071	0.1762	0.484032	no
TCONS_00001687	XLOC_000865	Phvul.001G168700	Chr01:1..52205531@:43134635-43140822	D8H	D8UP	NOTEST	0.0825024	0.0226214	-1.86675	0	1	1	no
TCONS_00002095	XLOC_001070	Phvul.001G209800	Chr01:1..52205531@:47347701-47359189	D8H	D8UP	NOTEST	0	0	0	0	1	1	no
TCONS_00002096	XLOC_001070	Phvul.001G209800	Chr01:1..52205531@:47347701-47359189	D8H	D8UP	OK	0.0751878	1.50833	4.32631	1.30547	0.2448	0.543572	no
TCONS_00002097	XLOC_001070	Phvul.001G209800	Chr01:1..52205531@:47347701-47359189	D8H	D8UP	NOTEST	0	0.241783	inf	0	1	1	no
TCONS_00002098	XLOC_001070	Phvul.001G209800	Chr01:1..52205531@:47347701-47359189	D8H	D8UP	OK	11.2982	10.0305	-0.171689	-0.456393	0.43	0.676913	no
TCONS_00002099	XLOC_001070	Phvul.001G209800	Chr01:1..52205531@:47347701-47359189	D8H	D8UP	OK	1.68096	0	-inf	nan	0.1137	0.401051	no
TCONS_00002100	XLOC_001070	Phvul.001G209800	Chr01:1..52205531@:47347701-47359189	D8H	D8UP	OK	1.03536	0.522362	-0.987016	-0.388164	0.5823	0.781079	no
TCONS_00002214	XLOC_001132	Phvul.001G220900	Chr01:1..52205531@:48329311-48335240	D8H	D8UP	OK	8.78158	7.9867	-0.136881	-0.320193	0.57835	0.778941	no
TCONS_00002215	XLOC_001132	Phvul.001G220900	Chr01:1..52205531@:48329311-48335240	D8H	D8UP	OK	3.27187	7.65172	1.22567	2.01081	0.00195	0.0276639	yes
TCONS_00002435	XLOC_001248	Phvul.001G243400	Chr01:1..52205531@:50275157-50288426	D8H	D8UP	OK	3.11237	4.65065	0.579417	0.771054	0.17245	0.479725	no
TCONS_00002436	XLOC_001248	Phvul.001G243400	Chr01:1..52205531@:50275157-50288426	D8H	D8UP	OK	0.619264	2.19786	1.82748	0.824728	0.2593	0.549174	no
TCONS_00002437	XLOC_001248	Phvul.001G243400	Chr01:1..52205531@:50275157-50288426	D8H	D8UP	OK	4.48098	0.46193	-3.27807	-1.2865	0.22915	0.535491	no
TCONS_00002465	XLOC_001264	Phvul.001G247000	Chr01:1..52205531@:50586093-50601849	D8H	D8UP	OK	37.8698	0.00725419	-12.3499	-0.228181	0.23125	0.536685	no
TCONS_00002466	XLOC_001264	Phvul.001G247000	Chr01:1..52205531@:50586093-50601849	D8H	D8UP	OK	3.1279	2.82773	-0.145551	-0.0399458	0.93325	0.968195	no
TCONS_00002467	XLOC_001264	Phvul.001G247000	Chr01:1..52205531@:50586093-50601849	D8H	D8UP	OK	0.296015	32.1259	6.76192	0.928833	0.1961	0.506122	no
TCONS_00002468	XLOC_001264	Phvul.001G247000	Chr01:1..52205531@:50586093-50601849	D8H	D8UP	OK	21.5996	22.9379	0.0867285	0.0467607	0.9347	0.968735	no
TCONS_00002469	XLOC_001264	Phvul.001G247000	Chr01:1..52205531@:50586093-50601849	D8H	D8UP	NOTEST	0	0	0	0	1	1	no
TCONS_00002673	XLOC_001380	Phvul.001G003000	Chr01:1..52205531@:305102-306827	D8H	D8UP	OK	12.7384	16.5219	0.375187	0.847744	0.1386	0.437745	no
TCONS_00002674	XLOC_001380	Phvul.001G003000	Chr01:1..52205531@:305102-306827	D8H	D8UP	OK	7.47558	1.23691	-2.59545	-1.44101	0.10045	0.378157	no
TCONS_00002804	XLOC_001456	Phvul.001G018300	Chr01:1..52205531@:1560879-1565424	D8H	D8UP	OK	4.07874	5.58946	0.454584	0.800803	0.15905	0.463797	no
TCONS_00002805	XLOC_001456	Phvul.001G018300	Chr01:1..52205531@:1560879-1565424	D8H	D8UP	OK	3.30913	0.336649	-3.29714	-1.27486	0.21375	0.523411	no
TCONS_00002825	XLOC_001468	Phvul.001G020000	Chr01:1..52205531@:1724278-1732036	D8H	D8UP	OK	2.73368	0.289021	-3.2416	-0.999524	0.2231	0.53118	no
TCONS_00002826	XLOC_001468	Phvul.001G020000	Chr01:1..52205531@:1724278-1732036	D8H	D8UP	OK	0.958475	0.607317	-0.65829	-0.390035	0.4602	0.699806	no
TCONS_00002827	XLOC_001468	Phvul.001G020000	Chr01:1..52205531@:1724278-1732036	D8H	D8UP	OK	0.00437007	2.32585	9.05589	1.23065	0.243	0.542649	no
TCONS_00003333	XLOC_001708	Phvul.001G061600	Chr01:1..52205531@:7557037-7562759	D8H	D8UP	OK	16.6965	0	-inf	nan	0.11545	0.403514	no
TCONS_00003334	XLOC_001708	Phvul.001G061600	Chr01:1..52205531@:7557037-7562759	D8H	D8UP	OK	45.2386	43.9805	-0.04069	-0.120211	0.83475	0.919804	no
TCONS_00003350	XLOC_001712	Phvul.001G063400	Chr01:1..52205531@:7867725-7881248	D8H	D8UP	OK	7.93509	5.26658	-0.591381	-0.900359	0.1244	0.416884	no
TCONS_00003351	XLOC_001712	Phvul.001G063400	Chr01:1..52205531@:7867725-7881248	D8H	D8UP	OK	0.251	4.63483	4.20676	1.54898	0.2923	0.572564	no
TCONS_00003352	XLOC_001712	Phvul.001G063400	Chr01:1..52205531@:7867725-7881248	D8H	D8UP	OK	20.1139	6.76482	-1.57207	-3.21826	5e-05	0.00141521	yes
TCONS_00003363	XLOC_001717	Phvul.001G064200	Chr01:1..52205531@:8009575-8021477	D8H	D8UP	NOTEST	0.000456257	0.338008	9.533	0	1	1	no
TCONS_00003364	XLOC_001717	Phvul.001G064200	Chr01:1..52205531@:8009575-8021477	D8H	D8UP	OK	1.40642	3.95841	1.4929	1.88417	0.0055	0.0594161	no
TCONS_00003365	XLOC_001717	Phvul.001G064200	Chr01:1..52205531@:8009575-8021477	D8H	D8UP	OK	0.619436	0.00965024	-6.00425	-0.853794	0.3656	0.630648	no
TCONS_00003366	XLOC_001717	Phvul.001G064200	Chr01:1..52205531@:8009575-8021477	D8H	D8UP	OK	9.00364	4.50393	-0.999324	-1.88365	0.0056	0.0599549	no
TCONS_00003384	XLOC_001725	Phvul.001G067200	Chr01:1..52205531@:8616886-8622947	D8H	D8UP	OK	0.0848442	4.82114	5.82842	1.23135	0.17205	0.479169	no
TCONS_00003385	XLOC_001725	Phvul.001G067200	Chr01:1..52205531@:8616886-8622947	D8H	D8UP	OK	10.7436	10.0746	-0.0927621	-0.160664	0.78145	0.891529	no
TCONS_00003386	XLOC_001725	Phvul.001G067200	Chr01:1..52205531@:8616886-8622947	D8H	D8UP	NOTEST	0.000227775	0	-inf	0	1	1	no
TCONS_00003387	XLOC_001725	Phvul.001G067200	Chr01:1..52205531@:8616886-8622947	D8H	D8UP	NOTEST	0	0	0	0	1	1	no
TCONS_00003388	XLOC_001725	Phvul.001G067200	Chr01:1..52205531@:8616886-8622947	D8H	D8UP	OK	14.6811	7.20811	-1.02627	-2.11784	0.00065	0.0118713	yes
TCONS_00003389	XLOC_001725	Phvul.001G067200	Chr01:1..52205531@:8616886-8622947	D8H	D8UP	OK	0.00560985	0.410222	6.1923	0.424879	0.26195	0.550583	no
TCONS_00003390	XLOC_001725	Phvul.001G067200	Chr01:1..52205531@:8616886-8622947	D8H	D8UP	NOTEST	0	0	0	0	1	1	no
TCONS_00003391	XLOC_001725	Phvul.001G067200	Chr01:1..52205531@:8616886-8622947	D8H	D8UP	NOTEST	0.33089	0	-inf	0	1	1	no
TCONS_00003408	XLOC_001736	Phvul.001G069600	Chr01:1..52205531@:9110520-9112834	D8H	D8UP	OK	0.167122	2.12009	3.66515	3.61213	5e-05	0.00141521	yes
TCONS_00003409	XLOC_001736	Phvul.001G069600	Chr01:1..52205531@:9110520-9112834	D8H	D8UP	OK	0.299946	0.42556	0.504657	0.405594	0.47065	0.706661	no
TCONS_00003504	XLOC_001782	Phvul.001G079200	Chr01:1..52205531@:11931237-11934932	D8H	D8UP	OK	1.44593	2.80144	0.95417	1.36658	0.0306	0.184932	no
TCONS_00003505	XLOC_001782	Phvul.001G079200	Chr01:1..52205531@:11931237-11934932	D8H	D8UP	NOTEST	0.00101562	0.337137	8.37483	0	1	1	no
TCONS_00003506	XLOC_001782	Phvul.001G079200	Chr01:1..52205531@:11931237-11934932	D8H	D8UP	OK	3.7843	1.99398	-0.924375	-1.34335	0.02555	0.164821	no
TCONS_00003552	XLOC_001804	Phvul.001G084200	Chr01:1..52205531@:15048735-15052187	D8H	D8UP	OK	0.976312	0.464846	-1.07059	-0.423379	0.5732	0.776065	no
TCONS_00003553	XLOC_001804	Phvul.001G084200	Chr01:1..52205531@:15048735-15052187	D8H	D8UP	NOTEST	0.00370774	0	-inf	0	1	1	no
TCONS_00003554	XLOC_001804	Phvul.001G084200	Chr01:1..52205531@:15048735-15052187	D8H	D8UP	OK	8.99455	16.2768	0.855698	2.23334	0.0002	0.00462719	yes
TCONS_00003555	XLOC_001804	Phvul.001G084200	Chr01:1..52205531@:15048735-15052187	D8H	D8UP	OK	6.28992	0	-inf	nan	0.1013	0.37981	no
TCONS_00003642	XLOC_001850	Phvul.001G094300	Chr01:1..52205531@:20327679-20330144	D8H	D8UP	OK	1.86851	7.16623	1.93932	1.81999	0.00795	0.076406	no
TCONS_00003643	XLOC_001850	Phvul.001G094300	Chr01:1..52205531@:20327679-20330144	D8H	D8UP	OK	8.58616	7.00855	-0.292896	-0.72236	0.2054	0.51614	no
TCONS_00003761	XLOC_001913	Phvul.001G106900	Chr01:1..52205531@:27541620-27542861	D8H	D8UP	OK	2.16391	13.0696	2.5945	2.42042	0.00155	0.023246	yes
TCONS_00003762	XLOC_001913	Phvul.001G106900	Chr01:1..52205531@:27541620-27542861	D8H	D8UP	OK	29.7167	33.7242	0.182513	0.48672	0.3866	0.646447	no
TCONS_00003914	XLOC_001983	Phvul.001G119600	Chr01:1..52205531@:33670555-33699371	D8H	D8UP	OK	0.844246	2.25094	1.41479	0.754934	0.19515	0.505275	no
TCONS_00003915	XLOC_001983	Phvul.001G119600	Chr01:1..52205531@:33670555-33699371	D8H	D8UP	OK	0	0.375583	inf	nan	0.14065	0.440525	no
TCONS_00003916	XLOC_001983	Phvul.001G119600	Chr01:1..52205531@:33670555-33699371	D8H	D8UP	OK	1.27035	0	-inf	nan	0.1221	0.413159	no
TCONS_00003917	XLOC_001983	Phvul.001G119600	Chr01:1..52205531@:33670555-33699371	D8H	D8UP	OK	2.26169	1.87616	-0.269619	-0.310419	0.5845	0.782482	no
TCONS_00003918	XLOC_001983	Phvul.001G119700	Chr01:1..52205531@:33670555-33699371	D8H	D8UP	OK	1.6755	2.86436	0.773616	0.657619	0.2605	0.549664	no
TCONS_00003920	XLOC_001983	Phvul.001G119700	Chr01:1..52205531@:33670555-33699371	D8H	D8UP	OK	4.39759	4.12458	-0.0924629	-0.114734	0.8478	0.927075	no
TCONS_00004041	XLOC_002045	Phvul.001G133200	Chr01:1..52205531@:37628392-37656119	D8H	D8UP	OK	1.33622	8.68265	2.69998	1.3782	0.10775	0.391541	no
TCONS_00004042	XLOC_002045	Phvul.001G133200	Chr01:1..52205531@:37628392-37656119	D8H	D8UP	OK	24.8213	18.2497	-0.443704	-0.942874	0.10415	0.385099	no
TCONS_00004256	XLOC_002154	Phvul.001G153300	Chr01:1..52205531@:40965374-40968414	D8H	D8UP	OK	0.903339	5.53618	2.61555	2.01934	0.0144	0.113111	no
TCONS_00004257	XLOC_002154	Phvul.001G153300	Chr01:1..52205531@:40965374-40968414	D8H	D8UP	OK	1.22783	5.35245	2.12409	2.09865	0.0025	0.0332622	yes
TCONS_00004258	XLOC_002154	Phvul.001G153300	Chr01:1..52205531@:40965374-40968414	D8H	D8UP	OK	9.47406	6.56489	-0.529211	-0.992867	0.0855	0.346472	no
TCONS_00004627	XLOC_002330	Phvul.001G188200	Chr01:1..52205531@:45470916-45472612	D8H	D8UP	OK	35.2882	87.4348	1.30902	3.68518	5e-05	0.00141521	yes
TCONS_00004628	XLOC_002330	Phvul.001G188200	Chr01:1..52205531@:45470916-45472612	D8H	D8UP	OK	23.7598	1.56587	-3.92349	-1.57087	0.26525	0.553239	no
TCONS_00005075	XLOC_002572	Phvul.001G235900	Chr01:1..52205531@:49631611-49632740	D8H	D8UP	OK	63.3383	21.2842	-1.5733	-0.994559	0.13785	0.436733	no
TCONS_00005076	XLOC_002572	Phvul.001G235900	Chr01:1..52205531@:49631611-49632740	D8H	D8UP	OK	67.9647	163.823	1.26928	3.31805	5e-05	0.00141521	yes
TCONS_00005310	XLOC_002695	Phvul.001G260000	Chr01:1..52205531@:51528885-51536305	D8H	D8UP	NOTEST	0.0816105	0.00135429	-5.91315	0	1	1	no
TCONS_00005311	XLOC_002695	Phvul.001G260000	Chr01:1..52205531@:51528885-51536305	D8H	D8UP	OK	0.530388	1.63949	1.62813	1.10021	0.10115	0.379597	no
TCONS_00005312	XLOC_002695	Phvul.001G260000	Chr01:1..52205531@:51528885-51536305	D8H	D8UP	OK	0.736905	9.38267e-06	-16.2611	-0.00971688	0.25165	0.545085	no
TCONS_00005313	XLOC_002695	Phvul.001G260000	Chr01:1..52205531@:51528885-51536305	D8H	D8UP	OK	2.95321	0.760981	-1.95635	-2.51641	0.0002	0.00462719	yes
TCONS_00005582	XLOC_002900	Phvul.002G002500	Chr02:1..49040938@:236170-240304	D8H	D8UP	OK	2.45338	2.49478	0.0241444	0.0118992	0.9865	0.992675	no
TCONS_00005583	XLOC_002900	Phvul.002G002500	Chr02:1..49040938@:236170-240304	D8H	D8UP	OK	70.2491	73.8377	0.0718775	0.189378	0.74325	0.871188	no
TCONS_00005584	XLOC_002900	Phvul.002G002500	Chr02:1..49040938@:236170-240304	D8H	D8UP	OK	0	1.34648	inf	nan	0.1977	0.508155	no
TCONS_00005585	XLOC_002900	Phvul.002G002500	Chr02:1..49040938@:236170-240304	D8H	D8UP	OK	16.4642	0.0382007	-8.75151	-0.723833	0.153	0.45633	no
TCONS_00005638	XLOC_002922	Phvul.002G006200	Chr02:1..49040938@:704919-707480	D8H	D8UP	OK	8.67688	5.61792	-0.627141	-0.920064	0.1221	0.413159	no
TCONS_00005698	XLOC_002958	Phvul.002G012500	Chr02:1..49040938@:1444033-1448030	D8H	D8UP	OK	1.2641	3.75211	1.5696	0.86087	0.17895	0.487471	no
TCONS_00005938	XLOC_003089	Phvul.002G037600	Chr02:1..49040938@:3644782-3650182	D8H	D8UP	OK	1.85646	0.256382	-2.85618	-1.57329	0.0883	0.352688	no
TCONS_00005939	XLOC_003089	Phvul.002G037600	Chr02:1..49040938@:3644782-3650182	D8H	D8UP	OK	1.19437	3.68682	1.62613	1.93871	0.00275	0.0356667	yes
TCONS_00005940	XLOC_003089	Phvul.002G037600	Chr02:1..49040938@:3644782-3650182	D8H	D8UP	OK	1.31085	1.33347	0.0246915	0.0202767	0.96535	0.982575	no
TCONS_00006103	XLOC_003173	Phvul.002G056200	Chr02:1..49040938@:5724538-5729493	D8H	D8UP	OK	1.91502	0.369515	-2.37365	-0.799057	0.262	0.550583	no
TCONS_00006104	XLOC_003173	Phvul.002G056200	Chr02:1..49040938@:5724538-5729493	D8H	D8UP	OK	19.5558	18.4441	-0.0844411	-0.230098	0.6913	0.843475	no
TCONS_00006105	XLOC_003173	Phvul.002G056200	Chr02:1..49040938@:5724538-5729493	D8H	D8UP	OK	0.824918	4.52696	2.45622	1.43621	0.1195	0.409678	no
TCONS_00006276	XLOC_003256	Phvul.002G071200	Chr02:1..49040938@:9739734-9750283	D8H	D8UP	OK	123.028	75.5274	-0.703913	-0.997454	0.0778	0.327607	no
TCONS_00006277	XLOC_003256	Phvul.002G071200	Chr02:1..49040938@:9739734-9750283	D8H	D8UP	OK	29.1697	165.396	2.50339	1.3402	0.07345	0.317947	no
TCONS_00006278	XLOC_003256	Phvul.002G071200	Chr02:1..49040938@:9739734-9750283	D8H	D8UP	OK	80.8069	99.0633	0.293872	0.337721	0.5625	0.769613	no
TCONS_00006279	XLOC_003256	Phvul.002G071200	Chr02:1..49040938@:9739734-9750283	D8H	D8UP	OK	10.7061	19.7851	0.885978	0.438844	0.49815	0.724859	no
TCONS_00006346	XLOC_003291	Phvul.002G077300	Chr02:1..49040938@:11453632-11454934	D8H	D8UP	OK	3.03636	0	-inf	nan	0.1167	0.405445	no
TCONS_00006347	XLOC_003291	Phvul.002G077300	Chr02:1..49040938@:11453632-11454934	D8H	D8UP	OK	6.89267	5.50875	-0.323339	-0.712245	0.22005	0.528684	no
TCONS_00006972	XLOC_003614	Phvul.002G141100	Chr02:1..49040938@:27573816-27574865	D8H	D8UP	OK	8.87761	94.8284	3.41708	6.96773	5e-05	0.00141521	yes
TCONS_00006973	XLOC_003614	Phvul.002G141100	Chr02:1..49040938@:27573816-27574865	D8H	D8UP	OK	9.19532	25.2218	1.4557	2.35718	0.0002	0.00462719	yes
TCONS_00006981	XLOC_003616	Phvul.002G141500	Chr02:1..49040938@:27615786-27618790	D8H	D8UP	OK	10.7579	0.000317929	-15.0463	-0.136604	0.24155	0.542112	no
TCONS_00006982	XLOC_003616	Phvul.002G141500	Chr02:1..49040938@:27615786-27618790	D8H	D8UP	OK	36.4585	34.1444	-0.0946067	-0.250045	0.67485	0.834353	no
TCONS_00006988	XLOC_003622	Phvul.002G142900	Chr02:1..49040938@:27880816-27885772	D8H	D8UP	OK	1.76211	2.08675	0.243951	0.279575	0.6199	0.803326	no
TCONS_00006989	XLOC_003622	Phvul.002G142900	Chr02:1..49040938@:27880816-27885772	D8H	D8UP	OK	1.67444	0.00865691	-7.59561	-1.07547	0.248	0.544073	no
TCONS_00006990	XLOC_003622	Phvul.002G142900	Chr02:1..49040938@:27880816-27885772	D8H	D8UP	OK	1.91918	4.22434	1.13823	1.46605	0.0238	0.157812	no
TCONS_00007049	XLOC_003661	Phvul.002G150100	Chr02:1..49040938@:29059659-29060373	D8H	D8UP	OK	0.0208669	135.421	12.6639	0.563067	0.24665	0.543891	no
TCONS_00007050	XLOC_003661	Phvul.002G150100	Chr02:1..49040938@:29059659-29060373	D8H	D8UP	OK	176.032	178.143	0.0171949	0.0414604	0.94315	0.972069	no
TCONS_00007108	XLOC_003689	Phvul.002G155900	Chr02:1..49040938@:29763916-29769027	D8H	D8UP	OK	6.44396	0.971722	-2.72933	-2.31542	0.00435	0.0504067	no
TCONS_00007109	XLOC_003689	Phvul.002G155900	Chr02:1..49040938@:29763916-29769027	D8H	D8UP	OK	4.42371	1.3698	-1.69129	-1.16602	0.1213	0.412167	no
TCONS_00007110	XLOC_003689	Phvul.002G155900	Chr02:1..49040938@:29763916-29769027	D8H	D8UP	OK	4.79812	7.75938	0.693473	1.3264	0.02575	0.165586	no
TCONS_00007367	XLOC_003831	Phvul.002G184700	Chr02:1..49040938@:33806743-33809674	D8H	D8UP	OK	3.51838	0.630576	-2.48017	-1.62088	0.07165	0.313762	no
TCONS_00007368	XLOC_003831	Phvul.002G184700	Chr02:1..49040938@:33806743-33809674	D8H	D8UP	OK	2.80182	6.33206	1.17631	2.40538	0.00035	0.00717156	yes
TCONS_00007474	XLOC_003901	Phvul.002G197200	Chr02:1..49040938@:35495712-35511845	D8H	D8UP	OK	13.8108	8.00323	-0.787138	-1.15357	0.05425	0.265333	no
TCONS_00007475	XLOC_003901	Phvul.002G197200	Chr02:1..49040938@:35495712-35511845	D8H	D8UP	OK	14.5534	9.30087	-0.645921	-1.20151	0.0378	0.211565	no
TCONS_00007476	XLOC_003901	Phvul.002G197200	Chr02:1..49040938@:35495712-35511845	D8H	D8UP	OK	0.459864	0	-inf	nan	0.14305	0.443331	no
TCONS_00007477	XLOC_003901	Phvul.002G197200	Chr02:1..49040938@:35495712-35511845	D8H	D8UP	OK	2.10576	0.000212683	-13.2734	-0.151243	0.22885	0.53522	no
TCONS_00007478	XLOC_003901	Phvul.002G197200	Chr02:1..49040938@:35495712-35511845	D8H	D8UP	OK	0.783995	3.6379	2.21419	0.844171	0.3104	0.587287	no
TCONS_00007479	XLOC_003901	Phvul.002G197200	Chr02:1..49040938@:35495712-35511845	D8H	D8UP	OK	17.1845	18.5126	0.107399	0.152436	0.7893	0.896193	no
TCONS_00007629	XLOC_003973	Phvul.002G213200	Chr02:1..49040938@:37535594-37550715	D8H	D8UP	OK	10.0514	0.225097	-5.48071	-2.00353	0.05765	0.275632	no
TCONS_00007630	XLOC_003973	Phvul.002G213200	Chr02:1..49040938@:37535594-37550715	D8H	D8UP	OK	10.8342	11.6767	0.108041	0.171399	0.7591	0.879651	no
TCONS_00007631	XLOC_003973	Phvul.002G213200	Chr02:1..49040938@:37535594-37550715	D8H	D8UP	OK	1.09908	5.8415	2.41004	1.48618	0.0592	0.280047	no
TCONS_00007632	XLOC_003973	Phvul.002G213200	Chr02:1..49040938@:37535594-37550715	D8H	D8UP	OK	17.5764	10.9653	-0.680695	-1.05394	0.06645	0.300336	no
TCONS_00007743	XLOC_004044	Phvul.002G227600	Chr02:1..49040938@:39243464-39261608	D8H	D8UP	OK	6.59966	2.57385	-1.35847	-1.90109	0.0122	0.101412	no
TCONS_00007744	XLOC_004044	Phvul.002G227600	Chr02:1..49040938@:39243464-39261608	D8H	D8UP	NOTEST	0.195424	0	-inf	0	1	1	no
TCONS_00007745	XLOC_004044	Phvul.002G227600	Chr02:1..49040938@:39243464-39261608	D8H	D8UP	OK	2.06642	3.33944	0.692474	0.893242	0.12475	0.41761	no
TCONS_00007746	XLOC_004044	Phvul.002G227600	Chr02:1..49040938@:39243464-39261608	D8H	D8UP	NOTEST	0.0410087	0.000421267	-6.60505	0	1	1	no
TCONS_00007747	XLOC_004044	Phvul.002G227600	Chr02:1..49040938@:39243464-39261608	D8H	D8UP	OK	0.386528	2.59394	2.7465	1.02437	0.16085	0.466571	no
TCONS_00007989	XLOC_004158	Phvul.002G248200	Chr02:1..49040938@:41526522-41530682	D8H	D8UP	OK	14.9148	10.5662	-0.497286	-1.16469	0.0441	0.232432	no
TCONS_00007990	XLOC_004158	Phvul.002G248200	Chr02:1..49040938@:41526522-41530682	D8H	D8UP	NOTEST	0.000211676	0.0450778	7.73442	0	1	1	no
TCONS_00007991	XLOC_004158	Phvul.002G248200	Chr02:1..49040938@:41526522-41530682	D8H	D8UP	OK	1.0597	8.09988	2.93424	1.27053	0.2295	0.535595	no
TCONS_00008124	XLOC_004229	Phvul.002G262400	Chr02:1..49040938@:42868337-42870594	D8H	D8UP	OK	42.1897	21.5552	-0.968855	-1.21064	0.0436	0.230994	no
TCONS_00008125	XLOC_004229	Phvul.002G262400	Chr02:1..49040938@:42868337-42870594	D8H	D8UP	OK	58.6814	60.6529	0.0476748	0.0980488	0.8629	0.933999	no
TCONS_00008126	XLOC_004229	Phvul.002G262400	Chr02:1..49040938@:42868337-42870594	D8H	D8UP	OK	38.4306	0.00077024	-15.6066	-0.130898	0.22195	0.530086	no
TCONS_00008216	XLOC_004282	Phvul.002G273700	Chr02:1..49040938@:43830487-43836400	D8H	D8UP	OK	11.9848	5.11748	-1.2277	-2.09291	0.00065	0.0118713	yes
TCONS_00008217	XLOC_004282	Phvul.002G273700	Chr02:1..49040938@:43830487-43836400	D8H	D8UP	OK	8.63699	10.1927	0.238941	0.47568	0.40305	0.657809	no
TCONS_00008567	XLOC_004448	Phvul.002G306200	Chr02:1..49040938@:46852516-46860368	D8H	D8UP	OK	13.4703	32.3616	1.2645	3.48604	5e-05	0.00141521	yes
TCONS_00008568	XLOC_004448	Phvul.002G306200	Chr02:1..49040938@:46852516-46860368	D8H	D8UP	OK	7.26974	1.22656	-2.56728	-1.26256	0.2191	0.528024	no
TCONS_00008569	XLOC_004448	Phvul.002G306200	Chr02:1..49040938@:46852516-46860368	D8H	D8UP	NOTEST	0.325148	0.169332	-0.94124	0	1	1	no
TCONS_00008609	XLOC_004475	Phvul.002G311100	Chr02:1..49040938@:47237698-47240676	D8H	D8UP	OK	2.67188	0.16327	-4.03252	-1.2502	0.142	0.442071	no
TCONS_00008610	XLOC_004475	Phvul.002G311100	Chr02:1..49040938@:47237698-47240676	D8H	D8UP	OK	4.34125	3.80484	-0.190275	-0.32687	0.5718	0.775331	no
TCONS_00008908	XLOC_004619	Phvul.002G006200	Chr02:1..49040938@:704919-707480	D8H	D8UP	OK	0	7.02236	inf	nan	0.1222	0.41336	no
TCONS_00008909	XLOC_004619	Phvul.002G006200	Chr02:1..49040938@:704919-707480	D8H	D8UP	OK	41.8872	32.2014	-0.379385	-0.914969	0.11095	0.396265	no
TCONS_00008932	XLOC_004634	Phvul.002G009600	Chr02:1..49040938@:1115664-1125655	D8H	D8UP	OK	6.06022	0.000165676	-15.1587	-0.0753393	0.25055	0.544836	no
TCONS_00008933	XLOC_004634	Phvul.002G009600	Chr02:1..49040938@:1115664-1125655	D8H	D8UP	OK	32.3071	32.0077	-0.0134309	-0.035258	0.94865	0.974773	no
TCONS_00008955	XLOC_004648	Phvul.002G012500	Chr02:1..49040938@:1444033-1448030	D8H	D8UP	OK	0.893488	0.119339	-2.90438	-1.03656	0.2745	0.558964	no
TCONS_00008956	XLOC_004648	Phvul.002G012500	Chr02:1..49040938@:1444033-1448030	D8H	D8UP	OK	8.98702	13.4789	0.584788	1.39306	0.0167	0.124677	no
TCONS_00008957	XLOC_004648	Phvul.002G012500	Chr02:1..49040938@:1444033-1448030	D8H	D8UP	OK	3.7657	0.940439	-2.00151	-1.40754	0.0653	0.297485	no
TCONS_00008996	XLOC_004678	Phvul.002G017900	Chr02:1..49040938@:1964939-1976685	D8H	D8UP	OK	2.27148	3.90722	0.782513	1.27316	0.02845	0.176745	no
TCONS_00008997	XLOC_004678	Phvul.002G017900	Chr02:1..49040938@:1964939-1976685	D8H	D8UP	OK	0.897176	0.045038	-4.31618	-1.48651	0.19555	0.505376	no
TCONS_00008998	XLOC_004678	Phvul.002G017900	Chr02:1..49040938@:1964939-1976685	D8H	D8UP	NOTEST	0.011125	0.000250198	-5.4746	0	1	1	no
TCONS_00008999	XLOC_004678	Phvul.002G017900	Chr02:1..49040938@:1964939-1976685	D8H	D8UP	OK	0.604978	1.18005	0.963899	0.958602	0.11815	0.407488	no
TCONS_00009224	XLOC_004788	Phvul.002G040200	Chr02:1..49040938@:3841813-3847312	D8H	D8UP	OK	2.56819	7.72305	1.58842	1.32753	0.14645	0.448165	no
TCONS_00009225	XLOC_004788	Phvul.002G040200	Chr02:1..49040938@:3841813-3847312	D8H	D8UP	OK	8.11806	0.0146874	-9.11042	-1.86236	0.1572	0.461746	no
TCONS_00009273	XLOC_004805	Phvul.002G042900	Chr02:1..49040938@:4047916-4050380	D8H	D8UP	OK	0.22366	11.8	5.72134	2.29482	0.1336	0.430102	no
TCONS_00009274	XLOC_004805	Phvul.002G042900	Chr02:1..49040938@:4047916-4050380	D8H	D8UP	OK	8.35315	23.3477	1.48289	3.43023	5e-05	0.00141521	yes
TCONS_00009292	XLOC_004812	Phvul.002G044200	Chr02:1..49040938@:4152750-4155111	D8H	D8UP	OK	153.945	409.156	1.41024	3.12662	5e-05	0.00141521	yes
TCONS_00009293	XLOC_004812	Phvul.002G044200	Chr02:1..49040938@:4152750-4155111	D8H	D8UP	OK	42.2367	0	-inf	nan	0.03425	0.198667	no
TCONS_00009475	XLOC_004900	Phvul.002G062200	Chr02:1..49040938@:6879122-6882733	D8H	D8UP	OK	5.19291	3.61122	-0.524057	-0.579633	0.32285	0.597474	no
TCONS_00009476	XLOC_004900	Phvul.002G062200	Chr02:1..49040938@:6879122-6882733	D8H	D8UP	OK	4.78682	0.282943	-4.08048	-1.25475	0.20735	0.517872	no
TCONS_00009477	XLOC_004900	Phvul.002G062200	Chr02:1..49040938@:6879122-6882733	D8H	D8UP	OK	6.21067	12.6226	1.02318	1.72606	0.00845	0.0793551	no
TCONS_00009583	XLOC_004958	Phvul.002G075400	Chr02:1..49040938@:11018676-11034517	D8H	D8UP	OK	3.62742	0.00863812	-8.71401	-0.691878	0.16555	0.472156	no
TCONS_00009584	XLOC_004958	Phvul.002G075400	Chr02:1..49040938@:11018676-11034517	D8H	D8UP	OK	0.362497	0.00122831	-8.20516	-0.191171	0.43335	0.679897	no
TCONS_00009585	XLOC_004958	Phvul.002G075400	Chr02:1..49040938@:11018676-11034517	D8H	D8UP	OK	0	1.48936	inf	nan	0.1724	0.479651	no
TCONS_00009586	XLOC_004958	Phvul.002G075400	Chr02:1..49040938@:11018676-11034517	D8H	D8UP	OK	3.41647	5.19198	0.603781	0.467449	0.42505	0.673631	no
TCONS_00009587	XLOC_004958	Phvul.002G075400	Chr02:1..49040938@:11018676-11034517	D8H	D8UP	OK	2.37047	0.542672	-2.12702	-0.989058	0.24615	0.54389	no
TCONS_00009588	XLOC_004958	Phvul.002G075400	Chr02:1..49040938@:11018676-11034517	D8H	D8UP	OK	10.9937	27.2514	1.30965	2.93618	5e-05	0.00141521	yes
TCONS_00009780	XLOC_005058	Phvul.002G095300	Chr02:1..49040938@:17291621-17298687	D8H	D8UP	OK	7.85704	15.1775	0.949875	0.994441	0.09725	0.372383	no
TCONS_00009781	XLOC_005058	Phvul.002G095300	Chr02:1..49040938@:17291621-17298687	D8H	D8UP	OK	7.7731	15.2872	0.975763	0.850104	0.14995	0.452946	no
TCONS_00009782	XLOC_005058	Phvul.002G095300	Chr02:1..49040938@:17291621-17298687	D8H	D8UP	OK	32.8642	9.61287	-1.77348	-1.70912	0.03825	0.213174	no
TCONS_00009820	XLOC_005077	Phvul.002G100200	Chr02:1..49040938@:19720655-19724879	D8H	D8UP	OK	0.551349	0	-inf	nan	0.10325	0.38334	no
TCONS_00009821	XLOC_005077	Phvul.002G100200	Chr02:1..49040938@:19720655-19724879	D8H	D8UP	OK	0.663926	0.538592	-0.301829	-0.267689	0.6121	0.798843	no
TCONS_00009822	XLOC_005077	Phvul.002G100200	Chr02:1..49040938@:19720655-19724879	D8H	D8UP	NOTEST	0.0925745	0	-inf	0	1	1	no
TCONS_00009823	XLOC_005077	Phvul.002G100200	Chr02:1..49040938@:19720655-19724879	D8H	D8UP	NOTEST	0.176427	0.229743	0.380956	0	1	1	no
TCONS_00009889	XLOC_005106	Phvul.002G106600	Chr02:1..49040938@:21510895-21513855	D8H	D8UP	OK	45.5921	30.874	-0.562391	-1.28362	0.0283	0.176378	no
TCONS_00009890	XLOC_005106	Phvul.002G106600	Chr02:1..49040938@:21510895-21513855	D8H	D8UP	OK	3.3466	16.0074	2.25797	1.33502	0.10595	0.388086	no
TCONS_00009891	XLOC_005106	Phvul.002G106600	Chr02:1..49040938@:21510895-21513855	D8H	D8UP	OK	6.62436	8.46562	0.353835	0.439359	0.44795	0.691415	no
TCONS_00010476	XLOC_005405	Phvul.002G157400	Chr02:1..49040938@:29913193-29916525	D8H	D8UP	OK	1.56866	0.660085	-1.24881	-0.463967	0.47185	0.707549	no
TCONS_00010477	XLOC_005405	Phvul.002G157400	Chr02:1..49040938@:29913193-29916525	D8H	D8UP	OK	11.7974	9.27533	-0.346996	-0.708979	0.22015	0.528768	no
TCONS_00010478	XLOC_005405	Phvul.002G157400	Chr02:1..49040938@:29913193-29916525	D8H	D8UP	OK	0.00152314	4.61573	11.5653	0.315394	0.2456	0.54389	no
TCONS_00010512	XLOC_005425	Phvul.002G161200	Chr02:1..49040938@:30307519-30313970	D8H	D8UP	OK	8.16071	14.2526	0.804455	1.65344	0.00705	0.0703668	no
TCONS_00010513	XLOC_005425	Phvul.002G161200	Chr02:1..49040938@:30307519-30313970	D8H	D8UP	OK	8.26367	4.31846	-0.936266	-1.39425	0.0183	0.13289	no
TCONS_00010616	XLOC_005478	Phvul.002G172900	Chr02:1..49040938@:32105142-32107373	D8H	D8UP	OK	111.959	181.391	0.696133	2.00289	0.00085	0.0146803	yes
TCONS_00010617	XLOC_005478	Phvul.002G172900	Chr02:1..49040938@:32105142-32107373	D8H	D8UP	OK	24.8647	0	-inf	nan	0.1209	0.411633	no
TCONS_00010645	XLOC_005493	Phvul.002G175700	Chr02:1..49040938@:32639902-32647470	D8H	D8UP	NOTEST	0.304172	0.337307	0.149178	0	1	1	no
TCONS_00010646	XLOC_005493	Phvul.002G175700	Chr02:1..49040938@:32639902-32647470	D8H	D8UP	OK	1.01652	0.425979	-1.25478	-0.694067	0.30465	0.582627	no
TCONS_00010647	XLOC_005493	Phvul.002G175700	Chr02:1..49040938@:32639902-32647470	D8H	D8UP	OK	0.213214	1.17395	2.46099	1.04689	0.2483	0.544073	no
TCONS_00010648	XLOC_005493	Phvul.002G175700	Chr02:1..49040938@:32639902-32647470	D8H	D8UP	NOTEST	0	0.000209958	inf	0	1	1	no
TCONS_00010649	XLOC_005493	Phvul.002G175700	Chr02:1..49040938@:32639902-32647470	D8H	D8UP	OK	3.29927	4.32705	0.391238	0.48767	0.3778	0.639693	no
TCONS_00010650	XLOC_005493	Phvul.002G175700	Chr02:1..49040938@:32639902-32647470	D8H	D8UP	OK	3.01295	0	-inf	nan	0.11695	0.405897	no
TCONS_00010651	XLOC_005493	Phvul.002G175700	Chr02:1..49040938@:32639902-32647470	D8H	D8UP	NOTEST	0.0194889	0	-inf	0	1	1	no
TCONS_00010652	XLOC_005493	Phvul.002G175700	Chr02:1..49040938@:32639902-32647470	D8H	D8UP	OK	13.8037	10.3847	-0.410593	-0.835272	0.1428	0.443029	no
TCONS_00010653	XLOC_005493	Phvul.002G175700	Chr02:1..49040938@:32639902-32647470	D8H	D8UP	OK	1.82295	0.000302751	-12.5559	-0.159224	0.2518	0.545128	no
TCONS_00010733	XLOC_005533	Phvul.002G182200	Chr02:1..49040938@:33500307-33504830	D8H	D8UP	OK	0.582208	0.00142513	-8.67429	-0.545973	0.20895	0.51899	no
TCONS_00010734	XLOC_005533	Phvul.002G182200	Chr02:1..49040938@:33500307-33504830	D8H	D8UP	OK	7.44368	6.05523	-0.297833	-0.862531	0.13405	0.430757	no
TCONS_00010772	XLOC_005552	Phvul.002G185200	Chr02:1..49040938@:33902334-33922399	D8H	D8UP	OK	0.000166519	1.25689	12.8819	0.0831827	0.1268	0.420561	no
TCONS_00010773	XLOC_005552	Phvul.002G185200	Chr02:1..49040938@:33902334-33922399	D8H	D8UP	OK	2.43592	0.150742	-4.01431	-1.72765	0.17125	0.478432	no
TCONS_00010788	XLOC_005558	Phvul.002G186400	Chr02:1..49040938@:34159986-34170401	D8H	D8UP	OK	1.52556	0.961845	-0.66546	-0.698388	0.2256	0.532729	no
TCONS_00010789	XLOC_005558	Phvul.002G186400	Chr02:1..49040938@:34159986-34170401	D8H	D8UP	OK	0.000674852	0.932342	10.4321	0.305053	0.20795	0.518289	no
TCONS_00010790	XLOC_005558	Phvul.002G186400	Chr02:1..49040938@:34159986-34170401	D8H	D8UP	OK	3.60745	1.83201	-0.97755	-1.60308	0.00835	0.0788529	no
TCONS_00011227	XLOC_005808	Phvul.002G235200	Chr02:1..49040938@:40114033-40117357	D8H	D8UP	OK	0.182134	5.13248	4.81659	1.6731	0.1679	0.474434	no
TCONS_00011228	XLOC_005808	Phvul.002G235200	Chr02:1..49040938@:40114033-40117357	D8H	D8UP	OK	10.7035	7.55458	-0.502656	-1.06345	0.07495	0.320889	no
TCONS_00011338	XLOC_005864	Phvul.002G247800	Chr02:1..49040938@:41470921-41487733	D8H	D8UP	OK	0.588181	3.81451	2.69716	0.92059	0.24855	0.544124	no
TCONS_00011339	XLOC_005864	Phvul.002G247800	Chr02:1..49040938@:41470921-41487733	D8H	D8UP	OK	6.33903	3.05898	-1.05121	-0.797356	0.18555	0.493744	no
TCONS_00011340	XLOC_005864	Phvul.002G247800	Chr02:1..49040938@:41470921-41487733	D8H	D8UP	OK	0.652095	3.74272	2.52093	1.21015	0.10925	0.393941	no
TCONS_00011341	XLOC_005864	Phvul.002G247900	Chr02:1..49040938@:41470921-41487733	D8H	D8UP	OK	5.3333	8.78031	0.719242	0.479927	0.4018	0.656981	no
TCONS_00011342	XLOC_005864	Phvul.002G247900	Chr02:1..49040938@:41470921-41487733	D8H	D8UP	OK	3.75323	0.998686	-1.91003	-1.0623	0.12555	0.418943	no
TCONS_00011343	XLOC_005864	Phvul.002G247900	Chr02:1..49040938@:41470921-41487733	D8H	D8UP	NOTEST	0	0.255589	inf	0	1	1	no
TCONS_00011344	XLOC_005864	Phvul.002G247900	Chr02:1..49040938@:41470921-41487733	D8H	D8UP	OK	17.7615	15.0758	-0.236519	-0.44968	0.43335	0.679897	no
TCONS_00011446	XLOC_005918	Phvul.002G258300	Chr02:1..49040938@:42457429-42462427	D8H	D8UP	OK	1.40163	1.58782	0.179945	0.234118	0.6829	0.839345	no
TCONS_00011447	XLOC_005918	Phvul.002G258300	Chr02:1..49040938@:42457429-42462427	D8H	D8UP	OK	2.48998	0	-inf	nan	0.1183	0.407522	no
TCONS_00011499	XLOC_005952	Phvul.002G264700	Chr02:1..49040938@:43038529-43043150	D8H	D8UP	OK	72.0446	42.7194	-0.753999	-1.05831	0.07055	0.311257	no
TCONS_00011500	XLOC_005952	Phvul.002G264700	Chr02:1..49040938@:43038529-43043150	D8H	D8UP	OK	8.96608	9.24882	0.044792	0.0240379	0.96195	0.981103	no
TCONS_00011501	XLOC_005952	Phvul.002G264700	Chr02:1..49040938@:43038529-43043150	D8H	D8UP	OK	5.48295	0.0011565	-12.211	-0.158049	0.19525	0.505275	no
TCONS_00011502	XLOC_005952	Phvul.002G264700	Chr02:1..49040938@:43038529-43043150	D8H	D8UP	OK	1.62438	17.0968	3.39577	1.44526	0.136	0.43405	no
TCONS_00011503	XLOC_005952	Phvul.002G264700	Chr02:1..49040938@:43038529-43043150	D8H	D8UP	OK	65.861	22.4802	-1.55077	-1.77679	0.0057	0.0608174	no
TCONS_00011719	XLOC_006060	Phvul.002G284800	Chr02:1..49040938@:44839155-44843951	D8H	D8UP	OK	0.010969	4.99928	8.83215	1.44891	0.24015	0.54142	no
TCONS_00011720	XLOC_006060	Phvul.002G284800	Chr02:1..49040938@:44839155-44843951	D8H	D8UP	OK	2.25392	0.563012	-2.0012	-0.99076	0.19175	0.501579	no
TCONS_00011721	XLOC_006060	Phvul.002G284800	Chr02:1..49040938@:44839155-44843951	D8H	D8UP	OK	3.41609	4.15349	0.281978	0.433452	0.4626	0.700914	no
TCONS_00011747	XLOC_006076	Phvul.002G287600	Chr02:1..49040938@:45111285-45118167	D8H	D8UP	OK	9.25627	24.6352	1.41221	1.66546	0.01475	0.114665	no
TCONS_00011748	XLOC_006076	Phvul.002G287600	Chr02:1..49040938@:45111285-45118167	D8H	D8UP	OK	41.2948	23.663	-0.803324	-1.66594	0.00555	0.0597499	no
TCONS_00011874	XLOC_006140	Phvul.002G301000	Chr02:1..49040938@:46323599-46330009	D8H	D8UP	OK	61.113	40.8871	-0.579835	-1.43861	0.01065	0.0928946	no
TCONS_00011875	XLOC_006140	Phvul.002G301000	Chr02:1..49040938@:46323599-46330009	D8H	D8UP	OK	4.08583	15.1919	1.8946	1.39827	0.0621	0.288398	no
TCONS_00011876	XLOC_006141	Phvul.002G301100	Chr02:1..49040938@:46335649-46336432	D8H	D8UP	OK	55.7467	96.2399	0.787747	1.7228	0.00735	0.072507	no
TCONS_00011877	XLOC_006141	Phvul.002G301100	Chr02:1..49040938@:46335649-46336432	D8H	D8UP	OK	22.2814	0.0016375	-13.7321	-0.076165	0.2228	0.530963	no
TCONS_00012005	XLOC_006209	Phvul.002G316700	Chr02:1..49040938@:47721119-47727618	D8H	D8UP	OK	14.384	25.8745	0.847072	0.824296	0.14795	0.450484	no
TCONS_00012006	XLOC_006209	Phvul.002G316700	Chr02:1..49040938@:47721119-47727618	D8H	D8UP	OK	4.76747	4.45529	-0.0977026	-0.12231	0.8319	0.918529	no
TCONS_00012007	XLOC_006209	Phvul.002G316700	Chr02:1..49040938@:47721119-47727618	D8H	D8UP	OK	6.14936	3.48847	-0.817844	-1.2088	0.0484	0.246998	no
TCONS_00012008	XLOC_006209	Phvul.002G316700	Chr02:1..49040938@:47721119-47727618	D8H	D8UP	OK	0.596787	2.9812	2.32061	0.983489	0.24685	0.543891	no
TCONS_00012009	XLOC_006209	Phvul.002G316700	Chr02:1..49040938@:47721119-47727618	D8H	D8UP	OK	3.6589	1.16011	-1.65715	-1.18027	0.09385	0.36479	no
TCONS_00012543	XLOC_006545	Phvul.003G025700	Chr03:1..52284309@:2334583-2341094	D8H	D8UP	OK	24.0188	19.8144	-0.277613	-0.812352	0.1522	0.455697	no
TCONS_00012544	XLOC_006545	Phvul.003G025700	Chr03:1..52284309@:2334583-2341094	D8H	D8UP	OK	0.243616	7.30485	4.90618	1.6429	0.13715	0.435295	no
TCONS_00012545	XLOC_006545	Phvul.003G025700	Chr03:1..52284309@:2334583-2341094	D8H	D8UP	NOTEST	0.341592	0	-inf	0	1	1	no
TCONS_00012581	XLOC_006559	Phvul.003G028300	Chr03:1..52284309@:2662562-2681432	D8H	D8UP	OK	8.27172	5.36037	-0.625855	-1.35901	0.0203	0.142503	no
TCONS_00012582	XLOC_006559	Phvul.003G028300	Chr03:1..52284309@:2662562-2681432	D8H	D8UP	OK	0.46681	4.09392	3.13257	1.3141	0.1819	0.490091	no
TCONS_00012583	XLOC_006559	Phvul.003G028300	Chr03:1..52284309@:2662562-2681432	D8H	D8UP	OK	3.56197	2.54579	-0.484561	-0.637089	0.2714	0.557207	no
TCONS_00012861	XLOC_006699	Phvul.003G057200	Chr03:1..52284309@:7491729-7504030	D8H	D8UP	OK	23.0086	17.8571	-0.365676	-0.728135	0.1978	0.50822	no
TCONS_00012862	XLOC_006699	Phvul.003G057200	Chr03:1..52284309@:7491729-7504030	D8H	D8UP	OK	6.25606	21.0232	1.74865	2.42338	0.00045	0.00884196	yes
TCONS_00012917	XLOC_006729	Phvul.003G063100	Chr03:1..52284309@:8760552-8764489	D8H	D8UP	OK	1.80169	0.240596	-2.90467	-1.1327	0.2296	0.53565	no
TCONS_00012918	XLOC_006729	Phvul.003G063100	Chr03:1..52284309@:8760552-8764489	D8H	D8UP	OK	1.31206	2.62004	0.997762	1.58985	0.0108	0.0937806	no
TCONS_00012923	XLOC_006734	Phvul.003G064000	Chr03:1..52284309@:8870777-8887653	D8H	D8UP	OK	3.2217	2.69529	-0.257378	-0.373893	0.48745	0.718023	no
TCONS_00012924	XLOC_006734	Phvul.003G063900	Chr03:1..52284309@:8870777-8887653	D8H	D8UP	NOTEST	0	0	0	0	1	1	no
TCONS_00012925	XLOC_006734	Phvul.003G064000	Chr03:1..52284309@:8870777-8887653	D8H	D8UP	OK	0.194672	3.11077	3.99816	1.38917	0.21565	0.52543	no
TCONS_00012926	XLOC_006734	Phvul.003G064000	Chr03:1..52284309@:8870777-8887653	D8H	D8UP	NOTEST	0.294521	0.0940942	-1.64619	0	1	1	no
TCONS_00012927	XLOC_006734	Phvul.003G064000	Chr03:1..52284309@:8870777-8887653	D8H	D8UP	OK	3.4825	1.57539	-1.14441	-0.624568	0.2797	0.562497	no
TCONS_00013273	XLOC_006901	Phvul.003G095800	Chr03:1..52284309@:21671659-21674389	D8H	D8UP	OK	5.54422	4.29127	-0.369581	-0.103462	0.88395	0.944574	no
TCONS_00013274	XLOC_006901	Phvul.003G095800	Chr03:1..52284309@:21671659-21674389	D8H	D8UP	OK	93.602	186.474	0.994364	2.77001	5e-05	0.00141521	yes
TCONS_00013275	XLOC_006901	Phvul.003G095800	Chr03:1..52284309@:21671659-21674389	D8H	D8UP	OK	21.9794	0	-inf	nan	0.11585	0.404218	no
TCONS_00013319	XLOC_006917	Phvul.003G098900	Chr03:1..52284309@:23976260-23979448	D8H	D8UP	OK	32.2598	21.1726	-0.607539	-1.43056	0.0157	0.119492	no
TCONS_00013320	XLOC_006917	Phvul.003G098900	Chr03:1..52284309@:23976260-23979448	D8H	D8UP	OK	0.020521	9.91046	8.9157	0.852798	0.2444	0.543285	no
TCONS_00013321	XLOC_006917	Phvul.003G098900	Chr03:1..52284309@:23976260-23979448	D8H	D8UP	OK	1.59818	1.35655	-0.236496	-0.100744	0.8848	0.944999	no
TCONS_00013447	XLOC_006995	Phvul.003G114700	Chr03:1..52284309@:28636279-28638501	D8H	D8UP	OK	1.42793	4.03365	1.49816	1.02636	0.08325	0.341127	no
TCONS_00013448	XLOC_006995	Phvul.003G114700	Chr03:1..52284309@:28636279-28638501	D8H	D8UP	OK	0.421804	0.00159677	-8.04528	-0.156469	0.31925	0.594001	no
TCONS_00013449	XLOC_006995	Phvul.003G114700	Chr03:1..52284309@:28636279-28638501	D8H	D8UP	NOTEST	0	0	0	0	1	1	no
TCONS_00013450	XLOC_006995	Phvul.003G114700	Chr03:1..52284309@:28636279-28638501	D8H	D8UP	OK	15.1963	14.5015	-0.0675197	-0.076407	0.88455	0.944881	no
TCONS_00013451	XLOC_006995	Phvul.003G114700	Chr03:1..52284309@:28636279-28638501	D8H	D8UP	NOTEST	0	0	0	0	1	1	no
TCONS_00013452	XLOC_006995	Phvul.003G114700	Chr03:1..52284309@:28636279-28638501	D8H	D8UP	NOTEST	0	0	0	0	1	1	no
TCONS_00013453	XLOC_006995	Phvul.003G114700	Chr03:1..52284309@:28636279-28638501	D8H	D8UP	OK	36.2336	132.552	1.87116	4.56317	5e-05	0.00141521	yes
TCONS_00013454	XLOC_006995	Phvul.003G114700	Chr03:1..52284309@:28636279-28638501	D8H	D8UP	NOTEST	0	0	0	0	1	1	no
TCONS_00013559	XLOC_007060	Phvul.003G125800	Chr03:1..52284309@:30733050-30742042	D8H	D8UP	OK	0.915912	7.1115	2.95687	1.72005	0.06855	0.306119	no
TCONS_00013560	XLOC_007060	Phvul.003G125800	Chr03:1..52284309@:30733050-30742042	D8H	D8UP	OK	15.8719	11.7922	-0.428639	-1.09002	0.05905	0.2795	no
TCONS_00013679	XLOC_007115	Phvul.003G135000	Chr03:1..52284309@:32631761-32633207	D8H	D8UP	OK	17.3584	26.2249	0.595307	1.35588	0.02155	0.148409	no
TCONS_00013680	XLOC_007115	Phvul.003G135000	Chr03:1..52284309@:32631761-32633207	D8H	D8UP	OK	20.4475	7.11738	-1.5225	-1.49041	0.03135	0.187874	no
TCONS_00013893	XLOC_007212	Phvul.003G153700	Chr03:1..52284309@:35791272-35794240	D8H	D8UP	OK	216.76	12.6959	-4.09367	-1.5727	0.25815	0.548367	no
TCONS_00013894	XLOC_007212	Phvul.003G153700	Chr03:1..52284309@:35791272-35794240	D8H	D8UP	OK	509.243	490.269	-0.0547813	-0.12196	0.8307	0.918027	no
TCONS_00013941	XLOC_007237	Phvul.003G158700	Chr03:1..52284309@:36408897-36412701	D8H	D8UP	OK	0.0262269	0.546329	4.38065	1.47186	0.20055	0.511216	no
TCONS_00013942	XLOC_007237	Phvul.003G158700	Chr03:1..52284309@:36408897-36412701	D8H	D8UP	NOTEST	0	8.75131e-05	inf	0	1	1	no
TCONS_00013943	XLOC_007237	Phvul.003G158700	Chr03:1..52284309@:36408897-36412701	D8H	D8UP	OK	0.713949	0.583934	-0.290016	-0.390717	0.49625	0.723233	no
TCONS_00013944	XLOC_007237	Phvul.003G158700	Chr03:1..52284309@:36408897-36412701	D8H	D8UP	NOTEST	0.0811221	4.28157e-06	-14.2097	0	1	1	no
TCONS_00014122	XLOC_007326	Phvul.003G178500	Chr03:1..52284309@:39042365-39049244	D8H	D8UP	OK	27.3357	7.22027	-1.92066	-2.04827	0.00265	0.0347352	yes
TCONS_00014123	XLOC_007326	Phvul.003G178500	Chr03:1..52284309@:39042365-39049244	D8H	D8UP	OK	37.5955	37.5245	-0.00272656	-0.00649009	0.99195	0.995032	no
TCONS_00014146	XLOC_007340	Phvul.003G180900	Chr03:1..52284309@:39230868-39242222	D8H	D8UP	OK	10.1155	8.52094	-0.247482	-0.595347	0.2977	0.577083	no
TCONS_00014147	XLOC_007340	Phvul.003G180900	Chr03:1..52284309@:39230868-39242222	D8H	D8UP	OK	0.249259	3.62815	3.86351	1.47879	0.14815	0.450722	no
TCONS_00014148	XLOC_007340	Phvul.003G180900	Chr03:1..52284309@:39230868-39242222	D8H	D8UP	OK	3.08312	0.925543	-1.73602	-0.774074	0.25485	0.546243	no
TCONS_00014173	XLOC_007355	Phvul.003G183400	Chr03:1..52284309@:39535194-39536226	D8H	D8UP	OK	48.7141	29.0302	-0.746783	-1.53026	0.0177	0.129925	no
TCONS_00014174	XLOC_007355	Phvul.003G183400	Chr03:1..52284309@:39535194-39536226	D8H	D8UP	OK	13.6761	22.4213	0.713209	1.34936	0.0243	0.159799	no
TCONS_00014267	XLOC_007390	Phvul.003G190900	Chr03:1..52284309@:40318501-40321409	D8H	D8UP	OK	4.17315	1.03027	-2.01811	-1.88817	0.00625	0.0649479	no
TCONS_00014268	XLOC_007390	Phvul.003G190900	Chr03:1..52284309@:40318501-40321409	D8H	D8UP	OK	11.4099	11.6876	0.0346914	0.094296	0.8651	0.935256	no
TCONS_00014485	XLOC_007500	Phvul.003G210400	Chr03:1..52284309@:42543792-42548213	D8H	D8UP	OK	11.8295	0.81496	-3.85952	-1.44869	0.22135	0.529426	no
TCONS_00014486	XLOC_007500	Phvul.003G210400	Chr03:1..52284309@:42543792-42548213	D8H	D8UP	OK	16.867	21.0868	0.322137	0.726468	0.20775	0.518139	no
TCONS_00014487	XLOC_007500	Phvul.003G210400	Chr03:1..52284309@:42543792-42548213	D8H	D8UP	OK	4.05522	14.601	1.84821	1.73874	0.01145	0.0973873	no
TCONS_00014493	XLOC_007504	Phvul.003G211200	Chr03:1..52284309@:42612027-42617063	D8H	D8UP	OK	2.24366	12.0436	2.42434	1.15873	0.18355	0.491708	no
TCONS_00014494	XLOC_007504	Phvul.003G211200	Chr03:1..52284309@:42612027-42617063	D8H	D8UP	NOTEST	0	0.00296419	inf	0	1	1	no
TCONS_00014495	XLOC_007504	Phvul.003G211200	Chr03:1..52284309@:42612027-42617063	D8H	D8UP	OK	23.6376	11.7696	-1.00602	-2.02804	0.00125	0.0198521	yes
TCONS_00014603	XLOC_007561	Phvul.003G222300	Chr03:1..52284309@:43980674-43985522	D8H	D8UP	OK	2.72771	3.43212	0.331407	0.46085	0.4306	0.677411	no
TCONS_00014604	XLOC_007561	Phvul.003G222300	Chr03:1..52284309@:43980674-43985522	D8H	D8UP	OK	1.27585	0.00359961	-8.4694	-0.790673	0.2342	0.53817	no
TCONS_00014605	XLOC_007561	Phvul.003G222300	Chr03:1..52284309@:43980674-43985522	D8H	D8UP	NOTEST	0	0.209391	inf	0	1	1	no
TCONS_00014606	XLOC_007561	Phvul.003G222300	Chr03:1..52284309@:43980674-43985522	D8H	D8UP	OK	0.0343092	2.19446	5.99912	1.79421	0.2484	0.544073	no
TCONS_00014607	XLOC_007561	Phvul.003G222300	Chr03:1..52284309@:43980674-43985522	D8H	D8UP	NOTEST	0	0.0900126	inf	0	1	1	no
TCONS_00014608	XLOC_007561	Phvul.003G222300	Chr03:1..52284309@:43980674-43985522	D8H	D8UP	NOTEST	0.105233	0	-inf	0	1	1	no
TCONS_00014677	XLOC_007595	Phvul.003G228500	Chr03:1..52284309@:44841096-44846220	D8H	D8UP	OK	89.5029	57.4447	-0.63976	-1.20777	0.0387	0.214506	no
TCONS_00014678	XLOC_007595	Phvul.003G228500	Chr03:1..52284309@:44841096-44846220	D8H	D8UP	OK	13.7598	49.5544	1.84856	1.43658	0.0349	0.201004	no
TCONS_00014679	XLOC_007595	Phvul.003G228500	Chr03:1..52284309@:44841096-44846220	D8H	D8UP	OK	8.92946	3.41632	-1.38613	-0.718268	0.34475	0.616	no
TCONS_00014714	XLOC_007610	Phvul.003G230500	Chr03:1..52284309@:45082711-45087909	D8H	D8UP	OK	0.0172455	1.00561	5.86571	1.15764	0.23375	0.537927	no
TCONS_00014715	XLOC_007610	Phvul.003G230500	Chr03:1..52284309@:45082711-45087909	D8H	D8UP	OK	6.24004	4.58922	-0.443307	-1.03836	0.06815	0.305171	no
TCONS_00014891	XLOC_007705	Phvul.003G247000	Chr03:1..52284309@:47254355-47259771	D8H	D8UP	OK	39.1109	27.7754	-0.493761	-1.08265	0.0601	0.282857	no
TCONS_00014892	XLOC_007705	Phvul.003G247000	Chr03:1..52284309@:47254355-47259771	D8H	D8UP	NOTEST	0	0	0	0	1	1	no
TCONS_00014893	XLOC_007705	Phvul.003G247000	Chr03:1..52284309@:47254355-47259771	D8H	D8UP	OK	3.94341	0.00103761	-11.892	-0.195835	0.1677	0.474339	no
TCONS_00014894	XLOC_007705	Phvul.003G247000	Chr03:1..52284309@:47254355-47259771	D8H	D8UP	OK	15.7291	25.2122	0.680686	1.09191	0.0566	0.272372	no
TCONS_00014895	XLOC_007705	Phvul.003G247000	Chr03:1..52284309@:47254355-47259771	D8H	D8UP	NOTEST	0.00099072	0	-inf	0	1	1	no
TCONS_00015086	XLOC_007791	Phvul.003G260700	Chr03:1..52284309@:48873865-48882494	D8H	D8UP	OK	1.21237	0	-inf	nan	0.11435	0.402019	no
TCONS_00015087	XLOC_007791	Phvul.003G260700	Chr03:1..52284309@:48873865-48882494	D8H	D8UP	OK	9.23832	6.93473	-0.41379	-1.23263	0.0317	0.189024	no
TCONS_00015144	XLOC_007829	Phvul.003G267600	Chr03:1..52284309@:49415410-49421229	D8H	D8UP	OK	41.593	41.2641	-0.0114522	-0.0320787	0.95685	0.978674	no
TCONS_00015145	XLOC_007829	Phvul.003G267600	Chr03:1..52284309@:49415410-49421229	D8H	D8UP	OK	1.5104	2.64758	0.809745	0.491862	0.3891	0.648176	no
TCONS_00015146	XLOC_007829	Phvul.003G267600	Chr03:1..52284309@:49415410-49421229	D8H	D8UP	OK	16.8738	0.219175	-6.26656	-1.57152	0.2286	0.535066	no
TCONS_00015271	XLOC_007893	Phvul.003G280700	Chr03:1..52284309@:50621570-50632152	D8H	D8UP	OK	4.51829	8.65283	0.937395	1.43479	0.0145	0.11359	no
TCONS_00015272	XLOC_007893	Phvul.003G280700	Chr03:1..52284309@:50621570-50632152	D8H	D8UP	OK	4.80381	0.684078	-2.81195	-1.07558	0.20855	0.518796	no
TCONS_00015273	XLOC_007893	Phvul.003G280700	Chr03:1..52284309@:50621570-50632152	D8H	D8UP	NOTEST	0	0	0	0	1	1	no
TCONS_00015274	XLOC_007893	Phvul.003G280700	Chr03:1..52284309@:50621570-50632152	D8H	D8UP	OK	8.73695	9.92387	0.183773	0.35866	0.5417	0.755912	no
TCONS_00015275	XLOC_007893	Phvul.003G280700	Chr03:1..52284309@:50621570-50632152	D8H	D8UP	OK	0.174011	0.985631	2.50187	0.552242	0.45085	0.693339	no
TCONS_00015276	XLOC_007894	Phvul.003G280900	Chr03:1..52284309@:50647782-50651501	D8H	D8UP	OK	3.53728	4.36962	0.304867	0.448788	0.4371	0.683093	no
TCONS_00015277	XLOC_007894	Phvul.003G280900	Chr03:1..52284309@:50647782-50651501	D8H	D8UP	OK	3.05694	2.30465	-0.407539	-0.399114	0.471	0.706874	no
TCONS_00015278	XLOC_007894	Phvul.003G280900	Chr03:1..52284309@:50647782-50651501	D8H	D8UP	OK	1.77238	0.000855999	-11.0158	-0.260849	0.24215	0.542307	no
TCONS_00015433	XLOC_007980	Phvul.003G295800	Chr03:1..52284309@:52098434-52110567	D8H	D8UP	NOTEST	0.0632494	0.0932248	0.559662	0	1	1	no
TCONS_00015434	XLOC_007980	Phvul.003G295800	Chr03:1..52284309@:52098434-52110567	D8H	D8UP	OK	5.18085	4.0886	-0.341584	-0.913749	0.11435	0.402019	no
TCONS_00015435	XLOC_007980	Phvul.003G295800	Chr03:1..52284309@:52098434-52110567	D8H	D8UP	OK	1.29109	0	-inf	nan	0.1048	0.386449	no
TCONS_00015436	XLOC_007980	Phvul.003G295800	Chr03:1..52284309@:52098434-52110567	D8H	D8UP	OK	0.760084	0.383351	-0.987492	-0.658229	0.2655	0.553268	no
TCONS_00015587	XLOC_008035	Phvul.003G007700	Chr03:1..52284309@:722929-730162	D8H	D8UP	OK	4.20871	3.17798	-0.405267	-0.772255	0.1677	0.474339	no
TCONS_00015588	XLOC_008035	Phvul.003G007700	Chr03:1..52284309@:722929-730162	D8H	D8UP	OK	0.205245	2.10842	3.36074	1.41083	0.2302	0.536096	no
TCONS_00015589	XLOC_008035	Phvul.003G007700	Chr03:1..52284309@:722929-730162	D8H	D8UP	OK	2.24386	1.20431	-0.897775	-1.04253	0.08005	0.333082	no
TCONS_00015590	XLOC_008035	Phvul.003G007700	Chr03:1..52284309@:722929-730162	D8H	D8UP	OK	0.140103	0.461289	1.71918	0.741659	0.392	0.650267	no
TCONS_00015649	XLOC_008065	Phvul.003G014700	Chr03:1..52284309@:1349749-1353860	D8H	D8UP	OK	1.25104	5.05428	2.01437	2.28224	0.00155	0.023246	yes
TCONS_00015650	XLOC_008065	Phvul.003G014700	Chr03:1..52284309@:1349749-1353860	D8H	D8UP	OK	12.3251	6.44567	-0.935198	-2.16221	0.00055	0.010371	yes
TCONS_00015705	XLOC_008088	Phvul.003G019100	Chr03:1..52284309@:1689413-1699023	D8H	D8UP	OK	3.87289	17.5416	2.1793	2.885	0.00035	0.00717156	yes
TCONS_00015706	XLOC_008088	Phvul.003G019100	Chr03:1..52284309@:1689413-1699023	D8H	D8UP	OK	16.4938	6.91406	-1.25432	-1.80388	0.00885	0.0820132	no
TCONS_00015707	XLOC_008088	Phvul.003G019100	Chr03:1..52284309@:1689413-1699023	D8H	D8UP	OK	4.65116	0	-inf	nan	0.1082	0.3923	no
TCONS_00015782	XLOC_008127	Phvul.003G027300	Chr03:1..52284309@:2472951-2499865	D8H	D8UP	OK	32.0356	0	-inf	nan	0.056	0.270541	no
TCONS_00015783	XLOC_008127	Phvul.003G027300	Chr03:1..52284309@:2472951-2499865	D8H	D8UP	OK	5.48955	32.1915	2.55192	0.778139	0.28925	0.570132	no
TCONS_00015784	XLOC_008127	Phvul.003G027300	Chr03:1..52284309@:2472951-2499865	D8H	D8UP	OK	68.714	27.1686	-1.33867	-1.82085	0.0026	0.0342343	yes
TCONS_00015785	XLOC_008127	Phvul.003G027300	Chr03:1..52284309@:2472951-2499865	D8H	D8UP	OK	60.2526	74.5737	0.307645	0.27699	0.5945	0.788601	no
TCONS_00015878	XLOC_008178	Phvul.003G037500	Chr03:1..52284309@:3770217-3773426	D8H	D8UP	OK	5.38096	14.4353	1.42367	1.16235	0.0704	0.310865	no
TCONS_00015879	XLOC_008178	Phvul.003G037500	Chr03:1..52284309@:3770217-3773426	D8H	D8UP	OK	44.577	22.5499	-0.983177	-1.93641	0.00145	0.0221298	yes
TCONS_00016048	XLOC_008260	Phvul.003G051100	Chr03:1..52284309@:6241387-6267424	D8H	D8UP	OK	226.589	296.179	0.386392	0.680917	0.2365	0.539282	no
TCONS_00016049	XLOC_008260	Phvul.003G051100	Chr03:1..52284309@:6241387-6267424	D8H	D8UP	OK	79.0392	1.33592	-5.88666	-1.01419	0.1842	0.492439	no
TCONS_00016146	XLOC_008310	Phvul.003G061300	Chr03:1..52284309@:8273681-8280682	D8H	D8UP	OK	7.39384	7.77797	0.0730695	0.18987	0.74035	0.869601	no
TCONS_00016147	XLOC_008310	Phvul.003G061300	Chr03:1..52284309@:8273681-8280682	D8H	D8UP	OK	1.75398	0.127319	-3.78411	-1.27189	0.20865	0.518825	no
TCONS_00016582	XLOC_008535	Phvul.003G107000	Chr03:1..52284309@:26665815-26673103	D8H	D8UP	OK	1.35368	21.7635	4.00695	1.56879	0.16835	0.474913	no
TCONS_00016583	XLOC_008535	Phvul.003G107000	Chr03:1..52284309@:26665815-26673103	D8H	D8UP	OK	33.2273	29.635	-0.165068	-0.35058	0.5169	0.738379	no
TCONS_00016618	XLOC_008558	Phvul.003G111600	Chr03:1..52284309@:28143655-28170440	D8H	D8UP	NOTEST	0	0.147276	inf	0	1	1	no
TCONS_00016619	XLOC_008558	Phvul.003G111600	Chr03:1..52284309@:28143655-28170440	D8H	D8UP	OK	0.586111	0.532266	-0.139026	-0.043537	0.94305	0.972064	no
TCONS_00016621	XLOC_008558	Phvul.003G111600	Chr03:1..52284309@:28143655-28170440	D8H	D8UP	OK	11.1257	15.9452	0.519227	0.725158	0.20265	0.513416	no
TCONS_00016622	XLOC_008558	Phvul.003G111600	Chr03:1..52284309@:28143655-28170440	D8H	D8UP	OK	23.3937	25.0852	0.100714	0.186548	0.74655	0.872967	no
TCONS_00016623	XLOC_008558	Phvul.003G111600	Chr03:1..52284309@:28143655-28170440	D8H	D8UP	OK	0.988603	0.00923445	-6.74222	-0.305538	0.43025	0.677175	no
TCONS_00016624	XLOC_008558	Phvul.003G111600	Chr03:1..52284309@:28143655-28170440	D8H	D8UP	OK	10.5223	0.848068	-3.63313	-1.12784	0.2519	0.545149	no
TCONS_00016625	XLOC_008558	Phvul.003G111700	Chr03:1..52284309@:28143655-28170440	D8H	D8UP	NOTEST	0	0	0	0	1	1	no
TCONS_00016645	XLOC_008574	Phvul.003G113900	Chr03:1..52284309@:28507711-28518224	D8H	D8UP	OK	1.45372e-05	0.985034	16.0481	0.00905264	0.24125	0.542112	no
TCONS_00016646	XLOC_008574	Phvul.003G113900	Chr03:1..52284309@:28507711-28518224	D8H	D8UP	NOTEST	0.00103032	0.0385122	5.22415	0	1	1	no
TCONS_00016647	XLOC_008574	Phvul.003G113900	Chr03:1..52284309@:28507711-28518224	D8H	D8UP	OK	0.729392	0.501406	-0.540716	-0.402925	0.36535	0.630404	no
TCONS_00016891	XLOC_008694	Phvul.003G140200	Chr03:1..52284309@:33293747-33324462	D8H	D8UP	OK	7.71304	6.36694	-0.276698	-0.455054	0.41655	0.666837	no
TCONS_00016892	XLOC_008694	Phvul.003G140200	Chr03:1..52284309@:33293747-33324462	D8H	D8UP	OK	2.09577	1.33819	-0.647198	-0.521408	0.37215	0.635617	no
TCONS_00016893	XLOC_008694	Phvul.003G140200	Chr03:1..52284309@:33293747-33324462	D8H	D8UP	OK	0.315747	7.31969	4.53494	1.86	0.12975	0.4247	no
TCONS_00016894	XLOC_008694	Phvul.003G140200	Chr03:1..52284309@:33293747-33324462	D8H	D8UP	OK	2.74472	3.15236	0.199777	0.162772	0.7733	0.887259	no
TCONS_00016895	XLOC_008694	Phvul.003G140200	Chr03:1..52284309@:33293747-33324462	D8H	D8UP	NOTEST	0.00203156	0.00542402	1.41677	0	1	1	no
TCONS_00016896	XLOC_008694	Phvul.003G140200	Chr03:1..52284309@:33293747-33324462	D8H	D8UP	OK	3.09825	1.82146	-0.766362	-0.476676	0.43215	0.678642	no
TCONS_00016905	XLOC_008700	Phvul.003G141000	Chr03:1..52284309@:33466603-33468379	D8H	D8UP	OK	48.6052	71.8655	0.56419	0.809306	0.15875	0.463387	no
TCONS_00016906	XLOC_008700	Phvul.003G141000	Chr03:1..52284309@:33466603-33468379	D8H	D8UP	OK	32.4124	2.5718	-3.6557	-1.68742	0.1561	0.460611	no
TCONS_00016907	XLOC_008700	Phvul.003G141000	Chr03:1..52284309@:33466603-33468379	D8H	D8UP	OK	109.195	99.4164	-0.135352	-0.310715	0.5881	0.784873	no
TCONS_00017087	XLOC_008794	Phvul.003G158900	Chr03:1..52284309@:36421442-36426800	D8H	D8UP	OK	1.08224	3.44102	1.66881	1.00884	0.13645	0.434463	no
TCONS_00017088	XLOC_008794	Phvul.003G158900	Chr03:1..52284309@:36421442-36426800	D8H	D8UP	OK	0.924432	4.63306	2.32533	1.90653	0.0126	0.103678	no
TCONS_00017089	XLOC_008794	Phvul.003G158900	Chr03:1..52284309@:36421442-36426800	D8H	D8UP	OK	0.0937624	0.531558	2.50315	0.642724	0.33985	0.61195	no
TCONS_00017090	XLOC_008794	Phvul.003G158900	Chr03:1..52284309@:36421442-36426800	D8H	D8UP	OK	4.91908	3.69859	-0.411412	-0.496891	0.36305	0.629024	no
TCONS_00017317	XLOC_008900	Phvul.003G178300	Chr03:1..52284309@:39031851-39034458	D8H	D8UP	OK	0.359832	8.71118e-05	-12.0122	-0.0183272	0.2214	0.529426	no
TCONS_00017318	XLOC_008900	Phvul.003G178300	Chr03:1..52284309@:39031851-39034458	D8H	D8UP	OK	5.22036e-05	0.607016	13.5053	0.0114354	0.23325	0.53778	no
TCONS_00017522	XLOC_009010	Phvul.003G202500	Chr03:1..52284309@:41625170-41629582	D8H	D8UP	OK	1.38551	0.385834	-1.84437	-0.832501	0.3129	0.589658	no
TCONS_00017523	XLOC_009010	Phvul.003G202500	Chr03:1..52284309@:41625170-41629582	D8H	D8UP	OK	14.9385	18.9302	0.34165	0.679857	0.23235	0.53713	no
TCONS_00017524	XLOC_009010	Phvul.003G202500	Chr03:1..52284309@:41625170-41629582	D8H	D8UP	OK	5.15371	10.8823	1.0783	1.27687	0.0397	0.217676	no
TCONS_00017525	XLOC_009010	Phvul.003G202500	Chr03:1..52284309@:41625170-41629582	D8H	D8UP	OK	11.9566	0	-inf	nan	0.10065	0.378769	no
TCONS_00017639	XLOC_009072	Phvul.003G215000	Chr03:1..52284309@:43044750-43047823	D8H	D8UP	OK	28.2641	23.6149	-0.259276	-0.785422	0.1691	0.476203	no
TCONS_00017640	XLOC_009072	Phvul.003G215000	Chr03:1..52284309@:43044750-43047823	D8H	D8UP	OK	5.14366	0.00147497	-11.7679	-0.159963	0.2513	0.544944	no
TCONS_00017771	XLOC_009135	Phvul.003G227000	Chr03:1..52284309@:44657704-44668806	D8H	D8UP	OK	8.99474	22.2033	1.30362	1.02812	0.107	0.39014	no
TCONS_00017773	XLOC_009135	Phvul.003G227000	Chr03:1..52284309@:44657704-44668806	D8H	D8UP	OK	39.9625	62.5125	0.645499	0.419599	0.43735	0.6833	no
TCONS_00017774	XLOC_009135	Phvul.003G227000	Chr03:1..52284309@:44657704-44668806	D8H	D8UP	OK	65.9996	25.7098	-1.36014	-1.61787	0.0087	0.0808997	no
TCONS_00017805	XLOC_009157	Phvul.003G232900	Chr03:1..52284309@:45527003-45531022	D8H	D8UP	OK	97.6469	47.1679	-1.04977	-1.89317	0.00465	0.0528442	no
TCONS_00017806	XLOC_009157	Phvul.003G232900	Chr03:1..52284309@:45527003-45531022	D8H	D8UP	OK	1.43147	28.0758	4.29376	2.02785	0.17685	0.484836	no
TCONS_00017908	XLOC_009210	Phvul.003G245800	Chr03:1..52284309@:47137945-47155066	D8H	D8UP	OK	22.5144	18.5632	-0.278402	-0.565265	0.32235	0.596901	no
TCONS_00017909	XLOC_009210	Phvul.003G245800	Chr03:1..52284309@:47137945-47155066	D8H	D8UP	OK	0.446329	2.94513	2.72215	0.844015	0.2689	0.555712	no
TCONS_00017910	XLOC_009210	Phvul.003G245800	Chr03:1..52284309@:47137945-47155066	D8H	D8UP	OK	3.24262	2.12692	-0.608395	-0.483551	0.40905	0.662471	no
TCONS_00017911	XLOC_009210	Phvul.003G245800	Chr03:1..52284309@:47137945-47155066	D8H	D8UP	OK	8.76876	0.745114	-3.55684	-1.58852	0.20175	0.512573	no
TCONS_00018020	XLOC_009271	Phvul.003G260600	Chr03:1..52284309@:48858713-48869716	D8H	D8UP	OK	4.22812	6.38385	0.594409	1.31646	0.0258	0.165829	no
TCONS_00018021	XLOC_009271	Phvul.003G260600	Chr03:1..52284309@:48858713-48869716	D8H	D8UP	OK	5.37982	2.65948	-1.01641	-1.62881	0.0105	0.0920204	no
TCONS_00018073	XLOC_009294	Phvul.003G266500	Chr03:1..52284309@:49316188-49327293	D8H	D8UP	OK	0.977484	4.68911	2.26217	1.96203	0.0107	0.0931509	no
TCONS_00018074	XLOC_009294	Phvul.003G266500	Chr03:1..52284309@:49316188-49327293	D8H	D8UP	NOTEST	0.000216016	0.000321413	0.573293	0	1	1	no
TCONS_00018075	XLOC_009294	Phvul.003G266500	Chr03:1..52284309@:49316188-49327293	D8H	D8UP	OK	4.83021	1.15049	-2.06984	-1.46635	0.09345	0.363931	no
TCONS_00018154	XLOC_009333	Phvul.003G273500	Chr03:1..52284309@:49924523-49932672	D8H	D8UP	OK	8.74507	3.9637	-1.14162	-0.945271	0.14215	0.442125	no
TCONS_00018155	XLOC_009333	Phvul.003G273500	Chr03:1..52284309@:49924523-49932672	D8H	D8UP	OK	3.2756	6.55716	1.00131	0.789175	0.1875	0.496141	no
TCONS_00018156	XLOC_009333	Phvul.003G273500	Chr03:1..52284309@:49924523-49932672	D8H	D8UP	NOTEST	0.0481494	0.000182904	-8.04029	0	1	1	no
TCONS_00018157	XLOC_009333	Phvul.003G273500	Chr03:1..52284309@:49924523-49932672	D8H	D8UP	NOTEST	0.202916	0	-inf	0	1	1	no
TCONS_00018158	XLOC_009333	Phvul.003G273500	Chr03:1..52284309@:49924523-49932672	D8H	D8UP	OK	7.02524	6.96525	-0.0123728	-0.0204039	0.97205	0.98567	no
TCONS_00018159	XLOC_009333	Phvul.003G273500	Chr03:1..52284309@:49924523-49932672	D8H	D8UP	OK	4.57035	8.93661e-05	-15.6422	-0.0976273	0.24785	0.544026	no
TCONS_00018540	XLOC_009597	Phvul.004G004900	Chr04:1..45960019@:352563-357221	D8H	D8UP	OK	0.35675	0.797063	1.15978	1.273	0.04245	0.227419	no
TCONS_00018541	XLOC_009597	Phvul.004G004900	Chr04:1..45960019@:352563-357221	D8H	D8UP	OK	0	0.586581	inf	nan	0.11365	0.401014	no
TCONS_00018542	XLOC_009597	Phvul.004G004900	Chr04:1..45960019@:352563-357221	D8H	D8UP	NOTEST	0.269136	0	-inf	0	1	1	no
TCONS_00018716	XLOC_009681	Phvul.004G024700	Chr04:1..45960019@:2519485-2521636	D8H	D8UP	OK	6.98398	16.1338	1.20797	3.27045	5e-05	0.00141521	yes
TCONS_00018717	XLOC_009681	Phvul.004G024700	Chr04:1..45960019@:2519485-2521636	D8H	D8UP	OK	0.815503	7.42589	3.1868	2.90988	0.00035	0.00717156	yes
TCONS_00019265	XLOC_009956	Phvul.004G082300	Chr04:1..45960019@:14500486-14504553	D8H	D8UP	OK	6.84811	0.00499396	-10.4213	-0.921947	0.23695	0.539726	no
TCONS_00019266	XLOC_009956	Phvul.004G082300	Chr04:1..45960019@:14500486-14504553	D8H	D8UP	OK	1.30338	0	-inf	nan	0.10765	0.391499	no
TCONS_00019267	XLOC_009956	Phvul.004G082300	Chr04:1..45960019@:14500486-14504553	D8H	D8UP	OK	0.673607	0.781759	0.214817	0.0783568	0.89195	0.948601	no
TCONS_00019268	XLOC_009956	Phvul.004G082300	Chr04:1..45960019@:14500486-14504553	D8H	D8UP	OK	3.03212	5.22928	0.786286	0.537373	0.2703	0.556457	no
TCONS_00019269	XLOC_009956	Phvul.004G082300	Chr04:1..45960019@:14500486-14504553	D8H	D8UP	OK	3.78271	2.30557	-0.714298	-0.977179	0.0925	0.361685	no
TCONS_00019501	XLOC_010093	Phvul.004G107600	Chr04:1..45960019@:35664651-35667506	D8H	D8UP	OK	4.27444	0.141704	-4.91479	-1.09318	0.18495	0.49305	no
TCONS_00019502	XLOC_010093	Phvul.004G107600	Chr04:1..45960019@:35664651-35667506	D8H	D8UP	OK	13.2823	15.0659	0.181784	0.379676	0.50355	0.728209	no
TCONS_00019506	XLOC_010097	Phvul.004G108000	Chr04:1..45960019@:35738395-35743955	D8H	D8UP	OK	7.5103	0.802909	-3.22556	-1.38348	0.2312	0.536674	no
TCONS_00019507	XLOC_010097	Phvul.004G108000	Chr04:1..45960019@:35738395-35743955	D8H	D8UP	OK	3.04714	6.21686	1.02873	1.50098	0.0145	0.11359	no
TCONS_00019587	XLOC_010140	Phvul.004G117900	Chr04:1..45960019@:38431186-38436527	D8H	D8UP	OK	1.64041	0.130573	-3.65112	-1.59532	0.18535	0.493438	no
TCONS_00019588	XLOC_010140	Phvul.004G117900	Chr04:1..45960019@:38431186-38436527	D8H	D8UP	NOTEST	0.162934	0.207803	0.350931	0	1	1	no
TCONS_00019589	XLOC_010140	Phvul.004G117900	Chr04:1..45960019@:38431186-38436527	D8H	D8UP	NOTEST	0.257528	0.00010446	-11.2676	0	1	1	no
TCONS_00019590	XLOC_010140	Phvul.004G117900	Chr04:1..45960019@:38431186-38436527	D8H	D8UP	OK	1.48226	0.157397	-3.23531	-1.28975	0.25195	0.545162	no
TCONS_00019591	XLOC_010140	Phvul.004G117900	Chr04:1..45960019@:38431186-38436527	D8H	D8UP	OK	0.427034	2.31387	2.43789	1.37194	0.1296	0.424551	no
TCONS_00019592	XLOC_010140	Phvul.004G117900	Chr04:1..45960019@:38431186-38436527	D8H	D8UP	NOTEST	0.128446	0.000317373	-8.66077	0	1	1	no
TCONS_00019704	XLOC_010207	Phvul.004G131600	Chr04:1..45960019@:40879220-40882239	D8H	D8UP	OK	5.27679	1.83997	-1.51998	-1.9231	0.00505	0.0559974	no
TCONS_00019705	XLOC_010207	Phvul.004G131600	Chr04:1..45960019@:40879220-40882239	D8H	D8UP	OK	2.06429	5.29891	1.36005	1.73132	0.012	0.100427	no
TCONS_00019738	XLOC_010228	Phvul.004G135500	Chr04:1..45960019@:41452297-41458188	D8H	D8UP	OK	1.77952	0.536844	-1.72891	-1.11376	0.0974	0.372571	no
TCONS_00019739	XLOC_010228	Phvul.004G135500	Chr04:1..45960019@:41452297-41458188	D8H	D8UP	OK	0.00664713	1.68605	7.9867	0.978418	0.2479	0.544073	no
TCONS_00019740	XLOC_010228	Phvul.004G135500	Chr04:1..45960019@:41452297-41458188	D8H	D8UP	OK	1.45198	0.567691	-1.35484	-1.6654	0.0148	0.114834	no
TCONS_00019785	XLOC_010251	Phvul.004G139200	Chr04:1..45960019@:41795375-41801406	D8H	D8UP	OK	4.44304	0.460836	-3.26922	-1.63495	0.2232	0.531226	no
TCONS_00019786	XLOC_010251	Phvul.004G139200	Chr04:1..45960019@:41795375-41801406	D8H	D8UP	OK	3.88864	5.71755	0.556133	1.18678	0.0419	0.225363	no
TCONS_00019798	XLOC_010259	Phvul.004G140700	Chr04:1..45960019@:41940137-41944304	D8H	D8UP	OK	0.72285	0.116899	-2.62843	-1.1887	0.24335	0.542879	no
TCONS_00019799	XLOC_010259	Phvul.004G140700	Chr04:1..45960019@:41940137-41944304	D8H	D8UP	OK	0.421931	1.91894	2.18523	1.90619	0.02885	0.178331	no
TCONS_00019800	XLOC_010259	Phvul.004G140700	Chr04:1..45960019@:41940137-41944304	D8H	D8UP	OK	1.44437	2.8362	0.973513	1.87888	0.00165	0.0243949	yes
TCONS_00019890	XLOC_010290	Phvul.004G147400	Chr04:1..45960019@:42785676-42793572	D8H	D8UP	NOTEST	0.0637477	0	-inf	0	1	1	no
TCONS_00019891	XLOC_010290	Phvul.004G147400	Chr04:1..45960019@:42785676-42793572	D8H	D8UP	OK	5.46504	4.96667	-0.137953	-0.275266	0.6268	0.806844	no
TCONS_00019892	XLOC_010290	Phvul.004G147400	Chr04:1..45960019@:42785676-42793572	D8H	D8UP	OK	0.77909	0	-inf	nan	0.10705	0.390287	no
TCONS_00019893	XLOC_010290	Phvul.004G147400	Chr04:1..45960019@:42785676-42793572	D8H	D8UP	OK	6.92703	10.596	0.613211	1.24668	0.036	0.205103	no
TCONS_00019976	XLOC_010337	Phvul.004G156400	Chr04:1..45960019@:43852345-43860184	D8H	D8UP	OK	0.323133	1.83516	2.50571	1.82869	0.0484	0.246998	no
TCONS_00019977	XLOC_010337	Phvul.004G156400	Chr04:1..45960019@:43852345-43860184	D8H	D8UP	OK	1.06285	0.00156391	-9.40856	-0.702129	0.24145	0.542112	no
TCONS_00020003	XLOC_010353	Phvul.004G160100	Chr04:1..45960019@:44172709-44187188	D8H	D8UP	OK	15.2648	8.4182	-0.858624	-2.01674	0.00085	0.0146803	yes
TCONS_00020004	XLOC_010353	Phvul.004G160100	Chr04:1..45960019@:44172709-44187188	D8H	D8UP	OK	3.09524	7.58222	1.29257	1.43943	0.03725	0.209611	no
TCONS_00020690	XLOC_010749	Phvul.004G056400	Chr04:1..45960019@:7396000-7397508	D8H	D8UP	OK	0.795806	0.481031	-0.726286	-0.807142	0.15015	0.45318	no
TCONS_00020691	XLOC_010749	Phvul.004G056400	Chr04:1..45960019@:7396000-7397508	D8H	D8UP	OK	0.996139	2.23049e-05	-15.4467	-0.00439111	0.215	0.524762	no
TCONS_00020718	XLOC_010765	Phvul.004G059700	Chr04:1..45960019@:8026487-8027947	D8H	D8UP	OK	18.0527	0	-inf	nan	0.1139	0.401408	no
TCONS_00020719	XLOC_010765	Phvul.004G059700	Chr04:1..45960019@:8026487-8027947	D8H	D8UP	OK	15.7982	42.8698	1.44021	3.77573	5e-05	0.00141521	yes
TCONS_00020728	XLOC_010771	Phvul.004G060400	Chr04:1..45960019@:8113547-8125045	D8H	D8UP	OK	4.85452	13.1009	1.43227	2.82421	5e-05	0.00141521	yes
TCONS_00020729	XLOC_010771	Phvul.004G060400	Chr04:1..45960019@:8113547-8125045	D8H	D8UP	OK	7.20266	2.79127	-1.36761	-1.15596	0.1055	0.387423	no
TCONS_00020808	XLOC_010812	Phvul.004G066600	Chr04:1..45960019@:9475267-9477113	D8H	D8UP	OK	6.70106	17.7225	1.40312	2.0333	0.0042	0.049258	yes
TCONS_00020809	XLOC_010812	Phvul.004G066600	Chr04:1..45960019@:9475267-9477113	D8H	D8UP	OK	24.7715	15.4537	-0.680731	-1.47436	0.0144	0.113111	no
TCONS_00021003	XLOC_010908	Phvul.004G083400	Chr04:1..45960019@:14785475-14789120	D8H	D8UP	OK	7.02238	15.3323	1.12654	1.65479	0.00895	0.0826574	no
TCONS_00021004	XLOC_010908	Phvul.004G083400	Chr04:1..45960019@:14785475-14789120	D8H	D8UP	OK	27.7519	21.1056	-0.394964	-0.891076	0.12505	0.418166	no
TCONS_00021311	XLOC_011080	Phvul.004G113900	Chr04:1..45960019@:37375876-37383910	D8H	D8UP	OK	6.74327	9.77587	0.535778	0.644993	0.26545	0.553268	no
TCONS_00021312	XLOC_011080	Phvul.004G113900	Chr04:1..45960019@:37375876-37383910	D8H	D8UP	OK	6.40234	9.67765	0.596058	0.813796	0.1563	0.46088	no
TCONS_00021313	XLOC_011080	Phvul.004G113900	Chr04:1..45960019@:37375876-37383910	D8H	D8UP	OK	3.4672	4.88115	0.493449	0.796771	0.16625	0.47276	no
TCONS_00021314	XLOC_011080	Phvul.004G113900	Chr04:1..45960019@:37375876-37383910	D8H	D8UP	OK	1.06346	0.00548246	-7.59973	-0.684484	0.2259	0.532887	no
TCONS_00021315	XLOC_011080	Phvul.004G113900	Chr04:1..45960019@:37375876-37383910	D8H	D8UP	OK	2.54647	0.417377	-2.60908	-1.03795	0.24215	0.542307	no
TCONS_00021316	XLOC_011080	Phvul.004G113900	Chr04:1..45960019@:37375876-37383910	D8H	D8UP	OK	0.665258	0.000225014	-11.5297	-0.156224	0.24585	0.54389	no
TCONS_00021539	XLOC_011222	Phvul.004G142800	Chr04:1..45960019@:42207613-42213699	D8H	D8UP	OK	6.26564	10.2063	0.70393	1.71612	0.00285	0.0367294	yes
TCONS_00021540	XLOC_011222	Phvul.004G142800	Chr04:1..45960019@:42207613-42213699	D8H	D8UP	OK	5.67616	2.84517	-0.996399	-1.53854	0.01555	0.11875	no
TCONS_00021572	XLOC_011238	Phvul.004G145400	Chr04:1..45960019@:42549838-42556359	D8H	D8UP	OK	6.37944	6.57218	0.0429424	0.112966	0.84195	0.923464	no
TCONS_00021573	XLOC_011238	Phvul.004G145400	Chr04:1..45960019@:42549838-42556359	D8H	D8UP	OK	3.88435	0.676288	-2.52196	-2.39847	0.0024	0.0322802	yes
TCONS_00021590	XLOC_011248	Phvul.004G146900	Chr04:1..45960019@:42754231-42758396	D8H	D8UP	OK	12.4913	41.7077	1.73939	2.70434	5e-05	0.00141521	yes
TCONS_00021591	XLOC_011248	Phvul.004G146900	Chr04:1..45960019@:42754231-42758396	D8H	D8UP	OK	26.177	24.9145	-0.0713123	-0.121957	0.8257	0.915586	no
TCONS_00021772	XLOC_011355	Phvul.004G166000	Chr04:1..45960019@:44745076-44748563	D8H	D8UP	OK	0.736871	2.1442	1.54096	1.5141	0.01645	0.123263	no
TCONS_00021773	XLOC_011355	Phvul.004G166000	Chr04:1..45960019@:44745076-44748563	D8H	D8UP	OK	3.26824	1.54019	-1.08541	-1.26876	0.0505	0.254206	no
TCONS_00022251	XLOC_011688	Phvul.005G025000	Chr05:1..40819286@:2269112-2283627	D8H	D8UP	OK	9.58576	2.94151	-1.70434	-1.95515	0.00395	0.0471139	yes
TCONS_00022252	XLOC_011688	Phvul.005G025000	Chr05:1..40819286@:2269112-2283627	D8H	D8UP	OK	1.85825	5.34987	1.52556	1.09465	0.11205	0.398062	no
TCONS_00022439	XLOC_011781	Phvul.005G045000	Chr05:1..40819286@:4721148-4725167	D8H	D8UP	OK	26.9813	0	-inf	nan	0.10965	0.394428	no
TCONS_00022440	XLOC_011781	Phvul.005G045000	Chr05:1..40819286@:4721148-4725167	D8H	D8UP	OK	54.453	60.2866	0.146826	0.298235	0.6028	0.793804	no
TCONS_00022441	XLOC_011781	Phvul.005G045000	Chr05:1..40819286@:4721148-4725167	D8H	D8UP	OK	13.593	28.2372	1.05474	1.25099	0.03975	0.217774	no
TCONS_00023194	XLOC_012156	Phvul.005G124000	Chr05:1..40819286@:34773484-34776623	D8H	D8UP	OK	2.25029	1.69261	-0.410865	-0.229028	0.66955	0.831313	no
TCONS_00023195	XLOC_012156	Phvul.005G124000	Chr05:1..40819286@:34773484-34776623	D8H	D8UP	OK	15.2354	13.8557	-0.13695	-0.276686	0.62705	0.806936	no
TCONS_00023196	XLOC_012156	Phvul.005G124000	Chr05:1..40819286@:34773484-34776623	D8H	D8UP	OK	0.00142681	5.70481	11.9652	0.129952	0.1613	0.467076	no
TCONS_00023214	XLOC_012167	Phvul.005G125500	Chr05:1..40819286@:34970295-34973669	D8H	D8UP	OK	0.745891	0.0715179	-3.38259	-1.43258	0.20185	0.512731	no
TCONS_00023215	XLOC_012167	Phvul.005G125500	Chr05:1..40819286@:34970295-34973669	D8H	D8UP	OK	0.107703	0.689649	2.67881	1.4041	0.11145	0.397179	no
TCONS_00023413	XLOC_012264	Phvul.005G143500	Chr05:1..40819286@:37227787-37230751	D8H	D8UP	OK	0.000137005	6.4596	15.5249	0.0558198	0.24705	0.543891	no
TCONS_00023414	XLOC_012264	Phvul.005G143500	Chr05:1..40819286@:37227787-37230751	D8H	D8UP	OK	37.7423	13.8632	-1.44493	-3.77092	5e-05	0.00141521	yes
TCONS_00023552	XLOC_012337	Phvul.005G159000	Chr05:1..40819286@:38453824-38461879	D8H	D8UP	OK	5.88662	0.178339	-5.04475	-1.23659	0.1261	0.41974	no
TCONS_00023553	XLOC_012337	Phvul.005G159000	Chr05:1..40819286@:38453824-38461879	D8H	D8UP	OK	11.1363	17.1469	0.62267	1.7335	0.0031	0.0390965	yes
TCONS_00023554	XLOC_012337	Phvul.005G159000	Chr05:1..40819286@:38453824-38461879	D8H	D8UP	OK	1.42026	1.38205	-0.0393495	-0.0197587	0.97565	0.987744	no
TCONS_00023557	XLOC_012340	Phvul.005G159500	Chr05:1..40819286@:38510453-38512282	D8H	D8UP	OK	9.82151	13.7217	0.48244	0.995677	0.0905	0.35796	no
TCONS_00023558	XLOC_012340	Phvul.005G159500	Chr05:1..40819286@:38510453-38512282	D8H	D8UP	OK	4.44891	0.0240758	-7.52972	-1.2039	0.2462	0.54389	no
TCONS_00023851	XLOC_012481	Phvul.005G185500	Chr05:1..40819286@:40547951-40567983	D8H	D8UP	NOTEST	0.0443187	0.368522	3.05577	0	1	1	no
TCONS_00023852	XLOC_012481	Phvul.005G185500	Chr05:1..40819286@:40547951-40567983	D8H	D8UP	OK	0.396592	1.71924	2.11605	1.26159	0.1138	0.401299	no
TCONS_00023853	XLOC_012481	Phvul.005G185500	Chr05:1..40819286@:40547951-40567983	D8H	D8UP	OK	2.42374	1.36661	-0.826636	-0.882301	0.14765	0.450009	no
TCONS_00023854	XLOC_012481	Phvul.005G185500	Chr05:1..40819286@:40547951-40567983	D8H	D8UP	OK	0.592571	0.596071	0.00849663	0.00598594	0.99115	0.994622	no
TCONS_00023855	XLOC_012481	Phvul.005G185500	Chr05:1..40819286@:40547951-40567983	D8H	D8UP	OK	1.56916	0.0103848	-7.23938	-1.69584	0.1545	0.458551	no
TCONS_00023906	XLOC_012498	Phvul.005G002800	Chr05:1..40819286@:209461-212256	D8H	D8UP	OK	63.8502	70.8297	0.149665	0.41606	0.4678	0.704802	no
TCONS_00023907	XLOC_012498	Phvul.005G002800	Chr05:1..40819286@:209461-212256	D8H	D8UP	OK	29.2496	0.3483	-6.39194	-1.40919	0.1733	0.480774	no
TCONS_00024026	XLOC_012545	Phvul.005G011700	Chr05:1..40819286@:999102-1007198	D8H	D8UP	OK	1.48852	7.26947	2.28797	2.24942	0.0113	0.0964948	no
TCONS_00024027	XLOC_012545	Phvul.005G011700	Chr05:1..40819286@:999102-1007198	D8H	D8UP	NOTEST	7.54593e-05	7.5785e-05	0.00621393	0	1	1	no
TCONS_00024028	XLOC_012545	Phvul.005G011700	Chr05:1..40819286@:999102-1007198	D8H	D8UP	OK	10.1557	3.39808	-1.57949	-3.01633	5e-05	0.00141521	yes
TCONS_00024029	XLOC_012545	Phvul.005G011700	Chr05:1..40819286@:999102-1007198	D8H	D8UP	OK	1.73627	0	-inf	nan	0.1098	0.394653	no
TCONS_00024253	XLOC_012655	Phvul.005G031100	Chr05:1..40819286@:2878450-2883439	D8H	D8UP	OK	2.8564	2.4967	-0.194175	-0.201161	0.6825	0.83903	no
TCONS_00024254	XLOC_012655	Phvul.005G031100	Chr05:1..40819286@:2878450-2883439	D8H	D8UP	OK	0.359961	2.97385	3.04642	1.31025	0.2292	0.535527	no
TCONS_00024255	XLOC_012655	Phvul.005G031100	Chr05:1..40819286@:2878450-2883439	D8H	D8UP	NOTEST	0.190146	0.119265	-0.672929	0	1	1	no
TCONS_00024256	XLOC_012655	Phvul.005G031100	Chr05:1..40819286@:2878450-2883439	D8H	D8UP	OK	4.10807	0.00901774	-8.83148	-1.29512	0.23075	0.536303	no
TCONS_00024257	XLOC_012655	Phvul.005G031100	Chr05:1..40819286@:2878450-2883439	D8H	D8UP	NOTEST	0.0402585	0.356219	3.1454	0	1	1	no
TCONS_00024258	XLOC_012655	Phvul.005G031100	Chr05:1..40819286@:2878450-2883439	D8H	D8UP	OK	0.0198567	0.928774	5.54763	1.08135	0.40665	0.660561	no
TCONS_00024727	XLOC_012902	Phvul.005G078400	Chr05:1..40819286@:16398901-16412057	D8H	D8UP	NOTEST	0.0168242	0.00109283	-3.9444	0	1	1	no
TCONS_00024728	XLOC_012902	Phvul.005G078400	Chr05:1..40819286@:16398901-16412057	D8H	D8UP	OK	0.016896	1.10226	6.02764	2.66411	0.20105	0.511529	no
TCONS_00024729	XLOC_012902	Phvul.005G078400	Chr05:1..40819286@:16398901-16412057	D8H	D8UP	NOTEST	0	0	0	0	1	1	no
TCONS_00024730	XLOC_012902	Phvul.005G078400	Chr05:1..40819286@:16398901-16412057	D8H	D8UP	OK	0.24927	0.358558	0.524494	0.450047	0.3892	0.648183	no
TCONS_00024783	XLOC_012929	Phvul.005G082300	Chr05:1..40819286@:19720920-19741670	D8H	D8UP	OK	1.72613	1.34281	-0.362288	-0.241371	0.6948	0.845817	no
TCONS_00024784	XLOC_012929	Phvul.005G082300	Chr05:1..40819286@:19720920-19741670	D8H	D8UP	OK	3.54057	0.00183766	-10.9119	-0.654499	0.2016	0.512288	no
TCONS_00024785	XLOC_012929	Phvul.005G082300	Chr05:1..40819286@:19720920-19741670	D8H	D8UP	NOTEST	0.00157003	0.0104501	2.73465	0	1	1	no
TCONS_00024786	XLOC_012929	Phvul.005G082300	Chr05:1..40819286@:19720920-19741670	D8H	D8UP	OK	0.00592505	0.839392	7.14637	0.679525	0.42485	0.673471	no
TCONS_00024787	XLOC_012929	Phvul.005G082300	Chr05:1..40819286@:19720920-19741670	D8H	D8UP	OK	3.02535	3.91995	0.373733	0.601291	0.2991	0.577814	no
TCONS_00024788	XLOC_012929	Phvul.005G082300	Chr05:1..40819286@:19720920-19741670	D8H	D8UP	NOTEST	0.368645	4.81642e-05	-12.902	0	1	1	no
TCONS_00024789	XLOC_012929	Phvul.005G082300	Chr05:1..40819286@:19720920-19741670	D8H	D8UP	NOTEST	0	0.00615884	inf	0	1	1	no
TCONS_00024999	XLOC_013042	Phvul.005G104000	Chr05:1..40819286@:30999678-31003850	D8H	D8UP	OK	7.68163e-05	0.998051	13.6654	0.0307679	0.25025	0.544664	no
TCONS_00025000	XLOC_013042	Phvul.005G104000	Chr05:1..40819286@:30999678-31003850	D8H	D8UP	OK	8.69936	6.60704	-0.396904	-1.04364	0.0735	0.31813	no
TCONS_00025001	XLOC_013042	Phvul.005G104000	Chr05:1..40819286@:30999678-31003850	D8H	D8UP	NOTEST	0.130141	0.000138216	-9.87893	0	1	1	no
TCONS_00025114	XLOC_013119	Phvul.005G117000	Chr05:1..40819286@:33773511-33776771	D8H	D8UP	OK	43.8345	40.2708	-0.122332	-0.36628	0.52285	0.742569	no
TCONS_00025115	XLOC_013119	Phvul.005G117000	Chr05:1..40819286@:33773511-33776771	D8H	D8UP	OK	13.7029	0	-inf	nan	0.11975	0.410259	no
TCONS_00025420	XLOC_013267	Phvul.005G147400	Chr05:1..40819286@:37505019-37509928	D8H	D8UP	OK	9.14028	12.4651	0.447584	0.77615	0.17355	0.480877	no
TCONS_00025421	XLOC_013267	Phvul.005G147400	Chr05:1..40819286@:37505019-37509928	D8H	D8UP	OK	8.34082e-05	1.2728	13.8975	0.0390399	0.25415	0.546009	no
TCONS_00025422	XLOC_013267	Phvul.005G147400	Chr05:1..40819286@:37505019-37509928	D8H	D8UP	OK	6.80475	4.06003	-0.745054	-1.41515	0.02635	0.168221	no
TCONS_00025511	XLOC_013310	Phvul.005G154100	Chr05:1..40819286@:38075019-38077996	D8H	D8UP	OK	23.9468	27.6492	0.207405	0.430639	0.4565	0.697282	no
TCONS_00025512	XLOC_013310	Phvul.005G154100	Chr05:1..40819286@:38075019-38077996	D8H	D8UP	OK	0.000222235	0.970081	12.0918	0.0546776	0.4297	0.676833	no
TCONS_00025513	XLOC_013310	Phvul.005G154100	Chr05:1..40819286@:38075019-38077996	D8H	D8UP	OK	20.3011	14.4713	-0.488368	-0.937522	0.1046	0.385921	no
TCONS_00025514	XLOC_013310	Phvul.005G154100	Chr05:1..40819286@:38075019-38077996	D8H	D8UP	OK	9.32806	0	-inf	nan	0.106	0.388094	no
TCONS_00025569	XLOC_013328	Phvul.005G157700	Chr05:1..40819286@:38349235-38351690	D8H	D8UP	OK	0.855999	0.0314543	-4.76628	-1.01934	0.23545	0.538821	no
TCONS_00025570	XLOC_013328	Phvul.005G157700	Chr05:1..40819286@:38349235-38351690	D8H	D8UP	OK	0.895366	2.6477	1.56419	2.53588	0.0002	0.00462719	yes
TCONS_00025787	XLOC_013444	Phvul.005G184000	Chr05:1..40819286@:40454716-40464935	D8H	D8UP	OK	2.19575	0.498683	-2.13852	-1.26603	0.1013	0.37981	no
TCONS_00025788	XLOC_013444	Phvul.005G184000	Chr05:1..40819286@:40454716-40464935	D8H	D8UP	OK	0.277002	2.91594	3.39599	1.45818	0.23595	0.539018	no
TCONS_00025789	XLOC_013444	Phvul.005G184000	Chr05:1..40819286@:40454716-40464935	D8H	D8UP	OK	1.72735	1.54579	-0.160216	-0.149439	0.797	0.900405	no
TCONS_00025790	XLOC_013444	Phvul.005G184000	Chr05:1..40819286@:40454716-40464935	D8H	D8UP	OK	4.57847	3.96608	-0.207151	-0.303091	0.60425	0.794538	no
TCONS_00025997	XLOC_013612	Phvul.006G004600	Chr06:1..31977256@:1630695-1637102	D8H	D8UP	OK	2.90197	0.115196	-4.65487	-1.7158	0.15745	0.462046	no
TCONS_00025998	XLOC_013612	Phvul.006G004600	Chr06:1..31977256@:1630695-1637102	D8H	D8UP	NOTEST	0.123504	0	-inf	0	1	1	no
TCONS_00025999	XLOC_013612	Phvul.006G004600	Chr06:1..31977256@:1630695-1637102	D8H	D8UP	NOTEST	0.0113814	0.338704	4.89528	0	1	1	no
TCONS_00026000	XLOC_013612	Phvul.006G004600	Chr06:1..31977256@:1630695-1637102	D8H	D8UP	NOTEST	0	0	0	0	1	1	no
TCONS_00026001	XLOC_013612	Phvul.006G004600	Chr06:1..31977256@:1630695-1637102	D8H	D8UP	OK	0.523142	0.000369511	-10.4674	-0.139293	0.34315	0.614843	no
TCONS_00026002	XLOC_013612	Phvul.006G004600	Chr06:1..31977256@:1630695-1637102	D8H	D8UP	OK	0.468189	1.20141	1.35957	0.488435	0.50905	0.732413	no
TCONS_00026003	XLOC_013612	Phvul.006G004600	Chr06:1..31977256@:1630695-1637102	D8H	D8UP	OK	1.37399	1.5065	0.132827	0.103658	0.84645	0.926122	no
TCONS_00026004	XLOC_013612	Phvul.006G004600	Chr06:1..31977256@:1630695-1637102	D8H	D8UP	NOTEST	0.0702192	0.163961	1.22342	0	1	1	no
TCONS_00026005	XLOC_013612	Phvul.006G004600	Chr06:1..31977256@:1630695-1637102	D8H	D8UP	OK	1.2956	0.290946	-2.1548	-1.06158	0.2576	0.548037	no
TCONS_00026006	XLOC_013612	Phvul.006G004600	Chr06:1..31977256@:1630695-1637102	D8H	D8UP	NOTEST	0	0	0	0	1	1	no
TCONS_00026007	XLOC_013612	Phvul.006G004600	Chr06:1..31977256@:1630695-1637102	D8H	D8UP	OK	0.558684	1.79152	1.68108	1.17063	0.07155	0.313662	no
TCONS_00026008	XLOC_013612	Phvul.006G004600	Chr06:1..31977256@:1630695-1637102	D8H	D8UP	OK	9.26365e-05	1.00567	13.4062	0.0390402	0.2485	0.544073	no
TCONS_00026009	XLOC_013612	Phvul.006G004600	Chr06:1..31977256@:1630695-1637102	D8H	D8UP	NOTEST	0	8.37835e-05	inf	0	1	1	no
TCONS_00026010	XLOC_013612	Phvul.006G004600	Chr06:1..31977256@:1630695-1637102	D8H	D8UP	NOTEST	0	0	0	0	1	1	no
TCONS_00026080	XLOC_013640	Phvul.006G009100	Chr06:1..31977256@:4748325-4763798	D8H	D8UP	OK	3.17555	0.286875	-3.46851	-1.40076	0.16415	0.470526	no
TCONS_00026081	XLOC_013640	Phvul.006G009100	Chr06:1..31977256@:4748325-4763798	D8H	D8UP	NOTEST	0	0.00101528	inf	0	1	1	no
TCONS_00026082	XLOC_013640	Phvul.006G009100	Chr06:1..31977256@:4748325-4763798	D8H	D8UP	OK	0.77752	2.77158	1.83376	1.43616	0.05815	0.27698	no
TCONS_00026083	XLOC_013640	Phvul.006G009100	Chr06:1..31977256@:4748325-4763798	D8H	D8UP	NOTEST	0	0	0	0	1	1	no
TCONS_00026084	XLOC_013640	Phvul.006G009100	Chr06:1..31977256@:4748325-4763798	D8H	D8UP	OK	1.01519	0.544235	-0.899453	-0.402578	0.4898	0.719647	no
TCONS_00026085	XLOC_013640	Phvul.006G009100	Chr06:1..31977256@:4748325-4763798	D8H	D8UP	OK	1.40749	3.06165	1.12118	0.563653	0.44425	0.688762	no
TCONS_00026086	XLOC_013640	Phvul.006G009100	Chr06:1..31977256@:4748325-4763798	D8H	D8UP	OK	2.88763	2.8167	-0.035881	-0.0284238	0.95885	0.979734	no
TCONS_00026087	XLOC_013640	Phvul.006G009100	Chr06:1..31977256@:4748325-4763798	D8H	D8UP	OK	2.59574	0.215811	-3.5883	-1.16564	0.21385	0.523522	no
TCONS_00026088	XLOC_013640	Phvul.006G009100	Chr06:1..31977256@:4748325-4763798	D8H	D8UP	NOTEST	0	0	0	0	1	1	no
TCONS_00026360	XLOC_013776	Phvul.006G032700	Chr06:1..31977256@:13467081-13477488	D8H	D8UP	OK	0.290686	2.81013	3.2731	1.79083	0.08615	0.34817	no
TCONS_00026361	XLOC_013776	Phvul.006G032700	Chr06:1..31977256@:13467081-13477488	D8H	D8UP	OK	6.59162	3.51055	-0.908936	-1.65479	0.01565	0.11929	no
TCONS_00026588	XLOC_013901	Phvul.006G053700	Chr06:1..31977256@:16917445-16919543	D8H	D8UP	OK	2.41599	0.120566	-4.32472	-1.59206	0.1132	0.400364	no
TCONS_00026589	XLOC_013901	Phvul.006G053700	Chr06:1..31977256@:16917445-16919543	D8H	D8UP	OK	1.68641	4.85264	1.52482	1.64438	0.0246	0.161068	no
TCONS_00026590	XLOC_013901	Phvul.006G053700	Chr06:1..31977256@:16917445-16919543	D8H	D8UP	OK	2.14063	1.26807	-0.755406	-0.802868	0.18325	0.491417	no
TCONS_00026685	XLOC_013946	Phvul.006G064900	Chr06:1..31977256@:18330821-18337453	D8H	D8UP	OK	64.5057	10.6303	-2.60125	-3.53501	5e-05	0.00141521	yes
TCONS_00026686	XLOC_013946	Phvul.006G064900	Chr06:1..31977256@:18330821-18337453	D8H	D8UP	OK	2.53641	20.0399	2.98201	1.35287	0.2103	0.520342	no
TCONS_00026687	XLOC_013946	Phvul.006G064900	Chr06:1..31977256@:18330821-18337453	D8H	D8UP	NOTEST	0.157152	0.0606117	-1.37449	0	1	1	no
TCONS_00026688	XLOC_013946	Phvul.006G064900	Chr06:1..31977256@:18330821-18337453	D8H	D8UP	OK	81.6468	48.4663	-0.752414	-1.35122	0.0203	0.142503	no
TCONS_00026916	XLOC_014069	Phvul.006G087600	Chr06:1..31977256@:20637372-20644142	D8H	D8UP	OK	33.6045	1.67568	-4.32584	-1.42635	0.2307	0.536303	no
TCONS_00026917	XLOC_014069	Phvul.006G087600	Chr06:1..31977256@:20637372-20644142	D8H	D8UP	OK	54.243	65.0782	0.262737	0.455253	0.42105	0.6704	no
TCONS_00026918	XLOC_014069	Phvul.006G087600	Chr06:1..31977256@:20637372-20644142	D8H	D8UP	OK	28.6003	38.5061	0.429055	0.521341	0.3457	0.616777	no
TCONS_00026947	XLOC_014084	Phvul.006G091500	Chr06:1..31977256@:21020429-21026322	D8H	D8UP	OK	1.75862	0.000766207	-11.1644	-0.369461	0.20555	0.516357	no
TCONS_00026948	XLOC_014084	Phvul.006G091500	Chr06:1..31977256@:21020429-21026322	D8H	D8UP	OK	0.220577	2.03732	3.20732	1.46297	0.22625	0.533279	no
TCONS_00026949	XLOC_014084	Phvul.006G091500	Chr06:1..31977256@:21020429-21026322	D8H	D8UP	OK	0.257539	0.613579	1.25246	0.503516	0.44145	0.686331	no
TCONS_00027357	XLOC_014292	Phvul.006G132300	Chr06:1..31977256@:24744269-24749846	D8H	D8UP	OK	5.45796	1.66126	-1.71609	-1.88302	0.0185	0.133936	no
TCONS_00027358	XLOC_014292	Phvul.006G132300	Chr06:1..31977256@:24744269-24749846	D8H	D8UP	OK	3.1192	5.80268	0.895543	1.63914	0.00645	0.0662979	no
TCONS_00027737	XLOC_014484	Phvul.006G170600	Chr06:1..31977256@:28157958-28162600	D8H	D8UP	OK	18.4425	3.21409	-2.52055	-1.2414	0.2136	0.523296	no
TCONS_00027738	XLOC_014484	Phvul.006G170600	Chr06:1..31977256@:28157958-28162600	D8H	D8UP	OK	38.7351	72.7554	0.909415	2.32544	5e-05	0.00141521	yes
TCONS_00027818	XLOC_014534	Phvul.006G181400	Chr06:1..31977256@:29075975-29089544	D8H	D8UP	OK	1.5263	0.000223473	-12.7377	-0.235542	0.1743	0.481708	no
TCONS_00027819	XLOC_014534	Phvul.006G181400	Chr06:1..31977256@:29075975-29089544	D8H	D8UP	OK	1.43555	1.50549	0.0686276	0.0951956	0.8659	0.935798	no
TCONS_00027820	XLOC_014534	Phvul.006G181400	Chr06:1..31977256@:29075975-29089544	D8H	D8UP	NOTEST	0.000595944	0	-inf	0	1	1	no
TCONS_00027821	XLOC_014534	Phvul.006G181400	Chr06:1..31977256@:29075975-29089544	D8H	D8UP	OK	1.92191	3.4809	0.856921	1.42828	0.02345	0.156204	no
TCONS_00027849	XLOC_014546	Phvul.006G183400	Chr06:1..31977256@:29247793-29262787	D8H	D8UP	OK	4.76198	5.09998	0.0989317	0.241809	0.67355	0.833647	no
TCONS_00027850	XLOC_014546	Phvul.006G183400	Chr06:1..31977256@:29247793-29262787	D8H	D8UP	OK	1.29447	0.0295836	-5.45142	-1.53967	0.17185	0.479006	no
TCONS_00027851	XLOC_014546	Phvul.006G183400	Chr06:1..31977256@:29247793-29262787	D8H	D8UP	OK	1.44708	2.40738	0.73432	0.845255	0.15375	0.45746	no
TCONS_00027937	XLOC_014582	Phvul.006G190900	Chr06:1..31977256@:29857231-29859680	D8H	D8UP	OK	0.00280673	28.5018	13.3099	0.29142	0.24555	0.54385	no
TCONS_00027938	XLOC_014582	Phvul.006G190900	Chr06:1..31977256@:29857231-29859680	D8H	D8UP	OK	0.406007	0	-inf	nan	0.2273	0.533867	no
TCONS_00027939	XLOC_014582	Phvul.006G190900	Chr06:1..31977256@:29857231-29859680	D8H	D8UP	OK	85.1728	50.6757	-0.749099	-1.93654	0.0009	0.0153354	yes
TCONS_00028106	XLOC_014673	Phvul.006G209800	Chr06:1..31977256@:31143561-31146641	D8H	D8UP	OK	9.84364	113.782	3.53094	2.24427	0.05535	0.268838	no
TCONS_00028107	XLOC_014673	Phvul.006G209800	Chr06:1..31977256@:31143561-31146641	D8H	D8UP	OK	125.211	113.907	-0.136507	-0.263555	0.62515	0.806097	no
TCONS_00028250	XLOC_014739	Phvul.006G222000	Chr06:1..31977256@:31958838-31961728	D8H	D8UP	OK	1.17983	0.42899	-1.45956	-1.8684	0.0042	0.049258	yes
TCONS_00028251	XLOC_014739	Phvul.006G222000	Chr06:1..31977256@:31958838-31961728	D8H	D8UP	OK	0.281769	1.14539	2.02326	1.32306	0.10395	0.38471	no
TCONS_00028360	XLOC_014801	Phvul.006G013600	Chr06:1..31977256@:6720688-6723851	D8H	D8UP	OK	0	1.49812	inf	nan	0.12025	0.410933	no
TCONS_00028361	XLOC_014801	Phvul.006G013600	Chr06:1..31977256@:6720688-6723851	D8H	D8UP	OK	1.65764	3.19078	0.94478	1.14242	0.05935	0.280626	no
TCONS_00028362	XLOC_014801	Phvul.006G013600	Chr06:1..31977256@:6720688-6723851	D8H	D8UP	NOTEST	1.90731e-05	0.352221	14.1727	0	1	1	no
TCONS_00028363	XLOC_014801	Phvul.006G013600	Chr06:1..31977256@:6720688-6723851	D8H	D8UP	OK	0.216063	0.981401	2.18339	0.674517	0.4955	0.722943	no
TCONS_00028364	XLOC_014801	Phvul.006G013600	Chr06:1..31977256@:6720688-6723851	D8H	D8UP	OK	3.75268	1.26109	-1.57325	-1.53192	0.02195	0.150121	no
TCONS_00028365	XLOC_014801	Phvul.006G013600	Chr06:1..31977256@:6720688-6723851	D8H	D8UP	NOTEST	0.000165611	0.255616	10.592	0	1	1	no
TCONS_00028409	XLOC_014826	Phvul.006G018900	Chr06:1..31977256@:9260960-9288548	D8H	D8UP	OK	0.0235294	3.45177	7.19673	1.29452	0.1301	0.42523	no
TCONS_00028410	XLOC_014826	Phvul.006G018900	Chr06:1..31977256@:9260960-9288548	D8H	D8UP	OK	1.51993	6.79164	2.15975	1.58927	0.0189	0.135792	no
TCONS_00028411	XLOC_014826	Phvul.006G018900	Chr06:1..31977256@:9260960-9288548	D8H	D8UP	OK	12.3579	6.16067	-1.00428	-1.04659	0.1121	0.398135	no
TCONS_00028660	XLOC_014955	Phvul.006G048300	Chr06:1..31977256@:16278289-16282743	D8H	D8UP	OK	0.00103511	14.4069	13.7647	0.282127	0.1513	0.454459	no
TCONS_00028661	XLOC_014955	Phvul.006G048300	Chr06:1..31977256@:16278289-16282743	D8H	D8UP	OK	24.275	20.2387	-0.262358	-0.509004	0.37275	0.635862	no
TCONS_00028662	XLOC_014955	Phvul.006G048300	Chr06:1..31977256@:16278289-16282743	D8H	D8UP	OK	6.60178	11.8222	0.840572	1.09652	0.0684	0.305785	no
TCONS_00028663	XLOC_014955	Phvul.006G048300	Chr06:1..31977256@:16278289-16282743	D8H	D8UP	OK	16.8193	1.77713	-3.2425	-1.69486	0.1309	0.4265	no
TCONS_00028664	XLOC_014955	Phvul.006G048300	Chr06:1..31977256@:16278289-16282743	D8H	D8UP	OK	0	0.457952	inf	nan	0.1711	0.478424	no
TCONS_00028775	XLOC_015018	Phvul.006G059000	Chr06:1..31977256@:17568166-17571428	D8H	D8UP	OK	52.241	87.5816	0.745446	2.02932	0.0006	0.0111586	yes
TCONS_00028776	XLOC_015018	Phvul.006G059000	Chr06:1..31977256@:17568166-17571428	D8H	D8UP	OK	21.1678	4.60873	-2.19943	-1.23901	0.11385	0.401337	no
TCONS_00028827	XLOC_015048	Phvul.006G063900	Chr06:1..31977256@:18148934-18169975	D8H	D8UP	OK	2.57382	3.31034	0.363069	0.559401	0.27355	0.558511	no
TCONS_00028828	XLOC_015048	Phvul.006G063900	Chr06:1..31977256@:18148934-18169975	D8H	D8UP	OK	0.00166521	0.511129	8.26184	0.644028	0.23845	0.540968	no
TCONS_00028829	XLOC_015048	Phvul.006G063900	Chr06:1..31977256@:18148934-18169975	D8H	D8UP	OK	2.48107	0.286124	-3.11625	-1.64145	0.10495	0.386511	no
TCONS_00028998	XLOC_015141	Phvul.006G083200	Chr06:1..31977256@:20215008-20220817	D8H	D8UP	OK	0.960505	0.13087	-2.87566	-1.18408	0.21985	0.528684	no
TCONS_00028999	XLOC_015141	Phvul.006G083200	Chr06:1..31977256@:20215008-20220817	D8H	D8UP	OK	3.68011	4.96626	0.432412	0.868147	0.13365	0.430195	no
TCONS_00029004	XLOC_015144	Phvul.006G083900	Chr06:1..31977256@:20257208-20261166	D8H	D8UP	OK	1.46961	2.00254	0.446401	0.467615	0.42565	0.674004	no
TCONS_00029005	XLOC_015144	Phvul.006G083900	Chr06:1..31977256@:20257208-20261166	D8H	D8UP	OK	1.49322	0.00189069	-9.6253	-0.497647	0.25235	0.545223	no
TCONS_00029006	XLOC_015144	Phvul.006G083900	Chr06:1..31977256@:20257208-20261166	D8H	D8UP	OK	4.16602	6.57312	0.657911	1.09698	0.0644	0.294971	no
TCONS_00029007	XLOC_015144	Phvul.006G083900	Chr06:1..31977256@:20257208-20261166	D8H	D8UP	NOTEST	0.000808011	0.00142256	0.816042	0	1	1	no
TCONS_00029099	XLOC_015183	Phvul.006G091700	Chr06:1..31977256@:21054297-21060987	D8H	D8UP	OK	7.93942	11.8006	0.57175	0.856731	0.13015	0.425325	no
TCONS_00029100	XLOC_015183	Phvul.006G091700	Chr06:1..31977256@:21054297-21060987	D8H	D8UP	OK	14.8666	4.71671	-1.65622	-2.48144	0.00035	0.00717156	yes
TCONS_00029157	XLOC_015207	Phvul.006G096300	Chr06:1..31977256@:21391699-21396527	D8H	D8UP	OK	5.34048	1.11723	-2.25705	-1.05994	0.2312	0.536674	no
TCONS_00029158	XLOC_015207	Phvul.006G096300	Chr06:1..31977256@:21391699-21396527	D8H	D8UP	OK	0.419909	4.68463	3.47979	1.58423	0.2255	0.532729	no
TCONS_00029736	XLOC_015535	Phvul.006G164100	Chr06:1..31977256@:27498585-27503385	D8H	D8UP	OK	48.5026	41.4195	-0.227752	-0.582655	0.3044	0.582368	no
TCONS_00029737	XLOC_015535	Phvul.006G164100	Chr06:1..31977256@:27498585-27503385	D8H	D8UP	OK	4.08767	34.352	3.07104	2.28766	0.01555	0.11875	no
TCONS_00029789	XLOC_015567	Phvul.006G170500	Chr06:1..31977256@:28146010-28155813	D8H	D8UP	OK	2.63343	0.840873	-1.64698	-1.07711	0.17185	0.479006	no
TCONS_00029790	XLOC_015567	Phvul.006G170500	Chr06:1..31977256@:28146010-28155813	D8H	D8UP	OK	0.706939	3.14955	2.15549	1.79489	0.0383	0.213306	no
TCONS_00029826	XLOC_015589	Phvul.006G173400	Chr06:1..31977256@:28420085-28422300	D8H	D8UP	OK	7.56171	8.21628	0.119774	0.237307	0.67625	0.835209	no
TCONS_00029827	XLOC_015589	Phvul.006G173400	Chr06:1..31977256@:28420085-28422300	D8H	D8UP	OK	5.63702	7.17755	0.34856	0.626451	0.28425	0.566037	no
TCONS_00029828	XLOC_015589	Phvul.006G173400	Chr06:1..31977256@:28420085-28422300	D8H	D8UP	OK	4.48193	0.256118	-4.12924	-1.48708	0.2072	0.517781	no
TCONS_00030255	XLOC_015807	Phvul.006G218300	Chr06:1..31977256@:31760909-31765230	D8H	D8UP	OK	44.1053	30.6513	-0.525002	-0.807234	0.1652	0.471588	no
TCONS_00030256	XLOC_015807	Phvul.006G218300	Chr06:1..31977256@:31760909-31765230	D8H	D8UP	OK	45.0736	48.9442	0.118854	0.218402	0.694	0.845299	no
TCONS_00030257	XLOC_015807	Phvul.006G218300	Chr06:1..31977256@:31760909-31765230	D8H	D8UP	OK	56.5432	9.36767	-2.59359	-1.78426	0.02355	0.156537	no
TCONS_00030581	XLOC_016021	Phvul.007G017400	Chr07:1..51758522@:1157436-1159839	D8H	D8UP	OK	1.84789	32.3544	4.13001	1.20124	0.2285	0.535066	no
TCONS_00030582	XLOC_016021	Phvul.007G017400	Chr07:1..51758522@:1157436-1159839	D8H	D8UP	OK	121.536	54.1605	-1.16607	-2.89862	5e-05	0.00141521	yes
TCONS_00030605	XLOC_016032	Phvul.007G019200	Chr07:1..51758522@:1321616-1324223	D8H	D8UP	OK	2.01353	0.0572457	-5.13642	-1.14503	0.2271	0.533798	no
TCONS_00030606	XLOC_016032	Phvul.007G019200	Chr07:1..51758522@:1321616-1324223	D8H	D8UP	OK	1.42367	4.8608	1.77157	1.60891	0.0079	0.0760513	no
TCONS_00030607	XLOC_016032	Phvul.007G019200	Chr07:1..51758522@:1321616-1324223	D8H	D8UP	OK	14.8613	18.0899	0.283623	0.732116	0.21205	0.522172	no
TCONS_00030651	XLOC_016063	Phvul.007G025400	Chr07:1..51758522@:1849343-1853586	D8H	D8UP	OK	4.69622	1.90344	-1.30289	-1.45699	0.031	0.186601	no
TCONS_00030652	XLOC_016063	Phvul.007G025400	Chr07:1..51758522@:1849343-1853586	D8H	D8UP	OK	0.88876	2.01875	1.1836	0.997451	0.08745	0.350844	no
TCONS_00030653	XLOC_016063	Phvul.007G025400	Chr07:1..51758522@:1849343-1853586	D8H	D8UP	OK	2.88057	3.30244	0.197176	0.211874	0.72055	0.859063	no
TCONS_00030654	XLOC_016063	Phvul.007G025400	Chr07:1..51758522@:1849343-1853586	D8H	D8UP	OK	7.59573	15.3476	1.01475	1.18991	0.0521	0.259371	no
TCONS_00030690	XLOC_016088	Phvul.007G031800	Chr07:1..51758522@:2483852-2488454	D8H	D8UP	OK	3.73395	0.905854	-2.04335	-1.44924	0.0864	0.348591	no
TCONS_00030691	XLOC_016088	Phvul.007G031800	Chr07:1..51758522@:2483852-2488454	D8H	D8UP	OK	1.47308	0.489402	-1.58974	-0.949857	0.11205	0.398062	no
TCONS_00030692	XLOC_016088	Phvul.007G031800	Chr07:1..51758522@:2483852-2488454	D8H	D8UP	OK	3.36324	6.2515	0.89435	1.24585	0.0381	0.212658	no
TCONS_00030693	XLOC_016088	Phvul.007G031800	Chr07:1..51758522@:2483852-2488454	D8H	D8UP	OK	14.2829	10.6615	-0.42187	-0.932242	0.10995	0.394843	no
TCONS_00030805	XLOC_016147	Phvul.007G043200	Chr07:1..51758522@:3456377-3461778	D8H	D8UP	OK	2.70937	0.622858	-2.12098	-2.05913	0.00805	0.0769308	no
TCONS_00030806	XLOC_016147	Phvul.007G043200	Chr07:1..51758522@:3456377-3461778	D8H	D8UP	OK	1.68227	2.87611	0.773707	1.15367	0.0624	0.289263	no
TCONS_00030886	XLOC_016200	Phvul.007G054900	Chr07:1..51758522@:4476560-4485353	D8H	D8UP	OK	17.519	17.6434	0.0102117	0.0218324	0.9702	0.984677	no
TCONS_00030887	XLOC_016200	Phvul.007G054900	Chr07:1..51758522@:4476560-4485353	D8H	D8UP	OK	7.81391	0.294818	-4.72815	-1.99	0.0848	0.345011	no
TCONS_00030888	XLOC_016200	Phvul.007G054900	Chr07:1..51758522@:4476560-4485353	D8H	D8UP	OK	1.79028	2.42133	0.435618	0.324724	0.5918	0.786868	no
TCONS_00030889	XLOC_016200	Phvul.007G054900	Chr07:1..51758522@:4476560-4485353	D8H	D8UP	NOTEST	0	0.382767	inf	0	1	1	no
TCONS_00030890	XLOC_016200	Phvul.007G054900	Chr07:1..51758522@:4476560-4485353	D8H	D8UP	NOTEST	0.00168429	0.0153887	3.19165	0	1	1	no
TCONS_00030969	XLOC_016242	Phvul.007G062200	Chr07:1..51758522@:5407935-5411145	D8H	D8UP	OK	49.7015	60.2021	0.276526	0.722571	0.2022	0.513074	no
TCONS_00030970	XLOC_016242	Phvul.007G062200	Chr07:1..51758522@:5407935-5411145	D8H	D8UP	OK	5.86822	24.9923	2.09049	2.18144	0.0028	0.0361997	yes
TCONS_00031271	XLOC_016393	Phvul.007G092100	Chr07:1..51758522@:9399702-9405643	D8H	D8UP	OK	0	4.36094	inf	nan	0.15285	0.456317	no
TCONS_00031272	XLOC_016393	Phvul.007G092100	Chr07:1..51758522@:9399702-9405643	D8H	D8UP	OK	231.616	113.852	-1.02457	-1.31482	0.0468	0.24153	no
TCONS_00031273	XLOC_016393	Phvul.007G092100	Chr07:1..51758522@:9399702-9405643	D8H	D8UP	OK	8.34462	206.85	4.6316	2.35811	0.0956	0.368668	no
TCONS_00031323	XLOC_016418	Phvul.007G096800	Chr07:1..51758522@:10184753-10196029	D8H	D8UP	OK	0.00635614	2.87937	8.82339	0.530301	0.2478	0.544026	no
TCONS_00031324	XLOC_016418	Phvul.007G096800	Chr07:1..51758522@:10184753-10196029	D8H	D8UP	OK	4.35007	0.749906	-2.53626	-0.968967	0.20825	0.518687	no
TCONS_00031325	XLOC_016418	Phvul.007G096800	Chr07:1..51758522@:10184753-10196029	D8H	D8UP	OK	28.2922	31.8987	0.173095	0.495231	0.39045	0.649069	no
TCONS_00031446	XLOC_016469	Phvul.007G106400	Chr07:1..51758522@:12516761-12535395	D8H	D8UP	OK	11.6283	23.9318	1.0413	0.633513	0.35785	0.625396	no
TCONS_00031608	XLOC_016554	Phvul.007G123500	Chr07:1..51758522@:23474067-23483137	D8H	D8UP	OK	2.67539	0.183038	-3.86953	-1.75511	0.142	0.442071	no
TCONS_00031609	XLOC_016554	Phvul.007G123500	Chr07:1..51758522@:23474067-23483137	D8H	D8UP	OK	0.552059	0.310023	-0.832445	-0.324463	0.5929	0.787856	no
TCONS_00031610	XLOC_016554	Phvul.007G123500	Chr07:1..51758522@:23474067-23483137	D8H	D8UP	OK	3.32167	2.1523	-0.626032	-0.65647	0.21675	0.526572	no
TCONS_00031611	XLOC_016554	Phvul.007G123500	Chr07:1..51758522@:23474067-23483137	D8H	D8UP	OK	0.0407667	2.5352	5.95857	2.08225	0.2485	0.544073	no
TCONS_00031662	XLOC_016582	Phvul.007G129000	Chr07:1..51758522@:28212858-28226317	D8H	D8UP	OK	1.16596	0.907946	-0.360838	-0.208329	0.66895	0.830974	no
TCONS_00031663	XLOC_016582	Phvul.007G129000	Chr07:1..51758522@:28212858-28226317	D8H	D8UP	OK	6.55667	2.77393	-1.24103	-1.50852	0.035	0.201465	no
TCONS_00031664	XLOC_016582	Phvul.007G129000	Chr07:1..51758522@:28212858-28226317	D8H	D8UP	NOTEST	0.00116798	0.000226557	-2.36608	0	1	1	no
TCONS_00031665	XLOC_016582	Phvul.007G129000	Chr07:1..51758522@:28212858-28226317	D8H	D8UP	OK	0.74166	4.4093	2.57172	1.83709	0.05165	0.25811	no
TCONS_00031773	XLOC_016649	Phvul.007G141200	Chr07:1..51758522@:34895992-34907323	D8H	D8UP	OK	2.97653	0.488511	-2.60717	-1.37491	0.18645	0.49498	no
TCONS_00031774	XLOC_016649	Phvul.007G141200	Chr07:1..51758522@:34895992-34907323	D8H	D8UP	OK	0.492174	2.65347	2.43064	1.14902	0.21585	0.525547	no
TCONS_00031775	XLOC_016649	Phvul.007G141200	Chr07:1..51758522@:34895992-34907323	D8H	D8UP	NOTEST	0.00155718	6.21691e-05	-4.6466	0	1	1	no
TCONS_00031776	XLOC_016649	Phvul.007G141200	Chr07:1..51758522@:34895992-34907323	D8H	D8UP	NOTEST	0.11974	0	-inf	0	1	1	no
TCONS_00031777	XLOC_016649	Phvul.007G141200	Chr07:1..51758522@:34895992-34907323	D8H	D8UP	NOTEST	0.0008089	0.000237496	-1.76806	0	1	1	no
TCONS_00031778	XLOC_016649	Phvul.007G141200	Chr07:1..51758522@:34895992-34907323	D8H	D8UP	NOTEST	0.275987	0.266716	-0.0492962	0	1	1	no
TCONS_00031814	XLOC_016665	Phvul.007G145000	Chr07:1..51758522@:35918582-35927380	D8H	D8UP	OK	17.9901	9.31722	-0.949227	-1.80801	0.00185	0.0265696	yes
TCONS_00031815	XLOC_016665	Phvul.007G145000	Chr07:1..51758522@:35918582-35927380	D8H	D8UP	OK	0.000411373	3.01406	12.839	0.108244	0.248	0.544073	no
TCONS_00031816	XLOC_016665	Phvul.007G145000	Chr07:1..51758522@:35918582-35927380	D8H	D8UP	OK	43.0261	22.3114	-0.947432	-2.06342	0.0004	0.00805406	yes
TCONS_00032131	XLOC_016822	Phvul.007G174300	Chr07:1..51758522@:40869556-40873145	D8H	D8UP	OK	1.09037	2.12552	0.962998	1.48762	0.01485	0.115134	no
TCONS_00032132	XLOC_016822	Phvul.007G174300	Chr07:1..51758522@:40869556-40873145	D8H	D8UP	OK	1.14225	0.641987	-0.83126	-1.17432	0.0487	0.248093	no
TCONS_00032362	XLOC_016940	Phvul.007G197600	Chr07:1..51758522@:43735362-43736680	D8H	D8UP	OK	42.1012	140.468	1.73831	4.80443	5e-05	0.00141521	yes
TCONS_00032363	XLOC_016940	Phvul.007G197600	Chr07:1..51758522@:43735362-43736680	D8H	D8UP	OK	21.0857	0.00444589	-12.2115	-0.163343	0.24095	0.541924	no
TCONS_00032364	XLOC_016940	Phvul.007G197600	Chr07:1..51758522@:43735362-43736680	D8H	D8UP	NOTEST	0	0.363322	inf	0	1	1	no
TCONS_00032433	XLOC_016983	Phvul.007G206000	Chr07:1..51758522@:44490411-44495369	D8H	D8UP	OK	3.00853	0.250066	-3.58868	-1.3718	0.1937	0.503893	no
TCONS_00032434	XLOC_016983	Phvul.007G206000	Chr07:1..51758522@:44490411-44495369	D8H	D8UP	OK	10.9807	5.28509	-1.05497	-1.90677	0.0011	0.0179824	yes
TCONS_00032435	XLOC_016983	Phvul.007G206000	Chr07:1..51758522@:44490411-44495369	D8H	D8UP	OK	4.65855	1.22812	-1.92343	-1.79136	0.00695	0.0696421	no
TCONS_00032436	XLOC_016983	Phvul.007G206000	Chr07:1..51758522@:44490411-44495369	D8H	D8UP	OK	0.00197132	0.998481	8.98443	0.388212	0.2327	0.537426	no
TCONS_00032437	XLOC_016983	Phvul.007G206000	Chr07:1..51758522@:44490411-44495369	D8H	D8UP	OK	0.381721	2.48291	2.70144	0.948173	0.26405	0.552142	no
TCONS_00032438	XLOC_016983	Phvul.007G206000	Chr07:1..51758522@:44490411-44495369	D8H	D8UP	OK	1.86789	0	-inf	nan	0.12395	0.415856	no
TCONS_00032506	XLOC_017024	Phvul.007G213700	Chr07:1..51758522@:45259901-45263775	D8H	D8UP	OK	137.845	96.3828	-0.516198	-1.13077	0.0508	0.255337	no
TCONS_00032507	XLOC_017024	Phvul.007G213700	Chr07:1..51758522@:45259901-45263775	D8H	D8UP	OK	7.51226	44.9481	2.58094	1.32812	0.22485	0.532473	no
TCONS_00033312	XLOC_017432	Phvul.007G011400	Chr07:1..51758522@:793304-799359	D8H	D8UP	OK	2.10186	1.67901	-0.324061	-0.345698	0.3575	0.625187	no
TCONS_00033313	XLOC_017432	Phvul.007G011400	Chr07:1..51758522@:793304-799359	D8H	D8UP	OK	4.20356	0.0743221	-5.82168	-1.89672	0.16425	0.470526	no
TCONS_00033585	XLOC_017575	Phvul.007G037800	Chr07:1..51758522@:3012972-3018836	D8H	D8UP	OK	2.76839	4.65081	0.748435	1.55282	0.0102	0.0901292	no
TCONS_00033586	XLOC_017575	Phvul.007G037800	Chr07:1..51758522@:3012972-3018836	D8H	D8UP	OK	1.80481	1.35692	-0.411513	-0.520146	0.3722	0.635617	no
TCONS_00033587	XLOC_017575	Phvul.007G037800	Chr07:1..51758522@:3012972-3018836	D8H	D8UP	OK	1.74687	0.00651594	-8.06659	-1.02872	0.2112	0.521183	no
TCONS_00033665	XLOC_017622	Phvul.007G048600	Chr07:1..51758522@:3899698-3913626	D8H	D8UP	NOTEST	0.000408641	0.000545019	0.415471	0	1	1	no
TCONS_00033666	XLOC_017622	Phvul.007G048600	Chr07:1..51758522@:3899698-3913626	D8H	D8UP	OK	0.91156	2.35093	1.36682	1.08715	0.08045	0.334028	no
TCONS_00033667	XLOC_017622	Phvul.007G048600	Chr07:1..51758522@:3899698-3913626	D8H	D8UP	OK	0.997992	0	-inf	nan	0.11005	0.394924	no
TCONS_00033669	XLOC_017622	Phvul.007G048600	Chr07:1..51758522@:3899698-3913626	D8H	D8UP	OK	0.603956	5.46693	3.17821	3.08525	0.0006	0.0111586	yes
TCONS_00033917	XLOC_017764	Phvul.007G076200	Chr07:1..51758522@:7004464-7011458	D8H	D8UP	OK	12.4276	0.408856	-4.92582	-0.787126	0.15245	0.455893	no
TCONS_00033918	XLOC_017764	Phvul.007G076200	Chr07:1..51758522@:7004464-7011458	D8H	D8UP	OK	34.6116	94.1287	1.44338	4.21471	5e-05	0.00141521	yes
TCONS_00034223	XLOC_017927	Phvul.007G106400	Chr07:1..51758522@:12516761-12535395	D8H	D8UP	OK	9.26449	23.1211	1.31942	1.41885	0.0512	0.256745	no
TCONS_00034224	XLOC_017927	Phvul.007G106400	Chr07:1..51758522@:12516761-12535395	D8H	D8UP	OK	26.326	2.39917	-3.45588	-1.64231	0.21745	0.527328	no
TCONS_00034302	XLOC_017968	Phvul.007G112800	Chr07:1..51758522@:14677692-14682338	D8H	D8UP	OK	0.562222	0.408037	-0.462439	-0.455818	0.3912	0.649572	no
TCONS_00034303	XLOC_017968	Phvul.007G112800	Chr07:1..51758522@:14677692-14682338	D8H	D8UP	OK	0.0329915	0.554939	4.07216	1.3797	0.19845	0.509086	no
TCONS_00034481	XLOC_018066	Phvul.007G133500	Chr07:1..51758522@:33042185-33091091	D8H	D8UP	OK	0.649439	6.89687e-05	-13.201	-0.0677803	0.1633	0.469724	no
TCONS_00034482	XLOC_018066	Phvul.007G133500	Chr07:1..51758522@:33042185-33091091	D8H	D8UP	OK	0.0995914	0.953979	3.25986	1.75002	0.19325	0.503076	no
TCONS_00034485	XLOC_018066	Phvul.007G133500	Chr07:1..51758522@:33042185-33091091	D8H	D8UP	NOTEST	0.24535	0	-inf	0	1	1	no
TCONS_00034486	XLOC_018066	Phvul.007G133500	Chr07:1..51758522@:33042185-33091091	D8H	D8UP	NOTEST	0.127597	0	-inf	0	1	1	no
TCONS_00034487	XLOC_018066	Phvul.007G133500	Chr07:1..51758522@:33042185-33091091	D8H	D8UP	NOTEST	0	0	0	0	1	1	no
TCONS_00034662	XLOC_018150	Phvul.007G149900	Chr07:1..51758522@:36870829-36875031	D8H	D8UP	OK	1.79574	1.31916	-0.444956	-0.362679	0.4947	0.722683	no
TCONS_00034663	XLOC_018150	Phvul.007G149900	Chr07:1..51758522@:36870829-36875031	D8H	D8UP	OK	0.216757	4.12418	4.24996	2.42696	0.08475	0.344945	no
TCONS_00034664	XLOC_018150	Phvul.007G149900	Chr07:1..51758522@:36870829-36875031	D8H	D8UP	OK	3.37151	0.638937	-2.39965	-1.2232	0.22455	0.532248	no
TCONS_00034713	XLOC_018176	Phvul.007G153700	Chr07:1..51758522@:37652846-37660761	D8H	D8UP	OK	41.8789	57.5795	0.45933	0.97812	0.0916	0.360488	no
TCONS_00034714	XLOC_018176	Phvul.007G153700	Chr07:1..51758522@:37652846-37660761	D8H	D8UP	OK	6.02292	28.9081	2.26294	2.0142	0.0049	0.0549332	no
TCONS_00034715	XLOC_018176	Phvul.007G153700	Chr07:1..51758522@:37652846-37660761	D8H	D8UP	NOTEST	0.223528	0	-inf	0	1	1	no
TCONS_00034716	XLOC_018176	Phvul.007G153700	Chr07:1..51758522@:37652846-37660761	D8H	D8UP	OK	31.7236	0	-inf	nan	0.10865	0.392881	no
TCONS_00034843	XLOC_018244	Phvul.007G167800	Chr07:1..51758522@:40000477-40003270	D8H	D8UP	OK	1.51821	0	-inf	nan	0.1148	0.402628	no
TCONS_00034844	XLOC_018244	Phvul.007G167800	Chr07:1..51758522@:40000477-40003270	D8H	D8UP	OK	7.13829	5.05099	-0.499012	-1.34113	0.0201	0.141514	no
TCONS_00034885	XLOC_018264	Phvul.007G172000	Chr07:1..51758522@:40497798-40504975	D8H	D8UP	OK	5.18219	22.1961	2.09867	1.12494	0.19175	0.501579	no
TCONS_00034886	XLOC_018264	Phvul.007G172000	Chr07:1..51758522@:40497798-40504975	D8H	D8UP	OK	8.67844	0.936762	-3.21168	-1.02967	0.23375	0.537927	no
TCONS_00034887	XLOC_018264	Phvul.007G172000	Chr07:1..51758522@:40497798-40504975	D8H	D8UP	OK	0.513903	0	-inf	nan	0.22935	0.535527	no
TCONS_00034888	XLOC_018264	Phvul.007G172000	Chr07:1..51758522@:40497798-40504975	D8H	D8UP	OK	0.0472151	8.93091	7.56342	0.85668	0.1925	0.502216	no
TCONS_00034889	XLOC_018264	Phvul.007G172000	Chr07:1..51758522@:40497798-40504975	D8H	D8UP	OK	26.3347	24.5273	-0.102578	-0.137426	0.81255	0.908509	no
TCONS_00034890	XLOC_018264	Phvul.007G172000	Chr07:1..51758522@:40497798-40504975	D8H	D8UP	OK	1.16584	0.411706	-1.50168	-0.392524	0.6391	0.81453	no
TCONS_00034891	XLOC_018264	Phvul.007G172000	Chr07:1..51758522@:40497798-40504975	D8H	D8UP	OK	2.04128	2.78176	0.446523	0.205581	0.71075	0.85366	no
TCONS_00034892	XLOC_018264	Phvul.007G172000	Chr07:1..51758522@:40497798-40504975	D8H	D8UP	OK	6.95578	3.56853	-0.962881	-0.963675	0.10925	0.393941	no
TCONS_00034893	XLOC_018264	Phvul.007G172000	Chr07:1..51758522@:40497798-40504975	D8H	D8UP	OK	0.398756	0.364903	-0.12799	-0.0342731	0.8926	0.948969	no
TCONS_00034894	XLOC_018264	Phvul.007G172000	Chr07:1..51758522@:40497798-40504975	D8H	D8UP	OK	12.8278	7.21067	-0.831069	-1.24601	0.0307	0.185426	no
TCONS_00034974	XLOC_018303	Phvul.007G178600	Chr07:1..51758522@:41509173-41521250	D8H	D8UP	OK	0	4.77479	inf	nan	0.1148	0.402628	no
TCONS_00034975	XLOC_018303	Phvul.007G178600	Chr07:1..51758522@:41509173-41521250	D8H	D8UP	OK	7.21949	11.9958	0.732565	1.07138	0.0701	0.310079	no
TCONS_00034976	XLOC_018303	Phvul.007G178600	Chr07:1..51758522@:41509173-41521250	D8H	D8UP	OK	4.75696	11.4097	1.26215	1.23582	0.06115	0.285814	no
TCONS_00034978	XLOC_018303	Phvul.007G178600	Chr07:1..51758522@:41509173-41521250	D8H	D8UP	OK	7.95573	0.273435	-4.86272	-1.86137	0.268	0.554952	no
TCONS_00035166	XLOC_018378	Phvul.007G193000	Chr07:1..51758522@:43064285-43068708	D8H	D8UP	OK	4.19583	5.93821	0.501071	0.898918	0.1255	0.418879	no
TCONS_00035167	XLOC_018378	Phvul.007G193000	Chr07:1..51758522@:43064285-43068708	D8H	D8UP	OK	7.55014	11.695	0.631322	1.13081	0.05375	0.263871	no
TCONS_00035168	XLOC_018378	Phvul.007G193000	Chr07:1..51758522@:43064285-43068708	D8H	D8UP	OK	4.24867	0.00015209	-14.7698	-0.0511638	0.24925	0.544182	no
TCONS_00035258	XLOC_018430	Phvul.007G203300	Chr07:1..51758522@:44251583-44255328	D8H	D8UP	OK	10.9869	14.8856	0.438127	0.296149	0.6112	0.798181	no
TCONS_00035259	XLOC_018430	Phvul.007G203300	Chr07:1..51758522@:44251583-44255328	D8H	D8UP	OK	54.1304	66.1605	0.289529	0.834309	0.14255	0.442624	no
TCONS_00035260	XLOC_018430	Phvul.007G203300	Chr07:1..51758522@:44251583-44255328	D8H	D8UP	OK	12.2362	0.937237	-3.70659	-1.45998	0.2197	0.528561	no
TCONS_00035499	XLOC_018557	Phvul.007G230300	Chr07:1..51758522@:47020660-47036968	D8H	D8UP	OK	58.055	243.264	2.06703	1.55281	0.04175	0.224824	no
TCONS_00035500	XLOC_018557	Phvul.007G230300	Chr07:1..51758522@:47020660-47036968	D8H	D8UP	OK	155.19	0.597423	-8.02106	-0.925955	0.00695	0.0696421	no
TCONS_00035660	XLOC_018635	Phvul.007G245200	Chr07:1..51758522@:48483927-48492672	D8H	D8UP	OK	1.16243	7.75826	2.73859	1.81661	0.05295	0.261713	no
TCONS_00035661	XLOC_018635	Phvul.007G245200	Chr07:1..51758522@:48483927-48492672	D8H	D8UP	OK	18.1946	8.33109	-1.12694	-2.16762	0.0016	0.0238028	yes
TCONS_00035705	XLOC_018658	Phvul.007G250500	Chr07:1..51758522@:48937929-48943074	D8H	D8UP	OK	7.6562	22.1175	1.53049	2.02288	0.0017	0.0250341	yes
TCONS_00035706	XLOC_018658	Phvul.007G250500	Chr07:1..51758522@:48937929-48943074	D8H	D8UP	OK	45.0232	43.1546	-0.0611557	-0.160351	0.77905	0.890265	no
TCONS_00035860	XLOC_018737	Phvul.007G264500	Chr07:1..51758522@:50215148-50217244	D8H	D8UP	OK	0.000134982	2.1196	13.9387	0.0453432	0.2238	0.531757	no
TCONS_00035861	XLOC_018737	Phvul.007G264500	Chr07:1..51758522@:50215148-50217244	D8H	D8UP	OK	5.3995	16.4152	1.60414	4.41324	5e-05	0.00141521	yes
TCONS_00036193	XLOC_018960	Phvul.008G009100	Chr08:1..59662532@:883102-886531	D8H	D8UP	OK	4.08946	7.84817	0.940447	2.02273	0.0005	0.00959722	yes
TCONS_00036194	XLOC_018960	Phvul.008G009100	Chr08:1..59662532@:883102-886531	D8H	D8UP	OK	0.157898	3.73932	4.56571	2.38221	0.0812	0.335874	no
TCONS_00036212	XLOC_018970	Phvul.008G010700	Chr08:1..59662532@:1019904-1022291	D8H	D8UP	OK	10.4023	12.4133	0.254977	0.69132	0.22495	0.532487	no
TCONS_00036213	XLOC_018970	Phvul.008G010700	Chr08:1..59662532@:1019904-1022291	D8H	D8UP	OK	2.2744	0	-inf	nan	0.12345	0.415236	no
TCONS_00036289	XLOC_019010	Phvul.008G019000	Chr08:1..59662532@:1642625-1649334	D8H	D8UP	OK	3.40727	2.14126	-0.670156	-1.2766	0.0324	0.191653	no
TCONS_00036290	XLOC_019010	Phvul.008G019000	Chr08:1..59662532@:1642625-1649334	D8H	D8UP	OK	1.39188	2.50199	0.846038	1.37452	0.02375	0.157583	no
TCONS_00036291	XLOC_019010	Phvul.008G019000	Chr08:1..59662532@:1642625-1649334	D8H	D8UP	NOTEST	9.59121e-05	0.0811789	9.72518	0	1	1	no
TCONS_00036551	XLOC_019160	Phvul.008G047700	Chr08:1..59662532@:4211973-4221117	D8H	D8UP	OK	8.73947	0.00041702	-14.3551	-0.184805	0.24475	0.543572	no
TCONS_00036552	XLOC_019160	Phvul.008G047700	Chr08:1..59662532@:4211973-4221117	D8H	D8UP	OK	10.4897	22.1773	1.08011	1.43141	0.0199	0.140446	no
TCONS_00036553	XLOC_019160	Phvul.008G047700	Chr08:1..59662532@:4211973-4221117	D8H	D8UP	OK	17.2869	14.702	-0.233663	-0.462836	0.4164	0.666702	no
TCONS_00036554	XLOC_019160	Phvul.008G047700	Chr08:1..59662532@:4211973-4221117	D8H	D8UP	OK	0.892369	1.0619	0.250932	0.139441	0.8302	0.917749	no
TCONS_00036805	XLOC_019304	Phvul.008G072800	Chr08:1..59662532@:6783649-6788594	D8H	D8UP	OK	11.1766	9.36813	-0.254654	-0.506079	0.3777	0.639692	no
TCONS_00036806	XLOC_019304	Phvul.008G072800	Chr08:1..59662532@:6783649-6788594	D8H	D8UP	OK	0.00500869	3.59732	9.48827	0.564427	0.24485	0.543572	no
TCONS_00036807	XLOC_019304	Phvul.008G072800	Chr08:1..59662532@:6783649-6788594	D8H	D8UP	OK	12.1709	9.69868	-0.327576	-0.520372	0.34825	0.618269	no
TCONS_00037044	XLOC_019415	Phvul.008G092500	Chr08:1..59662532@:9452244-9454615	D8H	D8UP	OK	28.4554	0	-inf	nan	0.1226	0.413853	no
TCONS_00037045	XLOC_019415	Phvul.008G092500	Chr08:1..59662532@:9452244-9454615	D8H	D8UP	OK	184.582	208.982	0.179121	0.475842	0.40905	0.662471	no
TCONS_00037046	XLOC_019415	Phvul.008G092500	Chr08:1..59662532@:9452244-9454615	D8H	D8UP	OK	11.388	28.1826	1.3073	0.786035	0.1987	0.509534	no
TCONS_00037427	XLOC_019629	Phvul.008G132400	Chr08:1..59662532@:20597737-20615806	D8H	D8UP	OK	2.57998	0.108365	-4.57339	-1.57611	0.2047	0.51524	no
TCONS_00037428	XLOC_019629	Phvul.008G132400	Chr08:1..59662532@:20597737-20615806	D8H	D8UP	NOTEST	0.0741552	0	-inf	0	1	1	no
TCONS_00037429	XLOC_019629	Phvul.008G132400	Chr08:1..59662532@:20597737-20615806	D8H	D8UP	OK	4.49041	6.40462	0.512267	0.954831	0.09825	0.373994	no
TCONS_00037430	XLOC_019629	Phvul.008G132400	Chr08:1..59662532@:20597737-20615806	D8H	D8UP	NOTEST	0.107156	0.305689	1.51235	0	1	1	no
TCONS_00037431	XLOC_019629	Phvul.008G132400	Chr08:1..59662532@:20597737-20615806	D8H	D8UP	OK	0.551275	1.42192	1.367	0.578631	0.334	0.606572	no
TCONS_00037501	XLOC_019668	Phvul.008G139100	Chr08:1..59662532@:23152371-23157208	D8H	D8UP	OK	0.631226	0.429676	-0.554908	-0.333363	0.52765	0.746006	no
TCONS_00037502	XLOC_019668	Phvul.008G139100	Chr08:1..59662532@:23152371-23157208	D8H	D8UP	OK	0.455366	0.000769349	-9.20917	-0.361293	0.2465	0.543891	no
TCONS_00037503	XLOC_019668	Phvul.008G139100	Chr08:1..59662532@:23152371-23157208	D8H	D8UP	OK	0.104148	1.29155	3.63239	1.56936	0.15825	0.462791	no
TCONS_00037504	XLOC_019668	Phvul.008G139100	Chr08:1..59662532@:23152371-23157208	D8H	D8UP	OK	1.23278	1.4952	0.278423	0.13436	0.77525	0.888443	no
TCONS_00037589	XLOC_019714	Phvul.008G148000	Chr08:1..59662532@:29892349-29899376	D8H	D8UP	OK	6.44753	0.809646	-2.99338	-1.19357	0.2317	0.536854	no
TCONS_00037590	XLOC_019714	Phvul.008G148000	Chr08:1..59662532@:29892349-29899376	D8H	D8UP	OK	0.296279	3.03341	3.35591	1.80996	0.0756	0.322653	no
TCONS_00037591	XLOC_019714	Phvul.008G148000	Chr08:1..59662532@:29892349-29899376	D8H	D8UP	OK	6.68471	11.9236	0.834877	1.62518	0.00665	0.0677544	no
TCONS_00037682	XLOC_019758	Phvul.008G156600	Chr08:1..59662532@:39093756-39111832	D8H	D8UP	OK	3.52819	0	-inf	nan	0.11715	0.406141	no
TCONS_00037683	XLOC_019758	Phvul.008G156600	Chr08:1..59662532@:39093756-39111832	D8H	D8UP	OK	13.9182	17.5838	0.33727	0.770279	0.18375	0.491915	no
TCONS_00037926	XLOC_019897	Phvul.008G186400	Chr08:1..59662532@:48967703-48981316	D8H	D8UP	OK	44.8777	41.041	-0.128931	-0.329835	0.5673	0.772568	no
TCONS_00037927	XLOC_019897	Phvul.008G186400	Chr08:1..59662532@:48967703-48981316	D8H	D8UP	OK	10.4711	0.00193296	-12.4033	-0.31375	0.24025	0.54142	no
TCONS_00037967	XLOC_019919	Phvul.008G190400	Chr08:1..59662532@:49576353-49584891	D8H	D8UP	OK	2.6862	3.77446	0.490704	0.959771	0.09525	0.367981	no
TCONS_00037968	XLOC_019919	Phvul.008G190400	Chr08:1..59662532@:49576353-49584891	D8H	D8UP	OK	1.62107	0.298687	-2.44024	-1.63727	0.06225	0.288798	no
TCONS_00037983	XLOC_019930	Phvul.008G192800	Chr08:1..59662532@:49929869-49932733	D8H	D8UP	OK	0.999732	0.0317096	-4.97855	-1.36465	0.25415	0.546009	no
TCONS_00037984	XLOC_019930	Phvul.008G192800	Chr08:1..59662532@:49929869-49932733	D8H	D8UP	OK	1.61283	1.7307	0.101755	0.190104	0.73615	0.867164	no
TCONS_00037995	XLOC_019938	Phvul.008G195800	Chr08:1..59662532@:50356103-50358694	D8H	D8UP	OK	156.337	75.3468	-1.05304	-2.11565	0.00035	0.00717156	yes
TCONS_00037996	XLOC_019938	Phvul.008G195800	Chr08:1..59662532@:50356103-50358694	D8H	D8UP	OK	21.9302	44.9767	1.03626	1.04108	0.07585	0.323211	no
TCONS_00038096	XLOC_019980	Phvul.008G204400	Chr08:1..59662532@:51541083-51553459	D8H	D8UP	OK	3.43776	0.330733	-3.37773	-1.2863	0.4726	0.708125	no
TCONS_00038097	XLOC_019981	Phvul.008G204400	Chr08:1..59662532@:51541083-51553459	D8H	D8UP	OK	0.741722	1.85587	1.32314	0.626499	0.2905	0.570991	no
TCONS_00038098	XLOC_019981	Phvul.008G204400	Chr08:1..59662532@:51541083-51553459	D8H	D8UP	OK	6.92113	1.35633	-2.3513	-3.80091	5e-05	0.00141521	yes
TCONS_00038099	XLOC_019981	Phvul.008G204400	Chr08:1..59662532@:51541083-51553459	D8H	D8UP	OK	1.24832	0.0637953	-4.29039	-1.3594	0.25375	0.545978	no
TCONS_00038161	XLOC_020011	Phvul.008G210600	Chr08:1..59662532@:52252898-52268298	D8H	D8UP	OK	59.0057	6.96243	-3.08319	-1.64696	0.17025	0.477458	no
TCONS_00038162	XLOC_020011	Phvul.008G210600	Chr08:1..59662532@:52252898-52268298	D8H	D8UP	OK	114.105	115.975	0.0234607	0.0558306	0.9194	0.961626	no
TCONS_00038960	XLOC_020435	Phvul.008G001600	Chr08:1..59662532@:230864-232345	D8H	D8UP	OK	11.3375	13.4033	0.241496	0.498301	0.37815	0.639841	no
TCONS_00038961	XLOC_020435	Phvul.008G001600	Chr08:1..59662532@:230864-232345	D8H	D8UP	OK	13.4336	2.80708	-2.2587	-2.74168	0.00025	0.00553826	yes
TCONS_00038979	XLOC_020443	Phvul.008G003100	Chr08:1..59662532@:355898-363798	D8H	D8UP	OK	21.2559	20.3533	-0.0625952	-0.0957717	0.86365	0.934285	no
TCONS_00038980	XLOC_020443	Phvul.008G003100	Chr08:1..59662532@:355898-363798	D8H	D8UP	OK	5.98337	9.7735	0.707917	0.759496	0.1764	0.484287	no
TCONS_00038981	XLOC_020443	Phvul.008G003100	Chr08:1..59662532@:355898-363798	D8H	D8UP	OK	4.92043	1.91193	-1.36375	-0.618524	0.3573	0.624998	no
TCONS_00038982	XLOC_020443	Phvul.008G003100	Chr08:1..59662532@:355898-363798	D8H	D8UP	OK	16.6087	4.26836	-1.96018	-2.69672	0.00015	0.00364889	yes
TCONS_00039151	XLOC_020524	Phvul.008G017700	Chr08:1..59662532@:1510638-1517228	D8H	D8UP	OK	2.76662	11.7954	2.09203	2.3839	0.00255	0.0337618	yes
TCONS_00039152	XLOC_020524	Phvul.008G017700	Chr08:1..59662532@:1510638-1517228	D8H	D8UP	OK	15.7223	11.5746	-0.441848	-1.01546	0.08005	0.333082	no
TCONS_00039577	XLOC_020726	Phvul.008G060200	Chr08:1..59662532@:5394806-5407829	D8H	D8UP	OK	1.56733	5.27485	1.75082	1.10513	0.1303	0.425541	no
TCONS_00039578	XLOC_020726	Phvul.008G060200	Chr08:1..59662532@:5394806-5407829	D8H	D8UP	OK	2.43696	1.11545	-1.12746	-0.844901	0.1529	0.45633	no
TCONS_00039579	XLOC_020726	Phvul.008G060200	Chr08:1..59662532@:5394806-5407829	D8H	D8UP	OK	0.673869	0.0244023	-4.78738	-1.0824	0.34165	0.613263	no
TCONS_00039580	XLOC_020726	Phvul.008G060200	Chr08:1..59662532@:5394806-5407829	D8H	D8UP	OK	6.18701	1.00085	-2.62802	-1.89742	0.03975	0.217774	no
TCONS_00039590	XLOC_020730	Phvul.008G061200	Chr08:1..59662532@:5567313-5572756	D8H	D8UP	OK	0.761823	0.000251206	-11.5664	-0.139097	0.24845	0.544073	no
TCONS_00039591	XLOC_020730	Phvul.008G061200	Chr08:1..59662532@:5567313-5572756	D8H	D8UP	OK	3.1426	5.97658	0.927363	1.70313	0.00465	0.0528442	no
TCONS_00039592	XLOC_020730	Phvul.008G061200	Chr08:1..59662532@:5567313-5572756	D8H	D8UP	OK	1.59791	1.08263	-0.561645	-0.474083	0.4428	0.687588	no
TCONS_00039593	XLOC_020730	Phvul.008G061200	Chr08:1..59662532@:5567313-5572756	D8H	D8UP	OK	3.68652	4.24919	0.204928	0.340151	0.54835	0.759873	no
TCONS_00039594	XLOC_020730	Phvul.008G061200	Chr08:1..59662532@:5567313-5572756	D8H	D8UP	OK	0.852567	0.000104306	-12.9968	-0.0621918	0.243	0.542649	no
TCONS_00039767	XLOC_020816	Phvul.008G080600	Chr08:1..59662532@:7732051-7740343	D8H	D8UP	NOTEST	0.00010153	0.000186199	0.874934	0	1	1	no
TCONS_00039768	XLOC_020816	Phvul.008G080600	Chr08:1..59662532@:7732051-7740343	D8H	D8UP	OK	1.44953	0.000164712	-13.1033	-0.122095	0.2424	0.542426	no
TCONS_00039769	XLOC_020816	Phvul.008G080600	Chr08:1..59662532@:7732051-7740343	D8H	D8UP	OK	0.00827458	0.467978	5.82161	0.62314	0.25995	0.549495	no
TCONS_00039770	XLOC_020816	Phvul.008G080600	Chr08:1..59662532@:7732051-7740343	D8H	D8UP	OK	10.661	10.012	-0.0906238	-0.265987	0.639	0.81448	no
TCONS_00040532	XLOC_021210	Phvul.008G158600	Chr08:1..59662532@:40456265-40459309	D8H	D8UP	OK	11.8399	9.19331	-0.364999	-0.412093	0.4788	0.712168	no
TCONS_00040533	XLOC_021210	Phvul.008G158600	Chr08:1..59662532@:40456265-40459309	D8H	D8UP	OK	0.0452201	3.74068	6.37019	0.841085	0.20475	0.515334	no
TCONS_00040534	XLOC_021210	Phvul.008G158600	Chr08:1..59662532@:40456265-40459309	D8H	D8UP	OK	37.765	16.7512	-1.17279	-2.49453	0.00015	0.00364889	yes
TCONS_00040744	XLOC_021331	Phvul.008G181400	Chr08:1..59662532@:47976290-47978970	D8H	D8UP	OK	0.704872	4.37851	2.63501	1.87216	0.06005	0.282785	no
TCONS_00040745	XLOC_021331	Phvul.008G181400	Chr08:1..59662532@:47976290-47978970	D8H	D8UP	NOTEST	0.320626	0.20264	-0.661976	0	1	1	no
TCONS_00040746	XLOC_021331	Phvul.008G181400	Chr08:1..59662532@:47976290-47978970	D8H	D8UP	OK	4.58567	2.28944	-1.00214	-1.22824	0.0718	0.314114	no
TCONS_00040801	XLOC_021356	Phvul.008G186300	Chr08:1..59662532@:48948457-48963247	D8H	D8UP	OK	2.83012	2.6229	-0.109698	-0.276707	0.6261	0.806453	no
TCONS_00040802	XLOC_021356	Phvul.008G186300	Chr08:1..59662532@:48948457-48963247	D8H	D8UP	OK	0.966514	0.133147	-2.85977	-1.689	0.06125	0.28615	no
TCONS_00040803	XLOC_021356	Phvul.008G186300	Chr08:1..59662532@:48948457-48963247	D8H	D8UP	NOTEST	0.00046614	4.98519e-05	-3.22504	0	1	1	no
TCONS_00040941	XLOC_021418	Phvul.008G197100	Chr08:1..59662532@:50494702-50500607	D8H	D8UP	OK	3.61402	3.68637	0.0285959	0.0323576	0.9576	0.979023	no
TCONS_00040942	XLOC_021418	Phvul.008G197100	Chr08:1..59662532@:50494702-50500607	D8H	D8UP	OK	0.053516	0.675564	3.65805	1.26892	0.2181	0.52748	no
TCONS_00040943	XLOC_021418	Phvul.008G197100	Chr08:1..59662532@:50494702-50500607	D8H	D8UP	NOTEST	0.224875	4.74208e-05	-12.2113	0	1	1	no
TCONS_00040944	XLOC_021418	Phvul.008G197100	Chr08:1..59662532@:50494702-50500607	D8H	D8UP	OK	2.07038	2.05155	-0.013183	-0.0274058	0.96065	0.980268	no
TCONS_00041012	XLOC_021456	Phvul.008G204800	Chr08:1..59662532@:51569716-51572840	D8H	D8UP	OK	109.156	193.797	0.828158	2.11434	0.00015	0.00364889	yes
TCONS_00041013	XLOC_021456	Phvul.008G204800	Chr08:1..59662532@:51569716-51572840	D8H	D8UP	OK	28.3868	3.20024	-3.14897	-0.978544	0.2454	0.543717	no
TCONS_00041252	XLOC_021580	Phvul.008G229400	Chr08:1..59662532@:54401266-54407431	D8H	D8UP	OK	6.27234	0.000279008	-14.4564	-0.170649	0.24585	0.54389	no
TCONS_00041253	XLOC_021580	Phvul.008G229400	Chr08:1..59662532@:54401266-54407431	D8H	D8UP	OK	21.9434	6.40572	-1.77635	-3.9072	5e-05	0.00141521	yes
TCONS_00041254	XLOC_021580	Phvul.008G229400	Chr08:1..59662532@:54401266-54407431	D8H	D8UP	OK	0.205503	1.11206	2.43601	0.697072	0.30995	0.586817	no
TCONS_00041255	XLOC_021580	Phvul.008G229400	Chr08:1..59662532@:54401266-54407431	D8H	D8UP	OK	0.945088	4.24088e-05	-14.4438	-0.0259844	0.3112	0.588169	no
TCONS_00041256	XLOC_021580	Phvul.008G229400	Chr08:1..59662532@:54401266-54407431	D8H	D8UP	OK	5.35667	0.217112	-4.62483	-1.59236	0.1516	0.454722	no
TCONS_00041477	XLOC_021706	Phvul.008G256200	Chr08:1..59662532@:56939907-56944776	D8H	D8UP	OK	7.81449	10.4595	0.420594	0.59835	0.2878	0.569149	no
TCONS_00041478	XLOC_021706	Phvul.008G256200	Chr08:1..59662532@:56939907-56944776	D8H	D8UP	OK	14.755	10.4371	-0.499484	-1.04492	0.0723	0.315217	no
TCONS_00041480	XLOC_021706	Phvul.008G256200	Chr08:1..59662532@:56939907-56944776	D8H	D8UP	OK	4.43055	0	-inf	nan	0.10325	0.38334	no
TCONS_00041755	XLOC_021840	Phvul.008G280500	Chr08:1..59662532@:58707620-58710491	D8H	D8UP	OK	0.160178	7.25303	5.50084	1.34115	0.1905	0.500046	no
TCONS_00041756	XLOC_021840	Phvul.008G280500	Chr08:1..59662532@:58707620-58710491	D8H	D8UP	OK	44.6412	48.9515	0.132979	0.393937	0.4917	0.720941	no
TCONS_00042353	XLOC_022222	Phvul.009G032500	Chr09:1..37469608@:7120998-7123241	D8H	D8UP	OK	229.803	230.765	0.00603123	0.0125542	0.98105	0.990355	no
TCONS_00042354	XLOC_022222	Phvul.009G032500	Chr09:1..37469608@:7120998-7123241	D8H	D8UP	OK	0.0884888	65.0187	9.52114	0.640136	0.1421	0.442071	no
TCONS_00042488	XLOC_022282	Phvul.009G045800	Chr09:1..37469608@:8771938-8773323	D8H	D8UP	OK	59.0902	3.41201	-4.11422	-0.998694	0.29135	0.571749	no
TCONS_00042489	XLOC_022282	Phvul.009G045800	Chr09:1..37469608@:8771938-8773323	D8H	D8UP	OK	224.276	526.961	1.23242	3.20194	5e-05	0.00141521	yes
TCONS_00042608	XLOC_022330	Phvul.009G055100	Chr09:1..37469608@:10195212-10200555	D8H	D8UP	OK	6.20528	0.627039	-3.30687	-2.09323	0.0458	0.238	no
TCONS_00042609	XLOC_022330	Phvul.009G055100	Chr09:1..37469608@:10195212-10200555	D8H	D8UP	OK	0.343404	5.8837	4.09874	1.40426	0.2214	0.529426	no
TCONS_00042610	XLOC_022330	Phvul.009G055100	Chr09:1..37469608@:10195212-10200555	D8H	D8UP	OK	0.444176	2.37691	2.41989	1.04393	0.28395	0.565772	no
TCONS_00043229	XLOC_022635	Phvul.009G113900	Chr09:1..37469608@:17052660-17067712	D8H	D8UP	OK	1.61359	0.0658218	-4.61557	-1.86868	0.19115	0.500879	no
TCONS_00043230	XLOC_022635	Phvul.009G113900	Chr09:1..37469608@:17052660-17067712	D8H	D8UP	OK	0.0747396	0.950639	3.66895	1.28109	0.19655	0.506608	no
TCONS_00043231	XLOC_022635	Phvul.009G113900	Chr09:1..37469608@:17052660-17067712	D8H	D8UP	OK	1.79452	1.7012	-0.0770458	-0.0901403	0.8767	0.941093	no
TCONS_00043698	XLOC_022857	Phvul.009G154000	Chr09:1..37469608@:22384911-22392724	D8H	D8UP	OK	4.08428	0.799851	-2.35228	-0.887909	0.25445	0.546106	no
TCONS_00043699	XLOC_022857	Phvul.009G154000	Chr09:1..37469608@:22384911-22392724	D8H	D8UP	OK	0.624597	6.96983	3.48012	5.61458	5e-05	0.00141521	yes
TCONS_00043753	XLOC_022883	Phvul.009G158900	Chr09:1..37469608@:23048770-23052196	D8H	D8UP	OK	8.0969	3.07375	-1.39737	-2.29154	0.00065	0.0118713	yes
TCONS_00043754	XLOC_022883	Phvul.009G158900	Chr09:1..37469608@:23048770-23052196	D8H	D8UP	NOTEST	0	0	0	0	1	1	no
TCONS_00043755	XLOC_022883	Phvul.009G158900	Chr09:1..37469608@:23048770-23052196	D8H	D8UP	OK	0.196071	2.23764	3.51253	1.01492	0.20585	0.516536	no
TCONS_00043756	XLOC_022883	Phvul.009G158900	Chr09:1..37469608@:23048770-23052196	D8H	D8UP	OK	5.63439	7.53638	0.419614	0.736005	0.19295	0.502681	no
TCONS_00043860	XLOC_022933	Phvul.009G167700	Chr09:1..37469608@:24459864-24463896	D8H	D8UP	OK	14.6697	12.5773	-0.222013	-0.571291	0.3161	0.591888	no
TCONS_00043861	XLOC_022933	Phvul.009G167700	Chr09:1..37469608@:24459864-24463896	D8H	D8UP	OK	15.2309	0.908841	-4.06683	-1.62499	0.2157	0.52543	no
TCONS_00043913	XLOC_022965	Phvul.009G175000	Chr09:1..37469608@:25494614-25499666	D8H	D8UP	OK	0	1.40141	inf	nan	0.11425	0.401772	no
TCONS_00043914	XLOC_022965	Phvul.009G175000	Chr09:1..37469608@:25494614-25499666	D8H	D8UP	OK	14.7623	15.1925	0.0414435	0.122702	0.8265	0.916049	no
TCONS_00043915	XLOC_022965	Phvul.009G175000	Chr09:1..37469608@:25494614-25499666	D8H	D8UP	NOTEST	0	0	0	0	1	1	no
TCONS_00044078	XLOC_023050	Phvul.009G191000	Chr09:1..37469608@:28299128-28306663	D8H	D8UP	OK	10.7204	11.9407	0.155525	0.300844	0.5988	0.791209	no
TCONS_00044079	XLOC_023050	Phvul.009G191000	Chr09:1..37469608@:28299128-28306663	D8H	D8UP	NOTEST	0	0	0	0	1	1	no
TCONS_00044080	XLOC_023050	Phvul.009G191000	Chr09:1..37469608@:28299128-28306663	D8H	D8UP	OK	0.81891	0.137196	-2.57747	-0.725371	0.44145	0.686331	no
TCONS_00044081	XLOC_023050	Phvul.009G191000	Chr09:1..37469608@:28299128-28306663	D8H	D8UP	OK	0.000381805	2.23549	12.5155	0.082051	0.2437	0.543285	no
TCONS_00044082	XLOC_023050	Phvul.009G191000	Chr09:1..37469608@:28299128-28306663	D8H	D8UP	OK	0.00242441	1.65794	9.41754	0.394882	0.2029	0.513692	no
TCONS_00044083	XLOC_023050	Phvul.009G191000	Chr09:1..37469608@:28299128-28306663	D8H	D8UP	NOTEST	0.353376	0	-inf	0	1	1	no
TCONS_00044084	XLOC_023050	Phvul.009G191000	Chr09:1..37469608@:28299128-28306663	D8H	D8UP	OK	3.0511	0.0851691	-5.16286	-1.30827	0.1925	0.502216	no
TCONS_00044085	XLOC_023050	Phvul.009G191000	Chr09:1..37469608@:28299128-28306663	D8H	D8UP	OK	11.1991	9.25369	-0.275289	-0.392409	0.50625	0.730193	no
TCONS_00044086	XLOC_023050	Phvul.009G191000	Chr09:1..37469608@:28299128-28306663	D8H	D8UP	NOTEST	0.180372	0.187027	0.0522694	0	1	1	no
TCONS_00044462	XLOC_023254	Phvul.009G232100	Chr09:1..37469608@:34266521-34277633	D8H	D8UP	OK	0.655992	0	-inf	nan	0.1093	0.393941	no
TCONS_00044463	XLOC_023254	Phvul.009G232100	Chr09:1..37469608@:34266521-34277633	D8H	D8UP	NOTEST	5.6824e-05	0	-inf	0	1	1	no
TCONS_00044464	XLOC_023254	Phvul.009G232100	Chr09:1..37469608@:34266521-34277633	D8H	D8UP	OK	2.21515	0.000252717	-13.0976	-0.277157	0.16765	0.474339	no
TCONS_00044465	XLOC_023254	Phvul.009G232100	Chr09:1..37469608@:34266521-34277633	D8H	D8UP	OK	1.96615	2.3358	0.248546	0.293532	0.5784	0.778972	no
TCONS_00044466	XLOC_023254	Phvul.009G232100	Chr09:1..37469608@:34266521-34277633	D8H	D8UP	OK	7.28206	4.55872	-0.675719	-1.3823	0.01805	0.131638	no
TCONS_00044725	XLOC_023394	Phvul.009G257200	Chr09:1..37469608@:37004480-37006853	D8H	D8UP	OK	9.09071	0.000641647	-13.7903	-0.171942	0.1536	0.457214	no
TCONS_00044726	XLOC_023394	Phvul.009G257200	Chr09:1..37469608@:37004480-37006853	D8H	D8UP	OK	15.905	17.4595	0.134535	0.283775	0.59495	0.788864	no
TCONS_00044742	XLOC_023402	Phvul.009G259700	Chr09:1..37469608@:37210205-37216025	D8H	D8UP	OK	60.7151	23.6535	-1.36	-1.96889	0.0027	0.0352091	yes
TCONS_00044743	XLOC_023402	Phvul.009G259700	Chr09:1..37469608@:37210205-37216025	D8H	D8UP	OK	34.6888	32.6951	-0.0853983	-0.118392	0.83595	0.920502	no
TCONS_00044744	XLOC_023402	Phvul.009G259700	Chr09:1..37469608@:37210205-37216025	D8H	D8UP	OK	0.438399	10.4895	4.58056	1.13804	0.12025	0.410933	no
TCONS_00044886	XLOC_023465	Phvul.009G009000	Chr09:1..37469608@:1433726-1452920	D8H	D8UP	OK	13.0909	12.8861	-0.0227465	-0.0334122	0.9534	0.977013	no
TCONS_00044887	XLOC_023465	Phvul.009G009000	Chr09:1..37469608@:1433726-1452920	D8H	D8UP	OK	0.506754	3.79178	2.90352	1.44877	0.1516	0.454722	no
TCONS_00044888	XLOC_023465	Phvul.009G009000	Chr09:1..37469608@:1433726-1452920	D8H	D8UP	OK	12.3092	3.43476	-1.84146	-2.81187	0.0004	0.00805406	yes
TCONS_00044981	XLOC_023508	Phvul.009G019100	Chr09:1..37469608@:3540716-3543979	D8H	D8UP	OK	2.40181	20.5081	3.094	1.26348	0.2179	0.527476	no
TCONS_00044982	XLOC_023508	Phvul.009G019100	Chr09:1..37469608@:3540716-3543979	D8H	D8UP	OK	15.1276	27.1004	0.841129	1.14725	0.05645	0.271908	no
TCONS_00044983	XLOC_023508	Phvul.009G019100	Chr09:1..37469608@:3540716-3543979	D8H	D8UP	OK	30.5939	12.512	-1.28993	-1.51627	0.0233	0.155689	no
TCONS_00045063	XLOC_023555	Phvul.009G027100	Chr09:1..37469608@:6082830-6085594	D8H	D8UP	OK	8.19088	11.3722	0.473415	1.36361	0.0188	0.135385	no
TCONS_00045064	XLOC_023555	Phvul.009G027100	Chr09:1..37469608@:6082830-6085594	D8H	D8UP	OK	1.42077	0	-inf	nan	0.11865	0.408037	no
TCONS_00045334	XLOC_023693	Phvul.009G054600	Chr09:1..37469608@:10159135-10163398	D8H	D8UP	OK	0.410602	0.853782	1.05613	0.563744	0.3561	0.624087	no
TCONS_00045335	XLOC_023693	Phvul.009G054600	Chr09:1..37469608@:10159135-10163398	D8H	D8UP	OK	0.000286538	1.42214	12.2771	0.10199	0.1581	0.462586	no
TCONS_00045336	XLOC_023693	Phvul.009G054600	Chr09:1..37469608@:10159135-10163398	D8H	D8UP	OK	6.10565	3.53945	-0.786618	-1.3446	0.0306	0.184932	no
TCONS_00045337	XLOC_023693	Phvul.009G054600	Chr09:1..37469608@:10159135-10163398	D8H	D8UP	OK	0.519209	0.00103971	-8.96399	-0.177491	0.281	0.56326	no
TCONS_00045373	XLOC_023710	Phvul.009G057000	Chr09:1..37469608@:10436973-10449173	D8H	D8UP	NOTEST	0	0	0	0	1	1	no
TCONS_00045374	XLOC_023710	Phvul.009G057000	Chr09:1..37469608@:10436973-10449173	D8H	D8UP	OK	0.352429	1.84167	2.38561	1.22322	0.0996	0.37635	no
TCONS_00045375	XLOC_023710	Phvul.009G057000	Chr09:1..37469608@:10436973-10449173	D8H	D8UP	NOTEST	0	0	0	0	1	1	no
TCONS_00045376	XLOC_023710	Phvul.009G057000	Chr09:1..37469608@:10436973-10449173	D8H	D8UP	OK	0.876923	2.279	1.37788	1.35794	0.0358	0.204508	no
TCONS_00045377	XLOC_023710	Phvul.009G057000	Chr09:1..37469608@:10436973-10449173	D8H	D8UP	OK	1.20803	0.238686	-2.33947	-1.26063	0.13145	0.427299	no
TCONS_00045550	XLOC_023792	Phvul.009G075100	Chr09:1..37469608@:12425923-12435035	D8H	D8UP	OK	0.304956	0.684802	1.16708	0.971715	0.0924	0.361503	no
TCONS_00045551	XLOC_023792	Phvul.009G075100	Chr09:1..37469608@:12425923-12435035	D8H	D8UP	OK	0.000110985	1.10505	13.2815	0.0348939	0.2407	0.541752	no
TCONS_00045690	XLOC_023858	Phvul.009G086500	Chr09:1..37469608@:13576813-13581329	D8H	D8UP	OK	2.06485	3.25714	0.657571	0.587903	0.22	0.528684	no
TCONS_00045691	XLOC_023858	Phvul.009G086500	Chr09:1..37469608@:13576813-13581329	D8H	D8UP	OK	1.13863	1.04225	-0.127596	-0.128359	0.81575	0.910336	no
TCONS_00045692	XLOC_023858	Phvul.009G086500	Chr09:1..37469608@:13576813-13581329	D8H	D8UP	OK	3.29797	0.126347	-4.70612	-2.05705	0.12665	0.420406	no
TCONS_00046117	XLOC_024063	Phvul.009G129600	Chr09:1..37469608@:19093829-19110343	D8H	D8UP	OK	1.72964	0.297462	-2.5397	-1.23222	0.2245	0.532248	no
TCONS_00046118	XLOC_024063	Phvul.009G129600	Chr09:1..37469608@:19093829-19110343	D8H	D8UP	OK	0.0776244	1.27317	4.03577	1.51624	0.20435	0.514773	no
TCONS_00046119	XLOC_024063	Phvul.009G129600	Chr09:1..37469608@:19093829-19110343	D8H	D8UP	OK	3.9645	3.32314	-0.254592	-0.351669	0.54175	0.75593	no
TCONS_00046120	XLOC_024063	Phvul.009G129600	Chr09:1..37469608@:19093829-19110343	D8H	D8UP	NOTEST	0.185506	0.0862314	-1.10518	0	1	1	no
TCONS_00046121	XLOC_024063	Phvul.009G129600	Chr09:1..37469608@:19093829-19110343	D8H	D8UP	OK	0.620892	0.139912	-2.14982	-1.15061	0.11955	0.409746	no
TCONS_00046122	XLOC_024063	Phvul.009G129700	Chr09:1..37469608@:19093829-19110343	D8H	D8UP	NOTEST	0.0316433	0.02979	-0.0870732	0	1	1	no
TCONS_00046197	XLOC_024105	Phvul.009G139500	Chr09:1..37469608@:20514627-20522063	D8H	D8UP	OK	0.00279641	4.01189	10.4865	0.352992	0.25225	0.54521	no
TCONS_00046198	XLOC_024105	Phvul.009G139500	Chr09:1..37469608@:20514627-20522063	D8H	D8UP	OK	4.33681	0.272575	-3.99191	-1.46805	0.2769	0.560623	no
TCONS_00046199	XLOC_024105	Phvul.009G139500	Chr09:1..37469608@:20514627-20522063	D8H	D8UP	OK	34.2678	24.9272	-0.45913	-1.20267	0.03525	0.202503	no
TCONS_00046215	XLOC_024113	Phvul.009G141700	Chr09:1..37469608@:20762725-20764682	D8H	D8UP	OK	83.9155	183.853	1.13154	3.2108	5e-05	0.00141521	yes
TCONS_00046216	XLOC_024113	Phvul.009G141700	Chr09:1..37469608@:20762725-20764682	D8H	D8UP	OK	44.242	0	-inf	nan	0.1207	0.411538	no
TCONS_00046712	XLOC_024357	Phvul.009G190500	Chr09:1..37469608@:28215694-28222188	D8H	D8UP	OK	9.29615	14.1244	0.603485	1.14556	0.0532	0.262311	no
TCONS_00046713	XLOC_024357	Phvul.009G190500	Chr09:1..37469608@:28215694-28222188	D8H	D8UP	OK	0.382979	0.00123577	-8.27571	-0.275646	0.3358	0.608157	no
TCONS_00046714	XLOC_024357	Phvul.009G190500	Chr09:1..37469608@:28215694-28222188	D8H	D8UP	OK	11.5313	5.60525	-1.04071	-1.52265	0.01805	0.131638	no
TCONS_00046802	XLOC_024394	Phvul.009G197500	Chr09:1..37469608@:29217330-29220613	D8H	D8UP	NOTEST	0.119864	0.179136	0.579656	0	1	1	no
TCONS_00046803	XLOC_024394	Phvul.009G197500	Chr09:1..37469608@:29217330-29220613	D8H	D8UP	OK	1.43368e-05	1.41176	16.5874	0.00394157	0.25305	0.545606	no
TCONS_00046804	XLOC_024394	Phvul.009G197500	Chr09:1..37469608@:29217330-29220613	D8H	D8UP	OK	4.27107	3.4433	-0.310805	-0.599453	0.30505	0.582913	no
TCONS_00047039	XLOC_024508	Phvul.009G219500	Chr09:1..37469608@:32570164-32574631	D8H	D8UP	OK	3.14871	10.1771	1.6925	1.56036	0.02375	0.157583	no
TCONS_00047040	XLOC_024508	Phvul.009G219500	Chr09:1..37469608@:32570164-32574631	D8H	D8UP	OK	23.5023	15.2153	-0.627286	-1.54319	0.00975	0.0876767	no
TCONS_00047142	XLOC_024557	Phvul.009G230000	Chr09:1..37469608@:33947834-33960783	D8H	D8UP	NOTEST	0.063849	0	-inf	0	1	1	no
TCONS_00047143	XLOC_024557	Phvul.009G230000	Chr09:1..37469608@:33947834-33960783	D8H	D8UP	OK	1.57135	1.27315	-0.303601	-0.258997	0.6439	0.817	no
TCONS_00047144	XLOC_024557	Phvul.009G230000	Chr09:1..37469608@:33947834-33960783	D8H	D8UP	OK	0.592882	0.0282077	-4.39359	-1.17022	0.2484	0.544073	no
TCONS_00047145	XLOC_024557	Phvul.009G230000	Chr09:1..37469608@:33947834-33960783	D8H	D8UP	OK	0.640476	0.0142526	-5.48985	-1.39033	0.236	0.539018	no
TCONS_00047146	XLOC_024557	Phvul.009G230000	Chr09:1..37469608@:33947834-33960783	D8H	D8UP	OK	2.18438	2.3695	0.117355	0.125845	0.83245	0.918887	no
TCONS_00047180	XLOC_024573	Phvul.009G233500	Chr09:1..37469608@:34441919-34444549	D8H	D8UP	OK	15.2899	0.806987	-4.24389	-1.26149	0.1951	0.505275	no
TCONS_00047181	XLOC_024573	Phvul.009G233500	Chr09:1..37469608@:34441919-34444549	D8H	D8UP	OK	42.0974	68.3609	0.69944	2.01204	0.00085	0.0146803	yes
TCONS_00047358	XLOC_024661	Phvul.009G251900	Chr09:1..37469608@:36481645-36486762	D8H	D8UP	OK	4.67596	5.95715	0.349359	0.607964	0.28595	0.56756	no
TCONS_00047359	XLOC_024661	Phvul.009G251900	Chr09:1..37469608@:36481645-36486762	D8H	D8UP	OK	6.24689	1.84569	-1.75898	-2.03141	0.0092	0.0842394	no
TCONS_00047414	XLOC_024696	Phvul.009G259700	Chr09:1..37469608@:37210205-37216025	D8H	D8UP	OK	102.527	99.2383	-0.0470362	-0.0485826	0.9342	0.968592	no
TCONS_00047440	XLOC_024709	Phvul.009G263100	Chr09:1..37469608@:37431230-37443611	D8H	D8UP	OK	2.00012	1.62086	-0.303326	-0.420025	0.47095	0.706825	no
TCONS_00047441	XLOC_024709	Phvul.009G263100	Chr09:1..37469608@:37431230-37443611	D8H	D8UP	OK	0.135388	3.30884	4.61116	2.05935	0.2109	0.520948	no
TCONS_00047442	XLOC_024709	Phvul.009G263100	Chr09:1..37469608@:37431230-37443611	D8H	D8UP	OK	2.56255	2.18138	-0.232334	-0.338899	0.56115	0.768603	no
TCONS_00047443	XLOC_024709	Phvul.009G263100	Chr09:1..37469608@:37431230-37443611	D8H	D8UP	OK	3.1284	1.93337	-0.694309	-0.728803	0.2071	0.517756	no
TCONS_00047444	XLOC_024709	Phvul.009G263100	Chr09:1..37469608@:37431230-37443611	D8H	D8UP	NOTEST	0.000656463	0.276838	8.72011	0	1	1	no
TCONS_00047567	XLOC_024832	Phvul.010G001100	Chr10:1..43275151@:442387-445669	D8H	D8UP	OK	13.7654	4.35574	-1.66006	-2.16825	0.0011	0.0179824	yes
TCONS_00047568	XLOC_024832	Phvul.010G001100	Chr10:1..43275151@:442387-445669	D8H	D8UP	OK	5.59281	14.3872	1.36314	1.77049	0.00755	0.0736759	no
TCONS_00047569	XLOC_024832	Phvul.010G001100	Chr10:1..43275151@:442387-445669	D8H	D8UP	OK	5.69607	4.54713	-0.32501	-0.420963	0.4814	0.713916	no
TCONS_00047570	XLOC_024832	Phvul.010G001100	Chr10:1..43275151@:442387-445669	D8H	D8UP	OK	0.662875	0.898163	0.438241	0.189313	0.7667	0.883674	no
TCONS_00047729	XLOC_024933	Phvul.010G018700	Chr10:1..43275151@:2896724-2898709	D8H	D8UP	OK	2.36281	4.4726	0.92061	1.24167	0.0429	0.228926	no
TCONS_00047730	XLOC_024933	Phvul.010G018700	Chr10:1..43275151@:2896724-2898709	D8H	D8UP	OK	2.49633	0.000389767	-12.6449	-0.0715079	0.22845	0.535066	no
TCONS_00047731	XLOC_024933	Phvul.010G018700	Chr10:1..43275151@:2896724-2898709	D8H	D8UP	OK	4.18767	4.51865	0.109745	0.163505	0.7709	0.88598	no
TCONS_00047887	XLOC_025026	Phvul.010G036500	Chr10:1..43275151@:5378751-5388228	D8H	D8UP	OK	4.99858	11.5958	1.21401	1.5949	0.0139	0.110637	no
TCONS_00047888	XLOC_025026	Phvul.010G036500	Chr10:1..43275151@:5378751-5388228	D8H	D8UP	OK	26.7918	9.64701	-1.47364	-2.73265	5e-05	0.00141521	yes
TCONS_00047889	XLOC_025026	Phvul.010G036500	Chr10:1..43275151@:5378751-5388228	D8H	D8UP	OK	10.3295	7.99764	-0.369129	-0.505584	0.38685	0.646546	no
TCONS_00047988	XLOC_025080	Phvul.010G046700	Chr10:1..43275151@:7156980-7172384	D8H	D8UP	OK	20.0863	22.7304	0.178409	0.426145	0.45465	0.695918	no
TCONS_00047989	XLOC_025080	Phvul.010G046700	Chr10:1..43275151@:7156980-7172384	D8H	D8UP	OK	17.2772	2.49979	-2.78899	-1.98755	0.01395	0.11097	no
TCONS_00048435	XLOC_025322	Phvul.010G093800	Chr10:1..43275151@:34558765-34561242	D8H	D8UP	OK	0.338471	46.5725	7.1043	2.345	0.2453	0.543717	no
TCONS_00048436	XLOC_025322	Phvul.010G093800	Chr10:1..43275151@:34558765-34561242	D8H	D8UP	OK	8.40439	7.01484	-0.260731	-0.124049	0.84065	0.922929	no
TCONS_00048437	XLOC_025322	Phvul.010G093800	Chr10:1..43275151@:34558765-34561242	D8H	D8UP	OK	43.7405	56.3744	0.366068	0.732097	0.2066	0.517397	no
TCONS_00048438	XLOC_025322	Phvul.010G093800	Chr10:1..43275151@:34558765-34561242	D8H	D8UP	OK	42.3498	26.6875	-0.666192	-0.475893	0.362	0.628409	no
TCONS_00048443	XLOC_025327	Phvul.010G094600	Chr10:1..43275151@:34641936-34652207	D8H	D8UP	OK	2.22118	0.000317022	-12.7745	-0.223473	0.2387	0.540978	no
TCONS_00048444	XLOC_025327	Phvul.010G094600	Chr10:1..43275151@:34641936-34652207	D8H	D8UP	OK	0.51075	5.3164	3.37976	2.31351	0.0405	0.22031	no
TCONS_00048445	XLOC_025327	Phvul.010G094600	Chr10:1..43275151@:34641936-34652207	D8H	D8UP	OK	5.23072	7.13013	0.446919	0.955206	0.1013	0.37981	no
TCONS_00048600	XLOC_025415	Phvul.010G107800	Chr10:1..43275151@:36828284-36832631	D8H	D8UP	OK	4.28277	2.20009	-0.960983	-1.72102	0.0063	0.0653173	no
TCONS_00048601	XLOC_025415	Phvul.010G107800	Chr10:1..43275151@:36828284-36832631	D8H	D8UP	OK	0.924232	2.40543	1.37997	1.72212	0.00925	0.084545	no
TCONS_00048643	XLOC_025437	Phvul.010G111600	Chr10:1..43275151@:37550287-37555041	D8H	D8UP	OK	4.58493	0.424858	-3.43185	-1.09283	0.22085	0.529231	no
TCONS_00048644	XLOC_025437	Phvul.010G111600	Chr10:1..43275151@:37550287-37555041	D8H	D8UP	OK	2.84062	2.24297	-0.340795	-0.408096	0.4879	0.718348	no
TCONS_00048645	XLOC_025437	Phvul.010G111600	Chr10:1..43275151@:37550287-37555041	D8H	D8UP	OK	5.58938	10.3021	0.882183	1.76204	0.0067	0.0680932	no
TCONS_00048646	XLOC_025437	Phvul.010G111600	Chr10:1..43275151@:37550287-37555041	D8H	D8UP	NOTEST	0.00198897	0	-inf	0	1	1	no
TCONS_00048739	XLOC_025486	Phvul.010G120700	Chr10:1..43275151@:38996418-39000461	D8H	D8UP	OK	7.04029	50.8096	2.85139	6.97421	5e-05	0.00141521	yes
TCONS_00048740	XLOC_025486	Phvul.010G120700	Chr10:1..43275151@:38996418-39000461	D8H	D8UP	NOTEST	0	0	0	0	1	1	no
TCONS_00048741	XLOC_025486	Phvul.010G120700	Chr10:1..43275151@:38996418-39000461	D8H	D8UP	OK	0.27697	7.2465	4.70948	2.97041	0.0342	0.198518	no
TCONS_00048742	XLOC_025486	Phvul.010G120700	Chr10:1..43275151@:38996418-39000461	D8H	D8UP	OK	0.802019	0.0011448	-9.4524	-0.193454	0.2327	0.537426	no
TCONS_00049035	XLOC_025636	Phvul.010G149000	Chr10:1..43275151@:41951293-41962199	D8H	D8UP	OK	22.87	27.129	0.24638	0.252227	0.65425	0.822855	no
TCONS_00049036	XLOC_025636	Phvul.010G149000	Chr10:1..43275151@:41951293-41962199	D8H	D8UP	OK	26.42	50.0132	0.920677	0.91188	0.1068	0.38976	no
TCONS_00049037	XLOC_025636	Phvul.010G149000	Chr10:1..43275151@:41951293-41962199	D8H	D8UP	OK	89.605	34.981	-1.35701	-1.67917	0.00825	0.0781991	no
TCONS_00049267	XLOC_025756	Phvul.010G005200	Chr10:1..43275151@:888384-891005	D8H	D8UP	OK	9.20694	14.4739	0.652664	1.79874	0.0024	0.0322802	yes
TCONS_00049268	XLOC_025756	Phvul.010G005200	Chr10:1..43275151@:888384-891005	D8H	D8UP	OK	7.1189	0	-inf	nan	0.1211	0.411863	no
TCONS_00049336	XLOC_025795	Phvul.010G013800	Chr10:1..43275151@:2189267-2223559	D8H	D8UP	OK	3.64214	4.36526	0.261282	0.164718	0.7678	0.884166	no
TCONS_00049337	XLOC_025795	Phvul.010G013800	Chr10:1..43275151@:2189267-2223559	D8H	D8UP	OK	0.346924	4.77559	3.78299	1.29803	0.2285	0.535066	no
TCONS_00049338	XLOC_025795	Phvul.010G013800	Chr10:1..43275151@:2189267-2223559	D8H	D8UP	OK	1.60753	0.00171174	-9.87516	-0.357053	0.2493	0.544182	no
TCONS_00049339	XLOC_025795	Phvul.010G013800	Chr10:1..43275151@:2189267-2223559	D8H	D8UP	OK	18.9012	12.6461	-0.579788	-1.32805	0.0267	0.169789	no
TCONS_00049341	XLOC_025796	Phvul.010G014200	Chr10:1..43275151@:2259556-2269486	D8H	D8UP	OK	42.8534	33.1424	-0.370731	-1.03612	0.07135	0.313393	no
TCONS_00049342	XLOC_025796	Phvul.010G014200	Chr10:1..43275151@:2259556-2269486	D8H	D8UP	OK	1.89365	8.64526	2.19074	1.57782	0.0244	0.160094	no
TCONS_00049472	XLOC_025855	Phvul.010G025400	Chr10:1..43275151@:3765558-3769652	D8H	D8UP	OK	0.0599791	1.65081	4.78257	1.40635	0.2211	0.529414	no
TCONS_00049473	XLOC_025855	Phvul.010G025400	Chr10:1..43275151@:3765558-3769652	D8H	D8UP	NOTEST	0.0986183	0	-inf	0	1	1	no
TCONS_00049474	XLOC_025855	Phvul.010G025400	Chr10:1..43275151@:3765558-3769652	D8H	D8UP	OK	1.49637	0.152858	-3.29121	-1.64903	0.18335	0.491491	no
TCONS_00049475	XLOC_025855	Phvul.010G025400	Chr10:1..43275151@:3765558-3769652	D8H	D8UP	OK	2.53305	2.28484	-0.148781	-0.196529	0.7345	0.866148	no
TCONS_00049476	XLOC_025855	Phvul.010G025400	Chr10:1..43275151@:3765558-3769652	D8H	D8UP	OK	3.02457	2.01557	-0.585544	-0.658697	0.24685	0.543891	no
TCONS_00049598	XLOC_025912	Phvul.010G038400	Chr10:1..43275151@:5651017-5657718	D8H	D8UP	OK	7.87518	10.4308	0.405469	0.502647	0.37555	0.638176	no
TCONS_00049599	XLOC_025912	Phvul.010G038400	Chr10:1..43275151@:5651017-5657718	D8H	D8UP	OK	22.1266	2.06769	-3.4197	-2.27618	0.0284	0.176515	no
TCONS_00049600	XLOC_025912	Phvul.010G038400	Chr10:1..43275151@:5651017-5657718	D8H	D8UP	OK	14.9293	25.6815	0.782579	1.01209	0.09195	0.360958	no
TCONS_00049613	XLOC_025921	Phvul.010G040000	Chr10:1..43275151@:5840582-5844859	D8H	D8UP	OK	8.51679	4.27053	-0.995897	-1.05908	0.0966	0.370766	no
TCONS_00049614	XLOC_025921	Phvul.010G040000	Chr10:1..43275151@:5840582-5844859	D8H	D8UP	OK	2.39085	9.46865	1.98563	2.22224	0.00445	0.0512733	no
TCONS_00049761	XLOC_026006	Phvul.010G058500	Chr10:1..43275151@:9697869-9700382	D8H	D8UP	OK	16.1282	24.5275	0.60481	1.71687	0.00335	0.0415157	yes
TCONS_00049762	XLOC_026006	Phvul.010G058500	Chr10:1..43275151@:9697869-9700382	D8H	D8UP	OK	3.80499	0	-inf	nan	0.1209	0.411633	no
TCONS_00049777	XLOC_026017	Phvul.010G060300	Chr10:1..43275151@:9909694-9913441	D8H	D8UP	OK	10.756	6.67357	-0.688611	-0.954598	0.11835	0.407625	no
TCONS_00049778	XLOC_026017	Phvul.010G060300	Chr10:1..43275151@:9909694-9913441	D8H	D8UP	OK	2.13041	0.794145	-1.42366	-0.955668	0.11785	0.406868	no
TCONS_00049779	XLOC_026017	Phvul.010G060300	Chr10:1..43275151@:9909694-9913441	D8H	D8UP	OK	0.0272989	15.6953	9.16728	1.67342	0.2493	0.544182	no
TCONS_00050134	XLOC_026196	Phvul.010G095600	Chr10:1..43275151@:34833824-34844223	D8H	D8UP	OK	21.2912	15.0825	-0.497379	-0.986265	0.08515	0.345708	no
TCONS_00050135	XLOC_026196	Phvul.010G095600	Chr10:1..43275151@:34833824-34844223	D8H	D8UP	OK	1.52766	0	-inf	nan	0.11285	0.399717	no
TCONS_00050136	XLOC_026196	Phvul.010G095600	Chr10:1..43275151@:34833824-34844223	D8H	D8UP	OK	8.71272	6.02915	-0.531167	-1.02289	0.0743	0.319789	no
TCONS_00050137	XLOC_026196	Phvul.010G095600	Chr10:1..43275151@:34833824-34844223	D8H	D8UP	OK	2.41856	0	-inf	nan	0.1022	0.381496	no
TCONS_00050268	XLOC_026258	Phvul.010G110700	Chr10:1..43275151@:37327042-37339609	D8H	D8UP	OK	0.792133	3.14821	1.99072	2.65189	0.00015	0.00364889	yes
TCONS_00050269	XLOC_026258	Phvul.010G110700	Chr10:1..43275151@:37327042-37339609	D8H	D8UP	OK	1.99315	0.553476	-1.84846	-0.998719	0.17605	0.483947	no
TCONS_00050302	XLOC_026276	Phvul.010G114600	Chr10:1..43275151@:38012890-38018321	D8H	D8UP	OK	0.177479	0.965693	2.44392	1.31264	0.10935	0.393941	no
TCONS_00050303	XLOC_026276	Phvul.010G114600	Chr10:1..43275151@:38012890-38018321	D8H	D8UP	OK	5.40444	4.47277	-0.272976	-0.784479	0.1727	0.479895	no
TCONS_00050387	XLOC_026324	Phvul.010G123800	Chr10:1..43275151@:39376742-39377333	D8H	D8UP	OK	3.48468	0.000547826	-12.635	-0.0388115	0.2514	0.544966	no
TCONS_00050388	XLOC_026324	Phvul.010G123800	Chr10:1..43275151@:39376742-39377333	D8H	D8UP	OK	0.999521	0.576057	-0.795024	-0.417963	0.5039	0.728457	no
TCONS_00050431	XLOC_026344	Phvul.010G127400	Chr10:1..43275151@:39705448-39707862	D8H	D8UP	OK	38.4158	40.572	0.0787864	0.222058	0.7014	0.849428	no
TCONS_00050432	XLOC_026344	Phvul.010G127400	Chr10:1..43275151@:39705448-39707862	D8H	D8UP	OK	10.7987	0.802221	-3.75071	-1.59969	0.27975	0.562497	no
TCONS_00050522	XLOC_026393	Phvul.010G137700	Chr10:1..43275151@:40990688-40995326	D8H	D8UP	OK	4.26835	17.0651	1.99929	2.96584	0.00025	0.00553826	yes
TCONS_00050523	XLOC_026393	Phvul.010G137700	Chr10:1..43275151@:40990688-40995326	D8H	D8UP	OK	11.5499	7.43127	-0.636206	-1.19674	0.0398	0.21796	no
TCONS_00050538	XLOC_026403	Phvul.010G139700	Chr10:1..43275151@:41180801-41193180	D8H	D8UP	OK	4.28194	2.91341	-0.555558	-0.496858	0.3962	0.653049	no
TCONS_00050539	XLOC_026403	Phvul.010G139700	Chr10:1..43275151@:41180801-41193180	D8H	D8UP	OK	0.162437	0.466153	1.52092	0.367381	0.6295	0.808553	no
TCONS_00050540	XLOC_026403	Phvul.010G139700	Chr10:1..43275151@:41180801-41193180	D8H	D8UP	OK	0.696792	0.00713329	-6.61002	-0.65188	0.3095	0.586402	no
TCONS_00050541	XLOC_026403	Phvul.010G139700	Chr10:1..43275151@:41180801-41193180	D8H	D8UP	NOTEST	0.323721	0.00432278	-6.22665	0	1	1	no
TCONS_00050542	XLOC_026403	Phvul.010G139700	Chr10:1..43275151@:41180801-41193180	D8H	D8UP	OK	0.582273	0.135086	-2.10782	-0.716543	0.35915	0.626322	no
TCONS_00050543	XLOC_026403	Phvul.010G139700	Chr10:1..43275151@:41180801-41193180	D8H	D8UP	NOTEST	0.138338	0.0151655	-3.18933	0	1	1	no
TCONS_00050544	XLOC_026403	Phvul.010G139700	Chr10:1..43275151@:41180801-41193180	D8H	D8UP	OK	0.382951	2.36053	2.62388	1.06298	0.1476	0.450009	no
TCONS_00050545	XLOC_026403	Phvul.010G139700	Chr10:1..43275151@:41180801-41193180	D8H	D8UP	OK	3.53759	0.505645	-2.80657	-1.14508	0.21635	0.526135	no
TCONS_00050546	XLOC_026403	Phvul.010G139700	Chr10:1..43275151@:41180801-41193180	D8H	D8UP	OK	1.19694	2.62793	1.13458	0.680714	0.24505	0.543652	no
TCONS_00050591	XLOC_026421	Phvul.010G144700	Chr10:1..43275151@:41597487-41600506	D8H	D8UP	OK	1.30564	0.568402	-1.19977	-1.17546	0.07465	0.320561	no
TCONS_00050592	XLOC_026421	Phvul.010G144700	Chr10:1..43275151@:41597487-41600506	D8H	D8UP	OK	0.0412755	0.961108	4.54134	1.17987	0.1786	0.486974	no
TCONS_00050902	XLOC_026653	Phvul.011G002800	Chr11:1..50367376@:208583-210235	D8H	D8UP	OK	39.6431	23.1346	-0.777015	-1.76124	0.00425	0.0496868	yes
TCONS_00050903	XLOC_026653	Phvul.011G002800	Chr11:1..50367376@:208583-210235	D8H	D8UP	OK	7.45125	22.2995	1.58146	1.91612	0.005	0.0556554	no
TCONS_00051141	XLOC_026770	Phvul.011G027800	Chr11:1..50367376@:2237785-2240383	D8H	D8UP	OK	16.4455	43.1166	1.39055	0.940035	0.1133	0.400509	no
TCONS_00051186	XLOC_026785	Phvul.011G031200	Chr11:1..50367376@:2706536-2717099	D8H	D8UP	OK	3.78943	5.25308	0.471183	0.767197	0.17435	0.481716	no
TCONS_00051187	XLOC_026785	Phvul.011G031200	Chr11:1..50367376@:2706536-2717099	D8H	D8UP	OK	1.81746	0.000307114	-12.5309	-0.282623	0.1778	0.485966	no
TCONS_00051188	XLOC_026785	Phvul.011G031200	Chr11:1..50367376@:2706536-2717099	D8H	D8UP	OK	2.85526	2.45322	-0.218945	-0.228679	0.6695	0.831313	no
TCONS_00051189	XLOC_026785	Phvul.011G031200	Chr11:1..50367376@:2706536-2717099	D8H	D8UP	NOTEST	0.000177129	0	-inf	0	1	1	no
TCONS_00051190	XLOC_026785	Phvul.011G031200	Chr11:1..50367376@:2706536-2717099	D8H	D8UP	OK	0.838323	0.805179	-0.0581958	-0.0202054	0.94935	0.975004	no
TCONS_00051205	XLOC_026791	Phvul.011G033200	Chr11:1..50367376@:2883558-2892134	D8H	D8UP	OK	18.2472	13.5723	-0.42701	-0.53577	0.3329	0.605764	no
TCONS_00051206	XLOC_026791	Phvul.011G033200	Chr11:1..50367376@:2883558-2892134	D8H	D8UP	OK	2.84541	28.8658	3.34265	1.31467	0.12935	0.424176	no
TCONS_00051575	XLOC_026976	Phvul.011G067100	Chr11:1..50367376@:5819370-5823622	D8H	D8UP	OK	15.7027	0.5826	-4.75236	-1.80216	0.18185	0.490054	no
TCONS_00051576	XLOC_026976	Phvul.011G067100	Chr11:1..50367376@:5819370-5823622	D8H	D8UP	OK	3.23741	11.4233	1.81907	0.806495	0.2428	0.542634	no
TCONS_00051577	XLOC_026976	Phvul.011G067100	Chr11:1..50367376@:5819370-5823622	D8H	D8UP	NOTEST	0	0	0	0	1	1	no
TCONS_00051578	XLOC_026976	Phvul.011G067100	Chr11:1..50367376@:5819370-5823622	D8H	D8UP	NOTEST	0	0	0	0	1	1	no
TCONS_00051579	XLOC_026976	Phvul.011G067100	Chr11:1..50367376@:5819370-5823622	D8H	D8UP	OK	0	0.520785	inf	nan	0.1707	0.477929	no
TCONS_00051580	XLOC_026976	Phvul.011G067100	Chr11:1..50367376@:5819370-5823622	D8H	D8UP	OK	12.5628	17.2515	0.457567	0.900804	0.11645	0.405164	no
TCONS_00052342	XLOC_027434	Phvul.011G152200	Chr11:1..50367376@:39893898-39897655	D8H	D8UP	OK	1.46261	0.919026	-0.670366	-1.04882	0.07795	0.327866	no
TCONS_00052343	XLOC_027434	Phvul.011G152200	Chr11:1..50367376@:39893898-39897655	D8H	D8UP	NOTEST	0.116797	0.0681979	-0.776206	0	1	1	no
TCONS_00052344	XLOC_027434	Phvul.011G152200	Chr11:1..50367376@:39893898-39897655	D8H	D8UP	OK	9.43113e-06	0.793583	16.3606	0.00829403	0.2431	0.542649	no
TCONS_00052402	XLOC_027459	Phvul.011G156600	Chr11:1..50367376@:41257482-41271102	D8H	D8UP	OK	4.09794	5.42704	0.405267	0.565677	0.31795	0.592911	no
TCONS_00052403	XLOC_027459	Phvul.011G156600	Chr11:1..50367376@:41257482-41271102	D8H	D8UP	OK	2.1652	0.00290057	-9.54394	-0.631238	0.2442	0.543285	no
TCONS_00052404	XLOC_027459	Phvul.011G156600	Chr11:1..50367376@:41257482-41271102	D8H	D8UP	OK	1.66281	0.095031	-4.12908	-0.883173	0.1745	0.481934	no
TCONS_00052405	XLOC_027459	Phvul.011G156600	Chr11:1..50367376@:41257482-41271102	D8H	D8UP	OK	2.75636	2.45591	-0.166503	-0.160911	0.7637	0.882407	no
TCONS_00052670	XLOC_027628	Phvul.011G187000	Chr11:1..50367376@:46359726-46367224	D8H	D8UP	OK	0.528081	4.26671	3.01429	1.43298	0.20085	0.511404	no
TCONS_00052671	XLOC_027628	Phvul.011G187000	Chr11:1..50367376@:46359726-46367224	D8H	D8UP	OK	10.6846	8.24367	-0.374173	-0.850294	0.13415	0.430782	no
TCONS_00052737	XLOC_027660	Phvul.011G193800	Chr11:1..50367376@:47009676-47047506	D8H	D8UP	OK	1.10557	0.12118	-3.18956	-1.2217	0.1644	0.470526	no
TCONS_00052738	XLOC_027660	Phvul.011G193900	Chr11:1..50367376@:47009676-47047506	D8H	D8UP	OK	0.855878	1.63108	0.930354	0.755484	0.1766	0.484542	no
TCONS_00052739	XLOC_027660	Phvul.011G193900	Chr11:1..50367376@:47009676-47047506	D8H	D8UP	OK	0.489526	0.0569565	-3.10345	-0.87835	0.20775	0.518139	no
TCONS_00052740	XLOC_027660	Phvul.011G194100	Chr11:1..50367376@:47009676-47047506	D8H	D8UP	OK	1.08564	0.00180896	-9.22918	-0.687725	0.2502	0.544664	no
TCONS_00052741	XLOC_027660	Phvul.011G193900	Chr11:1..50367376@:47009676-47047506	D8H	D8UP	OK	1.05893	0	-inf	nan	0.2077	0.518139	no
TCONS_00052743	XLOC_027660	Phvul.011G194100	Chr11:1..50367376@:47009676-47047506	D8H	D8UP	OK	1.58938	1.34635	-0.239414	-0.146379	0.80865	0.906591	no
TCONS_00052744	XLOC_027660	Phvul.011G194100	Chr11:1..50367376@:47009676-47047506	D8H	D8UP	NOTEST	0	0	0	0	1	1	no
TCONS_00052834	XLOC_027717	Phvul.011G203500	Chr11:1..50367376@:48210979-48215060	D8H	D8UP	OK	1.37422	0.282979	-2.27984	-0.785181	0.2529	0.545534	no
TCONS_00052835	XLOC_027717	Phvul.011G203500	Chr11:1..50367376@:48210979-48215060	D8H	D8UP	OK	2.15348	9.11292	2.08124	3.54191	5e-05	0.00141521	yes
TCONS_00052974	XLOC_027793	Phvul.011G001600	Chr11:1..50367376@:137147-147280	D8H	D8UP	OK	4.55141	10.5678	1.21529	1.68394	0.00805	0.0769308	no
TCONS_00052975	XLOC_027793	Phvul.011G001600	Chr11:1..50367376@:137147-147280	D8H	D8UP	OK	13.4418	4.15229	-1.69475	-1.69677	0.0221	0.150843	no
TCONS_00053016	XLOC_027817	Phvul.011G006000	Chr11:1..50367376@:448471-454461	D8H	D8UP	OK	5.22569	13.6347	1.38359	1.5295	0.01855	0.134154	no
TCONS_00053017	XLOC_027817	Phvul.011G006000	Chr11:1..50367376@:448471-454461	D8H	D8UP	OK	0.98802	0.000236985	-12.0255	-0.10128	0.4293	0.676701	no
TCONS_00053018	XLOC_027817	Phvul.011G006000	Chr11:1..50367376@:448471-454461	D8H	D8UP	OK	2.3274	2.11278	-0.139577	-0.0861915	0.8736	0.939451	no
TCONS_00053019	XLOC_027817	Phvul.011G006000	Chr11:1..50367376@:448471-454461	D8H	D8UP	OK	0.6413	1.95704	1.6096	0.674972	0.34555	0.616698	no
TCONS_00053020	XLOC_027817	Phvul.011G006000	Chr11:1..50367376@:448471-454461	D8H	D8UP	OK	15.4178	16.0057	0.0539874	0.110568	0.851	0.928677	no
TCONS_00053021	XLOC_027817	Phvul.011G006000	Chr11:1..50367376@:448471-454461	D8H	D8UP	OK	0.811848	1.36498	0.749601	0.327764	0.6127	0.799011	no
TCONS_00053022	XLOC_027817	Phvul.011G006000	Chr11:1..50367376@:448471-454461	D8H	D8UP	OK	6.9958	0	-inf	nan	0.10045	0.378157	no
TCONS_00053124	XLOC_027872	Phvul.011G016800	Chr11:1..50367376@:1320909-1324541	D8H	D8UP	OK	5.71325	11.1329	0.962446	1.46242	0.016	0.121051	no
TCONS_00053125	XLOC_027872	Phvul.011G016800	Chr11:1..50367376@:1320909-1324541	D8H	D8UP	OK	27.5081	12.4665	-1.1418	-2.54481	0.0001	0.00260391	yes
TCONS_00053134	XLOC_027878	Phvul.011G017600	Chr11:1..50367376@:1384345-1393300	D8H	D8UP	OK	2.17569	4.73463	1.12178	1.373	0.03135	0.187874	no
TCONS_00053135	XLOC_027878	Phvul.011G017600	Chr11:1..50367376@:1384345-1393300	D8H	D8UP	OK	13.4416	6.17934	-1.12118	-2.67223	0.0001	0.00260391	yes
TCONS_00053233	XLOC_027926	Phvul.011G027800	Chr11:1..50367376@:2237785-2240383	D8H	D8UP	OK	139.517	169.289	0.279045	0.741373	0.2015	0.512226	no
TCONS_00053234	XLOC_027926	Phvul.011G027800	Chr11:1..50367376@:2237785-2240383	D8H	D8UP	OK	40.9988	2.49598	-4.03791	-1.12282	0.20095	0.511467	no
TCONS_00053294	XLOC_027948	Phvul.011G031600	Chr11:1..50367376@:2740673-2749451	D8H	D8UP	OK	12.39	17.8694	0.528309	0.866906	0.13965	0.439593	no
TCONS_00053295	XLOC_027948	Phvul.011G031600	Chr11:1..50367376@:2740673-2749451	D8H	D8UP	OK	0.483511	0.441606	-0.130787	-0.048691	0.94125	0.971711	no
TCONS_00053296	XLOC_027948	Phvul.011G031600	Chr11:1..50367376@:2740673-2749451	D8H	D8UP	OK	17.5623	19.4661	0.14848	0.333296	0.56375	0.7704	no
TCONS_00053297	XLOC_027948	Phvul.011G031600	Chr11:1..50367376@:2740673-2749451	D8H	D8UP	OK	5.47985	0.00155352	-11.7844	-0.311438	0.25245	0.5453	no
TCONS_00053318	XLOC_027955	Phvul.011G033000	Chr11:1..50367376@:2857688-2863058	D8H	D8UP	OK	0.553088	2.20097	1.99256	0.981979	0.14875	0.451265	no
TCONS_00053319	XLOC_027955	Phvul.011G033000	Chr11:1..50367376@:2857688-2863058	D8H	D8UP	OK	3.63413	0.666159	-2.44767	-1.18554	0.12945	0.424264	no
TCONS_00053320	XLOC_027955	Phvul.011G033000	Chr11:1..50367376@:2857688-2863058	D8H	D8UP	OK	0.0780147	5.09278	6.02856	1.25253	0.15735	0.461853	no
TCONS_00053321	XLOC_027955	Phvul.011G033000	Chr11:1..50367376@:2857688-2863058	D8H	D8UP	OK	1.31979	0.0038932	-8.40513	-0.643527	0.2339	0.537967	no
TCONS_00053322	XLOC_027955	Phvul.011G033000	Chr11:1..50367376@:2857688-2863058	D8H	D8UP	OK	8.82337	7.94026	-0.152144	-0.277406	0.6291	0.808269	no
TCONS_00053323	XLOC_027955	Phvul.011G033000	Chr11:1..50367376@:2857688-2863058	D8H	D8UP	OK	9.97729	3.68674	-1.4363	-1.65088	0.00775	0.0749087	no
TCONS_00053350	XLOC_027976	Phvul.011G038800	Chr11:1..50367376@:3343579-3361655	D8H	D8UP	OK	1.64933	8.09923	2.29591	1.23245	0.1182	0.407488	no
TCONS_00053351	XLOC_027976	Phvul.011G038800	Chr11:1..50367376@:3343579-3361655	D8H	D8UP	OK	7.64908	1.16458	-2.71547	-1.2824	0.21645	0.526252	no
TCONS_00053352	XLOC_027976	Phvul.011G038800	Chr11:1..50367376@:3343579-3361655	D8H	D8UP	OK	4.29017	2.77934	-0.626291	-0.714816	0.216	0.525692	no
TCONS_00053353	XLOC_027976	Phvul.011G038800	Chr11:1..50367376@:3343579-3361655	D8H	D8UP	OK	0.385243	0.409499	0.0880895	0.0362365	0.9572	0.97886	no
TCONS_00053354	XLOC_027976	Phvul.011G038800	Chr11:1..50367376@:3343579-3361655	D8H	D8UP	OK	1.89266	2.449	0.37178	0.370532	0.5229	0.742569	no
TCONS_00053355	XLOC_027976	Phvul.011G038800	Chr11:1..50367376@:3343579-3361655	D8H	D8UP	NOTEST	0.0231674	6.00735e-05	-8.59115	0	1	1	no
TCONS_00053356	XLOC_027976	Phvul.011G038800	Chr11:1..50367376@:3343579-3361655	D8H	D8UP	NOTEST	0	0	0	0	1	1	no
TCONS_00053407	XLOC_028007	Phvul.011G044800	Chr11:1..50367376@:3861117-3864038	D8H	D8UP	OK	44.67	38.5712	-0.211785	-0.609047	0.28995	0.570682	no
TCONS_00053408	XLOC_028007	Phvul.011G044800	Chr11:1..50367376@:3861117-3864038	D8H	D8UP	OK	9.12357	0	-inf	nan	0.12325	0.41491	no
TCONS_00053445	XLOC_028030	Phvul.011G049900	Chr11:1..50367376@:4271014-4273734	D8H	D8UP	OK	6.95742	6.52624	-0.0922996	-0.231988	0.68635	0.840801	no
TCONS_00053446	XLOC_028030	Phvul.011G049900	Chr11:1..50367376@:4271014-4273734	D8H	D8UP	OK	2.73437	0.0110632	-7.9493	-1.17747	0.24275	0.542612	no
TCONS_00053564	XLOC_028085	Phvul.011G061400	Chr11:1..50367376@:5322611-5325568	D8H	D8UP	OK	2.00986	3.10834	0.629053	0.906251	0.1209	0.411633	no
TCONS_00053565	XLOC_028085	Phvul.011G061400	Chr11:1..50367376@:5322611-5325568	D8H	D8UP	OK	3.98037	1.09976	-1.85571	-1.85609	0.02015	0.141817	no
TCONS_00053566	XLOC_028085	Phvul.011G061400	Chr11:1..50367376@:5322611-5325568	D8H	D8UP	NOTEST	0.15195	6.1598e-05	-11.2684	0	1	1	no
TCONS_00053975	XLOC_028278	Phvul.011G094800	Chr11:1..50367376@:9675915-9692578	D8H	D8UP	OK	1.96364	0.119193	-4.04216	-1.32479	0.29295	0.573257	no
TCONS_00053978	XLOC_028278	Phvul.011G094800	Chr11:1..50367376@:9675915-9692578	D8H	D8UP	OK	2.65027	8.16188	1.62276	1.36376	0.03745	0.210213	no
TCONS_00053979	XLOC_028278	Phvul.011G094800	Chr11:1..50367376@:9675915-9692578	D8H	D8UP	OK	12.0141	9.26282	-0.375205	-0.699693	0.22335	0.531278	no
TCONS_00053980	XLOC_028278	Phvul.011G094800	Chr11:1..50367376@:9675915-9692578	D8H	D8UP	NOTEST	0.00202333	0.00133998	-0.594515	0	1	1	no
TCONS_00054031	XLOC_028305	Phvul.011G101500	Chr11:1..50367376@:11013251-11021423	D8H	D8UP	OK	0.804277	6.00886	2.90133	3.33477	5e-05	0.00141521	yes
TCONS_00054032	XLOC_028305	Phvul.011G101500	Chr11:1..50367376@:11013251-11021423	D8H	D8UP	OK	3.53426	3.21047	-0.138625	-0.259679	0.65205	0.821536	no
TCONS_00054414	XLOC_028543	Phvul.011G156600	Chr11:1..50367376@:41257482-41271102	D8H	D8UP	OK	3.38842	5.59311	0.723039	0.666054	0.26075	0.549783	no
TCONS_00054660	XLOC_028666	Phvul.011G180300	Chr11:1..50367376@:45593660-45597318	D8H	D8UP	OK	14.9929	0.000691372	-14.4045	-0.190046	0.22935	0.535527	no
TCONS_00054661	XLOC_028666	Phvul.011G180300	Chr11:1..50367376@:45593660-45597318	D8H	D8UP	OK	24.9136	45.6528	0.873768	1.99182	0.00205	0.0287417	yes
