# Supplementary material for: Dynamic transcriptome profiling of Bean Common Mosaic Virus (BCMV) infection in Common Bean (Phaseolus vulgaris L.)
Source: BMC Genomics. 2016 Aug 11;17:613. doi: 10.1186/s12864-016-2976-8 (PMC4982238; doi:10.1186/s12864-016-2976-8)
Supplement: Additional file 18: — Differentially-expressed genes for NL1-I at 8 days after infection. (ZIP 139 kb) [file 12864_2016_2976_MOESM18_ESM.zip]

Archive with 1 entries (1 files):
- Supporting_file_10-DEgenes_D8H_D8NL1-I.txt
