# Supplementary material for: Dynamic transcriptome profiling of Bean Common Mosaic Virus (BCMV) infection in Common Bean (Phaseolus vulgaris L.)
Source: BMC Genomics. 2016 Aug 11;17:613. doi: 10.1186/s12864-016-2976-8 (PMC4982238; doi:10.1186/s12864-016-2976-8)
Supplement: Additional file 18: — Differentially-expressed genes for NL1-I at 8 days after infection. (ZIP 139 kb) [file 12864_2016_2976_MOESM18_ESM.zip › Supporting_file_10-DEgenes_D8H_D8NL1-I.txt]

P. vulgaris gene	baseMean	log2FoldChange	lfcSE	stat	pvalue	padj
Phvul.007G127400	1336.882372	3.184009472	0.13002287	24.48807251	1.98E-132	4.42E-128
Phvul.010G006500	1550.163445	2.135018166	0.094097595	22.68940204	5.70E-114	6.37E-110
Phvul.010G120600	2634.731472	6.500374215	0.299151096	21.72940131	1.08E-104	8.06E-101
Phvul.010G102800	2778.45661	2.402513408	0.116655052	20.59502234	3.04E-94	1.70E-90
Phvul.002G314000	250.4885539	3.907345127	0.194239926	20.11607603	5.34E-90	2.38E-86
Phvul.004G118000	568.2688804	3.281317994	0.1637545	20.03803249	2.57E-89	9.56E-86
Phvul.007G040900	5747.237132	5.987327757	0.304877956	19.638441	7.26E-86	2.32E-82
Phvul.008G114100	1892.83404	4.164037869	0.216399934	19.24232501	1.64E-82	4.57E-79
Phvul.006G192600	423.2229103	3.976208309	0.209300697	18.99758749	1.79E-80	4.43E-77
Phvul.009G262300	204.1250988	5.996194	0.319238472	18.7828051	1.04E-78	2.33E-75
Phvul.010G121100	583.6148266	4.103084609	0.220588015	18.60066879	3.17E-77	6.44E-74
Phvul.011G043100	444.3424664	4.666697417	0.252250825	18.50022655	2.06E-76	3.83E-73
Phvul.008G088700	274.5992675	6.896125538	0.376068143	18.33743608	4.16E-75	7.15E-72
Phvul.002G319900	1235.023549	2.439539466	0.133236166	18.30988943	6.90E-75	1.10E-71
Phvul.010G044900	299.3059488	6.326860825	0.350248789	18.06390493	6.13E-73	9.13E-70
Phvul.008G114800	531.9681504	2.835632079	0.158043694	17.94207668	5.53E-72	7.73E-69
Phvul.003G272900	548.5947726	4.052222713	0.227272828	17.82977201	4.15E-71	5.45E-68
Phvul.003G061100	6683.676723	3.043403217	0.171316639	17.76478477	1.32E-70	1.64E-67
Phvul.007G048500	806.4935847	3.086644657	0.174045679	17.73468131	2.26E-70	2.66E-67
Phvul.002G002100	611.1465223	2.096928809	0.119752616	17.51050519	1.19E-68	1.27E-65
Phvul.006G084900	110.1363301	4.768388143	0.272307505	17.51104195	1.18E-68	1.27E-65
Phvul.008G109200	1508.441647	4.698054174	0.273642699	17.16857123	4.57E-66	4.63E-63
Phvul.010G121500	11587.06607	3.74324574	0.218355937	17.14286222	7.11E-66	6.90E-63
Phvul.010G120700	1925.62785	3.837908053	0.224018095	17.13213411	8.55E-66	7.95E-63
Phvul.008G089000	3046.368732	3.819884259	0.223377577	17.10057166	1.47E-65	1.31E-62
Phvul.007G211600	1198.220352	5.330028968	0.312986416	17.0295856	4.96E-65	4.26E-62
Phvul.008G149600	676.7992923	3.860416441	0.22777989	16.94801254	1.99E-64	1.65E-61
Phvul.007G076300	3961.79401	4.441639225	0.262941597	16.89211323	5.14E-64	4.10E-61
Phvul.008G250300	380.0448216	5.365301828	0.319147039	16.81137899	2.01E-63	1.55E-60
Phvul.009G154000	256.8807488	3.440613706	0.205350443	16.75483944	5.22E-63	3.89E-60
Phvul.002G188800	3208.622269	3.724793333	0.222506944	16.74012178	6.69E-63	4.82E-60
Phvul.004G101500	2089.575138	5.452836606	0.326586302	16.69646453	1.39E-62	9.71E-60
Phvul.006G197200	497.4538694	8.048137327	0.482381613	16.68417102	1.71E-62	1.16E-59
Phvul.007G048600	374.015034	3.90920751	0.235977421	16.56602354	1.23E-61	8.06E-59
Phvul.002G315400	406.1895524	3.927208609	0.240723945	16.31415858	7.83E-60	5.00E-57
Phvul.005G063900	194.3714144	3.304828967	0.203134128	16.2691961	1.63E-59	1.01E-56
Phvul.002G094800	330.1506277	3.509059535	0.21615812	16.23376227	2.91E-59	1.76E-56
Phvul.009G237000	188.7076671	4.477497954	0.275881415	16.22979189	3.11E-59	1.83E-56
Phvul.002G075200	1821.394304	5.072173307	0.313030086	16.20346902	4.77E-59	2.73E-56
Phvul.008G052500	9653.32123	4.041197615	0.250132922	16.1562004	1.03E-58	5.73E-56
Phvul.006G038100	116.4198761	5.089104098	0.316716449	16.06832899	4.25E-58	2.32E-55
Phvul.006G085200	1101.018036	4.510651613	0.28086362	16.05993549	4.87E-58	2.59E-55
Phvul.002G155500	1897.283183	5.17447313	0.322641905	16.03782103	6.96E-58	3.61E-55
Phvul.002G041000	1049.370957	1.505026333	0.094099983	15.9939065	1.41E-57	7.15E-55
Phvul.007G081200	219.9322294	3.773001026	0.236948959	15.92326481	4.37E-57	2.17E-54
Phvul.011G108600	369.1901308	5.229211428	0.330400108	15.8269059	2.03E-56	9.85E-54
Phvul.005G078100	531.6569624	3.442138815	0.218415796	15.75956903	5.90E-56	2.81E-53
Phvul.004G110400	1322.566726	2.446991272	0.156024772	15.68335105	1.97E-55	9.15E-53
Phvul.005G171900	762.7175204	6.411426061	0.408892623	15.67997489	2.07E-55	9.45E-53
Phvul.003G164600	272.0270762	5.910003867	0.377573629	15.65258646	3.19E-55	1.42E-52
Phvul.007G230100	1059.410599	2.033919978	0.130088444	15.63490125	4.21E-55	1.84E-52
Phvul.010G032400	1812.8062	3.765933979	0.241880058	15.56942731	1.17E-54	5.04E-52
Phvul.009G046700	3860.986612	3.111055351	0.200243378	15.53637068	1.97E-54	8.29E-52
Phvul.005G016400	4052.95005	4.376226106	0.281991494	15.51900042	2.58E-54	1.05E-51
Phvul.005G077600	317.526902	4.236112847	0.272953615	15.51953378	2.56E-54	1.05E-51
Phvul.008G050700	1161.577686	2.550639881	0.164580658	15.49781072	3.59E-54	1.43E-51
Phvul.008G093200	554.5127951	4.042352686	0.261188653	15.47675462	4.98E-54	1.95E-51
Phvul.001G036600	201.059218	5.806005777	0.37554821	15.46008109	6.45E-54	2.48E-51
Phvul.008G195900	611.4364865	1.976637702	0.127924201	15.45163216	7.36E-54	2.78E-51
Phvul.008G140400	760.1121263	4.555289128	0.2950282	15.4401821	8.79E-54	3.25E-51
Phvul.011G177000	5590.157548	5.945730434	0.385097693	15.43953792	8.87E-54	3.25E-51
Phvul.003G256600	1431.834831	5.543278979	0.3593121	15.42747652	1.07E-53	3.85E-51
Phvul.002G268100	159.8993362	5.04029377	0.327931266	15.36997013	2.60E-53	9.23E-51
Phvul.009G024700	202.6135393	3.412812394	0.222112238	15.3652605	2.80E-53	9.77E-51
Phvul.002G074600	2740.317546	2.068258745	0.134970786	15.32375122	5.31E-53	1.82E-50
Phvul.006G143100	593.6499258	2.157848704	0.141018851	15.30184573	7.43E-53	2.52E-50
Phvul.008G149800	688.2730939	3.552638806	0.23230735	15.29283856	8.53E-53	2.85E-50
Phvul.008G292000	1461.640364	1.097579628	0.072274831	15.18619424	4.37E-52	1.43E-49
Phvul.006G086200	193.162025	5.840177035	0.384840741	15.17556851	5.13E-52	1.66E-49
Phvul.004G078700	1423.787533	3.003919819	0.198273173	15.15040982	7.53E-52	2.40E-49
Phvul.008G238200	436.0531433	4.71145113	0.312638449	15.06996705	2.55E-51	8.03E-49
Phvul.001G082600	1119.478571	3.009842505	0.199976101	15.05101103	3.40E-51	1.05E-48
Phvul.001G064700	1228.355238	3.423750418	0.228125551	15.00818475	6.49E-51	1.99E-48
Phvul.001G210800	1117.305021	1.977952349	0.13241731	14.93726424	1.89E-50	5.69E-48
Phvul.010G129000	323.5117318	4.025946833	0.269778068	14.92318062	2.33E-50	6.94E-48
Phvul.002G049500	1857.881569	3.02517553	0.203716302	14.84994325	6.96E-50	2.05E-47
Phvul.004G099900	788.9763336	3.541099042	0.238585383	14.84206198	7.83E-50	2.25E-47
Phvul.004G155600	245.8051374	2.965595921	0.199814825	14.84172118	7.87E-50	2.25E-47
Phvul.006G135600	199.8509423	5.693316681	0.383898843	14.83025223	9.34E-50	2.64E-47
Phvul.010G121000	267.2861121	3.835110727	0.258847395	14.81610711	1.15E-49	3.22E-47
Phvul.003G109100	3625.368517	4.965487444	0.335485972	14.80087949	1.45E-49	3.99E-47
Phvul.001G024900	754.6165528	-1.930837678	0.130670182	-14.77642145	2.08E-49	5.66E-47
Phvul.007G066600	1472.088986	-1.837915488	0.124824859	-14.72395404	4.52E-49	1.22E-46
Phvul.011G088200	1718.046164	2.567410307	0.174568859	14.70714947	5.80E-49	1.54E-46
Phvul.008G173200	479.2502473	2.708278116	0.184234979	14.70012988	6.43E-49	1.69E-46
Phvul.007G278900	229.495367	5.056653185	0.344539702	14.67654715	9.11E-49	2.37E-46
Phvul.010G035800	1709.3326	2.208429228	0.150576529	14.66649043	1.06E-48	2.71E-46
Phvul.011G198500	210.474911	4.648924927	0.317087198	14.66134539	1.14E-48	2.89E-46
Phvul.008G167300	936.6617881	4.263809831	0.291019656	14.65127784	1.32E-48	3.32E-46
Phvul.007G267200	257.1881248	5.725095799	0.391720445	14.61525909	2.24E-48	5.57E-46
Phvul.006G129700	1376.437246	2.242321401	0.153552415	14.6029706	2.69E-48	6.60E-46
Phvul.010G137800	1790.054863	6.388283074	0.43833409	14.57400468	4.11E-48	9.98E-46
Phvul.008G021900	414.8963432	1.897219156	0.130638809	14.52263051	8.71E-48	2.09E-45
Phvul.003G279300	1268.167102	-1.705781099	0.117517872	-14.51507814	9.72E-48	2.31E-45
Phvul.008G169900	576.0348606	4.870054892	0.33585316	14.50054808	1.20E-47	2.83E-45
Phvul.007G264500	820.3551649	3.525335112	0.243508181	14.47727587	1.69E-47	3.92E-45
Phvul.008G034300	825.0341935	3.488563545	0.241012948	14.47458976	1.75E-47	4.04E-45
Phvul.003G022500	222.9907063	5.754464534	0.397778673	14.46649841	1.97E-47	4.45E-45
Phvul.006G013100	503.6562481	2.583475968	0.178577067	14.46700861	1.96E-47	4.45E-45
Phvul.002G098200	252.2839066	4.206366051	0.290884222	14.46061948	2.15E-47	4.80E-45
Phvul.009G243800	1352.772987	3.301444426	0.229338438	14.39551286	5.52E-47	1.22E-44
Phvul.002G094600	155.865241	2.433559324	0.169126849	14.38895915	6.07E-47	1.33E-44
Phvul.001G040300	405.3073925	4.829096274	0.335687001	14.38571127	6.36E-47	1.38E-44
Phvul.006G170200	5705.459489	4.295851989	0.298878384	14.37324416	7.62E-47	1.64E-44
Phvul.008G290700	176.5081541	3.424389912	0.239135352	14.31988152	1.64E-46	3.50E-44
Phvul.006G055800	752.2493659	2.601650243	0.182113183	14.28589737	2.68E-46	5.65E-44
Phvul.003G011600	1457.869269	2.441392397	0.171517961	14.23403345	5.63E-46	1.18E-43
Phvul.001G162000	3311.481231	1.352828052	0.095253956	14.20232926	8.86E-46	1.83E-43
Phvul.001G259000	1788.781644	3.464526939	0.244185824	14.18807563	1.09E-45	2.23E-43
Phvul.003G052700	210.4200025	4.773765652	0.337199755	14.15708516	1.69E-45	3.43E-43
Phvul.004G144200	184.0282723	4.422506651	0.312623602	14.14642598	1.96E-45	3.95E-43
Phvul.011G022400	109.4302592	3.202604451	0.226500946	14.13947493	2.17E-45	4.33E-43
Phvul.005G026600	174.9815727	5.178357049	0.366290236	14.13730573	2.24E-45	4.42E-43
Phvul.005G148300	359.2432936	5.874471968	0.416671538	14.0985679	3.88E-45	7.55E-43
Phvul.008G011500	218.4700265	7.154553258	0.507472774	14.09839822	3.88E-45	7.55E-43
Phvul.004G104600	4668.829438	2.052415522	0.145777456	14.079101	5.11E-45	9.83E-43
Phvul.006G148300	883.1337413	1.559017185	0.110817177	14.06837128	5.94E-45	1.13E-42
Phvul.006G066500	357.5293671	3.669613185	0.26097578	14.06112547	6.58E-45	1.25E-42
Phvul.004G040200	307.6213745	4.994082608	0.355438983	14.05046392	7.65E-45	1.44E-42
Phvul.002G083900	159.6201503	6.696597183	0.476813396	14.04448204	8.33E-45	1.55E-42
Phvul.008G109300	346.5453256	4.487974674	0.320561662	14.00034752	1.55E-44	2.86E-42
Phvul.005G065300	659.3608595	4.3226924	0.30897264	13.99053458	1.78E-44	3.26E-42
Phvul.002G292900	109.6293181	5.426347462	0.388291497	13.97493252	2.22E-44	4.03E-42
Phvul.004G142700	746.5766531	5.435743796	0.389320384	13.9621351	2.65E-44	4.78E-42
Phvul.002G049400	408.5154523	3.231216403	0.231482265	13.95880762	2.78E-44	4.97E-42
Phvul.009G215600	1305.944886	2.150936729	0.154580265	13.91469166	5.16E-44	9.14E-42
Phvul.007G050500	116.6206922	5.305504704	0.381621496	13.90253107	6.11E-44	1.08E-41
Phvul.008G011900	313.5569456	5.415687913	0.390132237	13.88167243	8.18E-44	1.43E-41
Phvul.007G119600	1159.142009	1.806070413	0.130329163	13.85776111	1.14E-43	1.98E-41
Phvul.002G087000	584.2902729	2.575633381	0.185869706	13.85719836	1.15E-43	1.98E-41
Phvul.008G183100	273.6154539	2.593882584	0.187633644	13.82418699	1.82E-43	3.11E-41
Phvul.001G040700	331.755766	4.464192516	0.323078648	13.81766497	1.99E-43	3.37E-41
Phvul.008G165800	1645.305197	1.951676876	0.141308674	13.81144423	2.17E-43	3.65E-41
Phvul.003G145100	820.0279991	3.152771674	0.228338759	13.80743103	2.30E-43	3.83E-41
Phvul.006G111800	288.6093726	2.905236118	0.210654096	13.79150073	2.87E-43	4.74E-41
Phvul.009G218800	139.8163385	4.188365504	0.304959816	13.7341554	6.34E-43	1.04E-40
Phvul.003G136400	348.7455423	5.527858413	0.402544912	13.73227744	6.51E-43	1.06E-40
Phvul.009G166800	347.325122	2.715810299	0.199548278	13.60979069	3.50E-42	5.67E-40
Phvul.009G063600	229.4479757	2.461658619	0.181155013	13.58868619	4.67E-42	7.51E-40
Phvul.002G091400	2063.006808	-1.147979919	0.084747476	-13.54588919	8.38E-42	1.34E-39
Phvul.007G051300	138.3181097	3.785994703	0.279727738	13.53457017	9.78E-42	1.55E-39
Phvul.001G030800	151.1142733	2.788326715	0.206166528	13.52463342	1.12E-41	1.76E-39
Phvul.004G096800	3410.207332	-1.88877446	0.139748414	-13.51553413	1.27E-41	1.98E-39
Phvul.007G139400	1029.763852	-1.329084795	0.09838159	-13.50948686	1.37E-41	2.13E-39
Phvul.008G289500	176.4529327	3.624094489	0.268360775	13.50456111	1.47E-41	2.26E-39
Phvul.001G226000	295.16786	5.869833688	0.434934872	13.49589114	1.65E-41	2.51E-39
Phvul.007G215900	7942.656886	1.414789701	0.104835663	13.49530928	1.67E-41	2.51E-39
Phvul.008G109600	201.1002897	7.306563062	0.541398349	13.49572468	1.66E-41	2.51E-39
Phvul.008G215100	3782.939746	1.440872284	0.106771376	13.4949303	1.68E-41	2.51E-39
Phvul.004G024700	1199.66004	3.295213681	0.244567635	13.47362939	2.24E-41	3.33E-39
Phvul.001G043000	520.3887218	5.927384692	0.44015949	13.46644756	2.46E-41	3.65E-39
Phvul.003G095700	225.1483516	3.678465751	0.273392283	13.4548997	2.88E-41	4.23E-39
Phvul.004G044900	155.3606753	5.086770237	0.37845457	13.44090054	3.48E-41	5.08E-39
Phvul.006G210400	1828.726589	2.234419402	0.166325269	13.4340345	3.82E-41	5.54E-39
Phvul.002G258600	613.0639432	3.906147647	0.291100306	13.4185625	4.71E-41	6.78E-39
Phvul.001G057300	1900.782624	2.216721494	0.165207317	13.4178167	4.76E-41	6.81E-39
Phvul.003G120800	1393.36198	1.863451533	0.139105491	13.39595956	6.38E-41	9.08E-39
Phvul.003G102100	1377.049204	-1.394660891	0.104169184	-13.38842098	7.07E-41	9.99E-39
Phvul.002G248400	670.7904498	1.347248464	0.100637343	13.38716252	7.19E-41	1.01E-38
Phvul.003G166700	473.1284094	4.535697578	0.338977598	13.38052308	7.86E-41	1.10E-38
Phvul.002G257500	465.3430562	4.20891813	0.314574563	13.37971541	7.95E-41	1.10E-38
Phvul.007G043500	1394.65674	1.874901125	0.140135898	13.37916373	8.00E-41	1.10E-38
Phvul.001G177700	349.2290617	2.335591703	0.174803054	13.36127518	1.02E-40	1.39E-38
Phvul.003G113800	1012.545336	2.837228418	0.212624438	13.34384913	1.29E-40	1.75E-38
Phvul.002G263200	207.6048317	3.453595567	0.259267413	13.32059254	1.76E-40	2.38E-38
Phvul.009G000500	379.0303397	1.814724209	0.136572033	13.28767078	2.73E-40	3.67E-38
Phvul.007G049900	114.1776607	4.740498387	0.356784728	13.2867189	2.76E-40	3.70E-38
Phvul.001G036700	846.5428891	3.217120194	0.243178405	13.22946501	5.93E-40	7.88E-38
Phvul.001G124800	697.6156857	3.344287912	0.252811877	13.2283655	6.02E-40	7.95E-38
Phvul.008G068200	415.2713751	2.685324225	0.203349254	13.20547862	8.16E-40	1.07E-37
Phvul.003G241500	825.2737328	-1.312195031	0.099519128	-13.18535495	1.07E-39	1.39E-37
Phvul.009G183100	4036.901302	3.331699761	0.252803536	13.17900776	1.16E-39	1.51E-37
Phvul.008G289200	1386.273872	5.436492347	0.412651971	13.1745217	1.23E-39	1.59E-37
Phvul.001G070000	139.9078681	5.974422739	0.453967112	13.16047481	1.48E-39	1.90E-37
Phvul.002G294900	182.6761693	4.572895762	0.347989774	13.1408912	1.92E-39	2.45E-37
Phvul.003G164800	586.1422998	2.341442926	0.178229113	13.1372641	2.01E-39	2.56E-37
Phvul.007G008600	295.3963846	5.17034207	0.394008028	13.12242822	2.45E-39	3.09E-37
Phvul.007G063800	251.9849366	3.198209555	0.24387663	13.11404688	2.74E-39	3.43E-37
Phvul.001G183800	721.7874798	2.781748145	0.212433195	13.09469618	3.53E-39	4.41E-37
Phvul.010G128900	4263.86314	3.643838145	0.278439769	13.08662967	3.93E-39	4.87E-37
Phvul.011G211000	202.1667215	6.16973476	0.471760117	13.0781186	4.39E-39	5.42E-37
Phvul.002G214600	285.8319519	2.827360142	0.216536775	13.05718228	5.78E-39	7.10E-37
Phvul.006G205700	1726.104035	-2.567173874	0.196985216	-13.03231751	8.01E-39	9.78E-37
Phvul.009G138400	1369.825134	1.280953812	0.098294528	13.03179166	8.07E-39	9.79E-37
Phvul.006G020700	64.46898439	3.49188513	0.26804334	13.0273154	8.56E-39	1.03E-36
Phvul.002G153400	498.9879545	4.692877216	0.361120886	12.99530823	1.30E-38	1.56E-36
Phvul.010G076200	10104.39328	-1.582735843	0.121895026	-12.98441691	1.50E-38	1.79E-36
Phvul.008G130600	375.6120342	1.573384236	0.121203317	12.9813628	1.56E-38	1.85E-36
Phvul.009G208900	2072.271789	-1.563917073	0.120561259	-12.97197036	1.76E-38	2.09E-36
Phvul.006G023300	83.52470407	4.802394664	0.370443115	12.96391934	1.96E-38	2.30E-36
Phvul.009G130600	124.1301036	5.648761757	0.436372566	12.94481414	2.51E-38	2.94E-36
Phvul.002G273200	936.0612791	-1.713332278	0.132477732	-12.93298316	2.93E-38	3.41E-36
Phvul.011G079000	3160.074971	1.192811702	0.092239003	12.93174975	2.98E-38	3.45E-36
Phvul.004G172600	378.0841409	4.540789277	0.35130019	12.92566702	3.22E-38	3.71E-36
Phvul.002G229000	961.2239522	2.543532622	0.196932086	12.91578571	3.67E-38	4.20E-36
Phvul.001G048000	181.1641893	4.229002894	0.328041199	12.89168223	5.01E-38	5.71E-36
Phvul.005G141500	288.0133077	5.16471878	0.401575943	12.86112594	7.45E-38	8.44E-36
Phvul.002G280200	7472.102479	2.122131207	0.165167863	12.84832999	8.79E-38	9.91E-36
Phvul.007G047000	566.5264828	2.277027514	0.177467776	12.83065333	1.10E-37	1.23E-35
Phvul.008G232800	1196.163528	2.2263416	0.173513353	12.83095253	1.10E-37	1.23E-35
Phvul.003G218900	322.1649816	-3.274455412	0.255937087	-12.79398564	1.77E-37	1.96E-35
Phvul.004G048000	147.2194923	4.60064977	0.359597654	12.7938815	1.77E-37	1.96E-35
Phvul.010G096800	72.21435255	5.976482967	0.467326234	12.78867422	1.90E-37	2.09E-35
Phvul.010G003400	106.814793	6.473175444	0.506396407	12.78282262	2.05E-37	2.24E-35
Phvul.002G056100	309.4803519	4.421749479	0.346545546	12.75950456	2.76E-37	3.01E-35
Phvul.001G223400	87.17081901	3.321461777	0.260505491	12.75006437	3.11E-37	3.38E-35
Phvul.009G055700	838.9440069	1.952985752	0.153346071	12.73580563	3.74E-37	4.04E-35
Phvul.006G155000	144.8069368	3.916631632	0.307552272	12.73484863	3.79E-37	4.07E-35
Phvul.004G173200	423.8899258	1.537654619	0.120852138	12.72343749	4.38E-37	4.68E-35
Phvul.003G081300	2120.906451	-1.563399354	0.122994727	-12.71110875	5.13E-37	5.46E-35
Phvul.001G045400	170.6520771	2.895109835	0.227793383	12.70936757	5.25E-37	5.55E-35
Phvul.009G116500	462.0456353	4.340665049	0.341998684	12.69205191	6.54E-37	6.90E-35
Phvul.001G129600	1114.663423	2.638823733	0.208230927	12.67258315	8.39E-37	8.80E-35
Phvul.006G214800	702.2533746	2.875409908	0.226994479	12.6673121	8.97E-37	9.37E-35
Phvul.005G164300	83.29233931	5.214291785	0.411658538	12.66654594	9.06E-37	9.41E-35
Phvul.005G008800	412.5438166	5.417269752	0.428449132	12.64390413	1.21E-36	1.25E-34
Phvul.002G221200	2104.194125	2.547792169	0.201580347	12.63909012	1.29E-36	1.32E-34
Phvul.002G264200	4412.504713	-1.94335209	0.153784289	-12.63687013	1.32E-36	1.35E-34
Phvul.004G155900	196.4719603	5.204267398	0.411948478	12.63329681	1.38E-36	1.41E-34
Phvul.003G030000	743.3757533	3.730325676	0.295589278	12.61996277	1.64E-36	1.66E-34
Phvul.008G012000	115.5303758	3.603981065	0.285594669	12.61921687	1.65E-36	1.67E-34
Phvul.007G252500	146.425439	4.041439208	0.320555277	12.60762027	1.92E-36	1.93E-34
Phvul.001G038400	2162.611074	-1.808282447	0.143476549	-12.60333103	2.02E-36	2.03E-34
Phvul.001G266300	84.0870668	3.951770247	0.313812246	12.59278535	2.31E-36	2.31E-34
Phvul.002G235900	745.3226661	1.517813357	0.120587061	12.58686751	2.49E-36	2.48E-34
Phvul.005G078500	1621.226011	2.887350118	0.229474903	12.58242219	2.64E-36	2.61E-34
Phvul.003G288700	634.7456672	1.7157942	0.136407722	12.57842428	2.78E-36	2.73E-34
Phvul.001G068500	171.4467366	3.447944775	0.274730055	12.55030061	3.96E-36	3.86E-34
Phvul.001G238800	323.4058611	-2.126987917	0.169472762	-12.55061814	3.94E-36	3.86E-34
Phvul.005G014200	239.3927626	-1.798175104	0.14357315	-12.52445256	5.49E-36	5.33E-34
Phvul.004G144100	84.27607944	4.237981965	0.338806478	12.50856238	6.70E-36	6.48E-34
Phvul.003G064600	996.5472334	-2.102966884	0.168259763	-12.49833499	7.62E-36	7.34E-34
Phvul.006G153100	431.3953452	3.365766709	0.269359755	12.49543276	7.91E-36	7.58E-34
Phvul.009G042800	94.56801666	5.455292724	0.438319498	12.44592756	1.47E-35	1.40E-33
Phvul.009G155800	115.4846193	4.966263157	0.399591813	12.42834062	1.83E-35	1.74E-33
Phvul.009G003400	66.49794034	3.706049228	0.298286968	12.42444233	1.93E-35	1.82E-33
Phvul.007G160900	238.9577196	2.611557583	0.21024027	12.42177617	1.99E-35	1.88E-33
Phvul.008G211200	252.2317366	5.294232444	0.426308604	12.41877925	2.07E-35	1.94E-33
Phvul.007G162600	312.9833259	1.499716757	0.120997825	12.39457619	2.80E-35	2.61E-33
Phvul.005G071400	88.68707412	5.289919835	0.426930591	12.39058514	2.94E-35	2.74E-33
Phvul.006G179100	882.361976	5.476066716	0.442071825	12.38727829	3.06E-35	2.84E-33
Phvul.011G185500	1119.344602	-1.868145589	0.150967211	-12.37451217	3.59E-35	3.31E-33
Phvul.007G007000	184.9143669	4.541938148	0.367449893	12.3607007	4.26E-35	3.92E-33
Phvul.010G040900	152.6753579	4.141808625	0.335088129	12.36035616	4.28E-35	3.92E-33
Phvul.002G167200	3366.132889	-1.206290129	0.097702289	-12.3465903	5.08E-35	4.63E-33
Phvul.002G131000	191.982552	3.066938157	0.248437156	12.34492539	5.19E-35	4.71E-33
Phvul.010G012800	99.90412514	5.026419608	0.407434534	12.33675397	5.74E-35	5.19E-33
Phvul.003G036200	1520.694777	2.105844674	0.17071466	12.33546478	5.84E-35	5.26E-33
Phvul.003G226700	329.8279486	2.686702614	0.217929743	12.32829706	6.38E-35	5.72E-33
Phvul.003G057400	512.9827933	2.550315618	0.20690799	12.32584405	6.58E-35	5.87E-33
Phvul.003G217700	1640.763994	-1.272155812	0.103212941	-12.32554561	6.60E-35	5.87E-33
Phvul.010G155100	303.2831582	4.483213897	0.363760475	12.32463175	6.67E-35	5.92E-33
Phvul.011G150400	91.33626492	4.487257648	0.36439185	12.31437435	7.58E-35	6.69E-33
Phvul.008G142800	73.62041921	6.192672502	0.502912008	12.31363022	7.65E-35	6.73E-33
Phvul.003G172200	853.9848783	2.107095475	0.17161628	12.27794632	1.19E-34	1.04E-32
Phvul.004G172100	1670.243566	2.004173817	0.163251547	12.2765992	1.21E-34	1.06E-32
Phvul.011G179700	633.7804839	2.040871103	0.166270622	12.27439385	1.24E-34	1.08E-32
Phvul.008G225000	181.7505512	5.48707038	0.447144091	12.27136954	1.29E-34	1.12E-32
Phvul.002G114200	78.87902841	5.484168755	0.446985373	12.26923539	1.32E-34	1.14E-32
Phvul.009G079000	947.1469944	2.804198139	0.228644915	12.26442381	1.41E-34	1.21E-32
Phvul.009G172800	559.2220787	1.406318427	0.114732905	12.25732435	1.53E-34	1.31E-32
Phvul.008G020700	347.6274753	3.760516454	0.306956712	12.2509667	1.66E-34	1.42E-32
Phvul.006G179200	316.7526205	4.700343077	0.384638307	12.2201637	2.43E-34	2.06E-32
Phvul.011G047300	4192.156241	1.091269175	0.089335732	12.21537178	2.57E-34	2.18E-32
Phvul.009G101900	229.364746	2.938100536	0.24085512	12.19862186	3.16E-34	2.66E-32
Phvul.006G018600	5290.205898	2.058238468	0.168818611	12.19201161	3.43E-34	2.88E-32
Phvul.004G039500	95.88573341	3.496110618	0.286960275	12.18325645	3.82E-34	3.19E-32
Phvul.002G036500	1090.807503	-1.493973127	0.12263372	-12.18240077	3.86E-34	3.21E-32
Phvul.003G278300	96.39876641	5.267788203	0.43244592	12.18138029	3.91E-34	3.24E-32
Phvul.006G129500	78.16400046	6.240101091	0.512607274	12.17325895	4.32E-34	3.57E-32
Phvul.006G137300	223.9365504	3.847757149	0.316154398	12.17050014	4.46E-34	3.68E-32
Phvul.007G130500	2411.353169	-1.597286792	0.131570237	-12.14018332	6.47E-34	5.31E-32
Phvul.003G015900	976.1918734	3.331697741	0.27462233	12.13192585	7.15E-34	5.85E-32
Phvul.002G166100	419.2401906	4.253930635	0.350722167	12.12906121	7.41E-34	6.04E-32
Phvul.003G241600	2073.982911	1.610195867	0.133168579	12.09140989	1.17E-33	9.52E-32
Phvul.001G095600	81.52395707	5.799734279	0.479758516	12.08886154	1.21E-33	9.79E-32
Phvul.001G128500	8619.828096	6.817221968	0.564813074	12.06987282	1.52E-33	1.23E-31
Phvul.008G159200	263.3446019	3.946427243	0.327021748	12.06778224	1.56E-33	1.26E-31
Phvul.011G108700	109.1671111	3.060969554	0.253742018	12.06331366	1.65E-33	1.32E-31
Phvul.004G049200	194.4640504	5.416408347	0.449336085	12.05424742	1.84E-33	1.47E-31
Phvul.009G133500	173.2528384	5.928388174	0.492364558	12.04064768	2.17E-33	1.73E-31
Phvul.004G146900	3274.442324	1.761083938	0.146544268	12.01741944	2.88E-33	2.28E-31
Phvul.010G089900	82.10977474	6.421115284	0.534539059	12.01243421	3.06E-33	2.41E-31
Phvul.008G111400	644.1960657	1.463281749	0.122027188	11.9914404	3.94E-33	3.10E-31
Phvul.008G234000	284.2728887	3.497379924	0.291672629	11.99077178	3.97E-33	3.11E-31
Phvul.003G245700	1111.881673	-1.109178186	0.092517642	-11.98882901	4.07E-33	3.18E-31
Phvul.005G116500	658.9007175	4.061207108	0.338796885	11.98714419	4.15E-33	3.23E-31
Phvul.011G095500	57.97024618	4.928909877	0.411253052	11.98510224	4.25E-33	3.30E-31
Phvul.003G217100	2519.585683	2.796381995	0.23355546	11.97309621	4.92E-33	3.80E-31
Phvul.003G129700	87.19443621	4.427588545	0.370178401	11.9606885	5.71E-33	4.40E-31
Phvul.008G223800	1646.839661	1.018185677	0.085255182	11.94280109	7.08E-33	5.43E-31
Phvul.002G158600	397.8195687	4.695115865	0.39367918	11.92624884	8.64E-33	6.61E-31
Phvul.006G086100	487.7229283	3.622970026	0.303984034	11.9182905	9.50E-33	7.24E-31
Phvul.001G188100	564.6310098	-1.153863992	0.096852019	-11.91368035	1.00E-32	7.63E-31
Phvul.003G273400	1401.238837	-1.677682287	0.140828906	-11.91291149	1.01E-32	7.68E-31
Phvul.001G192000	168.3024382	5.742875892	0.482323361	11.9066924	1.09E-32	8.24E-31
Phvul.001G265600	1953.094522	-2.0549318	0.172823891	-11.89032249	1.33E-32	9.99E-31
Phvul.011G108500	124.1548953	4.223663434	0.355225966	11.89007514	1.33E-32	9.99E-31
Phvul.001G008000	2084.728028	-1.571074175	0.132182172	-11.8856738	1.40E-32	1.05E-30
Phvul.008G263900	388.5823316	1.934998709	0.163115953	11.86271893	1.85E-32	1.38E-30
Phvul.004G082300	637.5904414	-1.557001565	0.131309171	-11.85752341	1.97E-32	1.46E-30
Phvul.006G048200	233.2226187	1.531599889	0.129324779	11.84305049	2.34E-32	1.73E-30
Phvul.011G102200	1027.972477	2.361399635	0.199509899	11.83600233	2.54E-32	1.87E-30
Phvul.007G250000	385.9815896	2.782620768	0.235181089	11.83182195	2.67E-32	1.96E-30
Phvul.002G095700	775.2396555	1.156328334	0.097736843	11.83103826	2.70E-32	1.98E-30
Phvul.009G043100	2197.72561	4.379507962	0.370342854	11.82555006	2.88E-32	2.10E-30
Phvul.002G046500	73.72080387	5.706537018	0.483174021	11.8105212	3.44E-32	2.51E-30
Phvul.001G209400	4840.980151	-1.737505053	0.147139438	-11.80856119	3.53E-32	2.56E-30
Phvul.008G284000	12851.58997	-1.332714312	0.113112778	-11.78217289	4.82E-32	3.49E-30
Phvul.002G166000	485.8921107	2.548800573	0.216465764	11.77461288	5.28E-32	3.80E-30
Phvul.001G137700	1016.87494	-1.250243774	0.106282355	-11.76341804	6.02E-32	4.33E-30
Phvul.005G138400	91.48366872	4.95516529	0.42210964	11.73904791	8.04E-32	5.75E-30
Phvul.006G053500	547.1759237	-2.135080148	0.182072524	-11.72653677	9.32E-32	6.65E-30
Phvul.004G153400	331.3385898	-1.803300129	0.153997664	-11.70991871	1.13E-31	8.07E-30
Phvul.005G179800	116.1919456	4.395706977	0.375418066	11.70883176	1.15E-31	8.14E-30
Phvul.011G197800	121.2442766	2.02970475	0.173372047	11.70722031	1.17E-31	8.27E-30
Phvul.002G322700	429.8779151	2.131749784	0.182267785	11.69570246	1.34E-31	9.45E-30
Phvul.008G124300	281.5708762	5.030634986	0.430233996	11.69278818	1.39E-31	9.74E-30
Phvul.010G017600	1376.818904	4.911307039	0.420037291	11.69255003	1.39E-31	9.74E-30
Phvul.010G063800	611.121625	5.151247681	0.440783797	11.68656314	1.49E-31	1.04E-29
Phvul.011G002500	518.7359092	3.101918907	0.265609491	11.67849424	1.64E-31	1.14E-29
Phvul.004G107200	48.21658391	4.703132549	0.403054029	11.66873971	1.84E-31	1.28E-29
Phvul.008G169800	492.1310181	4.900047229	0.421032136	11.63817867	2.64E-31	1.82E-29
Phvul.006G212500	162.6516506	3.602454487	0.309611359	11.635408	2.72E-31	1.88E-29
Phvul.001G155200	854.4852524	3.524666062	0.30316125	11.62637395	3.03E-31	2.08E-29
Phvul.009G218900	935.4099067	-1.467607743	0.126269138	-11.62285391	3.15E-31	2.16E-29
Phvul.002G069400	1451.557298	-1.33215112	0.114671734	-11.61708365	3.37E-31	2.30E-29
Phvul.010G096700	112.5521747	5.687742905	0.489851106	11.6111668	3.62E-31	2.46E-29
Phvul.002G072500	1321.367264	-1.237046495	0.106660398	-11.59799251	4.22E-31	2.86E-29
Phvul.009G138000	1877.780169	1.329386421	0.114687433	11.59138696	4.56E-31	3.08E-29
Phvul.008G117700	429.3752895	2.093736495	0.180644271	11.59038417	4.61E-31	3.11E-29
Phvul.011G178400	81.39018382	2.954269585	0.254895214	11.59013361	4.62E-31	3.11E-29
Phvul.008G139900	1334.797178	6.899019062	0.595615096	11.5830158	5.02E-31	3.37E-29
Phvul.001G211800	3433.51392	2.086788457	0.180169368	11.58237097	5.06E-31	3.39E-29
Phvul.004G123700	583.7231853	3.5639521	0.308130748	11.56636305	6.10E-31	4.07E-29
Phvul.005G155800	484.917132	3.165228332	0.273691264	11.56495933	6.20E-31	4.12E-29
Phvul.009G235700	145.8936692	2.610454427	0.225744576	11.56375262	6.29E-31	4.17E-29
Phvul.009G229800	614.5987112	2.575642471	0.222841092	11.55820252	6.71E-31	4.43E-29
Phvul.011G123800	43.12416479	5.59082633	0.483887144	11.55398816	7.05E-31	4.64E-29
Phvul.003G267700	518.9794992	2.882139389	0.249482404	11.55247562	7.17E-31	4.71E-29
Phvul.009G022200	270.8853602	3.806025927	0.329581496	11.54805709	7.55E-31	4.95E-29
Phvul.002G260800	45.28696426	4.276642095	0.370533123	11.54186178	8.11E-31	5.30E-29
Phvul.007G243200	1054.256934	2.394445918	0.207550069	11.53671464	8.62E-31	5.61E-29
Phvul.009G024600	97.34859128	3.64244432	0.315854558	11.53203025	9.10E-31	5.91E-29
Phvul.003G160600	850.4934671	2.913426641	0.252850076	11.52234827	1.02E-30	6.59E-29
Phvul.001G255900	499.1602878	2.757518003	0.239331872	11.52173334	1.03E-30	6.62E-29
Phvul.009G256400	346.1676137	7.321573274	0.635821278	11.51514352	1.11E-30	7.12E-29
Phvul.009G050100	758.736244	1.26031626	0.109477579	11.51209475	1.15E-30	7.36E-29
Phvul.003G020200	665.2266594	2.446737542	0.212548125	11.51145201	1.16E-30	7.39E-29
Phvul.003G077000	673.6456577	1.937766433	0.168352567	11.5101686	1.17E-30	7.48E-29
Phvul.007G051400	111.4605717	3.959197031	0.344430283	11.4949156	1.40E-30	8.90E-29
Phvul.001G260900	762.2680952	1.418815428	0.123542994	11.48438601	1.58E-30	1.00E-28
Phvul.002G040300	1670.077369	1.488370576	0.129818943	11.46497224	1.98E-30	1.25E-28
Phvul.001G042200	779.2390013	6.270507517	0.54714983	11.46031155	2.09E-30	1.32E-28
Phvul.002G234400	1301.062253	2.063810137	0.180208221	11.45236394	2.29E-30	1.44E-28
Phvul.010G120800	258.3172887	2.620704381	0.228936245	11.44731094	2.43E-30	1.52E-28
Phvul.006G003300	551.5503664	3.574918693	0.312316188	11.44647262	2.45E-30	1.53E-28
Phvul.009G116600	453.4688667	4.302697474	0.375911172	11.44604842	2.46E-30	1.54E-28
Phvul.008G273800	1614.588161	4.53372732	0.396455679	11.43564732	2.77E-30	1.73E-28
Phvul.003G240900	891.343285	1.846947976	0.161630987	11.42694236	3.07E-30	1.90E-28
Phvul.006G089600	659.755795	1.142229729	0.099990932	11.42333316	3.20E-30	1.98E-28
Phvul.002G288800	442.0547141	1.78299223	0.156189934	11.41553864	3.50E-30	2.16E-28
Phvul.002G221700	347.52442	2.70520826	0.23751137	11.38980529	4.70E-30	2.89E-28
Phvul.001G019400	659.5537506	-1.803423291	0.158603456	-11.37064309	5.86E-30	3.59E-28
Phvul.007G040400	1143.665462	-1.995200691	0.175488527	-11.36940819	5.94E-30	3.63E-28
Phvul.004G170000	3435.873698	1.363083731	0.119902866	11.3682331	6.02E-30	3.67E-28
Phvul.009G241900	104.0146785	5.538594892	0.487228659	11.36754744	6.07E-30	3.69E-28
Phvul.001G144100	615.9000995	1.625152782	0.143000054	11.36470047	6.27E-30	3.80E-28
Phvul.001G131700	1909.265093	-1.532197713	0.134825	-11.36434425	6.29E-30	3.81E-28
Phvul.008G252400	141.8442707	2.286517207	0.201317114	11.3577885	6.78E-30	4.10E-28
Phvul.009G012700	1154.499645	-1.608576409	0.141852912	-11.33974891	8.34E-30	5.01E-28
Phvul.005G088800	169.1236211	2.159298007	0.190453571	11.33766091	8.54E-30	5.11E-28
Phvul.003G251000	416.2786148	3.558844399	0.31426091	11.32448957	9.93E-30	5.93E-28
Phvul.009G088100	2876.771835	1.702393041	0.150335473	11.32396106	9.99E-30	5.95E-28
Phvul.006G192400	302.9738498	3.009534188	0.265880872	11.31910755	1.06E-29	6.27E-28
Phvul.010G066200	3189.479852	1.054953244	0.09331944	11.30475328	1.24E-29	7.36E-28
Phvul.009G126200	412.3575267	1.942915774	0.171989484	11.29671264	1.36E-29	8.05E-28
Phvul.006G052200	2254.360352	2.115774107	0.187298268	11.29628226	1.37E-29	8.07E-28
Phvul.006G196900	85.261848	8.267672102	0.732027992	11.29420213	1.40E-29	8.24E-28
Phvul.011G179200	1480.507916	1.098515977	0.097352847	11.2838608	1.58E-29	9.24E-28
Phvul.001G178400	308.5142897	1.885864689	0.167277933	11.27384022	1.77E-29	1.03E-27
Phvul.004G014600	41.05061042	4.115936574	0.365106549	11.27324773	1.78E-29	1.04E-27
Phvul.009G227600	253.2520316	1.906756377	0.169157627	11.2720686	1.80E-29	1.05E-27
Phvul.003G201000	887.6159784	1.148353665	0.101885509	11.27102052	1.82E-29	1.06E-27
Phvul.011G098200	680.2141924	-1.647276713	0.146234659	-11.26461214	1.96E-29	1.14E-27
Phvul.008G033200	516.9188564	2.181791458	0.193843979	11.25539968	2.18E-29	1.26E-27
Phvul.004G125100	315.1207981	3.461418664	0.307719245	11.24862588	2.35E-29	1.35E-27
Phvul.008G146000	455.6334483	3.726222423	0.331368541	11.24494925	2.45E-29	1.41E-27
Phvul.001G189700	3504.916391	-1.10063933	0.097923271	-11.23981374	2.60E-29	1.49E-27
Phvul.010G033800	472.8586305	3.541463634	0.315192364	11.23588019	2.72E-29	1.55E-27
Phvul.010G026400	410.9169965	1.587839981	0.141415582	11.22818262	2.97E-29	1.69E-27
Phvul.008G242600	357.7290279	3.071016054	0.273804153	11.21610473	3.40E-29	1.93E-27
Phvul.003G024900	145.1172803	3.7299046	0.332639295	11.2130607	3.52E-29	1.99E-27
Phvul.009G035900	1263.762193	1.919365096	0.171235352	11.20893016	3.69E-29	2.08E-27
Phvul.005G164500	140.5460051	5.706206213	0.509113132	11.2081301	3.72E-29	2.10E-27
Phvul.006G019800	1663.78797	1.537692078	0.137260657	11.2027154	3.95E-29	2.22E-27
Phvul.008G140000	349.9983872	7.380484211	0.658854641	11.20199168	3.99E-29	2.24E-27
Phvul.010G043100	84.15661317	3.643767229	0.325834014	11.18289398	4.95E-29	2.77E-27
Phvul.006G127700	1483.690176	-1.708054156	0.152934456	-11.16853719	5.81E-29	3.25E-27
Phvul.010G006000	708.523215	3.002463321	0.268915294	11.16508947	6.04E-29	3.37E-27
Phvul.010G054300	518.5894152	3.252997354	0.291450703	11.16139822	6.30E-29	3.50E-27
Phvul.002G127100	462.5675021	2.953782666	0.264827137	11.15362532	6.87E-29	3.81E-27
Phvul.008G287700	4727.660823	-1.434584525	0.128693749	-11.14727433	7.38E-29	4.08E-27
Phvul.007G073400	2118.520394	-1.436129206	0.128895213	-11.14183511	7.85E-29	4.33E-27
Phvul.002G040600	647.8151559	-1.531145871	0.137469654	-11.13806452	8.19E-29	4.50E-27
Phvul.004G171200	1263.053522	-1.826610675	0.16426693	-11.11977121	1.01E-28	5.52E-27
Phvul.004G155400	49.6789068	6.523828072	0.58713641	11.11126471	1.11E-28	6.05E-27
Phvul.002G168700	565.267854	3.602421465	0.324234046	11.1105589	1.11E-28	6.09E-27
Phvul.010G140200	1433.697514	-1.492314758	0.134602127	-11.08685869	1.45E-28	7.92E-27
Phvul.004G034400	5331.194747	-1.171876872	0.105931427	-11.06259878	1.90E-28	1.04E-26
Phvul.004G159200	726.1407205	2.820561555	0.255016887	11.06029324	1.95E-28	1.06E-26
Phvul.006G069700	1792.062406	-1.600365797	0.144696296	-11.06017118	1.96E-28	1.06E-26
Phvul.008G037300	1184.148318	4.82283633	0.436216442	11.05606268	2.05E-28	1.11E-26
Phvul.009G047800	254.7163761	3.286746927	0.297309293	11.05497542	2.07E-28	1.12E-26
Phvul.007G186800	1443.232964	-1.549459427	0.140184861	-11.05297261	2.12E-28	1.14E-26
Phvul.002G326600	460.5482335	4.104254085	0.371516833	11.04728971	2.26E-28	1.21E-26
Phvul.009G232800	881.9110407	-1.591322307	0.144426031	-11.01825129	3.12E-28	1.67E-26
Phvul.009G251000	41.50986365	4.953870666	0.449820985	11.01298257	3.31E-28	1.76E-26
Phvul.002G038200	1469.981816	-1.397910682	0.127063557	-11.00166494	3.75E-28	1.99E-26
Phvul.008G176500	163.6563164	5.082881614	0.462228097	10.99647911	3.97E-28	2.11E-26
Phvul.006G178800	366.698368	2.915905902	0.26523966	10.99347626	4.11E-28	2.17E-26
Phvul.011G097800	91.02048114	5.649454384	0.513942895	10.99237764	4.16E-28	2.20E-26
Phvul.007G180000	2094.127804	-1.301301964	0.118600209	-10.97217256	5.20E-28	2.74E-26
Phvul.003G134000	513.0192069	1.492194408	0.136049634	10.9680149	5.45E-28	2.86E-26
Phvul.008G092900	1054.351168	-1.427736251	0.130298701	-10.95740967	6.12E-28	3.21E-26
Phvul.002G308700	1060.002286	-1.348216241	0.123055619	-10.95615339	6.21E-28	3.25E-26
Phvul.009G108800	741.972982	2.108471639	0.192712084	10.94104531	7.33E-28	3.83E-26
Phvul.008G127500	192.4684889	4.186429048	0.38305454	10.92906783	8.37E-28	4.36E-26
Phvul.002G294500	767.2070145	1.217542213	0.111424274	10.92708232	8.56E-28	4.44E-26
Phvul.003G104400	509.540106	4.72503099	0.432453964	10.92609013	8.65E-28	4.48E-26
Phvul.008G097200	100.8344515	3.003010035	0.274921206	10.92316625	8.93E-28	4.62E-26
Phvul.011G159700	903.3694241	2.034776315	0.186331018	10.92022326	9.23E-28	4.76E-26
Phvul.002G180900	65.45421816	6.84608531	0.627423553	10.91142542	1.02E-27	5.22E-26
Phvul.007G137700	1497.137642	1.498076111	0.137293219	10.91150842	1.02E-27	5.22E-26
Phvul.001G157300	538.8967315	-1.608587014	0.147484422	-10.90682659	1.07E-27	5.48E-26
Phvul.011G043000	187.0882358	2.199581099	0.201695807	10.90543788	1.09E-27	5.55E-26
Phvul.002G280300	6177.060025	1.401541477	0.128619942	10.89676648	1.19E-27	6.09E-26
Phvul.003G107100	417.8786524	3.907806836	0.358924186	10.88755507	1.32E-27	6.72E-26
Phvul.001G018700	857.3584446	1.481994637	0.136162513	10.88401353	1.37E-27	6.97E-26
Phvul.002G268800	117.9573659	-3.787140533	0.348051796	-10.88096822	1.42E-27	7.19E-26
Phvul.001G065100	472.9035168	1.250302608	0.11498412	10.87369809	1.54E-27	7.77E-26
Phvul.002G113000	199.582388	3.365532941	0.309547222	10.87243786	1.56E-27	7.86E-26
Phvul.005G005000	106.8736975	-2.834532314	0.261369869	-10.84490848	2.11E-27	1.06E-25
Phvul.008G066300	191.700662	4.222730292	0.389463348	10.84243308	2.17E-27	1.09E-25
Phvul.006G093500	1703.324368	1.283302196	0.11837694	10.84081237	2.21E-27	1.10E-25
Phvul.002G102200	748.3278431	-1.637167534	0.151147821	-10.83156558	2.44E-27	1.22E-25
Phvul.010G070500	1421.97795	1.653054456	0.152679215	10.82697771	2.56E-27	1.28E-25
Phvul.001G022700	683.0170334	-1.843296271	0.170264144	-10.82609777	2.59E-27	1.29E-25
Phvul.008G260300	375.9950475	1.570008475	0.145043726	10.82438047	2.64E-27	1.31E-25
Phvul.003G295200	453.3057649	4.088484898	0.377829884	10.82096752	2.74E-27	1.36E-25
Phvul.002G155900	1121.883648	-1.381435299	0.127729413	-10.81532646	2.91E-27	1.44E-25
Phvul.007G028000	179.0273455	2.363175541	0.218679789	10.80655671	3.20E-27	1.58E-25
Phvul.003G047200	576.6921386	3.835625054	0.355235176	10.79742467	3.54E-27	1.74E-25
Phvul.011G109900	57.73587632	3.847383127	0.356636739	10.7879607	3.92E-27	1.93E-25
Phvul.003G094400	275.5072922	2.095824535	0.194388141	10.7816481	4.20E-27	2.06E-25
Phvul.005G078400	199.5903448	4.713967237	0.437230489	10.78142388	4.21E-27	2.06E-25
Phvul.006G023100	542.5954574	2.037336476	0.189494729	10.75141502	5.84E-27	2.85E-25
Phvul.007G062200	2043.516802	1.310775404	0.122047051	10.73991872	6.61E-27	3.22E-25
Phvul.003G200700	1448.96285	1.350225046	0.125855624	10.72836479	7.49E-27	3.64E-25
Phvul.009G011400	251.7342693	2.628393567	0.245123734	10.72272163	7.96E-27	3.86E-25
Phvul.008G156900	113.542202	4.017298635	0.374935747	10.71463223	8.69E-27	4.20E-25
Phvul.007G050300	66.07880025	4.531794025	0.423826344	10.69257277	1.10E-26	5.32E-25
Phvul.004G157900	787.7415802	3.682569616	0.345074026	10.671825	1.38E-26	6.64E-25
Phvul.011G050100	69.84994551	4.741985075	0.444629789	10.66501882	1.48E-26	7.13E-25
Phvul.004G125400	42.18442806	3.743444257	0.351057465	10.66333756	1.51E-26	7.24E-25
Phvul.007G102800	459.330106	4.103876179	0.384868944	10.66304839	1.52E-26	7.25E-25
Phvul.010G034000	855.944301	2.068616608	0.19411027	10.65691477	1.62E-26	7.73E-25
Phvul.002G021700	433.1864691	1.689894019	0.159045202	10.62524362	2.27E-26	1.08E-24
Phvul.005G074100	1663.292572	1.710758625	0.161281725	10.60726892	2.76E-26	1.31E-24
Phvul.004G176000	483.2022916	2.311875669	0.218016008	10.6041556	2.85E-26	1.35E-24
Phvul.009G163600	590.5597532	-1.734113959	0.16367873	-10.59462006	3.16E-26	1.49E-24
Phvul.008G088500	884.1888581	3.568038234	0.336824106	10.59317957	3.21E-26	1.51E-24
Phvul.008G224900	106.4701361	3.789169065	0.357704718	10.59300836	3.21E-26	1.51E-24
Phvul.011G152400	101.1717235	2.902756847	0.274278151	10.5832595	3.56E-26	1.67E-24
Phvul.006G019600	136.6812907	2.684881211	0.253803114	10.57859837	3.75E-26	1.75E-24
Phvul.001G040600	95.97960677	5.261221927	0.497423923	10.57693787	3.81E-26	1.78E-24
Phvul.011G160000	1194.611661	-1.097263761	0.103775691	-10.57341801	3.96E-26	1.85E-24
Phvul.007G258800	787.9302837	2.145438155	0.203063862	10.56533709	4.31E-26	2.01E-24
Phvul.002G170900	991.2010234	1.991023031	0.188691536	10.5517347	4.99E-26	2.32E-24
Phvul.006G217600	3219.312893	1.709591979	0.162294196	10.53390706	6.03E-26	2.79E-24
Phvul.005G156100	37.03787973	4.304154489	0.408659069	10.53238461	6.13E-26	2.83E-24
Phvul.001G046800	376.7254883	1.815912457	0.17249613	10.52726494	6.47E-26	2.99E-24
Phvul.003G076500	5827.266701	-1.52453139	0.144880459	-10.52268472	6.79E-26	3.13E-24
Phvul.011G047800	2109.702329	-1.30708468	0.124230919	-10.52141196	6.88E-26	3.16E-24
Phvul.008G124000	1219.123129	-1.483801264	0.141077378	-10.51764131	7.16E-26	3.29E-24
Phvul.007G071600	1585.354947	-1.645531216	0.156648296	-10.50462251	8.23E-26	3.76E-24
Phvul.001G267200	6617.624695	-1.422164455	0.135478963	-10.4973084	8.89E-26	4.06E-24
Phvul.007G055800	1109.22443	-2.505060992	0.238683687	-10.49531713	9.08E-26	4.14E-24
Phvul.008G252100	117.4781762	3.4555313	0.329503783	10.48707624	9.90E-26	4.51E-24
Phvul.008G200000	2464.826235	1.499349161	0.142999015	10.48503136	1.01E-25	4.59E-24
Phvul.001G013000	2234.082167	1.379872136	0.131647713	10.4815504	1.05E-25	4.76E-24
Phvul.001G005200	24535.04137	1.755413908	0.167534774	10.47790778	1.09E-25	4.93E-24
Phvul.001G258900	193.7443638	3.798604369	0.362613515	10.47562821	1.12E-25	5.04E-24
Phvul.010G132000	184.2992009	2.527294804	0.241285393	10.47429675	1.13E-25	5.11E-24
Phvul.002G142100	2086.567314	-1.336129155	0.127595413	-10.47160803	1.17E-25	5.24E-24
Phvul.007G127800	46.05165018	3.684519331	0.352091524	10.46466353	1.26E-25	5.63E-24
Phvul.009G157800	642.1407144	1.502361055	0.143567525	10.46449084	1.26E-25	5.63E-24
Phvul.003G099000	476.1926749	1.667315399	0.159339503	10.46391738	1.27E-25	5.65E-24
Phvul.004G153600	368.8097001	2.368238871	0.226365964	10.46199184	1.29E-25	5.76E-24
Phvul.009G243900	113.022773	3.715309232	0.355153533	10.46113551	1.30E-25	5.80E-24
Phvul.003G053200	301.7155479	1.765187727	0.1687677	10.45927465	1.33E-25	5.90E-24
Phvul.003G067200	217.5366539	2.599245464	0.248779349	10.44799526	1.50E-25	6.63E-24
Phvul.005G030700	380.5631803	1.694213589	0.162236915	10.44283659	1.58E-25	6.99E-24
Phvul.010G059000	1234.342895	3.637487452	0.348471095	10.43841945	1.66E-25	7.31E-24
Phvul.007G050800	300.7724069	2.777899023	0.266213348	10.43486002	1.72E-25	7.57E-24
Phvul.002G242000	191.0904908	1.631626997	0.156378787	10.43381282	1.74E-25	7.64E-24
Phvul.001G069600	111.6898566	4.115830694	0.394543438	10.43188227	1.77E-25	7.78E-24
Phvul.004G023600	116.205963	4.188540689	0.401572967	10.43033529	1.80E-25	7.89E-24
Phvul.003G274000	8226.10933	-2.35628672	0.225920091	-10.42973518	1.81E-25	7.93E-24
Phvul.001G216000	468.5663346	3.666183056	0.351533121	10.42912555	1.83E-25	7.96E-24
Phvul.003G134500	251.7654948	1.716509526	0.164735071	10.41981841	2.01E-25	8.77E-24
Phvul.003G128100	896.5381865	-1.928884586	0.185181709	-10.4161723	2.09E-25	9.09E-24
Phvul.002G150400	1934.513527	-1.120891106	0.107742355	-10.40343986	2.39E-25	1.04E-23
Phvul.010G033600	491.8732223	3.57745722	0.343962677	10.40071339	2.46E-25	1.07E-23
Phvul.009G121200	1088.126018	-1.401712685	0.134824357	-10.39658347	2.57E-25	1.11E-23
Phvul.008G123900	72.68945381	4.640028678	0.446491454	10.39220041	2.69E-25	1.16E-23
Phvul.009G054900	65.9205883	2.678701312	0.257810794	10.39018295	2.75E-25	1.18E-23
Phvul.010G155200	625.5066683	1.130034888	0.108809495	10.3854437	2.89E-25	1.24E-23
Phvul.002G283700	320.6234842	2.578353784	0.248393405	10.38012172	3.05E-25	1.31E-23
Phvul.008G044400	339.693448	5.902045477	0.568734795	10.37750026	3.14E-25	1.34E-23
Phvul.001G160600	287.6816841	3.56903424	0.343951068	10.37657554	3.17E-25	1.35E-23
Phvul.010G049200	732.890881	2.728488516	0.262993074	10.37475426	3.23E-25	1.38E-23
Phvul.004G005300	400.375559	-1.877543135	0.181061453	-10.36964578	3.41E-25	1.45E-23
Phvul.003G218400	1188.18945	-1.225895646	0.118331278	-10.35986147	3.78E-25	1.60E-23
Phvul.006G102800	2452.311115	-1.020698422	0.098527204	-10.35955938	3.79E-25	1.60E-23
Phvul.006G200000	390.3223641	2.745000308	0.265068896	10.35579939	3.94E-25	1.67E-23
Phvul.001G212100	830.5211879	-2.351151364	0.227212924	-10.34778887	4.28E-25	1.81E-23
Phvul.001G259100	700.1194381	-1.92495641	0.186065001	-10.34561255	4.38E-25	1.85E-23
Phvul.007G020900	1770.561776	-1.441644298	0.139375405	-10.34360615	4.47E-25	1.88E-23
Phvul.007G144400	1388.14688	1.316846571	0.127359898	10.33956991	4.67E-25	1.96E-23
Phvul.011G080800	269.8473417	-1.925222129	0.186323224	-10.33270083	5.01E-25	2.10E-23
Phvul.004G024900	1231.674811	3.213635057	0.311143823	10.32845527	5.24E-25	2.19E-23
Phvul.002G209500	120.3987253	5.266252674	0.510151335	10.32292247	5.55E-25	2.32E-23
Phvul.011G194200	232.7781406	3.417650505	0.331410691	10.31243289	6.19E-25	2.58E-23
Phvul.002G089000	2560.684016	1.895916781	0.183963383	10.30594649	6.62E-25	2.75E-23
Phvul.005G120900	168.2238089	3.411789902	0.331067053	10.30543472	6.66E-25	2.76E-23
Phvul.002G265400	474.0646605	4.180623573	0.405949189	10.29839124	7.16E-25	2.97E-23
Phvul.011G025100	1272.358836	4.292380139	0.41721275	10.28822859	7.96E-25	3.29E-23
Phvul.005G115600	443.9248216	1.288614639	0.125274036	10.28636643	8.12E-25	3.35E-23
Phvul.007G052800	1341.770866	-1.897874403	0.184501299	-10.28650968	8.11E-25	3.35E-23
Phvul.001G130700	340.0193592	-2.091908221	0.203467514	-10.28128854	8.56E-25	3.51E-23
Phvul.007G169800	1286.184386	1.362236522	0.132559406	10.27642291	9.00E-25	3.69E-23
Phvul.008G172400	238.3367135	3.483951887	0.339425725	10.26425409	1.02E-24	4.18E-23
Phvul.004G027000	172.2156878	3.633870324	0.354071509	10.26309724	1.03E-24	4.22E-23
Phvul.002G204500	53.01949462	6.082587255	0.592695113	10.26259053	1.04E-24	4.23E-23
Phvul.011G142600	472.9052381	-2.509244605	0.244689722	-10.25480182	1.13E-24	4.58E-23
Phvul.001G108300	153.0714111	3.779574619	0.36858126	10.25438628	1.13E-24	4.59E-23
Phvul.002G209400	82.84544798	6.073309729	0.592318086	10.25345987	1.14E-24	4.63E-23
Phvul.011G013400	2600.630749	-1.462500279	0.142784642	-10.24270015	1.28E-24	5.16E-23
Phvul.009G087400	87.88259053	4.360934989	0.425804718	10.24163144	1.29E-24	5.21E-23
Phvul.001G041900	683.6477042	1.005179326	0.098198842	10.23616276	1.37E-24	5.50E-23
Phvul.004G002700	972.0538004	4.180509508	0.409110507	10.21853372	1.64E-24	6.59E-23
Phvul.002G286500	155.2787453	4.76009279	0.466570646	10.20229804	1.94E-24	7.78E-23
Phvul.011G151600	228.7628669	1.77319481	0.173921016	10.19540277	2.08E-24	8.32E-23
Phvul.011G169200	531.1967783	1.478007528	0.144966454	10.19551409	2.08E-24	8.32E-23
Phvul.009G204100	2868.465367	-1.438795789	0.141186263	-10.19076328	2.18E-24	8.71E-23
Phvul.009G128400	964.6889895	1.762390084	0.172964419	10.18932158	2.21E-24	8.83E-23
Phvul.009G028500	779.0474964	2.77543443	0.272480021	10.18582727	2.29E-24	9.13E-23
Phvul.010G057900	137.5299628	4.504704526	0.442281608	10.18515	2.31E-24	9.18E-23
Phvul.002G099000	159.6145588	3.717436623	0.365232356	10.17827846	2.48E-24	9.83E-23
Phvul.008G140800	187.4240461	4.757830324	0.467646341	10.17399242	2.59E-24	1.02E-22
Phvul.009G033200	1244.886394	-1.390037823	0.136626856	-10.17397213	2.59E-24	1.02E-22
Phvul.011G165700	808.5353551	2.646105637	0.260136089	10.17200513	2.64E-24	1.04E-22
Phvul.002G169200	1054.994227	1.433818947	0.140981444	10.17026712	2.69E-24	1.06E-22
Phvul.001G014600	629.2660344	3.294933423	0.324303114	10.1600425	2.99E-24	1.18E-22
Phvul.007G161100	179.9200161	3.2727905	0.322179008	10.1582984	3.04E-24	1.19E-22
Phvul.008G230100	1379.066061	-1.010628085	0.099561731	-10.15076849	3.29E-24	1.29E-22
Phvul.007G231900	398.1840617	1.61760344	0.159389056	10.14877355	3.36E-24	1.31E-22
Phvul.011G077900	2386.307052	6.086972631	0.599796707	10.14839288	3.37E-24	1.32E-22
Phvul.001G201800	630.4250076	1.317361993	0.129888269	10.14227074	3.59E-24	1.40E-22
Phvul.006G020900	825.2452335	1.845422172	0.182100996	10.13405865	3.90E-24	1.52E-22
Phvul.011G007000	2268.485501	-1.455427592	0.143706863	-10.12775286	4.16E-24	1.62E-22
Phvul.003G164700	236.6948727	3.155254437	0.311733553	10.12163885	4.43E-24	1.72E-22
Phvul.006G050600	514.2042309	2.428174171	0.239918599	10.12082506	4.47E-24	1.73E-22
Phvul.008G216200	40.0496812	7.528074075	0.744346893	10.1136636	4.81E-24	1.86E-22
Phvul.006G119100	127.631179	2.503829505	0.247749849	10.10628064	5.18E-24	2.00E-22
Phvul.008G282300	227.1405796	4.872919635	0.48222454	10.10508432	5.25E-24	2.02E-22
Phvul.009G090200	498.6932042	1.04793613	0.103758945	10.09971839	5.54E-24	2.13E-22
Phvul.007G154800	1006.580778	-1.218207357	0.120703625	-10.09254987	5.96E-24	2.29E-22
Phvul.001G243800	434.9947559	1.270787245	0.126136544	10.07469528	7.15E-24	2.74E-22
Phvul.009G153700	460.0383031	-1.634772053	0.162301448	-10.07244281	7.31E-24	2.80E-22
Phvul.006G192800	4952.81081	-1.810412536	0.179775111	-10.07042925	7.47E-24	2.85E-22
Phvul.002G014700	86.61587089	3.754000615	0.372841154	10.06863264	7.60E-24	2.90E-22
Phvul.005G027000	2638.544634	2.681802608	0.266413342	10.06632244	7.78E-24	2.96E-22
Phvul.009G160000	1272.487788	1.105243602	0.109802443	10.06574696	7.83E-24	2.97E-22
Phvul.004G157800	547.4685305	1.376588857	0.136833561	10.06031592	8.27E-24	3.14E-22
Phvul.006G177100	973.502324	-1.040809493	0.103508248	-10.05532907	8.70E-24	3.29E-22
Phvul.005G162600	149.6904302	4.680656754	0.46575907	10.04952358	9.23E-24	3.49E-22
Phvul.008G026800	145.1584437	1.966553133	0.195752153	10.04613794	9.55E-24	3.60E-22
Phvul.004G021700	63.05727833	5.19280093	0.516905726	10.04593424	9.57E-24	3.61E-22
Phvul.007G198500	850.6886129	-1.565583575	0.155870883	-10.04410538	9.75E-24	3.67E-22
Phvul.001G254300	28.73178335	4.873204573	0.485331412	10.04098324	1.01E-23	3.78E-22
Phvul.002G131700	642.8900127	2.164030739	0.215549541	10.03959801	1.02E-23	3.83E-22
Phvul.006G086000	2968.387574	1.266209488	0.126126791	10.03917945	1.03E-23	3.84E-22
Phvul.002G000700	428.8698561	1.629326307	0.162309017	10.0384214	1.03E-23	3.86E-22
Phvul.011G061800	2977.17727	-1.27226003	0.126814928	-10.03241537	1.10E-23	4.09E-22
Phvul.007G079900	570.2426843	1.190752764	0.118701665	10.03147482	1.11E-23	4.13E-22
Phvul.004G022000	255.9834883	-1.492621922	0.148840133	-10.02835654	1.14E-23	4.25E-22
Phvul.008G251200	522.3703502	1.469582802	0.14671057	10.01688429	1.28E-23	4.77E-22
Phvul.006G181500	131.2753721	2.543126036	0.25401564	10.01169075	1.35E-23	5.02E-22
Phvul.011G179500	38.26089038	7.397574623	0.739156181	10.0081347	1.40E-23	5.19E-22
Phvul.002G195400	200.8597265	2.124099399	0.212301333	10.0051157	1.45E-23	5.34E-22
Phvul.002G158700	666.8261216	4.177902375	0.417593812	10.00470375	1.45E-23	5.36E-22
Phvul.003G275200	752.0775074	-1.836833866	0.18361633	-10.003652	1.47E-23	5.40E-22
Phvul.002G215000	70.79318984	4.539852349	0.453946802	10.00084663	1.51E-23	5.55E-22
Phvul.002G167300	157.7548492	2.022628478	0.20232335	9.997009607	1.57E-23	5.76E-22
Phvul.001G041200	1712.667524	1.865165419	0.186596022	9.995740536	1.59E-23	5.83E-22
Phvul.001G187600	4461.785795	-1.301062555	0.130171112	-9.995017629	1.60E-23	5.86E-22
Phvul.001G050500	74.72132386	-2.676086225	0.267786563	-9.993355147	1.63E-23	5.95E-22
Phvul.002G054100	1325.039286	2.387464369	0.238924622	9.992542221	1.64E-23	5.99E-22
Phvul.007G030300	58.78954929	4.108259756	0.411219267	9.990435978	1.68E-23	6.11E-22
Phvul.001G117000	6285.108227	1.387524851	0.138939995	9.98650429	1.75E-23	6.34E-22
Phvul.009G052100	1360.116657	-1.148467209	0.115055601	-9.981845304	1.83E-23	6.64E-22
Phvul.002G195700	487.597149	2.564346428	0.257130889	9.972922494	2.00E-23	7.25E-22
Phvul.008G122700	578.6667286	-1.716441807	0.172138879	-9.971261681	2.04E-23	7.36E-22
Phvul.003G112000	1248.246686	1.969842299	0.197594439	9.969118111	2.08E-23	7.51E-22
Phvul.004G128200	83168.04427	-1.556316012	0.156146822	-9.967004065	2.13E-23	7.66E-22
Phvul.002G238900	512.1923988	-1.169521982	0.117386299	-9.96301946	2.21E-23	7.96E-22
Phvul.001G215800	311.6468766	2.624704485	0.2635529	9.958928511	2.31E-23	8.28E-22
Phvul.002G157600	148.1692041	-1.856723107	0.186575397	-9.951596704	2.48E-23	8.90E-22
Phvul.004G081900	170.3904783	4.366814755	0.438972897	9.947800389	2.58E-23	9.23E-22
Phvul.001G070100	47.22775836	3.987891436	0.401088317	9.942676642	2.71E-23	9.70E-22
Phvul.011G116700	126.0685671	3.247119987	0.326872096	9.933916139	2.96E-23	1.06E-21
Phvul.009G233700	163.511771	3.448721023	0.34722132	9.932342341	3.01E-23	1.07E-21
Phvul.005G044400	1374.865734	-1.260972413	0.126983379	-9.930216276	3.08E-23	1.09E-21
Phvul.008G075300	840.3671587	2.267310357	0.228394955	9.927147276	3.17E-23	1.13E-21
Phvul.002G173100	4865.722819	1.379455119	0.139047035	9.92078056	3.38E-23	1.20E-21
Phvul.010G075400	439.868111	1.976082269	0.199236211	9.918288766	3.47E-23	1.23E-21
Phvul.006G102200	880.863805	2.94145484	0.29660392	9.917113852	3.51E-23	1.24E-21
Phvul.005G026800	839.1326435	3.575670734	0.360868264	9.908520896	3.82E-23	1.35E-21
Phvul.005G137300	185.7404456	2.560897969	0.258552309	9.90475769	3.97E-23	1.40E-21
Phvul.006G140300	433.1849255	-2.567113782	0.259282077	-9.900853216	4.13E-23	1.45E-21
Phvul.003G292900	40.70904097	5.98106333	0.604165924	9.899703202	4.18E-23	1.47E-21
Phvul.010G042200	194.9107896	3.256191124	0.329032344	9.89626456	4.32E-23	1.52E-21
Phvul.002G234500	1032.6577	1.008590301	0.102006691	9.887491611	4.72E-23	1.65E-21
Phvul.002G051000	35.18870151	3.652331957	0.369469623	9.885337595	4.82E-23	1.68E-21
Phvul.001G146200	343.0517261	1.585792021	0.160428739	9.884712848	4.85E-23	1.69E-21
Phvul.007G274400	876.7180631	2.04595106	0.207126707	9.877775273	5.20E-23	1.81E-21
Phvul.002G277400	268.9169788	2.309806475	0.233960172	9.872648236	5.47E-23	1.90E-21
Phvul.001G032800	1387.111625	1.11621211	0.113094583	9.869722151	5.63E-23	1.95E-21
Phvul.011G012900	1414.109128	1.056746776	0.107106424	9.866324842	5.83E-23	2.02E-21
Phvul.010G154100	217.511683	1.728451113	0.175196108	9.865807711	5.86E-23	2.02E-21
Phvul.007G031800	1661.680654	-1.208514762	0.12253712	-9.862438125	6.06E-23	2.09E-21
Phvul.008G280400	210.1555925	-1.864723865	0.189131773	-9.859389743	6.24E-23	2.15E-21
Phvul.006G113000	5574.796391	-1.570443652	0.159312677	-9.857618896	6.35E-23	2.19E-21
Phvul.001G130800	614.8499753	3.487522862	0.353800088	9.857326153	6.37E-23	2.19E-21
Phvul.006G109800	570.5871369	-1.480897872	0.150260891	-9.855511019	6.49E-23	2.23E-21
Phvul.009G139500	2190.450599	-1.014953559	0.103008345	-9.853119744	6.64E-23	2.28E-21
Phvul.003G066800	123.320022	2.193049326	0.222601952	9.851887232	6.73E-23	2.30E-21
Phvul.011G109100	511.3213479	1.720154217	0.17476696	9.842559582	7.38E-23	2.52E-21
Phvul.008G098600	1808.829149	1.762229999	0.179131385	9.837639569	7.75E-23	2.64E-21
Phvul.004G026100	2924.605478	2.450201842	0.249279628	9.829129887	8.43E-23	2.87E-21
Phvul.002G295000	1011.09616	-1.372878047	0.139699507	-9.827365007	8.58E-23	2.92E-21
Phvul.007G147800	743.3305269	-1.214885372	0.123650128	-9.825184898	8.77E-23	2.98E-21
Phvul.005G045500	447.0720064	-2.259818616	0.230017973	-9.82453063	8.83E-23	2.99E-21
Phvul.001G087200	4818.096553	1.29673011	0.132008577	9.823074667	8.96E-23	3.03E-21
Phvul.006G186300	2692.296489	2.795939296	0.284642251	9.822643287	9.00E-23	3.04E-21
Phvul.002G207900	1659.776529	1.212194865	0.123437818	9.820287567	9.21E-23	3.11E-21
Phvul.010G095600	1704.505285	-1.109619855	0.113033564	-9.816728907	9.54E-23	3.21E-21
Phvul.008G007100	1725.129872	-1.260507219	0.128585299	-9.802887494	1.09E-22	3.68E-21
Phvul.006G203200	627.071592	2.58347184	0.263578766	9.80151731	1.11E-22	3.72E-21
Phvul.009G087000	195.5006578	2.186377865	0.223285209	9.791861618	1.22E-22	4.09E-21
Phvul.004G173000	1639.519541	1.250161465	0.127753148	9.785758568	1.30E-22	4.34E-21
Phvul.010G017100	1174.98104	1.888814877	0.193352397	9.768768864	1.53E-22	5.13E-21
Phvul.009G177000	417.7447519	1.096268894	0.112249247	9.766380826	1.57E-22	5.24E-21
Phvul.003G149500	102.7041109	4.3779856	0.448380826	9.76398933	1.61E-22	5.36E-21
Phvul.011G164900	1647.120965	1.748729892	0.179182286	9.75950209	1.68E-22	5.59E-21
Phvul.010G112100	18692.56774	-1.374822325	0.14100631	-9.750076604	1.84E-22	6.13E-21
Phvul.004G132200	73.89354102	2.990826188	0.307010478	9.741772348	2.00E-22	6.64E-21
Phvul.008G164500	363.7131208	2.809079016	0.288411721	9.739822652	2.04E-22	6.76E-21
Phvul.002G310600	253.6315775	2.580457879	0.264962049	9.738971629	2.06E-22	6.79E-21
Phvul.011G056400	204.4490289	-1.950786866	0.200307006	-9.738984705	2.06E-22	6.79E-21
Phvul.002G123300	1786.280337	-1.24354473	0.127774497	-9.732339083	2.19E-22	7.23E-21
Phvul.005G099600	1714.675317	1.743455087	0.179141441	9.732282369	2.20E-22	7.23E-21
Phvul.009G151900	1971.745468	-1.165122451	0.119731594	-9.731119487	2.22E-22	7.31E-21
Phvul.009G142200	64.64100223	6.070306136	0.623902959	9.729567787	2.26E-22	7.40E-21
Phvul.009G157000	437.4482848	2.062230019	0.211984661	9.728203945	2.29E-22	7.49E-21
Phvul.008G081800	2007.213729	4.045342611	0.41593113	9.725991431	2.34E-22	7.64E-21
Phvul.008G079000	844.3743964	-1.592859492	0.163782055	-9.725482377	2.35E-22	7.67E-21
Phvul.003G229200	606.800609	1.674298267	0.172160207	9.725233813	2.35E-22	7.67E-21
Phvul.009G217700	2652.736126	-1.167995644	0.120156384	-9.720629088	2.46E-22	8.02E-21
Phvul.006G190200	836.9278733	1.495065788	0.153878441	9.71588857	2.58E-22	8.39E-21
Phvul.001G226200	43.9677876	4.916551526	0.506333556	9.71010407	2.73E-22	8.86E-21
Phvul.007G209400	295.6944058	1.388721671	0.14302434	9.709687653	2.74E-22	8.89E-21
Phvul.002G262100	1504.926083	1.252727977	0.129023397	9.709308578	2.75E-22	8.91E-21
Phvul.002G082300	952.348858	3.684952594	0.380124108	9.694077586	3.20E-22	1.03E-20
Phvul.005G066600	1498.088585	-1.050595855	0.108399175	-9.691917482	3.26E-22	1.05E-20
Phvul.001G157900	316.8468558	3.811642027	0.393319491	9.690956368	3.29E-22	1.06E-20
Phvul.007G024900	49.58195422	4.109978135	0.424145204	9.690026186	3.32E-22	1.07E-20
Phvul.003G014800	1661.642896	-1.63193778	0.168421842	-9.68958515	3.34E-22	1.07E-20
Phvul.010G149800	216.4079855	-1.904942508	0.196616832	-9.688603409	3.37E-22	1.08E-20
Phvul.002G047500	310.8348867	2.822765915	0.29164061	9.678919266	3.71E-22	1.19E-20
Phvul.001G095700	1763.861736	-1.043296873	0.10782352	-9.67596752	3.81E-22	1.22E-20
Phvul.002G114400	73.7941658	4.062001554	0.41987753	9.674253247	3.88E-22	1.24E-20
Phvul.003G274800	4444.217437	-1.341616537	0.13876059	-9.668570407	4.10E-22	1.31E-20
Phvul.009G085400	44.05410284	2.520198886	0.260716886	9.666419858	4.19E-22	1.33E-20
Phvul.011G087900	1420.242922	-1.256757113	0.130068433	-9.662276104	4.36E-22	1.39E-20
Phvul.007G268000	886.3896296	1.016921373	0.10525795	9.66123106	4.41E-22	1.40E-20
Phvul.009G171600	126.4611268	2.965082038	0.307008589	9.657977488	4.55E-22	1.44E-20
Phvul.003G284800	637.8956132	2.523732859	0.261414885	9.654128357	4.72E-22	1.49E-20
Phvul.008G056700	1600.269742	1.638265602	0.169698971	9.653951298	4.73E-22	1.49E-20
Phvul.005G011200	35.91555975	3.927241269	0.406823647	9.653424267	4.75E-22	1.50E-20
Phvul.009G019600	530.1216491	1.858146551	0.192489131	9.653254379	4.76E-22	1.50E-20
Phvul.003G210800	270.5252915	1.607325495	0.166537651	9.651424051	4.85E-22	1.53E-20
Phvul.005G054600	13202.31405	-1.30364408	0.135117758	-9.648206839	5.00E-22	1.57E-20
Phvul.003G186500	492.9233867	1.723317294	0.178639119	9.646920029	5.07E-22	1.59E-20
Phvul.008G123000	1177.641492	-2.076289431	0.215300746	-9.643670408	5.23E-22	1.64E-20
Phvul.002G198700	1015.564112	-1.476219204	0.153231779	-9.633897198	5.75E-22	1.80E-20
Phvul.009G026100	1688.633322	1.386426949	0.143947792	9.631456866	5.89E-22	1.84E-20
Phvul.002G171400	121.0547193	2.517361965	0.261382951	9.630934061	5.92E-22	1.84E-20
Phvul.008G088800	1318.207244	5.219262273	0.541929606	9.630886034	5.92E-22	1.84E-20
Phvul.005G164400	87.62993308	5.086944994	0.528280614	9.629247902	6.02E-22	1.87E-20
Phvul.006G020800	134.1688977	1.539680163	0.159935126	9.626904348	6.16E-22	1.91E-20
Phvul.006G080900	480.862906	-1.278076402	0.132843554	-9.620913938	6.52E-22	2.02E-20
Phvul.001G004900	1026.188235	3.894329797	0.404886548	9.618323501	6.69E-22	2.07E-20
Phvul.009G067400	1917.929094	-1.665574344	0.173187434	-9.617177775	6.77E-22	2.09E-20
Phvul.003G109000	44.38034928	5.722569324	0.595143688	9.615441515	6.88E-22	2.13E-20
Phvul.006G060300	2250.110341	1.233220863	0.128268833	9.614345405	6.96E-22	2.15E-20
Phvul.008G113700	1700.829125	2.931329202	0.305142534	9.606426085	7.51E-22	2.31E-20
Phvul.003G225800	1510.059546	2.083163528	0.216878858	9.605194116	7.60E-22	2.34E-20
Phvul.002G321300	760.3580003	1.089184517	0.11343411	9.601913561	7.85E-22	2.41E-20
Phvul.011G094900	411.7409117	-1.295178361	0.134915166	-9.5999464	8.00E-22	2.45E-20
Phvul.010G122600	211.6838498	2.850364038	0.296937991	9.599189476	8.06E-22	2.47E-20
Phvul.007G280800	1775.092593	2.703107135	0.281602343	9.599022183	8.07E-22	2.47E-20
Phvul.004G022100	3181.051208	-1.591804887	0.166011107	-9.588544501	8.93E-22	2.73E-20
Phvul.007G247600	626.1932746	1.768496006	0.184481958	9.586281628	9.13E-22	2.79E-20
Phvul.003G168000	552.9704582	-1.333923089	0.139218797	-9.581486962	9.57E-22	2.91E-20
Phvul.006G206300	665.0563899	1.975933632	0.206280482	9.57886862	9.81E-22	2.99E-20
Phvul.011G014400	237.6243373	2.148250671	0.224438546	9.571665439	1.05E-21	3.20E-20
Phvul.008G141800	5325.576615	1.304180477	0.136317877	9.567200593	1.10E-21	3.33E-20
Phvul.005G054200	547.1011908	6.591662277	0.689005207	9.566926656	1.10E-21	3.34E-20
Phvul.004G174100	752.2015792	-1.656862156	0.173398113	-9.555249087	1.23E-21	3.73E-20
Phvul.001G124400	1358.986252	-1.120652165	0.117342604	-9.550258179	1.29E-21	3.91E-20
Phvul.011G026600	4734.732858	1.284391137	0.134496314	9.549638155	1.30E-21	3.93E-20
Phvul.003G264000	1906.984815	1.372676952	0.143815583	9.5447025	1.36E-21	4.11E-20
Phvul.007G166100	63.24281404	2.572830042	0.269668887	9.540700324	1.42E-21	4.27E-20
Phvul.011G040700	2099.668489	-1.164129051	0.122114567	-9.533089106	1.53E-21	4.59E-20
Phvul.009G176000	1186.780272	-1.128658316	0.118443733	-9.52906739	1.59E-21	4.76E-20
Phvul.005G026700	36.59013854	6.589414359	0.691615775	9.527565158	1.61E-21	4.83E-20
Phvul.004G120700	359.0938478	2.055761482	0.215877603	9.522810387	1.69E-21	5.05E-20
Phvul.002G038400	430.1737718	1.497323138	0.157239354	9.522572445	1.69E-21	5.05E-20
Phvul.004G160900	6008.718981	-1.310474173	0.13770819	-9.516312505	1.79E-21	5.36E-20
Phvul.009G071400	258.1948659	1.719839945	0.180829426	9.510841164	1.89E-21	5.64E-20
Phvul.001G146800	755.7337319	-1.906107679	0.200488906	-9.507297517	1.96E-21	5.83E-20
Phvul.001G083100	1689.911733	-1.747760194	0.183837709	-9.50708213	1.96E-21	5.83E-20
Phvul.003G273100	1138.137089	-1.078104049	0.113452905	-9.502657088	2.05E-21	6.08E-20
Phvul.007G206000	1042.450477	-1.347932086	0.141867046	-9.501375577	2.07E-21	6.14E-20
Phvul.009G046300	224.7093892	1.738758509	0.183015788	9.500592948	2.09E-21	6.18E-20
Phvul.006G084000	375.9895203	1.807868433	0.190298392	9.50017716	2.10E-21	6.20E-20
Phvul.010G101200	481.8632314	2.35062014	0.247542985	9.495805922	2.19E-21	6.46E-20
Phvul.002G304300	362.1110132	-1.122204405	0.118234393	-9.491353376	2.28E-21	6.73E-20
Phvul.005G163800	31.18375173	4.552225108	0.479700847	9.489716627	2.32E-21	6.82E-20
Phvul.006G194600	95.96551106	3.915484016	0.412607976	9.489598466	2.32E-21	6.82E-20
Phvul.004G068400	2926.674798	2.544678664	0.268175187	9.488866928	2.34E-21	6.86E-20
Phvul.011G052100	368.5057526	-1.554914472	0.163919015	-9.485870046	2.40E-21	7.05E-20
Phvul.001G068700	179.2340607	3.40275455	0.358745748	9.485142519	2.42E-21	7.09E-20
Phvul.008G106500	185.2084792	2.806494334	0.295946593	9.4831108	2.47E-21	7.22E-20
Phvul.004G044800	105.4630258	3.351700069	0.353458071	9.482595931	2.48E-21	7.25E-20
Phvul.008G178700	955.2955562	1.517991407	0.160194739	9.475912963	2.64E-21	7.72E-20
Phvul.008G041600	466.5338316	2.205721575	0.23280866	9.474396613	2.68E-21	7.82E-20
Phvul.007G161800	609.8814753	-1.426171102	0.150547393	-9.473236797	2.71E-21	7.90E-20
Phvul.002G180800	39.42401093	6.472890205	0.683299566	9.472990366	2.72E-21	7.91E-20
Phvul.010G134000	259.0124525	6.796517122	0.717797958	9.468565698	2.84E-21	8.24E-20
Phvul.004G095800	446.9938566	1.430398876	0.151184101	9.461304881	3.04E-21	8.80E-20
Phvul.006G179000	1311.568629	2.333869911	0.246844169	9.454831026	3.24E-21	9.35E-20
Phvul.010G157200	16155.14705	-1.351072634	0.142978265	-9.449496666	3.40E-21	9.82E-20
Phvul.006G189000	100.7288335	2.526678111	0.267651697	9.440172214	3.72E-21	1.07E-19
Phvul.007G142900	2068.05953	-1.112454145	0.117841991	-9.440218477	3.72E-21	1.07E-19
Phvul.009G050800	2350.151716	-1.352183555	0.143297984	-9.436165952	3.87E-21	1.11E-19
Phvul.006G033300	155.7799353	2.719929772	0.288273718	9.435233246	3.90E-21	1.12E-19
Phvul.007G110400	613.1647909	1.99197431	0.211162934	9.433352111	3.97E-21	1.14E-19
Phvul.008G120600	1437.313046	1.451114798	0.153874495	9.430508915	4.08E-21	1.17E-19
Phvul.009G021000	3291.578894	-1.464205375	0.155273547	-9.429844348	4.11E-21	1.17E-19
Phvul.006G103300	1262.496516	3.379725166	0.358461836	9.428410014	4.16E-21	1.19E-19
Phvul.007G268100	1642.216665	1.526871255	0.161993404	9.425514969	4.28E-21	1.22E-19
Phvul.001G241500	145.4166816	-2.488178445	0.264157396	-9.419302591	4.54E-21	1.29E-19
Phvul.002G102800	719.8746908	1.411049203	0.149911635	9.412539625	4.84E-21	1.38E-19
Phvul.003G257900	226.9735319	3.775731002	0.401316391	9.408364791	5.04E-21	1.43E-19
Phvul.009G209200	99.01041707	2.68152819	0.285057959	9.40695781	5.11E-21	1.45E-19
Phvul.009G006500	364.941288	-1.430994794	0.152139291	-9.405820071	5.16E-21	1.46E-19
Phvul.006G101500	1050.891647	1.257611213	0.133715388	9.405134542	5.20E-21	1.47E-19
Phvul.009G016100	5237.513366	-1.287653176	0.136975114	-9.400635947	5.42E-21	1.53E-19
Phvul.004G024500	338.0984516	-1.689730304	0.179798431	-9.397914625	5.57E-21	1.57E-19
Phvul.006G038800	576.5289004	-1.35715035	0.144409786	-9.397911219	5.57E-21	1.57E-19
Phvul.001G163700	201.6013421	2.802133681	0.298288312	9.394044501	5.77E-21	1.62E-19
Phvul.002G306800	375.7646649	1.962157338	0.209015586	9.387612528	6.14E-21	1.72E-19
Phvul.006G058800	480.4002592	1.500684242	0.159903919	9.384912232	6.30E-21	1.76E-19
Phvul.006G145700	1050.395925	1.003231892	0.106973167	9.378350807	6.70E-21	1.88E-19
Phvul.011G148100	3102.370123	-1.305662207	0.139276397	-9.37461219	6.94E-21	1.94E-19
Phvul.003G285400	4023.213017	-1.827608016	0.195004591	-9.372128126	7.11E-21	1.98E-19
Phvul.003G099600	3823.371906	-1.097275746	0.117115197	-9.369200324	7.31E-21	2.04E-19
Phvul.011G117900	80.52582103	2.547435103	0.272045888	9.363990474	7.68E-21	2.14E-19
Phvul.008G081300	551.9719673	-2.135389543	0.228102403	-9.361539018	7.86E-21	2.19E-19
Phvul.001G138500	724.7698084	-1.479466646	0.158079817	-9.358985042	8.05E-21	2.24E-19
Phvul.006G084800	25.45508949	5.435040533	0.580999251	9.354642923	8.39E-21	2.32E-19
Phvul.007G212000	209.3453777	-1.666950604	0.178203433	-9.354200275	8.42E-21	2.33E-19
Phvul.002G002600	107.2714436	2.261406193	0.241984772	9.345241763	9.17E-21	2.53E-19
Phvul.007G046300	2025.24596	1.739318301	0.186154507	9.343412269	9.33E-21	2.58E-19
Phvul.003G294400	64.02727299	3.261091636	0.349202652	9.338679458	9.75E-21	2.69E-19
Phvul.001G224700	3688.594011	-1.294913042	0.138759791	-9.332048113	1.04E-20	2.86E-19
Phvul.008G257200	117.9620581	1.984093702	0.212658737	9.329942099	1.06E-20	2.91E-19
Phvul.011G128200	636.5425908	2.629653426	0.281866677	9.329422886	1.06E-20	2.92E-19
Phvul.001G207900	317.0514282	2.277846568	0.2442536	9.325744083	1.10E-20	3.02E-19
Phvul.001G040400	44.0330795	5.249599453	0.56300131	9.32431126	1.12E-20	3.06E-19
Phvul.007G077700	5083.394237	-1.330171422	0.142729403	-9.319533267	1.17E-20	3.19E-19
Phvul.002G042900	1003.261945	3.053766135	0.327774073	9.316679956	1.20E-20	3.27E-19
Phvul.008G289700	50351.4081	-1.413489764	0.151715156	-9.316734069	1.20E-20	3.27E-19
Phvul.007G040800	716.1027082	1.000488592	0.107392908	9.316151437	1.21E-20	3.29E-19
Phvul.005G182100	1413.644026	1.261472305	0.135484734	9.310807679	1.27E-20	3.45E-19
Phvul.003G067900	1427.633071	2.569098552	0.276158894	9.302972356	1.37E-20	3.71E-19
Phvul.006G001600	3267.562807	1.714087894	0.184349334	9.298042259	1.43E-20	3.88E-19
Phvul.011G166200	5359.859693	1.519712646	0.163490926	9.295394434	1.47E-20	3.97E-19
Phvul.001G264000	5887.47894	-1.168519132	0.125739081	-9.293205637	1.50E-20	4.05E-19
Phvul.008G058700	56.50029706	5.2315838	0.563045728	9.291578885	1.52E-20	4.11E-19
Phvul.005G158300	4588.876571	-1.489263973	0.16031867	-9.289398263	1.55E-20	4.19E-19
Phvul.001G214400	155.726651	1.870711347	0.2013964	9.288703009	1.56E-20	4.21E-19
Phvul.001G242900	158.9325889	3.044962305	0.327977173	9.284067793	1.63E-20	4.38E-19
Phvul.002G123900	688.0843925	-1.395834698	0.150355061	-9.283589732	1.64E-20	4.39E-19
Phvul.011G048000	5233.394427	-1.615877183	0.17415339	-9.278471022	1.72E-20	4.60E-19
Phvul.006G088700	232.1732735	2.082756685	0.224545333	9.275439663	1.77E-20	4.73E-19
Phvul.005G113300	142.5696005	-1.913326103	0.206343651	-9.272522276	1.82E-20	4.86E-19
Phvul.002G101900	221.0805305	1.731999746	0.186801315	9.271882002	1.83E-20	4.88E-19
Phvul.004G048300	727.858643	1.727247408	0.186298398	9.271402384	1.84E-20	4.90E-19
Phvul.007G238800	1171.085845	-1.038848047	0.112070905	-9.26956064	1.87E-20	4.98E-19
Phvul.003G285600	69.34914592	3.325380633	0.358759411	9.269110514	1.88E-20	4.99E-19
Phvul.010G087600	2412.090528	-1.487653709	0.160594354	-9.263424748	1.98E-20	5.25E-19
Phvul.004G142400	1089.400236	4.820678263	0.520421891	9.263019765	1.99E-20	5.27E-19
Phvul.004G046400	987.7797011	2.13760307	0.230866978	9.259024777	2.06E-20	5.46E-19
Phvul.003G157400	596.6490723	1.820250083	0.19663704	9.256903405	2.10E-20	5.56E-19
Phvul.004G059500	1661.925032	-1.161532569	0.125694378	-9.240926997	2.44E-20	6.45E-19
Phvul.003G105600	4053.524754	-1.332070925	0.144152976	-9.240675843	2.45E-20	6.46E-19
Phvul.007G041000	3532.082975	2.730247036	0.295469925	9.24035514	2.46E-20	6.47E-19
Phvul.002G169700	257.1862789	1.4532663	0.157345202	9.236165343	2.55E-20	6.71E-19
Phvul.011G021600	174.9759438	1.530149292	0.165668771	9.23619631	2.55E-20	6.71E-19
Phvul.002G125100	2987.280756	-1.156036216	0.125173601	-9.23546345	2.57E-20	6.75E-19
Phvul.007G218800	465.7525086	1.634463354	0.177238745	9.221817441	2.92E-20	7.66E-19
Phvul.009G108700	706.007689	-1.749814601	0.189878076	-9.215464167	3.10E-20	8.12E-19
Phvul.004G099100	76.97770413	5.073079356	0.550548689	9.214588026	3.12E-20	8.17E-19
Phvul.009G155700	4311.927525	-1.553699632	0.168620895	-9.214158349	3.14E-20	8.20E-19
Phvul.004G132400	262.1240716	2.07613478	0.225334368	9.213573563	3.15E-20	8.23E-19
Phvul.011G014200	1722.231756	1.664005624	0.180722812	9.207501839	3.34E-20	8.70E-19
Phvul.007G053000	1254.218498	1.075854806	0.116908599	9.202529265	3.50E-20	9.10E-19
Phvul.004G063900	2699.516811	-1.236938522	0.134429045	-9.201423144	3.53E-20	9.18E-19
Phvul.003G200500	164.9476773	1.925449548	0.209292516	9.199801254	3.59E-20	9.31E-19
Phvul.006G129600	1140.964994	1.877834495	0.204274362	9.192707659	3.83E-20	9.94E-19
Phvul.007G212900	653.5709854	1.116763789	0.121537437	9.18864026	3.98E-20	1.03E-18
Phvul.011G014300	980.895024	1.859709272	0.202430911	9.186883878	4.04E-20	1.05E-18
Phvul.005G009500	25.62316895	5.79153691	0.630910423	9.179650075	4.32E-20	1.12E-18
Phvul.005G077900	69.78440676	3.403838799	0.370802092	9.179664495	4.32E-20	1.12E-18
Phvul.009G234300	606.1244153	-1.108736581	0.120853182	-9.174244044	4.55E-20	1.17E-18
Phvul.008G099700	1054.317063	1.21542477	0.132554732	9.169229587	4.76E-20	1.23E-18
Phvul.002G331400	3564.64264	-1.385356805	0.151125468	-9.16693145	4.87E-20	1.25E-18
Phvul.008G279200	239.0514125	2.178242682	0.237630139	9.16652531	4.89E-20	1.26E-18
Phvul.002G232300	29082.27942	-1.078623384	0.117708432	-9.163518386	5.02E-20	1.29E-18
Phvul.006G115300	353.1766172	1.503163623	0.164085313	9.160866353	5.15E-20	1.32E-18
Phvul.009G116200	4498.695069	-1.492664901	0.162974272	-9.15889905	5.24E-20	1.34E-18
Phvul.008G048600	398.6837306	1.819004247	0.1986312	9.157696532	5.30E-20	1.36E-18
Phvul.004G136500	127.2920007	3.160421558	0.345306072	9.152522405	5.56E-20	1.42E-18
Phvul.003G154300	450.6686692	-1.873039969	0.204711771	-9.149644689	5.71E-20	1.46E-18
Phvul.003G246200	26.67396908	4.014194808	0.438785439	9.148423011	5.78E-20	1.47E-18
Phvul.008G241700	283.1670006	-1.852641361	0.202584715	-9.145020435	5.96E-20	1.52E-18
Phvul.007G150400	2636.658084	1.057283089	0.115650621	9.142044231	6.13E-20	1.56E-18
Phvul.010G076000	688.9991048	1.578617507	0.172687765	9.141455409	6.16E-20	1.56E-18
Phvul.004G012200	987.3260427	1.629857445	0.178432894	9.134288003	6.58E-20	1.67E-18
Phvul.007G208700	3737.043734	-1.029395175	0.112728753	-9.13161152	6.75E-20	1.71E-18
Phvul.008G077500	125.3135704	2.549064939	0.27931313	9.126190881	7.10E-20	1.79E-18
Phvul.002G131800	1343.454282	1.055382113	0.115815048	9.112651019	8.04E-20	2.03E-18
Phvul.005G063200	310.7581046	1.968468156	0.216051106	9.111122804	8.15E-20	2.06E-18
Phvul.009G126800	8017.320724	1.565097921	0.171823996	9.108727285	8.34E-20	2.10E-18
Phvul.001G182500	1336.042326	2.178093746	0.239125706	9.108572142	8.35E-20	2.10E-18
Phvul.010G032000	86.68045822	4.799597629	0.527323733	9.101804704	8.88E-20	2.23E-18
Phvul.002G092500	376.7446689	1.484037457	0.163103497	9.098747041	9.14E-20	2.29E-18
Phvul.002G319100	1332.10921	1.760101432	0.193623524	9.09032848	9.87E-20	2.47E-18
Phvul.001G000400	837.0545421	-1.258909548	0.138587102	-9.083886814	1.05E-19	2.62E-18
Phvul.009G061300	323.2227064	-1.349716523	0.14883114	-9.068777685	1.20E-19	3.00E-18
Phvul.007G189200	605.0144587	-1.723633466	0.190179828	-9.063177115	1.27E-19	3.15E-18
Phvul.001G126200	1146.175787	1.822006497	0.201081964	9.061014033	1.29E-19	3.21E-18
Phvul.001G259700	281.1034604	1.461128511	0.161427532	9.051296816	1.41E-19	3.51E-18
Phvul.006G065900	1346.373886	1.942800686	0.21486931	9.041778386	1.54E-19	3.82E-18
Phvul.002G165600	6248.576015	-1.344001021	0.148649364	-9.041417876	1.55E-19	3.83E-18
Phvul.008G011700	59.87979447	4.555884105	0.50396891	9.040010231	1.57E-19	3.87E-18
Phvul.002G171700	1478.253921	-1.014599781	0.112242947	-9.03931882	1.58E-19	3.90E-18
Phvul.009G062100	4170.716126	1.303850608	0.144361894	9.031819793	1.69E-19	4.17E-18
Phvul.002G327800	1193.173909	-1.172772588	0.129951626	-9.024685773	1.80E-19	4.44E-18
Phvul.011G126000	6555.382937	1.149383641	0.127401224	9.02176292	1.85E-19	4.56E-18
Phvul.006G204300	3050.394181	-1.130994317	0.125425796	-9.01723852	1.93E-19	4.73E-18
Phvul.003G064000	481.7465362	1.699365555	0.188466663	9.016796552	1.94E-19	4.75E-18
Phvul.003G195000	363.1283265	2.370520104	0.262913517	9.016349283	1.94E-19	4.76E-18
Phvul.003G118200	643.3706093	1.023687516	0.113546691	9.015564531	1.96E-19	4.79E-18
Phvul.009G032900	312.2745326	5.520439861	0.612621638	9.011173486	2.04E-19	4.98E-18
Phvul.002G303600	913.8872186	-1.005577271	0.111633287	-9.007862236	2.10E-19	5.12E-18
Phvul.008G080000	46.8914987	5.883750256	0.653576839	9.002384886	2.21E-19	5.38E-18
Phvul.001G140200	2306.595812	-1.01254744	0.112537598	-8.99741468	2.31E-19	5.62E-18
Phvul.002G268200	15431.13149	-1.105542334	0.122890754	-8.996139234	2.34E-19	5.68E-18
Phvul.006G144100	244.3078496	1.955610447	0.217411296	8.99498088	2.36E-19	5.74E-18
Phvul.005G129900	386.4023451	1.7976653	0.199865696	8.994366379	2.38E-19	5.76E-18
Phvul.001G056400	450.7448978	1.139104856	0.126708739	8.989947083	2.47E-19	5.99E-18
Phvul.003G060200	6036.143131	-1.299151623	0.14463543	-8.982250228	2.65E-19	6.41E-18
Phvul.005G022900	971.1439386	-1.332369388	0.1483417	-8.981758901	2.66E-19	6.43E-18
Phvul.011G024700	1102.800008	2.787599572	0.31040627	8.980487309	2.70E-19	6.50E-18
Phvul.009G210100	538.2445751	1.621983334	0.18062974	8.979602898	2.72E-19	6.55E-18
Phvul.003G278600	360.688588	1.788242336	0.199234739	8.975554907	2.82E-19	6.77E-18
Phvul.011G081200	2846.457968	-1.396333653	0.155571037	-8.97553736	2.82E-19	6.77E-18
Phvul.010G142700	1683.373444	-1.108316943	0.123512816	-8.973295048	2.88E-19	6.90E-18
Phvul.007G082700	4260.355131	1.236014135	0.137850222	8.966355775	3.06E-19	7.34E-18
Phvul.005G055000	703.438544	1.742314722	0.194332603	8.965632627	3.09E-19	7.39E-18
Phvul.009G132000	1432.08111	-1.020990157	0.113995864	-8.956378965	3.36E-19	8.01E-18
Phvul.002G003400	23.33405321	5.040461237	0.562977244	8.953223755	3.45E-19	8.23E-18
Phvul.009G092700	787.0826148	-1.342371714	0.149954736	-8.95184609	3.50E-19	8.32E-18
Phvul.001G164900	133.3457462	2.213066761	0.247311778	8.948489162	3.60E-19	8.57E-18
Phvul.005G043600	758.8915796	1.368546881	0.153020274	8.943565742	3.77E-19	8.95E-18
Phvul.003G283600	1086.41931	1.243208698	0.139059122	8.940144854	3.89E-19	9.23E-18
Phvul.001G105700	114.2729282	3.268160942	0.365586233	8.939507692	3.91E-19	9.27E-18
Phvul.005G097500	85.14786075	2.50806563	0.280720536	8.93438601	4.09E-19	9.70E-18
Phvul.009G261100	1997.673713	-1.191690304	0.133475782	-8.928138783	4.33E-19	1.02E-17
Phvul.001G041600	3808.755083	-1.156306311	0.129537816	-8.926399598	4.40E-19	1.04E-17
Phvul.009G148500	117.6657415	3.126088572	0.350349864	8.922762345	4.55E-19	1.07E-17
Phvul.008G029200	1542.976383	1.445155066	0.161996038	8.920928447	4.62E-19	1.09E-17
Phvul.004G021800	124.334172	4.708353253	0.528307085	8.912152401	5.01E-19	1.18E-17
Phvul.009G213400	701.8050468	-1.213307895	0.136212308	-8.907476202	5.22E-19	1.23E-17
Phvul.002G158200	86.72402517	2.912977885	0.327300376	8.900013862	5.58E-19	1.31E-17
Phvul.002G150700	181.4762313	1.96095919	0.220341775	8.899625098	5.60E-19	1.31E-17
Phvul.001G115100	896.9290882	-1.144630201	0.128694099	-8.89419334	5.88E-19	1.38E-17
Phvul.001G073700	49.59991042	2.649749779	0.297941501	8.893523622	5.92E-19	1.38E-17
Phvul.002G030700	926.6202542	1.718707313	0.19327076	8.892743613	5.96E-19	1.39E-17
Phvul.003G058800	248.8367277	2.514770291	0.282817733	8.89184091	6.01E-19	1.40E-17
Phvul.002G077700	1321.464757	-1.265431944	0.142383476	-8.887491604	6.25E-19	1.46E-17
Phvul.002G264700	2242.092429	-1.416024481	0.159372953	-8.884973626	6.39E-19	1.49E-17
Phvul.003G042300	196.5880959	-1.884910862	0.212160429	-8.884365792	6.43E-19	1.49E-17
Phvul.007G172300	391.6545669	-2.107372943	0.237228118	-8.88331854	6.49E-19	1.51E-17
Phvul.009G041000	2340.322864	-1.310915527	0.147686221	-8.876356347	6.91E-19	1.60E-17
Phvul.008G044100	1489.816984	-1.261758805	0.142167635	-8.875148027	6.98E-19	1.62E-17
Phvul.009G116000	733.7362187	1.856200378	0.209301436	8.868550625	7.41E-19	1.72E-17
Phvul.002G007600	1481.190423	-1.373799138	0.154938157	-8.866757972	7.53E-19	1.74E-17
Phvul.009G010700	2739.371851	-1.237402176	0.139593488	-8.864325907	7.70E-19	1.78E-17
Phvul.009G239800	288.0593133	2.000175328	0.225667444	8.863375638	7.76E-19	1.79E-17
Phvul.002G133400	182.9429226	2.907448487	0.328097891	8.861527496	7.89E-19	1.82E-17
Phvul.008G166000	4502.832356	-1.371288978	0.154755518	-8.861002129	7.93E-19	1.82E-17
Phvul.003G136600	709.6144437	2.390085376	0.269775025	8.859550184	8.03E-19	1.85E-17
Phvul.007G253000	316.2462833	1.295882685	0.146308279	8.857206798	8.20E-19	1.88E-17
Phvul.011G070000	696.871824	-1.234048777	0.139421393	-8.851215353	8.66E-19	1.99E-17
Phvul.010G116000	1027.693949	3.379300897	0.382108947	8.843815151	9.25E-19	2.12E-17
Phvul.008G255300	6641.821841	-1.326738283	0.150026211	-8.843376612	9.29E-19	2.13E-17
Phvul.009G259300	963.2161044	-1.198913439	0.135598243	-8.841659086	9.43E-19	2.16E-17
Phvul.002G136700	2679.110856	1.255966895	0.142071408	8.840391705	9.54E-19	2.18E-17
Phvul.011G206300	98.47113824	-2.405591136	0.272127131	-8.839953329	9.58E-19	2.18E-17
Phvul.004G170700	1250.398963	1.211420369	0.13708831	8.836788237	9.85E-19	2.25E-17
Phvul.001G162400	692.0657213	1.1796866	0.13361533	8.828976407	1.06E-18	2.41E-17
Phvul.006G172000	31.32996989	6.391082031	0.723998101	8.827484523	1.07E-18	2.43E-17
Phvul.010G093400	19.79102388	5.756171578	0.652386354	8.823255641	1.11E-18	2.53E-17
Phvul.002G207000	978.293289	4.899982732	0.555471503	8.821303536	1.13E-18	2.57E-17
Phvul.009G239700	29.75151523	3.280611314	0.371991928	8.81903899	1.15E-18	2.62E-17
Phvul.001G110200	2054.088748	1.175034699	0.133245318	8.818581506	1.16E-18	2.62E-17
Phvul.003G100900	764.9101781	-1.455410669	0.165115688	-8.81449054	1.20E-18	2.72E-17
Phvul.005G007100	1218.277976	1.703876226	0.193407933	8.809753564	1.25E-18	2.83E-17
Phvul.008G108500	34.3334365	2.705955694	0.307168019	8.809366636	1.26E-18	2.84E-17
Phvul.009G031400	271.0252997	1.522930229	0.172927861	8.80673721	1.29E-18	2.90E-17
Phvul.005G055500	1271.420304	1.738109884	0.197405794	8.804756162	1.31E-18	2.95E-17
Phvul.004G155100	47.17495742	5.064042425	0.575702917	8.79627717	1.41E-18	3.18E-17
Phvul.007G075300	567.3282181	1.281071264	0.145675013	8.794035714	1.44E-18	3.24E-17
Phvul.003G143800	222.5397549	2.427819055	0.276108584	8.79298652	1.46E-18	3.27E-17
Phvul.001G202900	683.3110376	-1.85713123	0.211211998	-8.792735489	1.46E-18	3.27E-17
Phvul.003G180100	8698.841448	-1.43787771	0.163692866	-8.783997386	1.58E-18	3.52E-17
Phvul.001G147200	190.5604316	-1.298113892	0.147939064	-8.774652612	1.71E-18	3.82E-17
Phvul.006G068200	6788.295925	1.188618493	0.135475281	8.773692772	1.73E-18	3.85E-17
Phvul.009G222100	489.9540571	1.202529362	0.137071942	8.772979704	1.74E-18	3.87E-17
Phvul.002G308000	290.0489191	-2.235648498	0.254864803	-8.771899738	1.76E-18	3.90E-17
Phvul.008G113500	354.8241173	2.466960688	0.281411777	8.766373297	1.85E-18	4.10E-17
Phvul.011G197700	169.0888221	2.059622457	0.235158557	8.758441461	1.98E-18	4.38E-17
Phvul.007G057000	1223.427547	-1.218599403	0.139182398	-8.75541321	2.03E-18	4.50E-17
Phvul.002G250200	932.3467622	1.140595128	0.130292389	8.754119351	2.06E-18	4.54E-17
Phvul.006G139400	66.76446397	2.701508668	0.308717159	8.750756446	2.12E-18	4.67E-17
Phvul.004G027800	1652.358441	-1.699908948	0.194427431	-8.743153877	2.27E-18	4.99E-17
Phvul.010G129200	81.24922725	2.009989382	0.230125116	8.734332927	2.45E-18	5.39E-17
Phvul.008G106900	2147.021481	-1.061960221	0.121587629	-8.734114043	2.46E-18	5.39E-17
Phvul.007G101300	3733.565454	-1.193224128	0.13666122	-8.731256247	2.52E-18	5.53E-17
Phvul.006G023000	273.2660155	-2.347337886	0.269066809	-8.723996447	2.69E-18	5.88E-17
Phvul.006G122600	598.8309114	1.592147025	0.182526847	8.722810086	2.71E-18	5.93E-17
Phvul.007G064100	2311.157347	-1.613932302	0.185143226	-8.717209594	2.85E-18	6.23E-17
Phvul.006G069900	1128.978413	-1.286499678	0.147747796	-8.707403501	3.11E-18	6.78E-17
Phvul.007G087400	1097.921239	1.150304446	0.132115525	8.706807525	3.13E-18	6.81E-17
Phvul.007G108500	153.7546404	2.743429351	0.315138071	8.705483748	3.16E-18	6.88E-17
Phvul.005G179700	24.16514076	4.435120825	0.509626917	8.702681656	3.24E-18	7.05E-17
Phvul.003G269700	445.4195012	1.056571935	0.121421494	8.701687837	3.27E-18	7.10E-17
Phvul.003G286600	23655.65538	-1.425466711	0.163909594	-8.696664296	3.42E-18	7.42E-17
Phvul.009G126700	882.9995812	1.90957254	0.219593537	8.695941429	3.44E-18	7.46E-17
Phvul.010G119300	8442.803618	-1.162368551	0.133725285	-8.692212173	3.55E-18	7.70E-17
Phvul.011G066900	314.3641563	1.867269427	0.214985282	8.685568659	3.77E-18	8.16E-17
Phvul.004G017000	5738.656189	-1.404558431	0.161726676	-8.684766562	3.80E-18	8.21E-17
Phvul.007G111800	1164.762338	-1.227465895	0.141369553	-8.682675093	3.87E-18	8.35E-17
Phvul.002G008000	70.0849265	3.358742797	0.386987238	8.679208173	3.99E-18	8.60E-17
Phvul.002G318200	236.6064186	4.225849699	0.487383343	8.670484457	4.30E-18	9.28E-17
Phvul.009G044600	2275.944612	5.386822561	0.621414291	8.6686493	4.37E-18	9.42E-17
Phvul.007G166700	755.9600778	1.392473045	0.160734511	8.663186498	4.59E-18	9.87E-17
Phvul.003G011800	436.5045167	-1.310468072	0.151317506	-8.660386383	4.70E-18	1.01E-16
Phvul.009G140400	3921.539743	-1.367734012	0.15812973	-8.649442553	5.18E-18	1.11E-16
Phvul.003G028200	286.1663224	1.660063591	0.191980055	8.647062803	5.28E-18	1.13E-16
Phvul.003G120400	577.2539239	1.836381038	0.212406118	8.645612732	5.35E-18	1.15E-16
Phvul.009G134800	1224.009743	-1.466509104	0.169725634	-8.640469143	5.60E-18	1.20E-16
Phvul.011G033300	2996.961667	1.39164088	0.161089594	8.638924757	5.67E-18	1.21E-16
Phvul.003G025400	309.148998	-1.929317684	0.223640672	-8.626864108	6.31E-18	1.34E-16
Phvul.009G184500	107.417804	4.066802545	0.471408318	8.626921474	6.30E-18	1.34E-16
Phvul.001G170500	49.50371815	5.082749181	0.589844545	8.617099583	6.87E-18	1.46E-16
Phvul.003G088000	25.75573525	5.47917963	0.63613786	8.613195303	7.11E-18	1.51E-16
Phvul.005G159200	812.5500264	-1.255877043	0.145847308	-8.610903119	7.25E-18	1.54E-16
Phvul.002G289700	1858.84037	-1.120989122	0.130198022	-8.60987827	7.31E-18	1.55E-16
Phvul.002G252100	31.51942857	4.11843163	0.478400092	8.608760114	7.39E-18	1.57E-16
Phvul.008G163500	485.5408046	-1.285014419	0.149331993	-8.605084531	7.63E-18	1.61E-16
Phvul.004G140700	466.6296498	2.15890603	0.250890452	8.604974855	7.63E-18	1.61E-16
Phvul.002G189900	58.46744015	6.023896826	0.700886092	8.594687347	8.35E-18	1.76E-16
Phvul.002G114100	1340.791952	5.221554264	0.607595302	8.593802892	8.41E-18	1.78E-16
Phvul.004G124900	344.1076394	3.18076189	0.37023787	8.591130589	8.61E-18	1.82E-16
Phvul.005G171200	145.7037541	1.780391695	0.207292972	8.588770181	8.79E-18	1.85E-16
Phvul.003G056000	621.7269326	1.646930361	0.191758935	8.588545622	8.81E-18	1.85E-16
Phvul.002G216200	4155.304519	-1.053737072	0.122698716	-8.588004065	8.85E-18	1.86E-16
Phvul.003G138200	35.80459058	4.20905074	0.490458912	8.581862078	9.33E-18	1.96E-16
Phvul.006G173000	67.43460078	4.372757498	0.509639715	8.580095648	9.48E-18	1.99E-16
Phvul.007G222300	95.80372514	2.642025271	0.308068181	8.576105662	9.81E-18	2.06E-16
Phvul.010G108300	2067.53072	1.760115331	0.205264677	8.574857363	9.92E-18	2.08E-16
Phvul.002G231000	490.4470011	2.476087569	0.288801868	8.57365495	1.00E-17	2.10E-16
Phvul.001G123900	18229.62382	-1.060378856	0.123779139	-8.566700843	1.06E-17	2.22E-16
Phvul.009G018700	188.8548531	1.706052664	0.199150129	8.56666613	1.07E-17	2.22E-16
Phvul.007G143800	623.2763326	1.703339841	0.198905373	8.563568759	1.09E-17	2.28E-16
Phvul.002G225600	4115.929119	-1.518574726	0.177353446	-8.562420164	1.11E-17	2.30E-16
Phvul.005G043500	2718.006104	-1.757418204	0.205269085	-8.561533792	1.11E-17	2.32E-16
Phvul.011G116600	94.24076322	2.720377494	0.317764133	8.560996078	1.12E-17	2.32E-16
Phvul.005G164100	24.68913702	4.387871908	0.512632227	8.559492895	1.13E-17	2.35E-16
Phvul.001G037600	149.8077734	1.813969485	0.211939326	8.558909385	1.14E-17	2.36E-16
Phvul.001G165900	130.0901748	-2.746025868	0.320842044	-8.558809292	1.14E-17	2.36E-16
Phvul.002G133300	1548.007804	1.350633323	0.15785906	8.555944311	1.17E-17	2.42E-16
Phvul.002G318300	130.4642475	3.500679713	0.40916381	8.55569244	1.17E-17	2.42E-16
Phvul.002G053000	330.9396762	-1.257094999	0.146957402	-8.554145508	1.19E-17	2.45E-16
Phvul.008G254800	2003.057247	1.115002787	0.130349486	8.553948446	1.19E-17	2.45E-16
Phvul.005G106300	436.8152382	1.322663243	0.154644915	8.552904856	1.20E-17	2.47E-16
Phvul.010G100700	879.451053	1.440697357	0.168452328	8.552552382	1.20E-17	2.48E-16
Phvul.003G040400	433.7380769	1.29530953	0.151522759	8.548613689	1.25E-17	2.56E-16
Phvul.007G220300	3121.859316	1.493941002	0.174824554	8.545372858	1.28E-17	2.63E-16
Phvul.002G041900	1906.918639	-1.210088285	0.141620164	-8.544604471	1.29E-17	2.65E-16
Phvul.008G155300	593.6352624	-1.290087427	0.151039186	-8.541408748	1.33E-17	2.72E-16
Phvul.003G027300	3588.528623	-1.05781508	0.123872175	-8.53956976	1.35E-17	2.76E-16
Phvul.002G144800	152.9785851	4.790964148	0.561082833	8.538782273	1.36E-17	2.77E-16
Phvul.001G182900	1883.350979	2.10397488	0.246412675	8.538419881	1.36E-17	2.78E-16
Phvul.001G047600	1748.461193	1.238630573	0.145073718	8.537939103	1.37E-17	2.79E-16
Phvul.009G115100	837.3295278	1.101387713	0.12899968	8.537910424	1.37E-17	2.79E-16
Phvul.008G113600	12278.66161	2.184687762	0.255900876	8.537242207	1.37E-17	2.80E-16
Phvul.001G132200	44021.60345	-1.261778982	0.1478213	-8.535840095	1.39E-17	2.83E-16
Phvul.003G088900	2158.804255	-1.092024474	0.12795053	-8.534739774	1.40E-17	2.86E-16
Phvul.001G035900	860.2074706	1.105658236	0.129565573	8.533580417	1.42E-17	2.88E-16
Phvul.004G105400	65.71836825	4.965426738	0.581976534	8.532005073	1.44E-17	2.92E-16
Phvul.001G165600	774.4091801	-1.324723415	0.155289745	-8.530656123	1.46E-17	2.95E-16
Phvul.004G098300	14794.99808	2.739520013	0.321198199	8.529064042	1.48E-17	2.99E-16
Phvul.004G175900	634.9990441	4.701833484	0.551338453	8.52803474	1.49E-17	3.01E-16
Phvul.007G030100	29.83270331	5.489124478	0.643902956	8.524769806	1.53E-17	3.10E-16
Phvul.008G033000	804.2400875	2.197982471	0.258036887	8.51809406	1.62E-17	3.28E-16
Phvul.006G144300	973.116057	-1.328419319	0.155978874	-8.516661831	1.64E-17	3.31E-16
Phvul.009G061200	370.1840831	1.985439243	0.233197458	8.513983197	1.68E-17	3.39E-16
Phvul.008G211500	1260.720672	-1.13444855	0.133255073	-8.513361085	1.69E-17	3.40E-16
Phvul.009G254200	1022.910135	-1.239062911	0.145612878	-8.509294865	1.75E-17	3.52E-16
Phvul.001G035500	35508.49128	-1.879011312	0.221003791	-8.502167767	1.86E-17	3.74E-16
Phvul.003G192100	526.6050772	1.227433495	0.144515697	8.493426808	2.01E-17	4.02E-16
Phvul.002G133800	573.6977143	1.299023831	0.153040579	8.48810059	2.10E-17	4.20E-16
Phvul.008G108400	67.3303903	3.077297723	0.362797603	8.482133562	2.21E-17	4.42E-16
Phvul.006G153500	249.6136779	1.110965859	0.130992743	8.481125247	2.23E-17	4.45E-16
Phvul.011G142500	76.90456742	-2.16335838	0.25515909	-8.478468792	2.28E-17	4.55E-16
Phvul.005G063300	177.5043631	1.99036592	0.23481239	8.476409269	2.32E-17	4.63E-16
Phvul.009G157900	3665.719281	-1.206475793	0.142368167	-8.47433675	2.36E-17	4.71E-16
Phvul.008G032200	93.93990046	3.721179573	0.439170597	8.473198344	2.39E-17	4.75E-16
Phvul.006G183900	342.0245663	1.720601436	0.203164726	8.468996924	2.48E-17	4.91E-16
Phvul.002G287700	2677.298749	-1.346101961	0.158953309	-8.468536901	2.48E-17	4.93E-16
Phvul.009G131100	48.64797348	3.33623384	0.394161255	8.464134396	2.58E-17	5.11E-16
Phvul.009G260300	246.8323277	-1.140655065	0.134892542	-8.456027647	2.77E-17	5.48E-16
Phvul.003G193800	9032.372637	-1.068921456	0.126458442	-8.452748868	2.85E-17	5.63E-16
Phvul.003G172100	1383.944827	1.10256738	0.130464237	8.451108196	2.89E-17	5.70E-16
Phvul.002G067700	646.4470993	1.644362574	0.194610202	8.449518865	2.93E-17	5.78E-16
Phvul.010G120300	722.2562477	6.31082675	0.747711338	8.440191327	3.17E-17	6.25E-16
Phvul.009G026800	719.043403	-1.309639253	0.155255358	-8.435388433	3.30E-17	6.51E-16
Phvul.006G205300	109.800726	3.166383222	0.375667607	8.428683128	3.50E-17	6.89E-16
Phvul.005G030900	25.39235782	4.410885765	0.523716714	8.422274196	3.69E-17	7.27E-16
Phvul.002G195200	92.14580225	2.928109412	0.347675056	8.421971493	3.70E-17	7.27E-16
Phvul.006G013400	2222.513705	1.213653765	0.144104678	8.42202894	3.70E-17	7.27E-16
Phvul.011G050000	91.12761032	3.288701489	0.390496152	8.421853773	3.71E-17	7.27E-16
Phvul.007G227400	1562.702992	-1.191099933	0.14147612	-8.419088229	3.79E-17	7.44E-16
Phvul.010G114700	1702.19046	1.686635811	0.20040492	8.416139723	3.89E-17	7.62E-16
Phvul.001G218000	110.0896798	-2.3070209	0.274211338	-8.413295062	3.99E-17	7.80E-16
Phvul.003G100600	79.09086898	-1.893391122	0.225049909	-8.41320546	3.99E-17	7.80E-16
Phvul.009G116900	1710.200888	-1.222090355	0.145261304	-8.413048195	3.99E-17	7.81E-16
Phvul.001G195500	3292.523429	-1.506527783	0.179149047	-8.409354161	4.12E-17	8.04E-16
Phvul.006G149100	1279.619692	-1.318259438	0.156759439	-8.4094422	4.12E-17	8.04E-16
Phvul.003G023700	568.1561351	1.895098786	0.225365402	8.40900498	4.14E-17	8.06E-16
Phvul.010G003300	290.7190779	3.170745427	0.377096782	8.40830677	4.16E-17	8.10E-16
Phvul.009G094200	13682.50962	-1.325954192	0.157774894	-8.404088627	4.31E-17	8.39E-16
Phvul.002G131900	178.3386118	1.413356461	0.168197465	8.402959327	4.35E-17	8.46E-16
Phvul.008G112600	389.4372248	-1.142530393	0.135970652	-8.402772031	4.36E-17	8.47E-16
Phvul.011G179600	829.7012625	4.586928967	0.54601442	8.400746937	4.44E-17	8.61E-16
Phvul.007G154400	138.7536669	1.774791137	0.211293394	8.399652748	4.48E-17	8.68E-16
Phvul.010G099800	3499.765474	-1.158398018	0.138064955	-8.390239364	4.85E-17	9.40E-16
Phvul.002G091100	532.1190872	1.847254946	0.22017256	8.390032561	4.86E-17	9.41E-16
Phvul.009G236800	980.6903332	-1.411485535	0.1682507	-8.389180777	4.90E-17	9.47E-16
Phvul.004G171000	1705.910482	-1.112907301	0.132669723	-8.38855522	4.92E-17	9.51E-16
Phvul.011G098500	37.7504732	4.369559265	0.521111148	8.38508115	5.07E-17	9.79E-16
Phvul.006G171000	1646.914863	1.331006876	0.158816199	8.380800478	5.26E-17	1.01E-15
Phvul.006G193700	1665.691633	1.02808925	0.122703874	8.378620986	5.36E-17	1.03E-15
Phvul.009G113800	175.9343634	2.256279942	0.26964289	8.367659703	5.88E-17	1.13E-15
Phvul.009G044700	515.503905	1.344758895	0.160795558	8.36315946	6.11E-17	1.17E-15
Phvul.006G134200	2713.492848	-2.004820081	0.240197762	-8.346539383	7.03E-17	1.35E-15
Phvul.010G028200	52.85493453	2.83738495	0.340207885	8.340150468	7.42E-17	1.42E-15
Phvul.008G109500	17.97565789	5.567882506	0.66769339	8.338981022	7.49E-17	1.43E-15
Phvul.003G231900	525.714129	-1.789763822	0.214644695	-8.338262559	7.54E-17	1.44E-15
Phvul.008G121000	96.73981325	3.6444448	0.437072082	8.338315233	7.54E-17	1.44E-15
Phvul.003G205000	3335.869381	1.555456384	0.186675623	8.332402252	7.92E-17	1.51E-15
Phvul.002G160700	512.7650882	2.35906591	0.283216702	8.32954374	8.12E-17	1.55E-15
Phvul.011G179800	1389.978712	-1.380024532	0.16568881	-8.329014702	8.15E-17	1.55E-15
Phvul.007G147400	496.0588855	-1.269877161	0.152499558	-8.327087492	8.29E-17	1.57E-15
Phvul.006G200100	18.69081277	5.426206257	0.651805498	8.324885679	8.44E-17	1.60E-15
Phvul.003G022400	112.3265594	6.249649003	0.750995425	8.321820341	8.66E-17	1.64E-15
Phvul.009G062300	1009.420974	1.208303559	0.145208321	8.321172987	8.71E-17	1.65E-15
Phvul.004G093300	9449.219464	-1.373700645	0.165149948	-8.317899346	8.95E-17	1.69E-15
Phvul.002G323900	882.4137275	1.378885673	0.165788395	8.317142313	9.01E-17	1.70E-15
Phvul.008G112000	11844.54148	-1.500432111	0.180535216	-8.311021762	9.49E-17	1.79E-15
Phvul.008G080500	411.6173611	-1.586700973	0.191018149	-8.306545638	9.85E-17	1.86E-15
Phvul.011G151400	4309.838724	-1.216097783	0.146421269	-8.305472216	9.94E-17	1.87E-15
Phvul.003G143200	685.5363016	-1.225771006	0.147616953	-8.303727862	1.01E-16	1.90E-15
Phvul.011G071000	38.53628535	5.080617496	0.611870023	8.303426062	1.01E-16	1.90E-15
Phvul.002G298400	1186.67478	-1.41662672	0.170671232	-8.300325132	1.04E-16	1.95E-15
Phvul.001G216700	4096.671021	-1.067551641	0.128621039	-8.299976822	1.04E-16	1.95E-15
Phvul.003G184700	3173.544336	1.268618164	0.152907723	8.296625815	1.07E-16	2.01E-15
Phvul.010G152800	1038.480326	-1.830286186	0.220757859	-8.290921984	1.12E-16	2.10E-15
Phvul.002G083800	206.00953	-2.332697897	0.281419299	-8.289047359	1.14E-16	2.13E-15
Phvul.006G050400	432.1685036	1.740255715	0.209968602	8.288171179	1.15E-16	2.15E-15
Phvul.002G293800	30.65604104	3.892552823	0.469793587	8.285666147	1.17E-16	2.19E-15
Phvul.010G065200	1288.567504	1.566179371	0.189028472	8.285415169	1.18E-16	2.19E-15
Phvul.001G042100	1006.203248	5.818529986	0.702456684	8.283115697	1.20E-16	2.23E-15
Phvul.007G095500	2387.01118	1.072522589	0.129490181	8.282655736	1.20E-16	2.24E-15
Phvul.002G198800	152.017106	1.885246167	0.22765913	8.281004021	1.22E-16	2.27E-15
Phvul.010G065800	547.4720702	-1.817178213	0.219473684	-8.279708883	1.23E-16	2.29E-15
Phvul.006G045800	1008.365013	2.455315521	0.296634659	8.277237501	1.26E-16	2.34E-15
Phvul.001G182300	119.1547289	3.211025072	0.388104948	8.273599924	1.30E-16	2.41E-15
Phvul.007G093300	2098.879219	-1.137336343	0.137527815	-8.269864143	1.34E-16	2.48E-15
Phvul.009G204200	194.9091399	-1.900910332	0.229877486	-8.269232289	1.35E-16	2.49E-15
Phvul.011G156900	4512.599225	-1.530560284	0.185143312	-8.266894795	1.37E-16	2.54E-15
Phvul.004G006300	229.8396915	-2.438289739	0.295072982	-8.263344615	1.42E-16	2.61E-15
Phvul.009G017300	23318.3348	-1.021972087	0.123774791	-8.256706253	1.50E-16	2.76E-15
Phvul.002G164000	2609.282807	1.209614699	0.146514565	8.255934817	1.51E-16	2.78E-15
Phvul.002G172800	806.5756791	1.022121817	0.123829952	8.254237349	1.53E-16	2.81E-15
Phvul.002G121400	876.57766	1.350442193	0.163615572	8.253751031	1.53E-16	2.82E-15
Phvul.006G205500	910.0012626	-1.659210782	0.201031314	-8.253494185	1.54E-16	2.83E-15
Phvul.005G156600	530.929031	1.283215074	0.155486185	8.252920177	1.55E-16	2.84E-15
Phvul.010G152900	5377.89561	-1.170053771	0.141860141	-8.24793889	1.61E-16	2.96E-15
Phvul.004G102900	625.7409812	-1.2763708	0.154829039	-8.243742967	1.67E-16	3.06E-15
Phvul.008G262300	2851.833092	-1.007274477	0.122202601	-8.242659905	1.68E-16	3.08E-15
Phvul.005G068500	1554.593206	-1.359792382	0.165082611	-8.237041872	1.77E-16	3.23E-15
Phvul.007G210500	631.3613017	1.16793397	0.141814655	8.235636671	1.79E-16	3.26E-15
Phvul.007G010100	1859.927603	-1.025721984	0.124648044	-8.228945678	1.89E-16	3.45E-15
Phvul.002G152200	1213.719272	-1.214789793	0.147631056	-8.228551791	1.89E-16	3.45E-15
Phvul.001G167900	1338.051965	-1.401319329	0.17032074	-8.227531956	1.91E-16	3.48E-15
Phvul.007G081700	436.7017036	-1.182325793	0.143848127	-8.219264412	2.05E-16	3.72E-15
Phvul.003G101100	68.1823701	2.979948917	0.362578311	8.218773241	2.06E-16	3.74E-15
Phvul.009G254900	1588.33963	-1.208090854	0.146996254	-8.218514548	2.06E-16	3.74E-15
Phvul.002G071400	1761.149236	1.290273202	0.157004397	8.218070466	2.07E-16	3.75E-15
Phvul.003G062900	5181.01295	-1.196835041	0.145666904	-8.216245498	2.10E-16	3.80E-15
Phvul.004G063600	2441.036489	-1.068410375	0.130099197	-8.212274963	2.17E-16	3.93E-15
Phvul.008G164300	73.22896296	3.303259108	0.402514828	8.206552609	2.28E-16	4.12E-15
Phvul.009G236700	1051.61603	1.211860116	0.147682587	8.205842939	2.29E-16	4.13E-15
Phvul.009G139000	289.8793561	1.302702527	0.15875656	8.2056611	2.29E-16	4.13E-15
Phvul.002G133600	131.8946062	2.689362528	0.327788549	8.20456522	2.31E-16	4.17E-15
Phvul.004G145400	714.4337573	-1.044039367	0.127263204	-8.203780286	2.33E-16	4.19E-15
Phvul.009G195600	9832.525151	-1.477278431	0.180203806	-8.19782037	2.45E-16	4.40E-15
Phvul.003G087500	48.03125103	3.843088394	0.468853196	8.196784048	2.47E-16	4.44E-15
Phvul.003G243800	9256.311021	-1.096098553	0.133794	-8.19243428	2.56E-16	4.60E-15
Phvul.005G178800	2148.588831	-1.013100071	0.12366499	-8.192294946	2.56E-16	4.60E-15
Phvul.006G104300	402.1880285	1.893055939	0.231306334	8.18419411	2.74E-16	4.91E-15
Phvul.005G165900	347.0446079	-1.577368819	0.192740441	-8.183901665	2.75E-16	4.92E-15
Phvul.002G123800	1036.892128	-1.364970497	0.166867766	-8.179953105	2.84E-16	5.08E-15
Phvul.009G181000	5191.89031	-1.037797692	0.126894236	-8.178446302	2.88E-16	5.14E-15
Phvul.002G277200	362.1715757	1.335514357	0.163305667	8.178003742	2.89E-16	5.15E-15
Phvul.004G108100	1775.821439	1.336790577	0.163532703	8.174454135	2.97E-16	5.30E-15
Phvul.001G230700	561.2683472	-1.126383742	0.137810336	-8.173434429	3.00E-16	5.34E-15
Phvul.008G044000	1958.218504	1.05982112	0.129724029	8.169813447	3.09E-16	5.49E-15
Phvul.007G181600	319.8248209	-2.087146841	0.255575595	-8.166455968	3.18E-16	5.64E-15
Phvul.003G027100	1108.315855	2.016358406	0.24699223	8.163651151	3.25E-16	5.77E-15
Phvul.006G129200	143.9383031	2.038234188	0.249724698	8.161924739	3.30E-16	5.84E-15
Phvul.003G025900	861.8507749	-1.370742085	0.167990628	-8.159634266	3.36E-16	5.95E-15
Phvul.008G098800	118.8605668	1.815245504	0.222486209	8.158912473	3.38E-16	5.98E-15
Phvul.001G103200	57.29463722	2.523884381	0.309472168	8.155448665	3.48E-16	6.15E-15
Phvul.009G240700	175.7223244	6.087430303	0.746625268	8.153260496	3.54E-16	6.26E-15
Phvul.008G138300	452.6509322	1.099691272	0.134939958	8.149485775	3.65E-16	6.45E-15
Phvul.008G156500	351.3273688	1.46370753	0.179607184	8.149493213	3.65E-16	6.45E-15
Phvul.002G033300	21.80493206	5.797763055	0.711578297	8.147751381	3.71E-16	6.54E-15
Phvul.011G041400	973.2325827	1.680426317	0.206246857	8.147645691	3.71E-16	6.54E-15
Phvul.005G038300	40.07580436	5.842090042	0.717058943	8.147294027	3.72E-16	6.55E-15
Phvul.009G195800	108.7586874	-3.280005577	0.402751075	-8.144002046	3.82E-16	6.72E-15
Phvul.011G207100	386.5090633	-1.114724957	0.136883957	-8.143576365	3.84E-16	6.74E-15
Phvul.004G093600	333.8318208	-2.178718947	0.2675428	-8.143440776	3.84E-16	6.74E-15
Phvul.007G048400	446.3888514	1.30600456	0.160411587	8.14158492	3.90E-16	6.84E-15
Phvul.005G078000	47.93907827	3.118222468	0.383144578	8.138500828	4.00E-16	7.01E-15
Phvul.011G090600	2159.216213	-1.30340802	0.160170761	-8.137615194	4.03E-16	7.06E-15
Phvul.010G114500	1155.698951	1.05118371	0.129310352	8.129153579	4.32E-16	7.56E-15
Phvul.008G111700	24.03410759	5.037287222	0.619721153	8.128312546	4.35E-16	7.60E-15
Phvul.010G148100	172.928123	1.717234156	0.211275484	8.127938558	4.37E-16	7.62E-15
Phvul.004G040900	22.17949427	5.545116845	0.682376781	8.12618043	4.43E-16	7.72E-15
Phvul.002G213300	108.8907753	3.431051531	0.422327596	8.124147132	4.51E-16	7.85E-15
Phvul.004G154600	111.9679199	4.057030488	0.499468112	8.122701711	4.56E-16	7.94E-15
Phvul.006G213400	102.9148462	-1.638398568	0.201768778	-8.120178885	4.65E-16	8.10E-15
Phvul.001G095300	283.8406763	1.613421435	0.198712508	8.119375314	4.69E-16	8.14E-15
Phvul.007G108300	921.1102997	1.55532862	0.1915594	8.119301992	4.69E-16	8.14E-15
Phvul.010G031900	1702.024169	1.687828868	0.207917468	8.117782926	4.75E-16	8.24E-15
Phvul.010G162700	614.3396639	1.762308721	0.217168836	8.114924572	4.86E-16	8.43E-15
Phvul.004G107100	2039.72973	3.100316918	0.382168774	8.112428669	4.96E-16	8.60E-15
Phvul.008G096500	3271.339961	-1.202961621	0.14829793	-8.111789673	4.99E-16	8.64E-15
Phvul.008G022700	1183.05096	-1.187919145	0.146487945	-8.109330403	5.09E-16	8.80E-15
Phvul.003G289200	3929.335927	-1.249682151	0.154232273	-8.102598265	5.38E-16	9.29E-15
Phvul.001G083000	19040.26408	-1.792704394	0.221253413	-8.102493755	5.38E-16	9.29E-15
Phvul.002G125300	791.7620492	1.126296724	0.139089559	8.097636753	5.60E-16	9.66E-15
Phvul.006G064900	1974.411271	-1.395259314	0.172310721	-8.097344767	5.62E-16	9.68E-15
Phvul.003G269500	216.4128767	3.147240289	0.389116116	8.088177689	6.06E-16	1.04E-14
Phvul.010G057000	322.2204438	2.131558257	0.263694674	8.083433095	6.30E-16	1.08E-14
Phvul.001G117700	2744.21826	-1.00626784	0.12456882	-8.078007295	6.58E-16	1.13E-14
Phvul.006G060100	769.7094323	1.832319423	0.226862412	8.076787192	6.65E-16	1.14E-14
Phvul.005G089600	250.1647669	2.102260768	0.26039888	8.073232743	6.85E-16	1.17E-14
Phvul.001G193800	1516.502856	1.042713316	0.12920157	8.070438461	7.00E-16	1.20E-14
Phvul.005G160700	550.4150445	-1.592900682	0.197400402	-8.069389266	7.07E-16	1.21E-14
Phvul.001G004000	3025.40585	-1.176832429	0.145857964	-8.068345399	7.13E-16	1.21E-14
Phvul.004G032300	349.3110231	-1.38215582	0.17131326	-8.068002561	7.15E-16	1.22E-14
Phvul.011G155200	4640.189349	1.07716374	0.133616789	8.061589766	7.53E-16	1.28E-14
Phvul.005G133400	41.71965801	4.706025962	0.583850337	8.060329279	7.61E-16	1.29E-14
Phvul.006G155800	39201.35128	-1.327678236	0.164751534	-8.058669932	7.71E-16	1.31E-14
Phvul.008G094500	99.17964459	4.062881096	0.504271851	8.056926211	7.82E-16	1.33E-14
Phvul.002G264600	483.4363534	1.82269827	0.226279343	8.055080269	7.94E-16	1.35E-14
Phvul.001G252100	375.3740886	1.343335486	0.166776966	8.054682367	7.97E-16	1.35E-14
Phvul.001G019300	36.36240473	4.257607977	0.52862845	8.054065159	8.01E-16	1.36E-14
Phvul.005G054100	89.9610864	6.114008696	0.759449466	8.050580023	8.24E-16	1.39E-14
Phvul.004G084600	59.37021449	3.69100353	0.458642871	8.04766358	8.44E-16	1.43E-14
Phvul.001G249200	849.6547596	-1.179662312	0.14659376	-8.047152275	8.47E-16	1.43E-14
Phvul.008G289000	2347.969899	-1.268911148	0.157761271	-8.043236069	8.75E-16	1.48E-14
Phvul.007G030000	28.92707829	4.373282219	0.543829193	8.041646667	8.86E-16	1.49E-14
Phvul.007G024700	239.744249	2.198058323	0.27350068	8.036756333	9.22E-16	1.55E-14
Phvul.007G001400	1739.438002	-1.286332651	0.160197972	-8.029643807	9.78E-16	1.64E-14
Phvul.003G241100	323.9944423	1.423582863	0.177407803	8.024353163	1.02E-15	1.71E-14
Phvul.001G263000	1146.221578	1.503081165	0.187395101	8.020920294	1.05E-15	1.76E-14
Phvul.009G048000	965.2711642	1.340303957	0.167111443	8.020419963	1.05E-15	1.76E-14
Phvul.005G004400	30.3356386	4.184574806	0.521806723	8.019396116	1.06E-15	1.78E-14
Phvul.011G039400	150.6583416	-1.63037627	0.203555408	-8.009496219	1.15E-15	1.92E-14
Phvul.002G064500	860.1908223	3.102577103	0.387423277	8.008236173	1.16E-15	1.94E-14
Phvul.003G033200	165.783166	1.131782899	0.141365361	8.006083623	1.18E-15	1.97E-14
Phvul.005G024500	2573.184748	-1.374863351	0.171741256	-8.005434365	1.19E-15	1.98E-14
Phvul.005G184900	824.1939286	-1.211069391	0.151310397	-8.003874241	1.21E-15	2.01E-14
Phvul.004G007100	944.0100913	-1.711651858	0.21387537	-8.003034014	1.21E-15	2.02E-14
Phvul.007G149900	486.2405955	1.561130182	0.195081109	8.00246725	1.22E-15	2.03E-14
Phvul.003G244300	109.7952897	2.535902949	0.317011143	7.999412647	1.25E-15	2.08E-14
Phvul.009G049900	296.7934179	1.633128742	0.204200144	7.997686549	1.27E-15	2.10E-14
Phvul.009G030700	51.40134713	2.623752212	0.328178366	7.994896944	1.30E-15	2.15E-14
Phvul.005G167300	30.67816878	5.639328724	0.705625456	7.991957593	1.33E-15	2.20E-14
Phvul.002G170700	452.4386825	1.165542712	0.145842112	7.991811782	1.33E-15	2.20E-14
Phvul.007G084200	1489.17123	-1.048244664	0.131236779	-7.987430616	1.38E-15	2.28E-14
Phvul.002G236600	1456.353909	-1.088131373	0.136341993	-7.980896784	1.45E-15	2.40E-14
Phvul.001G176800	235.9907322	2.1136776	0.264901716	7.979101212	1.47E-15	2.44E-14
Phvul.001G077100	1605.090834	1.237391128	0.155089724	7.978550043	1.48E-15	2.44E-14
Phvul.002G149300	241.2264493	2.175106919	0.272644339	7.977818003	1.49E-15	2.46E-14
Phvul.001G110100	2500.710834	-1.624656347	0.203655173	-7.977486294	1.49E-15	2.46E-14
Phvul.006G064100	1967.000768	-1.206098666	0.151208546	-7.976392191	1.51E-15	2.48E-14
Phvul.002G153600	1100.773746	-2.802414906	0.351404733	-7.974892327	1.53E-15	2.51E-14
Phvul.010G045200	33.80496608	5.020849274	0.629618359	7.974432774	1.53E-15	2.52E-14
Phvul.006G028800	3228.128357	-1.011260799	0.126857103	-7.971652981	1.57E-15	2.57E-14
Phvul.002G315100	331.427592	-1.251559727	0.157106592	-7.966309435	1.63E-15	2.68E-14
Phvul.007G064900	3292.03172	-1.301794069	0.163486471	-7.962702109	1.68E-15	2.76E-14
Phvul.001G103600	112.4740135	3.544989808	0.445259417	7.961627928	1.70E-15	2.78E-14
Phvul.002G141100	788.1048849	2.319327212	0.291559827	7.954892961	1.79E-15	2.94E-14
Phvul.003G090500	2166.127053	-1.309644104	0.164676908	-7.952809672	1.82E-15	2.98E-14
Phvul.006G159600	27.57192842	3.90373169	0.491030243	7.950084027	1.86E-15	3.05E-14
Phvul.003G208100	42.5491463	2.425540802	0.305330426	7.943986572	1.96E-15	3.19E-14
Phvul.010G021200	1423.653342	1.268299947	0.159656941	7.943907339	1.96E-15	3.19E-14
Phvul.005G038400	99.15847736	3.770008443	0.47461643	7.943274195	1.97E-15	3.21E-14
Phvul.001G254700	25.51066683	3.534408516	0.444984478	7.942768089	1.98E-15	3.22E-14
Phvul.007G095000	233.5417306	-1.721101512	0.216758997	-7.940161822	2.02E-15	3.28E-14
Phvul.005G074300	378.7789095	-1.326694053	0.167153928	-7.93696005	2.07E-15	3.37E-14
Phvul.003G057000	401.8362011	-1.758074265	0.221598439	-7.933604018	2.13E-15	3.46E-14
Phvul.007G182200	314.95164	-1.821625478	0.229736597	-7.929191542	2.21E-15	3.58E-14
Phvul.007G168900	534.645397	-1.285519081	0.162167115	-7.927125529	2.24E-15	3.64E-14
Phvul.009G018300	84.28163224	-2.499686768	0.315377071	-7.926025686	2.26E-15	3.66E-14
Phvul.003G248200	51.28716047	-2.977566581	0.375759246	-7.924133906	2.30E-15	3.71E-14
Phvul.005G046700	220.5882072	-1.383865222	0.17464144	-7.924036957	2.30E-15	3.71E-14
Phvul.007G092500	84.93893981	5.069330232	0.639735784	7.924099848	2.30E-15	3.71E-14
Phvul.003G264700	6124.199965	1.111107805	0.140227098	7.923631178	2.31E-15	3.72E-14
Phvul.009G192700	1325.544144	-1.396253828	0.176366054	-7.916794614	2.44E-15	3.93E-14
Phvul.002G119900	102.636164	2.253668345	0.28470101	7.915912726	2.45E-15	3.95E-14
Phvul.003G210600	339.3284853	1.741365675	0.219992107	7.915582528	2.46E-15	3.96E-14
Phvul.002G048500	401.1644617	2.249178465	0.284470033	7.906556775	2.65E-15	4.25E-14
Phvul.007G258400	151.2045068	-1.593645262	0.201580509	-7.90575077	2.66E-15	4.28E-14
Phvul.004G034000	2020.206211	-1.293206047	0.163612007	-7.90410234	2.70E-15	4.33E-14
Phvul.007G050700	694.6529911	2.077144243	0.262824439	7.903162475	2.72E-15	4.36E-14
Phvul.003G080100	2277.79173	-1.479857665	0.187257016	-7.902815575	2.73E-15	4.37E-14
Phvul.008G212700	282.908415	-2.232789828	0.282564297	-7.901882338	2.75E-15	4.40E-14
Phvul.008G172800	189.5672795	2.083667181	0.263762699	7.899779559	2.79E-15	4.47E-14
Phvul.001G244700	1122.004338	1.274509834	0.161369261	7.898095514	2.83E-15	4.52E-14
Phvul.011G028900	1672.51099	1.449927225	0.183658346	7.894698267	2.91E-15	4.64E-14
Phvul.008G278400	335.3682471	1.071548115	0.135777615	7.891935023	2.98E-15	4.74E-14
Phvul.008G098300	269.1654244	1.683378018	0.213423157	7.88751344	3.08E-15	4.90E-14
Phvul.007G211500	40.6679955	2.988555747	0.37899161	7.885545931	3.13E-15	4.98E-14
Phvul.006G170300	219.1341021	1.82622933	0.231639852	7.883916856	3.17E-15	5.04E-14
Phvul.005G163000	370.6169937	4.477844279	0.568061864	7.882670108	3.20E-15	5.09E-14
Phvul.002G278100	668.3336549	-1.351980052	0.171546847	-7.881112806	3.24E-15	5.15E-14
Phvul.001G201000	2470.028154	1.464438811	0.185832839	7.880409201	3.26E-15	5.17E-14
Phvul.001G093400	306.9823261	-1.625722031	0.206322544	-7.879517176	3.29E-15	5.20E-14
Phvul.005G103400	188.9122439	1.828920799	0.232197665	7.876568431	3.36E-15	5.32E-14
Phvul.005G008000	232.4211976	1.497471014	0.1901403	7.875610869	3.39E-15	5.36E-14
Phvul.010G022700	191.3870091	1.939473	0.246265513	7.875536365	3.39E-15	5.36E-14
Phvul.008G262900	1027.249742	-1.064937246	0.135248702	-7.873918449	3.44E-15	5.42E-14
Phvul.010G054600	1533.569519	2.3548541	0.299263968	7.868819333	3.58E-15	5.63E-14
Phvul.006G102300	877.9970023	4.045468613	0.514759281	7.858952259	3.87E-15	6.09E-14
Phvul.001G040900	1187.198534	1.328316462	0.16906792	7.856703144	3.94E-15	6.20E-14
Phvul.001G010900	3348.801435	-1.174765934	0.149580363	-7.853744392	4.04E-15	6.34E-14
Phvul.001G179500	69.55481324	-2.304784188	0.293547823	-7.851477699	4.11E-15	6.44E-14
Phvul.001G226100	469.7443222	2.649587298	0.337541921	7.849654014	4.17E-15	6.53E-14
Phvul.004G020000	4674.812332	2.562631549	0.326602331	7.846335756	4.28E-15	6.69E-14
Phvul.004G033300	447.1086185	-1.26721221	0.161502206	-7.846408059	4.28E-15	6.69E-14
Phvul.002G018600	491.6122932	-1.09663004	0.139767433	-7.846105585	4.29E-15	6.70E-14
Phvul.009G179200	492.6600964	1.041333107	0.132758837	7.843795015	4.37E-15	6.82E-14
Phvul.008G234400	163.3986325	2.279689663	0.290645337	7.843544595	4.38E-15	6.83E-14
Phvul.003G059000	187.0568086	-1.958620198	0.249738337	-7.842689356	4.41E-15	6.87E-14
Phvul.002G148200	17.56149169	5.451953827	0.696089916	7.832255143	4.79E-15	7.45E-14
Phvul.008G260900	712.8747852	1.663574774	0.2124418	7.830731862	4.85E-15	7.54E-14
Phvul.007G050400	29.10828004	4.199877866	0.53649779	7.828322772	4.94E-15	7.67E-14
Phvul.002G234800	215.9575736	1.556312123	0.199053909	7.818545891	5.34E-15	8.28E-14
Phvul.002G285100	261.1734743	-1.418380434	0.181411684	-7.818572674	5.34E-15	8.28E-14
Phvul.007G274000	3180.439858	-1.290484199	0.165074876	-7.817568797	5.39E-15	8.34E-14
Phvul.002G241400	1123.99631	2.386277979	0.305276209	7.81678331	5.42E-15	8.38E-14
Phvul.006G146100	1619.811022	-1.044501186	0.133621499	-7.816864784	5.42E-15	8.38E-14
Phvul.005G169500	205.4608116	-1.941450242	0.248422667	-7.815109075	5.49E-15	8.49E-14
Phvul.009G146800	301.5422284	2.603774104	0.33321853	7.814013526	5.54E-15	8.56E-14
Phvul.008G227600	443.1727112	-1.335781118	0.170970816	-7.812918876	5.59E-15	8.61E-14
Phvul.003G213300	69.36978836	2.3464176	0.300359086	7.81204134	5.63E-15	8.67E-14
Phvul.009G186500	49691.54388	-1.330032822	0.170258499	-7.811843938	5.64E-15	8.67E-14
Phvul.009G106200	345.2325107	-1.644876718	0.210799815	-7.803027324	6.04E-15	9.30E-14
Phvul.002G177900	23.64684197	4.330329212	0.555031449	7.801952873	6.10E-15	9.37E-14
Phvul.006G095800	2340.729556	1.454153585	0.186578581	7.793786301	6.50E-15	9.99E-14
Phvul.002G290200	168.352704	-1.418241282	0.18197891	-7.793437615	6.52E-15	1.00E-13
Phvul.011G187200	490.9426086	-1.029603676	0.132134848	-7.792067693	6.59E-15	1.01E-13
Phvul.009G007400	312.5142301	1.682923111	0.215992141	7.791594199	6.62E-15	1.01E-13
Phvul.002G298300	118.1976341	2.861205005	0.367235582	7.791197662	6.64E-15	1.02E-13
Phvul.002G328700	183.0222477	1.474683324	0.189276963	7.791140034	6.64E-15	1.02E-13
Phvul.008G088900	54.99109818	4.239885702	0.544235172	7.790539673	6.67E-15	1.02E-13
Phvul.002G156500	313.1383827	-1.417395852	0.182030676	-7.786576877	6.88E-15	1.05E-13
Phvul.007G174100	650.6827006	-1.482696154	0.190574025	-7.780158685	7.24E-15	1.11E-13
Phvul.003G281800	460.535174	-1.379055084	0.177337382	-7.776448865	7.46E-15	1.14E-13
Phvul.007G053100	678.4996487	-1.190763979	0.153176141	-7.773821504	7.62E-15	1.16E-13
Phvul.008G090500	301.2230993	-1.698150385	0.218443489	-7.773865863	7.61E-15	1.16E-13
Phvul.002G103400	192.3091262	2.342262952	0.301432163	7.770448002	7.82E-15	1.19E-13
Phvul.008G210100	3271.479135	-1.460344258	0.187934313	-7.770503629	7.82E-15	1.19E-13
Phvul.006G034000	119.1358607	-2.713033332	0.349520946	-7.762148056	8.35E-15	1.27E-13
Phvul.001G245900	365.2048	1.744868494	0.224908457	7.758127526	8.62E-15	1.31E-13
Phvul.001G048700	45.9107333	2.614440608	0.337045033	7.756947452	8.70E-15	1.32E-13
Phvul.001G019100	668.8447074	1.200279405	0.154768608	7.75531565	8.81E-15	1.34E-13
Phvul.008G223200	423.8733826	-1.294896433	0.167019503	-7.752965436	8.98E-15	1.36E-13
Phvul.005G053100	460.4483924	5.161710426	0.665929534	7.75113606	9.11E-15	1.38E-13
Phvul.006G115700	4577.115692	-1.515718666	0.195586337	-7.74961425	9.22E-15	1.39E-13
Phvul.004G080100	148.4757125	1.867949529	0.241136735	7.74643285	9.45E-15	1.43E-13
Phvul.007G136300	81.50508566	3.304499366	0.426665959	7.744933229	9.56E-15	1.44E-13
Phvul.008G178800	145.6735194	1.687762585	0.217918525	7.744924775	9.56E-15	1.44E-13
Phvul.006G038400	135.4264214	1.550715116	0.200266217	7.743268633	9.69E-15	1.46E-13
Phvul.003G047700	1305.110067	-1.261755975	0.163019094	-7.739927519	9.95E-15	1.50E-13
Phvul.001G069000	35.33647579	2.781881669	0.359445146	7.739377486	9.99E-15	1.50E-13
Phvul.002G108700	2010.310487	1.748282469	0.22595366	7.737349652	1.02E-14	1.52E-13
Phvul.004G000600	1338.65438	-1.124774387	0.145392031	-7.736148817	1.02E-14	1.54E-13
Phvul.004G013900	984.1937356	-1.008993666	0.130428948	-7.735964134	1.03E-14	1.54E-13
Phvul.005G098600	1687.747707	-1.118466535	0.14469614	-7.729760688	1.08E-14	1.61E-13
Phvul.009G044400	3923.290532	1.08561933	0.140457179	7.72918365	1.08E-14	1.62E-13
Phvul.001G213600	283.8775989	-1.287090934	0.166531472	-7.728814981	1.09E-14	1.62E-13
Phvul.009G203100	6044.58248	-1.287245638	0.1666135	-7.725938419	1.11E-14	1.66E-13
Phvul.008G161100	1696.181541	-1.219342868	0.157863918	-7.724012435	1.13E-14	1.68E-13
Phvul.001G071600	304.5830834	-2.018110181	0.261301539	-7.723300016	1.13E-14	1.69E-13
Phvul.004G142600	1190.87093	4.391922375	0.568654839	7.723353559	1.13E-14	1.69E-13
Phvul.006G034200	471.1541656	1.29123822	0.167227283	7.721456655	1.15E-14	1.71E-13
Phvul.002G241100	4774.673502	-1.012021162	0.131072731	-7.72106566	1.15E-14	1.72E-13
Phvul.006G205400	388.6291503	2.262502236	0.293033261	7.720974174	1.15E-14	1.72E-13
Phvul.001G062800	599.4981984	1.292121705	0.167429855	7.717391295	1.19E-14	1.76E-13
Phvul.007G050900	133.9885145	2.685686642	0.348057109	7.716224073	1.20E-14	1.78E-13
Phvul.003G247500	85.58868792	6.173313397	0.800239524	7.714332032	1.22E-14	1.80E-13
Phvul.011G030500	409.165398	1.401816846	0.181735991	7.713479545	1.22E-14	1.81E-13
Phvul.003G165200	360.2038553	1.904930889	0.247063359	7.710293	1.26E-14	1.86E-13
Phvul.002G096500	773.8041108	3.144322732	0.408006906	7.706542913	1.29E-14	1.91E-13
Phvul.001G173700	435.6754898	-1.243867554	0.161523978	-7.700822917	1.35E-14	2.00E-13
Phvul.008G224300	122.2669312	1.480600027	0.192295881	7.699593024	1.37E-14	2.01E-13
Phvul.003G005000	25.54735025	4.807288926	0.624372005	7.699398581	1.37E-14	2.02E-13
Phvul.003G175400	1168.277053	-1.076396482	0.139837129	-7.697501307	1.39E-14	2.04E-13
Phvul.005G117500	2804.131504	-1.089932835	0.141605834	-7.696948637	1.39E-14	2.05E-13
Phvul.003G286300	58.46830496	2.648908492	0.344165486	7.696612817	1.40E-14	2.06E-13
Phvul.008G288700	133.7528465	3.302106206	0.429309663	7.691665231	1.45E-14	2.13E-13
Phvul.001G021900	213.0133592	2.118433909	0.275426243	7.691474447	1.45E-14	2.14E-13
Phvul.001G186100	22938.42907	1.371301003	0.178582477	7.67881053	1.61E-14	2.35E-13
Phvul.011G047000	919.9153135	1.314863133	0.171234962	7.678707183	1.61E-14	2.35E-13
Phvul.008G233400	496.7806649	1.695490508	0.220821901	7.678090354	1.61E-14	2.36E-13
Phvul.005G041800	141.6914814	1.382399035	0.180052423	7.677758566	1.62E-14	2.37E-13
Phvul.009G102200	1114.137137	-1.627062354	0.212014541	-7.674296056	1.66E-14	2.43E-13
Phvul.005G106800	682.3007223	-1.058213323	0.137919621	-7.672681468	1.68E-14	2.46E-13
Phvul.002G317300	239.5820208	1.170114758	0.15255134	7.670301413	1.72E-14	2.50E-13
Phvul.001G199800	329.7058273	3.707181336	0.483478206	7.667732055	1.75E-14	2.55E-13
Phvul.001G034100	934.1728473	-1.212119955	0.158094351	-7.667066854	1.76E-14	2.57E-13
Phvul.002G318000	97.78861711	2.469844416	0.322161845	7.666470917	1.77E-14	2.58E-13
Phvul.005G052100	70.90261589	-1.672267207	0.218147949	-7.665748032	1.78E-14	2.59E-13
Phvul.006G080200	843.0618579	-1.270969542	0.165877037	-7.662118688	1.83E-14	2.66E-13
Phvul.003G254600	495.487767	1.22260903	0.159634532	7.658800467	1.88E-14	2.72E-13
Phvul.001G171700	432.8846658	1.692652519	0.221014896	7.658544957	1.88E-14	2.73E-13
Phvul.010G155900	195.9725659	2.572649016	0.335946638	7.657909697	1.89E-14	2.74E-13
Phvul.003G228300	31.69771501	3.140848308	0.410171799	7.657397012	1.90E-14	2.75E-13
Phvul.003G035400	10589.76992	-1.456984127	0.19030861	-7.655902323	1.92E-14	2.78E-13
Phvul.002G129200	153.3753509	1.760204761	0.229993357	7.653285228	1.96E-14	2.83E-13
Phvul.009G063100	911.7390409	-1.238619182	0.161843945	-7.653169719	1.96E-14	2.83E-13
Phvul.003G047900	3611.328965	1.106149319	0.144556495	7.652020887	1.98E-14	2.86E-13
Phvul.010G128100	289.0050562	1.418408681	0.185401776	7.650458996	2.00E-14	2.89E-13
Phvul.009G054100	107.2636647	1.856796714	0.242731944	7.649577062	2.02E-14	2.91E-13
Phvul.001G148700	394.1765431	-1.386746441	0.181318576	-7.648121181	2.04E-14	2.94E-13
Phvul.011G038700	344.8570948	1.515205572	0.19814755	7.646854937	2.06E-14	2.97E-13
Phvul.010G136700	289.6169926	2.399460703	0.313806393	7.646309171	2.07E-14	2.98E-13
Phvul.001G147700	61.29193853	2.221414337	0.290698662	7.641639359	2.14E-14	3.08E-13
Phvul.010G145600	1364.940687	1.427288629	0.186841083	7.63905138	2.19E-14	3.15E-13
Phvul.006G038000	50.73556285	3.933124808	0.51519855	7.634192313	2.27E-14	3.26E-13
Phvul.010G121600	188.571362	1.231527586	0.161341165	7.633064922	2.29E-14	3.29E-13
Phvul.009G194900	486.528857	-1.291120278	0.169185578	-7.631384955	2.32E-14	3.33E-13
Phvul.009G073100	412.9718036	1.499710663	0.19669384	7.624593945	2.45E-14	3.51E-13
Phvul.004G034100	379.0464478	1.214903365	0.159383709	7.622506533	2.49E-14	3.56E-13
Phvul.011G090200	24.84842747	3.150843457	0.413437534	7.621087098	2.52E-14	3.60E-13
Phvul.003G022000	54.03082325	2.845153437	0.373414564	7.61928888	2.55E-14	3.65E-13
Phvul.003G087800	658.296359	2.160315087	0.283565714	7.618393138	2.57E-14	3.67E-13
Phvul.007G202800	2175.372963	-1.722529713	0.226347749	-7.610103137	2.74E-14	3.90E-13
Phvul.004G075200	644.8805409	1.597152677	0.209900286	7.609101976	2.76E-14	3.93E-13
Phvul.002G115900	309.817107	2.104025634	0.27652373	7.608842948	2.77E-14	3.94E-13
Phvul.008G269000	2977.969575	1.296881779	0.170461188	7.608076617	2.78E-14	3.96E-13
Phvul.004G021200	180.6238627	5.124411719	0.673649899	7.606936072	2.81E-14	3.99E-13
Phvul.001G221700	600.9545296	-1.531911759	0.201484065	-7.603141	2.89E-14	4.11E-13
Phvul.001G135800	200.1208303	1.538656566	0.202386386	7.602569509	2.90E-14	4.12E-13
Phvul.011G072000	2300.719535	-1.005388361	0.132323363	-7.597965607	3.01E-14	4.26E-13
Phvul.001G235600	2102.738771	-1.014060629	0.133500085	-7.595954908	3.06E-14	4.32E-13
Phvul.005G030800	33.67503062	3.964871928	0.522105728	7.594001965	3.10E-14	4.38E-13
Phvul.009G007600	2073.704773	-1.307376611	0.172207567	-7.591865044	3.15E-14	4.45E-13
Phvul.001G134400	166.0329908	1.61865919	0.213254542	7.590268305	3.19E-14	4.51E-13
Phvul.005G083400	175.5391479	2.247388294	0.296109793	7.589712822	3.21E-14	4.52E-13
Phvul.006G023500	28.29770653	2.738032022	0.360985946	7.584871522	3.33E-14	4.69E-13
Phvul.009G189300	272.421407	2.495458315	0.329180849	7.580812551	3.43E-14	4.83E-13
Phvul.001G003200	10726.36246	1.091524886	0.144032981	7.578298254	3.50E-14	4.92E-13
Phvul.004G115500	38.1208731	4.387288972	0.579118413	7.575806394	3.57E-14	5.01E-13
Phvul.011G149500	37.59363796	3.261748771	0.43062433	7.574464659	3.61E-14	5.06E-13
Phvul.008G076600	77.81830137	4.268906858	0.563820767	7.571389897	3.69E-14	5.18E-13
Phvul.010G067300	133.1295719	-1.873452513	0.247451661	-7.57098377	3.70E-14	5.19E-13
Phvul.001G173900	1487.509496	-1.031284297	0.136245122	-7.56933006	3.75E-14	5.26E-13
Phvul.009G179100	746.6982297	-1.225487115	0.161906319	-7.569112306	3.76E-14	5.26E-13
Phvul.001G179400	111.1425175	2.281494103	0.301470002	7.567897594	3.79E-14	5.31E-13
Phvul.007G253400	7106.107034	-1.370355561	0.181098222	-7.566918901	3.82E-14	5.34E-13
Phvul.006G152200	250.6806334	1.249577211	0.165141791	7.566692838	3.83E-14	5.34E-13
Phvul.003G139300	22.74675322	4.132199903	0.546185249	7.565564818	3.86E-14	5.38E-13
Phvul.008G267000	103.7321714	1.930679119	0.25530163	7.562345451	3.96E-14	5.52E-13
Phvul.007G256000	663.2564005	1.445145406	0.191119528	7.561474357	3.99E-14	5.55E-13
Phvul.003G149400	2347.166863	1.541414364	0.203860813	7.561111628	4.00E-14	5.56E-13
Phvul.001G232300	576.9450509	1.928311813	0.255127443	7.558229674	4.09E-14	5.68E-13
Phvul.008G069400	195.8388733	-2.428794413	0.321471574	-7.555238501	4.18E-14	5.80E-13
Phvul.003G057700	405.3299805	1.122243551	0.148582418	7.553003682	4.25E-14	5.90E-13
Phvul.008G005400	651.3478416	1.061063651	0.140497508	7.552188423	4.28E-14	5.93E-13
Phvul.011G197500	45.95206204	3.164204948	0.41904016	7.551078029	4.32E-14	5.98E-13
Phvul.003G064100	100.0815631	2.630586122	0.348605872	7.54601781	4.49E-14	6.20E-13
Phvul.006G040600	227.7780166	1.588391702	0.210687363	7.539093357	4.73E-14	6.53E-13
Phvul.001G134600	490.2437129	-1.505142115	0.199769605	-7.534390018	4.91E-14	6.76E-13
Phvul.003G197900	198.7640886	-1.824342149	0.242353027	-7.527622719	5.17E-14	7.11E-13
Phvul.003G054800	305.806332	1.307412449	0.173802436	7.522405783	5.38E-14	7.39E-13
Phvul.002G304500	557.6277459	-1.13846162	0.151354091	-7.521842419	5.40E-14	7.42E-13
Phvul.003G046700	607.2771549	-1.58978935	0.21138914	-7.520676572	5.45E-14	7.48E-13
Phvul.004G058700	31.24571341	2.62784243	0.349446755	7.5200081	5.48E-14	7.51E-13
Phvul.005G057500	34.01141198	3.351384916	0.445755372	7.518439776	5.54E-14	7.58E-13
Phvul.003G242100	669.2542993	-1.44421445	0.192157156	-7.515798426	5.66E-14	7.73E-13
Phvul.003G070800	1771.780164	-1.368791354	0.182162587	-7.514119002	5.73E-14	7.83E-13
Phvul.003G179500	361.784806	2.008576229	0.267400562	7.511488422	5.85E-14	7.98E-13
Phvul.004G107900	607.6390646	1.116827768	0.148732221	7.508983324	5.96E-14	8.12E-13
Phvul.006G077100	53.1001348	2.695046375	0.359147108	7.504018041	6.19E-14	8.43E-13
Phvul.001G035000	353.7414951	-1.601439314	0.213443839	-7.502860324	6.24E-14	8.50E-13
Phvul.001G202700	41.29732076	2.765788455	0.368691391	7.501635585	6.30E-14	8.57E-13
Phvul.005G004900	199.7630049	2.069503993	0.275880423	7.501452879	6.31E-14	8.58E-13
Phvul.003G170200	1692.601073	1.325129537	0.176655214	7.501219502	6.32E-14	8.59E-13
Phvul.006G031700	2164.893087	-1.576291386	0.2104082	-7.49158723	6.80E-14	9.23E-13
Phvul.006G187500	557.4592014	3.245094612	0.433337776	7.488603103	6.96E-14	9.44E-13
Phvul.001G097700	230.5903067	1.203252224	0.160690024	7.488033131	6.99E-14	9.48E-13
Phvul.010G161300	3996.195762	-1.557039926	0.208101502	-7.482117679	7.31E-14	9.91E-13
Phvul.006G104500	472.3087382	-1.355033815	0.181140609	-7.480563436	7.40E-14	1.00E-12
Phvul.002G118100	432.5603119	-1.16200118	0.155401588	-7.47740864	7.58E-14	1.03E-12
Phvul.009G234400	994.9552459	1.154595158	0.154469858	7.474566073	7.75E-14	1.05E-12
Phvul.004G080300	1622.380536	1.334498892	0.178604147	7.471824776	7.91E-14	1.07E-12
Phvul.009G176900	2322.883815	-1.031164367	0.138096326	-7.466993473	8.20E-14	1.11E-12
Phvul.008G289600	1935.305151	-1.043839122	0.139907387	-7.460929268	8.59E-14	1.16E-12
Phvul.003G278700	3063.693691	1.563299569	0.209570422	7.459542965	8.68E-14	1.17E-12
Phvul.001G185500	43.06482935	3.070940209	0.411715344	7.458891817	8.73E-14	1.18E-12
Phvul.004G149500	1264.916297	-1.436509215	0.192613842	-7.457974988	8.79E-14	1.18E-12
Phvul.009G112000	1473.601037	-1.099845209	0.147481021	-7.457537235	8.82E-14	1.19E-12
Phvul.006G132400	1838.129493	1.042501203	0.13980261	7.456950911	8.85E-14	1.19E-12
Phvul.005G169200	26.25895527	3.736198084	0.501200713	7.454494747	9.02E-14	1.21E-12
Phvul.007G019100	640.0867988	1.438759383	0.193304901	7.442953457	9.85E-14	1.32E-12
Phvul.008G207400	648.9210012	-1.224014159	0.16447697	-7.44185742	9.93E-14	1.33E-12
Phvul.008G266300	263.356297	1.184534353	0.159227616	7.439251939	1.01E-13	1.35E-12
Phvul.009G170400	204.4991217	-1.712117404	0.230210951	-7.437167504	1.03E-13	1.37E-12
Phvul.003G072900	17.23474891	4.551278677	0.612037068	7.43627946	1.04E-13	1.38E-12
Phvul.007G258300	32.27083759	2.624112766	0.352900435	7.435844523	1.04E-13	1.39E-12
Phvul.008G232700	216.6697037	5.703455304	0.76715266	7.434576719	1.05E-13	1.40E-12
Phvul.005G011900	364.6654629	1.352902565	0.182069139	7.430707745	1.08E-13	1.44E-12
Phvul.002G227300	275.869189	1.250130575	0.168325517	7.426863146	1.11E-13	1.48E-12
Phvul.007G120300	1268.891341	-1.077859985	0.145130193	-7.4268487	1.11E-13	1.48E-12
Phvul.006G156700	1550.071476	-1.39555881	0.187934576	-7.425769324	1.12E-13	1.49E-12
Phvul.007G178000	1353.105372	1.254132637	0.168909987	7.424857811	1.13E-13	1.50E-12
Phvul.006G001500	628.4206269	4.869736248	0.655993451	7.423452535	1.14E-13	1.51E-12
Phvul.008G248000	483.4910935	-2.701136934	0.36390665	-7.422609429	1.15E-13	1.52E-12
Phvul.008G168800	371.7520162	1.058112214	0.142618477	7.419180425	1.18E-13	1.56E-12
Phvul.008G000600	184.0432613	1.198350015	0.161608006	7.415164931	1.21E-13	1.61E-12
Phvul.009G004800	687.6527672	-1.332964468	0.179908119	-7.409140161	1.27E-13	1.68E-12
Phvul.007G173700	276.084281	-1.309130385	0.176698845	-7.40882254	1.27E-13	1.68E-12
Phvul.004G163900	2587.229407	-1.062680495	0.143451678	-7.407933526	1.28E-13	1.69E-12
Phvul.001G263800	124.9150251	2.180746831	0.294510772	7.404641993	1.32E-13	1.74E-12
Phvul.007G082600	2116.747538	1.480936733	0.20001699	7.404054693	1.32E-13	1.74E-12
Phvul.009G006600	71206.70166	-1.245845017	0.168264183	-7.404101064	1.32E-13	1.74E-12
Phvul.011G013700	5847.712345	-1.046144554	0.141326957	-7.402300165	1.34E-13	1.76E-12
Phvul.003G166400	551.2539936	1.217859821	0.164585018	7.399578861	1.37E-13	1.80E-12
Phvul.004G115900	18.80268799	4.204989607	0.568283626	7.399455862	1.37E-13	1.80E-12
Phvul.009G166100	1560.320541	-1.150553434	0.155579479	-7.39527759	1.41E-13	1.85E-12
Phvul.002G274500	1025.887986	1.779014001	0.240583303	7.394586333	1.42E-13	1.86E-12
Phvul.004G039600	247.9526279	2.473218161	0.334483927	7.394131557	1.42E-13	1.87E-12
Phvul.009G064900	2738.593117	-1.703169949	0.230386582	-7.392661209	1.44E-13	1.89E-12
Phvul.002G317100	1152.923299	-1.375223899	0.186092083	-7.390018294	1.47E-13	1.92E-12
Phvul.005G108900	326.1385271	5.729848556	0.775507983	7.388510084	1.48E-13	1.94E-12
Phvul.001G147600	526.1510744	1.501954824	0.203303279	7.387755025	1.49E-13	1.95E-12
Phvul.005G039900	342.5741802	1.19147646	0.161294482	7.386963549	1.50E-13	1.96E-12
Phvul.002G183300	3150.168746	1.064146718	0.144118369	7.383838202	1.54E-13	2.01E-12
Phvul.003G190900	1282.872214	-1.331193997	0.180353029	-7.381045959	1.57E-13	2.05E-12
Phvul.006G022600	144.922449	2.63593328	0.35729607	7.377448293	1.61E-13	2.10E-12
Phvul.003G178500	2074.660907	-1.141885477	0.154792351	-7.376885684	1.62E-13	2.11E-12
Phvul.007G215800	378.3501234	-1.63216865	0.221320276	-7.374690997	1.65E-13	2.14E-12
Phvul.008G284700	736.5962594	1.144876631	0.155250974	7.374360375	1.65E-13	2.14E-12
Phvul.004G039400	108.3748044	1.881837808	0.255256168	7.372350006	1.68E-13	2.18E-12
Phvul.011G063100	78.41241187	1.706395973	0.231545368	7.369596681	1.71E-13	2.22E-12
Phvul.008G124100	392.3361081	1.279050019	0.173604979	7.367588344	1.74E-13	2.25E-12
Phvul.003G072500	147.6357446	1.998840263	0.271346593	7.366373177	1.75E-13	2.27E-12
Phvul.001G165500	775.9358756	-1.179568161	0.160147483	-7.365511687	1.76E-13	2.28E-12
Phvul.005G085100	385.1659899	1.40686823	0.191019493	7.365050598	1.77E-13	2.29E-12
Phvul.001G074300	170.6906057	-1.185526344	0.160993307	-7.363823802	1.79E-13	2.31E-12
Phvul.006G097700	1691.045288	-1.025880923	0.139362742	-7.361228052	1.82E-13	2.35E-12
Phvul.001G100500	339.9340842	1.834568415	0.249265144	7.359907559	1.84E-13	2.37E-12
Phvul.011G169600	664.5061635	1.743398752	0.236968507	7.357090499	1.88E-13	2.42E-12
Phvul.003G152200	280.2336427	1.858799643	0.252657482	7.356994265	1.88E-13	2.42E-12
Phvul.007G055700	479.9258526	-1.854854535	0.252139928	-7.356449055	1.89E-13	2.43E-12
Phvul.007G248900	304.7375475	-2.358956045	0.320776403	-7.353895188	1.93E-13	2.47E-12
Phvul.007G056500	222.1433496	-2.333509061	0.317374878	-7.352532368	1.94E-13	2.50E-12
Phvul.006G167900	4437.228106	1.192089371	0.162166556	7.351018591	1.97E-13	2.52E-12
Phvul.010G048400	175.3970503	1.974937087	0.268773809	7.347952147	2.01E-13	2.58E-12
Phvul.008G235900	913.5832031	1.2340653	0.167984134	7.34632059	2.04E-13	2.61E-12
Phvul.006G024100	2929.210452	-1.364683234	0.185876638	-7.341876028	2.11E-13	2.69E-12
Phvul.002G262600	3169.069051	-1.169908531	0.159381959	-7.340282058	2.13E-13	2.73E-12
Phvul.004G114800	31.34008192	4.50326802	0.613759652	7.337184845	2.18E-13	2.79E-12
Phvul.002G197800	354.058823	2.898708859	0.395152781	7.335666101	2.21E-13	2.82E-12
Phvul.001G117900	2193.781988	1.192154741	0.162524923	7.335211837	2.21E-13	2.83E-12
Phvul.004G144000	533.915564	1.212009203	0.165255887	7.3341363	2.23E-13	2.85E-12
Phvul.008G045200	176.1793575	5.128914532	0.699563777	7.331589631	2.27E-13	2.90E-12
Phvul.008G036600	1986.975116	-1.127193191	0.153791666	-7.329351573	2.31E-13	2.94E-12
Phvul.008G031500	561.1127604	1.32693684	0.181087558	7.327598054	2.34E-13	2.98E-12
Phvul.003G047800	1637.638987	1.443722343	0.197130591	7.323684957	2.41E-13	3.07E-12
Phvul.005G090500	208.2069487	-1.444161606	0.197260995	-7.32107027	2.46E-13	3.13E-12
Phvul.005G174600	795.9990806	1.192043775	0.1628797	7.318553354	2.51E-13	3.18E-12
Phvul.001G079700	547.4227644	-1.361276551	0.18602926	-7.317539996	2.53E-13	3.21E-12
Phvul.006G018700	166.0084974	1.682743071	0.229959307	7.31756888	2.53E-13	3.21E-12
Phvul.005G073200	4634.454262	2.210876915	0.302138654	7.317424909	2.53E-13	3.21E-12
Phvul.001G146300	414.2637089	2.071437382	0.283135332	7.316068133	2.55E-13	3.24E-12
Phvul.006G043700	1684.038999	1.403557047	0.192089174	7.306799327	2.74E-13	3.46E-12
Phvul.003G139200	678.9276756	2.407488134	0.329516231	7.306129129	2.75E-13	3.47E-12
Phvul.011G214400	27.31544	4.003911119	0.54810104	7.305060247	2.77E-13	3.50E-12
Phvul.007G026500	228.0836115	1.520446363	0.208198368	7.302873595	2.82E-13	3.55E-12
Phvul.008G002800	223.8719099	1.182319735	0.161956303	7.300239094	2.87E-13	3.62E-12
Phvul.011G029700	760.0712266	1.711566813	0.23453196	7.297797768	2.93E-13	3.68E-12
Phvul.002G182900	356.1124889	1.353384178	0.185509223	7.295508843	2.98E-13	3.74E-12
Phvul.010G063600	281.295335	5.257907399	0.721038696	7.2921293	3.05E-13	3.83E-12
Phvul.003G192800	284.9073015	-2.808487185	0.385229539	-7.290425325	3.09E-13	3.88E-12
Phvul.003G175700	731.5976236	1.624519146	0.222842122	7.290000348	3.10E-13	3.89E-12
Phvul.003G263400	39.22463387	3.047097073	0.418331212	7.283934319	3.24E-13	4.06E-12
Phvul.008G054200	3185.598945	1.012686792	0.13908392	7.281120599	3.31E-13	4.14E-12
Phvul.002G180300	332.6638539	1.063792641	0.146120624	7.280236112	3.33E-13	4.17E-12
Phvul.008G176700	5573.524713	-1.208748679	0.166067429	-7.278661956	3.37E-13	4.21E-12
Phvul.008G146600	644.8238027	1.239880742	0.170478472	7.272946138	3.52E-13	4.39E-12
Phvul.002G017300	288.6407753	-1.015402305	0.139625661	-7.272318692	3.53E-13	4.41E-12
Phvul.002G086300	311.2259133	-1.83474347	0.252321827	-7.271441757	3.56E-13	4.43E-12
Phvul.009G108400	275.3570626	-1.319644494	0.18155483	-7.268572792	3.63E-13	4.53E-12
Phvul.001G093600	108.275031	-1.3538906	0.186275142	-7.268230148	3.64E-13	4.53E-12
Phvul.002G058200	756.9354632	-1.391906955	0.191508441	-7.268123246	3.65E-13	4.54E-12
Phvul.011G119000	200.3392524	1.621852844	0.22315932	7.267690383	3.66E-13	4.55E-12
Phvul.001G098100	106495.1399	-1.289752271	0.177477205	-7.267143242	3.67E-13	4.56E-12
Phvul.004G105100	20.22192314	5.137943458	0.707459837	7.262523166	3.80E-13	4.71E-12
Phvul.008G154100	864.0905969	-1.118434649	0.154008454	-7.262163976	3.81E-13	4.72E-12
Phvul.005G142700	505.6613572	1.284487736	0.176903921	7.260934239	3.84E-13	4.76E-12
Phvul.009G101600	26.62160073	3.700791046	0.509836977	7.258773317	3.91E-13	4.84E-12
Phvul.003G144400	2410.297396	-1.405507234	0.193662654	-7.257502715	3.94E-13	4.88E-12
Phvul.002G310500	31.44401855	2.396656939	0.330270371	7.256651366	3.97E-13	4.91E-12
Phvul.011G040600	1133.422709	-1.027337336	0.141578576	-7.256305032	3.98E-13	4.92E-12
Phvul.001G216300	87.58787132	2.52951774	0.34861355	7.25593637	3.99E-13	4.93E-12
Phvul.011G051700	2046.307902	-1.378067898	0.190046597	-7.251210608	4.13E-13	5.10E-12
Phvul.011G064500	6500.707552	-1.092522454	0.150704939	-7.249413728	4.19E-13	5.17E-12
Phvul.007G070700	478.692967	1.323148626	0.18259041	7.246539559	4.28E-13	5.27E-12
Phvul.002G217400	158.2652599	-1.437661873	0.198582374	-7.239624783	4.50E-13	5.55E-12
Phvul.006G115900	869.4657465	-1.050220088	0.145103096	-7.237751061	4.56E-13	5.62E-12
Phvul.006G092600	33.00499013	2.271959638	0.314060275	7.234151594	4.68E-13	5.77E-12
Phvul.005G112400	227.1105282	-1.585723723	0.219210431	-7.233796854	4.70E-13	5.78E-12
Phvul.003G258300	2886.540383	-1.170401252	0.161810749	-7.233148955	4.72E-13	5.80E-12
Phvul.009G184800	165.4674454	-1.459792122	0.201829983	-7.232781288	4.73E-13	5.82E-12
Phvul.010G161400	270.3108614	-1.289356295	0.178360069	-7.228951555	4.87E-13	5.98E-12
Phvul.009G194100	1778.09937	2.023797359	0.279994896	7.227979474	4.90E-13	6.02E-12
Phvul.001G066400	104.0895133	4.303640051	0.595654418	7.225061923	5.01E-13	6.15E-12
Phvul.002G274400	302.719182	1.619920067	0.224220169	7.224684892	5.02E-13	6.16E-12
Phvul.007G124800	172.0547429	1.586969966	0.219662418	7.224585703	5.03E-13	6.16E-12
Phvul.009G236500	895.5155462	1.062238312	0.14709194	7.221594272	5.14E-13	6.29E-12
Phvul.002G095500	526.1554391	1.015067087	0.140571657	7.220993964	5.16E-13	6.32E-12
Phvul.002G087700	818.4483271	1.220304758	0.16900163	7.220668556	5.17E-13	6.33E-12
Phvul.008G238600	1378.176203	-1.037505497	0.143727064	-7.218581327	5.25E-13	6.42E-12
Phvul.006G027800	551.1707688	2.090071112	0.289555842	7.218196997	5.27E-13	6.43E-12
Phvul.008G281000	65.59388314	2.560501922	0.355040257	7.211863642	5.52E-13	6.73E-12
Phvul.003G060400	657.9388063	1.905919332	0.264312696	7.210850491	5.56E-13	6.78E-12
Phvul.005G000200	1190.394337	-1.419148871	0.196823028	-7.210278625	5.58E-13	6.80E-12
Phvul.003G159900	911.8191558	1.048278915	0.145405813	7.209332932	5.62E-13	6.84E-12
Phvul.004G055400	740.9460683	-1.122250142	0.155666029	-7.209345238	5.62E-13	6.84E-12
Phvul.001G216100	455.61362	2.260230242	0.313548498	7.208550696	5.66E-13	6.88E-12
Phvul.009G043200	36.95238414	4.318338642	0.599129737	7.207685376	5.69E-13	6.92E-12
Phvul.005G069300	2256.801354	-1.100737873	0.152739414	-7.20663936	5.73E-13	6.97E-12
Phvul.008G078500	55.12579296	2.726965254	0.378399538	7.206576588	5.74E-13	6.97E-12
Phvul.006G137800	2608.93078	1.144300303	0.158787694	7.206479747	5.74E-13	6.97E-12
Phvul.003G263200	32869.40135	-1.352024089	0.187655752	-7.204810253	5.81E-13	7.04E-12
Phvul.010G021700	19.83966444	3.991023544	0.554297139	7.200151795	6.01E-13	7.28E-12
Phvul.006G058100	3497.975718	1.111070413	0.15436293	7.197780039	6.12E-13	7.40E-12
Phvul.002G044100	137.5355771	3.273682972	0.454915856	7.19623845	6.19E-13	7.48E-12
Phvul.007G181800	41.12586085	2.300858592	0.319808468	7.194489279	6.27E-13	7.57E-12
Phvul.011G152300	519.4885514	2.455885425	0.341495493	7.191560277	6.41E-13	7.73E-12
Phvul.002G222600	834.2060223	1.561475384	0.217137265	7.191190254	6.42E-13	7.75E-12
Phvul.003G260200	402.0559526	-1.010159287	0.140510922	-7.189186949	6.52E-13	7.85E-12
Phvul.010G093700	391.9506601	1.118757515	0.155640192	7.188101607	6.57E-13	7.91E-12
Phvul.008G243100	1415.59451	1.62989269	0.226752493	7.187981342	6.58E-13	7.91E-12
Phvul.010G079700	87.06904808	2.307305423	0.32100706	7.18770928	6.59E-13	7.92E-12
Phvul.010G054400	11.37708139	5.558423298	0.773472251	7.186325417	6.66E-13	8.00E-12
Phvul.001G063600	453.1505935	-1.069201488	0.148802066	-7.185394117	6.70E-13	8.05E-12
Phvul.004G148200	384.0715904	1.187155367	0.165243129	7.184294888	6.76E-13	8.11E-12
Phvul.011G206100	4025.305894	-1.205936553	0.167862275	-7.18408321	6.77E-13	8.12E-12
Phvul.001G177800	326.6251229	1.937750292	0.269746184	7.183605936	6.79E-13	8.14E-12
Phvul.010G134500	326.4232239	1.460032816	0.203287502	7.182108105	6.86E-13	8.23E-12
Phvul.006G035100	97.26971398	-1.355886893	0.188902877	-7.177693206	7.09E-13	8.49E-12
Phvul.003G171800	324.1491346	-1.246652853	0.173693955	-7.177295549	7.11E-13	8.51E-12
Phvul.004G115800	13.75917622	4.046413567	0.563807452	7.176942322	7.13E-13	8.53E-12
Phvul.010G079300	181.2191565	-1.293313077	0.180252774	-7.174996812	7.23E-13	8.65E-12
Phvul.008G165600	79.47221229	1.71911603	0.239619111	7.174369447	7.26E-13	8.68E-12
Phvul.009G117900	2202.161871	-1.040133395	0.145047233	-7.170997865	7.45E-13	8.89E-12
Phvul.002G198200	281.7319309	1.672279204	0.233251692	7.169419382	7.53E-13	8.99E-12
Phvul.006G147800	647.3164589	2.328314007	0.324779285	7.168911663	7.56E-13	9.01E-12
Phvul.007G163900	2038.47645	-1.597611152	0.222856768	-7.168780037	7.57E-13	9.02E-12
Phvul.001G174000	2140.114172	-1.645858129	0.22960743	-7.168139688	7.60E-13	9.06E-12
Phvul.008G101500	15.54278731	3.803947314	0.530819158	7.166183167	7.71E-13	9.18E-12
Phvul.006G062300	322.8779735	-1.121254127	0.156482075	-7.165383819	7.76E-13	9.23E-12
Phvul.011G060500	523.4342577	1.150910602	0.160634249	7.164789614	7.79E-13	9.27E-12
Phvul.005G090000	872.6846899	1.738373042	0.242777879	7.160343643	8.05E-13	9.56E-12
Phvul.005G163900	13.85888207	4.310001866	0.602225981	7.156784998	8.26E-13	9.81E-12
Phvul.003G124700	931.9165193	-1.149438025	0.160641863	-7.155283194	8.35E-13	9.90E-12
Phvul.006G207400	1265.394174	-1.106067922	0.154678411	-7.150758227	8.63E-13	1.02E-11
Phvul.005G170300	64.70244033	-3.088632213	0.432465365	-7.141918097	9.20E-13	1.09E-11
Phvul.008G104700	549.3147264	-1.227946223	0.171933778	-7.141971969	9.20E-13	1.09E-11
Phvul.001G037400	124.6649541	1.401618053	0.196254896	7.141824653	9.21E-13	1.09E-11
Phvul.009G239900	49.33940022	3.223325212	0.451360053	7.141361296	9.24E-13	1.09E-11
Phvul.009G258600	255.1691252	5.051187587	0.707323243	7.141271887	9.25E-13	1.09E-11
Phvul.004G125300	1025.354056	1.002213623	0.140367562	7.139923282	9.34E-13	1.10E-11
Phvul.001G072400	327.1934733	1.174157885	0.164521223	7.136817131	9.55E-13	1.13E-11
Phvul.001G204300	7953.760117	1.113658504	0.156062723	7.135967412	9.61E-13	1.13E-11
Phvul.003G051700	142.0087739	5.723845662	0.802146258	7.135663362	9.63E-13	1.13E-11
Phvul.009G003100	3751.510644	-1.696544509	0.238140593	-7.124129868	1.05E-12	1.23E-11
Phvul.003G150200	104.7086636	1.496999706	0.210228574	7.120819381	1.07E-12	1.26E-11
Phvul.005G185400	1045.280524	-1.064733601	0.149544856	-7.119827663	1.08E-12	1.27E-11
Phvul.004G172000	451.5708036	1.763250131	0.247666614	7.119450237	1.08E-12	1.27E-11
Phvul.002G286600	20.12253555	4.53542721	0.637210954	7.117622792	1.10E-12	1.29E-11
Phvul.007G113000	10902.74435	-1.599619337	0.224784248	-7.116243019	1.11E-12	1.30E-11
Phvul.008G285800	1185.603782	-1.153669037	0.162157596	-7.114492727	1.12E-12	1.31E-11
Phvul.004G080200	198.008774	1.516259143	0.213241276	7.11053305	1.16E-12	1.35E-11
Phvul.004G142500	649.1300518	4.889959755	0.687884358	7.108694507	1.17E-12	1.37E-11
Phvul.005G097800	438.4551329	-1.351317488	0.190108982	-7.108120165	1.18E-12	1.37E-11
Phvul.002G035800	187.5685038	-1.273232601	0.179286308	-7.101672261	1.23E-12	1.44E-11
Phvul.008G290100	540.5507209	-1.193160408	0.168014671	-7.101525115	1.23E-12	1.44E-11
Phvul.007G123600	15.15599233	4.450564606	0.626852316	7.099861473	1.25E-12	1.46E-11
Phvul.003G071700	92.1536428	-1.65150305	0.232618382	-7.099624019	1.25E-12	1.46E-11
Phvul.009G196500	1054.186867	1.564642668	0.220389356	7.099447521	1.25E-12	1.46E-11
Phvul.008G271400	190.1685134	1.537496158	0.216578483	7.099025439	1.26E-12	1.46E-11
Phvul.002G000800	1290.828662	-1.145586045	0.161454417	-7.095414703	1.29E-12	1.50E-11
Phvul.002G048000	3926.323943	1.383871917	0.195137409	7.091781752	1.32E-12	1.54E-11
Phvul.006G024700	7348.612764	-1.396061682	0.197003396	-7.086485377	1.38E-12	1.60E-11
Phvul.003G136800	2712.744964	1.356855661	0.191559546	7.083205672	1.41E-12	1.63E-11
Phvul.006G002700	209.3294183	2.639030833	0.372603207	7.082684156	1.41E-12	1.64E-11
Phvul.007G099200	2824.056848	-1.140276954	0.161001317	-7.082407597	1.42E-12	1.64E-11
Phvul.005G143600	440.3790443	1.147432066	0.162030318	7.08158866	1.43E-12	1.65E-11
Phvul.006G056500	35.01380971	4.749402298	0.670754092	7.080690751	1.43E-12	1.66E-11
Phvul.004G028400	71.72868271	3.106634274	0.438776297	7.080223549	1.44E-12	1.66E-11
Phvul.011G041100	1530.146412	1.559438491	0.220326694	7.077846377	1.46E-12	1.69E-11
Phvul.002G261600	80.06602039	2.025412184	0.286246668	7.075758103	1.49E-12	1.72E-11
Phvul.001G055100	423.794949	-1.331501729	0.188212411	-7.074462962	1.50E-12	1.73E-11
Phvul.009G210900	12.30564631	4.24338708	0.599823641	7.074391191	1.50E-12	1.73E-11
Phvul.002G318100	1459.74707	3.674396309	0.51940843	7.074194592	1.50E-12	1.73E-11
Phvul.002G259200	2953.309055	-1.037429811	0.146668949	-7.073274996	1.51E-12	1.74E-11
Phvul.001G042000	431.3355425	-1.121688354	0.158600067	-7.072433021	1.52E-12	1.75E-11
Phvul.003G214800	223.8118366	1.654505074	0.233954407	7.071912423	1.53E-12	1.76E-11
Phvul.007G254700	43.93337199	3.893779147	0.550991053	7.066864559	1.58E-12	1.82E-11
Phvul.004G049300	556.7107863	1.367936404	0.193594002	7.066006122	1.59E-12	1.83E-11
Phvul.008G249400	211.8542748	1.385023058	0.196119544	7.062136847	1.64E-12	1.88E-11
Phvul.008G037500	4313.282624	-1.590734188	0.225283444	-7.061034575	1.65E-12	1.89E-11
Phvul.009G167600	1580.54865	-1.117292954	0.158248805	-7.060356347	1.66E-12	1.90E-11
Phvul.004G115600	44.70371944	3.612071024	0.512360042	7.049868704	1.79E-12	2.05E-11
Phvul.009G167000	3522.527288	1.097382009	0.155680886	7.048919334	1.80E-12	2.06E-11
Phvul.007G054400	248.2377022	1.645048728	0.233384784	7.048654573	1.81E-12	2.06E-11
Phvul.002G255300	1497.922505	-1.257100239	0.1784444	-7.044772699	1.86E-12	2.12E-11
Phvul.005G085700	807.0404193	1.012813466	0.143806682	7.042881808	1.88E-12	2.15E-11
Phvul.003G231400	3513.46492	-1.37707805	0.195785753	-7.033596827	2.01E-12	2.29E-11
Phvul.008G212500	741.3025857	2.071779932	0.294562593	7.033411518	2.02E-12	2.30E-11
Phvul.010G093800	1722.070077	1.307400152	0.185887472	7.03328813	2.02E-12	2.30E-11
Phvul.004G039800	19.33931466	3.914675196	0.556760169	7.031169633	2.05E-12	2.33E-11
Phvul.003G278200	314.4040967	-3.033646002	0.431594532	-7.028925936	2.08E-12	2.37E-11
Phvul.005G169400	654.3240744	1.181668331	0.168129635	7.028316743	2.09E-12	2.37E-11
Phvul.002G017700	1787.689605	-1.057305509	0.150475584	-7.0264257	2.12E-12	2.41E-11
Phvul.005G152500	203.1443558	-1.147944989	0.163408352	-7.025008049	2.14E-12	2.43E-11
Phvul.001G197500	395.5284541	1.106067004	0.157469437	7.024010677	2.16E-12	2.45E-11
Phvul.003G269600	206.5726765	1.399193821	0.199287582	7.020978461	2.20E-12	2.50E-11
Phvul.005G165600	1118.217091	1.495456078	0.213000995	7.020887767	2.20E-12	2.50E-11
Phvul.007G131700	184.1033365	1.338062745	0.190654481	7.018260128	2.25E-12	2.54E-11
Phvul.005G051800	15955.44113	-1.174183647	0.16732945	-7.017196582	2.26E-12	2.56E-11
Phvul.007G025200	987.9847545	-1.627764336	0.232001574	-7.016177974	2.28E-12	2.58E-11
Phvul.004G004900	71.98898951	3.340641291	0.476531509	7.010326138	2.38E-12	2.69E-11
Phvul.011G151200	518.462499	1.408786528	0.200982323	7.009504638	2.39E-12	2.70E-11
Phvul.007G217400	709.8738375	-1.24621425	0.177791737	-7.00940478	2.39E-12	2.70E-11
Phvul.002G216900	417.8303809	-3.239830886	0.462285397	-7.008291639	2.41E-12	2.72E-11
Phvul.010G013200	73.22503191	2.426861217	0.346288541	7.008205386	2.41E-12	2.72E-11
Phvul.005G069000	329.1852722	-1.107494557	0.158203528	-7.000441576	2.55E-12	2.87E-11
Phvul.011G214700	2579.441025	1.489501287	0.212827289	6.998638619	2.58E-12	2.91E-11
Phvul.003G231700	2483.922281	-1.023903174	0.146310336	-6.998160206	2.59E-12	2.92E-11
Phvul.005G071300	19.68934731	4.251675685	0.607573302	6.997798743	2.60E-12	2.92E-11
Phvul.009G059700	3294.342345	-1.259146406	0.179999537	-6.995275787	2.65E-12	2.98E-11
Phvul.002G263800	291.4217336	1.607517071	0.229843775	6.993955216	2.67E-12	3.00E-11
Phvul.005G040700	133.1376882	-1.525123565	0.218067846	-6.99380305	2.68E-12	3.00E-11
Phvul.010G045400	11062.36157	1.055615413	0.150960132	6.992676802	2.70E-12	3.03E-11
Phvul.006G166900	165.3301812	1.075539131	0.153827566	6.991849107	2.71E-12	3.04E-11
Phvul.011G001400	200.0263512	-1.177145727	0.168358734	-6.991889854	2.71E-12	3.04E-11
Phvul.007G170400	152.1416663	1.399648153	0.200310028	6.987409302	2.80E-12	3.14E-11
Phvul.009G232100	691.13825	-1.264203277	0.180977971	-6.98539865	2.84E-12	3.18E-11
Phvul.009G131900	312.7956315	4.249660981	0.608509773	6.983718533	2.87E-12	3.22E-11
Phvul.008G002300	3232.042732	-1.257799339	0.180111387	-6.983452616	2.88E-12	3.22E-11
Phvul.001G230400	2274.873905	-1.13956028	0.163232009	-6.981230494	2.93E-12	3.27E-11
Phvul.006G136600	160.341	1.116939	0.1600255	6.979758	2.96E-12	3.30E-11
Phvul.008G182400	487.5807	-1.130169	0.1619292	-6.979404	2.96E-12	3.31E-11
Phvul.005G009300	268.8931	1.874161	0.2685711	6.97827	2.99E-12	3.33E-11
Phvul.001G074600	394.0854	1.038631	0.1488542	6.977505	3.00E-12	3.35E-11
Phvul.008G056400	3457.864	-1.216808	0.1744351	-6.975706	3.04E-12	3.39E-11
Phvul.003G008300	1153.489	-1.076571	0.1543453	-6.975082	3.06E-12	3.41E-11
Phvul.010G058000	649.7728	-1.192633	0.1709919	-6.97479	3.06E-12	3.41E-11
Phvul.001G180200	339.6979	1.125147	0.1613435	6.973612	3.09E-12	3.44E-11
Phvul.003G243200	341.8234	-1.414692	0.2028916	-6.97265	3.11E-12	3.46E-11
Phvul.003G020100	20.53649	4.626368	0.6635643	6.971997	3.12E-12	3.47E-11
Phvul.007G095400	21.87459	-2.929527	0.420571	-6.965595	3.27E-12	3.63E-11
Phvul.002G048700	424.6175	1.421605	0.2041883	6.962226	3.35E-12	3.71E-11
Phvul.010G121400	44459.95	-1.406476	0.2020141	-6.962266	3.35E-12	3.71E-11
Phvul.005G170200	6330.696	-1.418746	0.2038334	-6.96032	3.39E-12	3.76E-11
Phvul.001G001500	1124.45	-1.373752	0.197443	-6.957712	3.46E-12	3.83E-11
Phvul.003G155400	941.9717	-1.240423	0.1784761	-6.95008	3.65E-12	4.04E-11
Phvul.002G009900	1050.077	-1.553455	0.2235253	-6.949794	3.66E-12	4.04E-11
Phvul.002G104800	114.402	2.529462	0.3640188	6.948712	3.69E-12	4.07E-11
Phvul.009G158300	501.8995	-1.184692	0.170564	-6.945731	3.77E-12	4.16E-11
Phvul.005G058700	154.4948	-1.416772	0.2039942	-6.945156	3.78E-12	4.17E-11
Phvul.002G145900	137.0377	-1.366043	0.1967161	-6.944235	3.81E-12	4.20E-11
Phvul.003G020800	766.916	1.214399	0.1749161	6.942747	3.85E-12	4.24E-11
Phvul.001G075800	384.3375	-1.338064	0.1927317	-6.942625	3.85E-12	4.24E-11
Phvul.007G231700	2338.598	1.625398	0.2342335	6.939221	3.94E-12	4.34E-11
Phvul.001G013800	65.44876	2.440251	0.3516819	6.938802	3.95E-12	4.35E-11
Phvul.008G086400	803.785	-1.87226	0.269824	-6.93882	3.95E-12	4.35E-11
Phvul.007G272700	33.79578	3.829281	0.5519771	6.937391	3.99E-12	4.39E-11
Phvul.002G127200	558.1905	1.72571	0.2489054	6.933199	4.11E-12	4.52E-11
Phvul.002G046800	314.5584	2.628084	0.3791774	6.931014	4.18E-12	4.58E-11
Phvul.008G125900	11181.39	1.28303	0.1851139	6.931026	4.18E-12	4.58E-11
Phvul.001G117100	1977.89	1.282248	0.1851955	6.923756	4.40E-12	4.82E-11
Phvul.008G268400	287.1645	1.229054	0.1775329	6.922961	4.42E-12	4.84E-11
Phvul.010G008400	113.0679	1.569897	0.2267978	6.922009	4.45E-12	4.87E-11
Phvul.011G202100	475.6707	-1.247708	0.1802947	-6.920378	4.50E-12	4.93E-11
Phvul.002G167500	2171.413	-1.066945	0.1541878	-6.919777	4.52E-12	4.95E-11
Phvul.008G287800	711.2968	1.153805	0.166812	6.916799	4.62E-12	5.05E-11
Phvul.001G113000	778.6359	1.207439	0.1746056	6.915238	4.67E-12	5.10E-11
Phvul.002G320200	8241.654	1.079145	0.1560754	6.914256	4.70E-12	5.13E-11
Phvul.003G188800	13500.98	-1.2901	0.1866163	-6.913117	4.74E-12	5.17E-11
Phvul.006G112200	1547.102	2.283619	0.3304282	6.91109	4.81E-12	5.24E-11
Phvul.003G183200	2616.397	1.106838	0.1601622	6.910728	4.82E-12	5.25E-11
Phvul.002G039600	260.3891	1.215492	0.1759302	6.908944	4.88E-12	5.31E-11
Phvul.008G174100	632.1113	-1.810435	0.2620397	-6.909008	4.88E-12	5.31E-11
Phvul.002G150500	371.1159	1.611558	0.2333568	6.905982	4.99E-12	5.42E-11
Phvul.007G226500	2662.746	-1.39607	0.2022489	-6.902732	5.10E-12	5.53E-11
Phvul.005G023100	775.4827	-1.495177	0.2166561	-6.901153	5.16E-12	5.59E-11
Phvul.007G249500	736.7931	1.153595	0.1672029	6.899374	5.22E-12	5.66E-11
Phvul.009G226600	155.875	-1.729433	0.2506648	-6.899386	5.22E-12	5.66E-11
Phvul.011G206500	654.0014	-1.032392	0.1496819	-6.897239	5.30E-12	5.74E-11
Phvul.004G069700	1595.339	-1.287592	0.1869166	-6.88859	5.63E-12	6.09E-11
Phvul.003G284500	777.248	-1.918845	0.278655	-6.886095	5.73E-12	6.20E-11
Phvul.008G122200	148.8131	-1.599885	0.2323391	-6.885991	5.74E-12	6.20E-11
Phvul.011G145700	1334.454	1.369154	0.1988749	6.884502	5.80E-12	6.26E-11
Phvul.009G175600	474.8529	-1.536981	0.2232795	-6.883661	5.83E-12	6.29E-11
Phvul.008G042600	803.0416	1.013281	0.147274	6.88024	5.98E-12	6.44E-11
Phvul.006G057400	4201.786	-1.358893	0.1975216	-6.879717	6.00E-12	6.46E-11
Phvul.011G057800	803.3916	-1.232904	0.1792411	-6.878465	6.05E-12	6.51E-11
Phvul.006G130000	13.80591	5.094035	0.7406373	6.877908	6.07E-12	6.53E-11
Phvul.005G101100	1038.416	1.094671	0.1591744	6.877179	6.10E-12	6.56E-11
Phvul.002G282800	9502.912	-1.565648	0.2277306	-6.875	6.20E-12	6.66E-11
Phvul.007G263400	1510.764	-1.135303	0.1651578	-6.874049	6.24E-12	6.70E-11
Phvul.009G135800	282.7645	1.372977	0.1997572	6.873226	6.28E-12	6.74E-11
Phvul.010G012300	33.02077	3.117162	0.4535315	6.873088	6.28E-12	6.74E-11
Phvul.003G019700	227.5659	3.061546	0.4454681	6.872649	6.30E-12	6.76E-11
Phvul.009G233400	39.9399	2.521172	0.3669394	6.870812	6.38E-12	6.84E-11
Phvul.011G117000	218.9968	1.228655	0.1788677	6.869071	6.46E-12	6.92E-11
Phvul.007G167600	764.7601	1.055248	0.1536393	6.868348	6.49E-12	6.94E-11
Phvul.001G048900	18.30389	3.76481	0.5481456	6.868267	6.50E-12	6.94E-11
Phvul.002G183600	457.4323	1.164086	0.169489	6.868211	6.50E-12	6.94E-11
Phvul.007G193000	731.0075	1.136081	0.1654454	6.866802	6.57E-12	7.01E-11
Phvul.003G250200	367.6683	-1.036761	0.1510038	-6.865797	6.61E-12	7.05E-11
Phvul.009G067200	807.967	-1.088954	0.1586983	-6.86179	6.80E-12	7.25E-11
Phvul.004G089700	788.6958	-1.584725	0.2311545	-6.855698	7.10E-12	7.55E-11
Phvul.009G040800	1116	-1.181652	0.172417	-6.853454	7.21E-12	7.66E-11
Phvul.001G085400	1245.155	1.420182	0.2072307	6.853142	7.22E-12	7.68E-11
Phvul.003G234200	245.6048	1.450962	0.2118455	6.84915	7.43E-12	7.89E-11
Phvul.002G052600	22.48375	4.752481	0.6947529	6.840534	7.89E-12	8.37E-11
Phvul.008G265300	87.89098	1.885132	0.2756749	6.838242	8.02E-12	8.50E-11
Phvul.001G198700	258.1254	1.509892	0.2208755	6.835943	8.15E-12	8.63E-11
Phvul.011G067600	7757.972	1.205905	0.1764672	6.833594	8.28E-12	8.76E-11
Phvul.003G232800	859.9837	-1.140161	0.1668555	-6.833221	8.30E-12	8.78E-11
Phvul.002G024000	37382.76	-1.417148	0.2074548	-6.831118	8.43E-12	8.91E-11
Phvul.006G007500	91.13016	5.506035	0.8061101	6.830376	8.47E-12	8.94E-11
Phvul.009G105100	498.4906	-1.057731	0.155003	-6.823942	8.86E-12	9.35E-11
Phvul.001G174200	327.1858	-2.383873	0.3494267	-6.82224	8.96E-12	9.44E-11
Phvul.003G273300	124.1908	-1.472111	0.2157815	-6.822231	8.96E-12	9.44E-11
Phvul.007G074200	1050.513	-1.010018	0.1480611	-6.821626	9.00E-12	9.48E-11
Phvul.001G138800	95.22694	-3.309972	0.4853293	-6.820053	9.10E-12	9.58E-11
Phvul.003G236500	508.6308	1.397594	0.2049569	6.818966	9.17E-12	9.65E-11
Phvul.010G061500	178.1257	1.732741	0.2541945	6.816595	9.32E-12	9.80E-11
Phvul.005G109700	11.04591	5.095121	0.7475918	6.815378	9.40E-12	9.88E-11
Phvul.001G154200	1164.63	-1.734902	0.2545663	-6.815128	9.42E-12	9.89E-11
Phvul.004G071500	65941.47	-1.090651	0.1600838	-6.812999	9.56E-12	1.00E-10
Phvul.010G067800	230.3628	1.581193	0.2321438	6.811264	9.67E-12	1.01E-10
Phvul.001G204200	192.7733	1.341866	0.1970378	6.810198	9.75E-12	1.02E-10
Phvul.008G233900	235.0327	1.398051	0.2052887	6.810173	9.75E-12	1.02E-10
Phvul.005G045200	17.51379	4.363714	0.6411117	6.806481	1.00E-11	1.05E-10
Phvul.001G094500	6297.884	-1.37446	0.2019445	-6.806128	1.00E-11	1.05E-10
Phvul.004G131800	2273.137	1.001978	0.1472178	6.806091	1.00E-11	1.05E-10
Phvul.008G179400	666.0197	1.86586	0.2741676	6.805543	1.01E-11	1.05E-10
Phvul.010G012700	15.38391	4.704352	0.6912611	6.805462	1.01E-11	1.05E-10
Phvul.003G021000	574.116	-1.197427	0.175962	-6.805032	1.01E-11	1.06E-10
Phvul.008G210400	136.8573	4.670528	0.686374	6.80464	1.01E-11	1.06E-10
Phvul.004G159300	157.9445	-1.509843	0.2218893	-6.804489	1.01E-11	1.06E-10
Phvul.004G040300	36.42926	3.928984	0.5774358	6.804191	1.02E-11	1.06E-10
Phvul.007G126700	344.8649	1.088521	0.1600404	6.80154	1.04E-11	1.08E-10
Phvul.010G074700	652.3108	-1.350733	0.1986133	-6.800819	1.04E-11	1.08E-10
Phvul.011G084200	3617.474	2.215672	0.3257943	6.800831	1.04E-11	1.08E-10
Phvul.008G076500	26.90911	4.689928	0.6902514	6.794522	1.09E-11	1.13E-10
Phvul.003G279200	1701.437	-1.029378	0.1515483	-6.792406	1.10E-11	1.15E-10
Phvul.001G076200	1435.665	1.043559	0.1536546	6.791589	1.11E-11	1.15E-10
Phvul.008G099800	158.5715	-1.330543	0.1959602	-6.789865	1.12E-11	1.17E-10
Phvul.001G075600	382.6965	2.483301	0.3659625	6.785669	1.16E-11	1.20E-10
Phvul.011G072200	101.1561	1.876894	0.2766565	6.784205	1.17E-11	1.21E-10
Phvul.006G100600	4234.427	-1.434061	0.2115063	-6.780228	1.20E-11	1.24E-10
Phvul.001G069500	39.08702	3.19758	0.4716202	6.779989	1.20E-11	1.25E-10
Phvul.006G008000	576.8107	-1.135442	0.1675627	-6.776223	1.23E-11	1.28E-10
Phvul.003G004300	352.724	-2.186242	0.3226524	-6.775844	1.24E-11	1.28E-10
Phvul.009G136800	147.2616	-1.471924	0.2172494	-6.775275	1.24E-11	1.28E-10
Phvul.006G027900	462.2888	1.932621	0.2852968	6.774069	1.25E-11	1.29E-10
Phvul.001G145600	28.97032	4.760818	0.7033856	6.768432	1.30E-11	1.34E-10
Phvul.002G250000	692.4497	-1.040209	0.1536844	-6.768474	1.30E-11	1.34E-10
Phvul.007G211400	40.3566	2.738884	0.4047441	6.766952	1.32E-11	1.36E-10
Phvul.009G016700	481.4817	-1.178216	0.1741179	-6.766767	1.32E-11	1.36E-10
Phvul.011G071300	35337.15	1.07989	0.1596163	6.765536	1.33E-11	1.37E-10
Phvul.009G131200	11.28369	4.441769	0.6565367	6.765455	1.33E-11	1.37E-10
Phvul.009G138900	894.0745	5.025971	0.7436498	6.758518	1.39E-11	1.43E-10
Phvul.010G060300	647.329	1.49809	0.2216668	6.758298	1.40E-11	1.43E-10
Phvul.006G016900	262.3832	4.161042	0.615893	6.756111	1.42E-11	1.45E-10
Phvul.003G109200	10.89535	5.652751	0.8367563	6.755552	1.42E-11	1.46E-10
Phvul.006G054800	59.5112	1.912242	0.2831144	6.75431	1.44E-11	1.47E-10
Phvul.007G226600	217.5325	-1.289497	0.1909766	-6.752123	1.46E-11	1.49E-10
Phvul.009G083500	1360.478	-1.775642	0.2630282	-6.750767	1.47E-11	1.51E-10
Phvul.003G274300	558.9831	1.199694	0.1777248	6.750288	1.48E-11	1.51E-10
Phvul.001G204100	7842.287	1.118143	0.1657115	6.747526	1.50E-11	1.54E-10
Phvul.003G220700	2696.121	-1.125964	0.1668879	-6.746829	1.51E-11	1.54E-10
Phvul.001G216200	67.19213	2.076903	0.3078551	6.746364	1.52E-11	1.55E-10
Phvul.008G274300	1665.338	1.346934	0.1996663	6.745925	1.52E-11	1.55E-10
Phvul.002G159600	2862.271	1.254525	0.1860594	6.742604	1.56E-11	1.59E-10
Phvul.010G057600	48.73133	2.765416	0.410206	6.741529	1.57E-11	1.60E-10
Phvul.011G116800	742.1536	-1.179377	0.1750514	-6.737317	1.61E-11	1.64E-10
Phvul.001G245300	385.4402	1.707219	0.2534072	6.737059	1.62E-11	1.64E-10
Phvul.008G006200	1366.918	-1.003429	0.149011	-6.733925	1.65E-11	1.68E-10
Phvul.004G069100	13175.84	1.092171	0.1622067	6.733205	1.66E-11	1.68E-10
Phvul.009G215400	714.2278	1.419717	0.2109049	6.731552	1.68E-11	1.70E-10
Phvul.001G108200	692.7245	-1.262252	0.1875428	-6.730476	1.69E-11	1.72E-10
Phvul.001G067200	798.3616	-1.211278	0.1800104	-6.728933	1.71E-11	1.73E-10
Phvul.003G097400	866.5815	-1.671884	0.2485533	-6.726462	1.74E-11	1.76E-10
Phvul.008G048500	36.65021	3.294906	0.489898	6.725698	1.75E-11	1.77E-10
Phvul.005G078300	334.3779	1.100334	0.1636419	6.724036	1.77E-11	1.79E-10
Phvul.003G236000	189.0283	-1.97422	0.2937318	-6.721165	1.80E-11	1.82E-10
Phvul.008G137200	272.029	1.389955	0.2068178	6.720672	1.81E-11	1.83E-10
Phvul.010G114100	6473.119	-1.085065	0.1614844	-6.719315	1.83E-11	1.84E-10
Phvul.005G158600	269.4068	-1.889994	0.2813262	-6.718158	1.84E-11	1.86E-10
Phvul.003G030300	289.0423	1.236739	0.184126	6.716808	1.86E-11	1.87E-10
Phvul.005G098300	55.44264	-1.788771	0.2663181	-6.716672	1.86E-11	1.88E-10
Phvul.006G122300	994.9433	-1.212748	0.180638	-6.713694	1.90E-11	1.91E-10
Phvul.007G002600	306.0715	1.327356	0.1977526	6.712205	1.92E-11	1.93E-10
Phvul.007G020700	243.9825	-1.380836	0.205884	-6.706862	1.99E-11	2.00E-10
Phvul.010G043700	95.33004	-1.510857	0.2252895	-6.706293	2.00E-11	2.01E-10
Phvul.002G052200	2650.723	1.296451	0.1933498	6.705212	2.01E-11	2.02E-10
Phvul.003G296500	905.6384	1.076592	0.1606159	6.702901	2.04E-11	2.05E-10
Phvul.010G074600	3142.774	-1.250109	0.1865033	-6.702879	2.04E-11	2.05E-10
Phvul.009G189400	405.2782	1.919259	0.2863429	6.702657	2.05E-11	2.05E-10
Phvul.007G166400	392.9802	-1.225272	0.182823	-6.701961	2.06E-11	2.06E-10
Phvul.006G004300	2360.595	-1.00026	0.14927	-6.701012	2.07E-11	2.07E-10
Phvul.002G215100	24.86109	4.193746	0.6262679	6.696409	2.14E-11	2.13E-10
Phvul.008G034000	60.66375	4.503717	0.6726518	6.695466	2.15E-11	2.15E-10
Phvul.001G018300	169.6427	-1.123619	0.1678216	-6.695318	2.15E-11	2.15E-10
Phvul.005G054000	298.8573	5.290089	0.7901625	6.694938	2.16E-11	2.15E-10
Phvul.008G282800	586.465	-1.073435	0.1603478	-6.694415	2.17E-11	2.16E-10
Phvul.011G132300	7.195979	5.218909	0.7799568	6.691279	2.21E-11	2.20E-10
Phvul.007G186600	80.10064	1.983822	0.2967368	6.68546	2.30E-11	2.29E-10
Phvul.010G069400	1126.731	-1.100296	0.1646367	-6.68318	2.34E-11	2.32E-10
Phvul.010G052800	21.81772	2.862106	0.4282792	6.682803	2.34E-11	2.33E-10
Phvul.010G009500	16324.37	1.739967	0.2603746	6.682553	2.35E-11	2.33E-10
Phvul.008G086200	695.0856	-1.252855	0.1874895	-6.682265	2.35E-11	2.33E-10
Phvul.007G101100	67.06458	1.863229	0.2790294	6.677535	2.43E-11	2.41E-10
Phvul.005G144900	194.8494	1.924347	0.2882271	6.676495	2.45E-11	2.42E-10
Phvul.006G058600	181.1625	1.780359	0.2667163	6.675107	2.47E-11	2.45E-10
Phvul.011G062500	544.9538	-1.241223	0.1861711	-6.667108	2.61E-11	2.58E-10
Phvul.004G143800	1004.806	1.214476	0.1824246	6.657414	2.79E-11	2.76E-10
Phvul.007G257200	148.9091	2.113874	0.3175434	6.656962	2.80E-11	2.76E-10
Phvul.006G048400	303.0141	1.054114	0.1583621	6.656352	2.81E-11	2.77E-10
Phvul.002G104600	128.4748	2.040731	0.3066509	6.654898	2.83E-11	2.80E-10
Phvul.003G260700	318.7787	-1.330977	0.2000661	-6.652688	2.88E-11	2.84E-10
Phvul.008G038000	347.3328	-1.116808	0.1678786	-6.652474	2.88E-11	2.84E-10
Phvul.010G146700	25.17651	2.829735	0.4253978	6.651975	2.89E-11	2.85E-10
Phvul.010G036500	784.0119	-1.452245	0.2183838	-6.649969	2.93E-11	2.89E-10
Phvul.009G020400	356.358	-1.898401	0.2855058	-6.649256	2.95E-11	2.90E-10
Phvul.009G197500	193.8716	1.58843	0.2389532	6.647451	2.98E-11	2.93E-10
Phvul.008G142300	106.2502	1.77246	0.2666423	6.647335	2.98E-11	2.93E-10
Phvul.001G234600	175.9105	1.67271	0.2517217	6.645076	3.03E-11	2.98E-10
Phvul.007G253800	416.891	-1.037466	0.1561832	-6.64262	3.08E-11	3.02E-10
Phvul.006G201200	4895.001	1.236164	0.1861137	6.64198	3.09E-11	3.04E-10
Phvul.005G109300	113.1076	2.407483	0.3628713	6.634537	3.26E-11	3.19E-10
Phvul.008G178500	440.0988	1.134188	0.1709891	6.633101	3.29E-11	3.22E-10
Phvul.009G082300	3517.849	-1.091861	0.1646293	-6.632242	3.31E-11	3.23E-10
Phvul.010G056200	90.77742	-2.337281	0.3525553	-6.629545	3.37E-11	3.29E-10
Phvul.010G049600	498.9663	-2.200463	0.3319245	-6.629409	3.37E-11	3.29E-10
Phvul.001G024200	1394.137	-1.052402	0.1587688	-6.628521	3.39E-11	3.31E-10
Phvul.011G038600	3824.504	-1.3856	0.2092442	-6.621927	3.55E-11	3.46E-10
Phvul.007G242900	188.5496	1.807213	0.2730131	6.619512	3.60E-11	3.51E-10
Phvul.003G239800	21.38551	3.977086	0.6010032	6.617413	3.66E-11	3.56E-10
Phvul.006G190800	6171.313	1.143866	0.1729178	6.615086	3.71E-11	3.61E-10
Phvul.009G029200	311.0542	1.373632	0.2076899	6.613862	3.74E-11	3.64E-10
Phvul.011G170300	275.0155	-1.434845	0.2169744	-6.612966	3.77E-11	3.66E-10
Phvul.008G060600	241.8079	1.431351	0.2165859	6.6087	3.88E-11	3.76E-10
Phvul.006G129100	618.2715	1.157957	0.1752306	6.60819	3.89E-11	3.77E-10
Phvul.002G238500	898.3836	-1.045587	0.1583171	-6.604384	3.99E-11	3.87E-10
Phvul.003G277800	124.6313	1.815596	0.275012	6.601878	4.06E-11	3.93E-10
Phvul.009G220800	169.4295	3.432406	0.5199438	6.601494	4.07E-11	3.94E-10
Phvul.011G040900	1694.772	-1.069077	0.1619527	-6.601168	4.08E-11	3.95E-10
Phvul.001G027100	111.7381	1.772593	0.2685912	6.599595	4.12E-11	3.99E-10
Phvul.011G056600	174.1008	-1.996263	0.3025309	-6.598542	4.15E-11	4.01E-10
Phvul.008G255600	1959.974	-1.001818	0.1518928	-6.595559	4.24E-11	4.09E-10
Phvul.001G128400	117.6339	1.284204	0.1947798	6.593108	4.31E-11	4.16E-10
Phvul.009G130400	3509.745	-1.116951	0.1694285	-6.592464	4.33E-11	4.18E-10
Phvul.004G173300	520.5473	1.04612	0.158702	6.591726	4.35E-11	4.19E-10
Phvul.008G184700	882.4139	1.335933	0.2027384	6.589443	4.41E-11	4.26E-10
Phvul.002G031400	414.7711	1.229905	0.1867143	6.587098	4.49E-11	4.32E-10
Phvul.008G041100	3184.988	-1.011189	0.1535177	-6.586792	4.49E-11	4.33E-10
Phvul.006G200700	545.0674	1.402696	0.2130075	6.585193	4.54E-11	4.37E-10
Phvul.007G184700	100.7946	1.651235	0.2509558	6.579786	4.71E-11	4.53E-10
Phvul.011G117800	573.738	1.171455	0.1781448	6.575856	4.84E-11	4.64E-10
Phvul.011G071600	283.6292	-1.083359	0.1647667	-6.575106	4.86E-11	4.66E-10
Phvul.009G202800	166.9216	-1.250352	0.190253	-6.57205	4.96E-11	4.76E-10
Phvul.007G016500	538.1245	-1.075892	0.1637169	-6.57166	4.98E-11	4.77E-10
Phvul.008G188400	898.3913	-1.134131	0.172615	-6.57029	5.02E-11	4.81E-10
Phvul.001G240200	24101.69	-1.235662	0.1881568	-6.567191	5.13E-11	4.90E-10
Phvul.009G188700	229.592	1.143347	0.1741031	6.567066	5.13E-11	4.90E-10
Phvul.002G273700	1576.583	-1.021863	0.1556138	-6.566659	5.15E-11	4.92E-10
Phvul.008G288800	6553.136	-1.095798	0.1668807	-6.566356	5.16E-11	4.92E-10
Phvul.006G184800	44.81915	4.677068	0.7124144	6.565095	5.20E-11	4.96E-10
Phvul.011G059700	3302.13	1.194778	0.1820077	6.564438	5.22E-11	4.98E-10
Phvul.002G133100	54556.67	-1.283364	0.1955369	-6.563283	5.26E-11	5.02E-10
Phvul.006G180800	414.8396	1.567336	0.2388734	6.561364	5.33E-11	5.08E-10
Phvul.008G098000	613.9503	1.165522	0.177666	6.560187	5.37E-11	5.12E-10
Phvul.002G006000	21369.66	-1.441369	0.2197646	-6.558695	5.43E-11	5.16E-10
Phvul.003G194400	403.1847	-1.136624	0.1733786	-6.555736	5.54E-11	5.26E-10
Phvul.003G066900	209.3231	-2.083846	0.3181594	-6.549693	5.77E-11	5.47E-10
Phvul.003G239400	100.9792	2.355711	0.3597369	6.548428	5.81E-11	5.51E-10
Phvul.001G250200	835.8752	-1.042257	0.1592068	-6.546563	5.89E-11	5.58E-10
Phvul.001G219000	509.7381	1.067843	0.1631628	6.544647	5.96E-11	5.64E-10
Phvul.002G153500	315.3459	-1.613837	0.2467893	-6.539332	6.18E-11	5.84E-10
Phvul.003G217300	19717.53	-1.13057	0.1728876	-6.539338	6.18E-11	5.84E-10
Phvul.005G113500	1037.28	-1.11674	0.1708351	-6.536945	6.28E-11	5.93E-10
Phvul.001G250700	134.6549	-1.35453	0.2072829	-6.534689	6.37E-11	6.02E-10
Phvul.004G173700	1285.469	-1.483008	0.2269473	-6.534594	6.38E-11	6.02E-10
Phvul.008G137600	629.2738	1.048867	0.1605099	6.534593	6.38E-11	6.02E-10
Phvul.003G034500	267.9599	1.573454	0.2407974	6.534349	6.39E-11	6.02E-10
Phvul.001G039900	291.8495	4.870262	0.7457331	6.530839	6.54E-11	6.16E-10
Phvul.001G018000	272.6488	-1.915507	0.293315	-6.530546	6.55E-11	6.17E-10
Phvul.006G212200	2021.036	1.808134	0.2769722	6.528212	6.66E-11	6.26E-10
Phvul.007G230900	2030.498	1.237929	0.1896537	6.527312	6.70E-11	6.29E-10
Phvul.007G120100	285.5443	-1.181915	0.1812296	-6.521645	6.95E-11	6.53E-10
Phvul.003G210100	116.0896	-1.279085	0.1961437	-6.521163	6.98E-11	6.54E-10
[truncated: 2,677 more rows]
