# Supplementary material for: Dynamic transcriptome profiling of Bean Common Mosaic Virus (BCMV) infection in Common Bean (Phaseolus vulgaris L.)
Source: BMC Genomics. 2016 Aug 11;17:613. doi: 10.1186/s12864-016-2976-8 (PMC4982238; doi:10.1186/s12864-016-2976-8)
Supplement: Additional file 19: — Differentially-expressed genes for BCMV-S2 at 8 days after infection. (ZIP 66 kb) [file 12864_2016_2976_MOESM19_ESM.zip › Supporting_file_11-DEgenes_D8H_D8BCMV-S2.txt]

P. vulgaris gene	baseMean	log2FoldChange	lfcSE	stat	pvalue	padj
Phvul.010G120600	2634.731472	5.847516986	0.299238405	19.5413319	4.89E-85	1.09E-80
Phvul.003G164600	272.0270762	5.566202948	0.377957388	14.72706481	4.32E-49	4.83E-45
Phvul.007G211600	1198.220352	4.521588743	0.313211282	14.43622564	3.06E-47	2.28E-43
Phvul.008G088700	274.5992675	5.302355038	0.377753848	14.03653482	9.32E-45	5.20E-41
Phvul.010G006500	1550.163445	1.288087062	0.0948442	13.5810842	5.19E-42	2.32E-38
Phvul.010G120700	1925.62785	2.950943867	0.224249264	13.15921313	1.51E-39	5.61E-36
Phvul.009G262300	204.1250988	4.194614109	0.322441876	13.00889998	1.09E-38	3.47E-35
Phvul.009G154000	256.8807488	2.676978128	0.207105096	12.92569896	3.22E-38	9.00E-35
Phvul.008G250300	380.0448216	3.998206345	0.320364033	12.48019733	9.57E-36	2.38E-32
Phvul.002G314000	250.4885539	2.416468613	0.200076363	12.0777316	1.38E-33	3.09E-30
Phvul.006G197200	497.4538694	5.80122883	0.483582007	11.99637031	3.71E-33	7.54E-30
Phvul.004G118000	568.2688804	1.986044962	0.166045327	11.96086029	5.70E-33	1.06E-29
Phvul.007G127400	1336.882372	1.519885389	0.131566732	11.55220139	7.20E-31	1.24E-27
Phvul.002G075200	1821.394304	3.618100545	0.313390087	11.54503826	7.82E-31	1.25E-27
Phvul.008G114100	1892.83404	2.484007656	0.216908956	11.4518446	2.30E-30	3.43E-27
Phvul.003G164800	586.1422998	2.039688607	0.17861996	11.41915272	3.35E-30	4.68E-27
Phvul.005G026600	174.9815727	4.16665075	0.367912708	11.32510689	9.86E-30	1.29E-26
Phvul.006G038100	116.4198761	3.620479869	0.321088477	11.27564559	1.73E-29	2.15E-26
Phvul.004G101500	2089.575138	3.651593335	0.326899776	11.17037575	5.69E-29	6.69E-26
Phvul.002G074600	2740.317546	1.50416235	0.135518351	11.09932594	1.26E-28	1.41E-25
Phvul.002G094800	330.1506277	2.394641104	0.218147171	10.97718154	4.92E-28	5.23E-25
Phvul.010G044900	299.3059488	3.859022036	0.353519701	10.91600278	9.67E-28	9.81E-25
Phvul.006G192600	423.2229103	2.303479099	0.211622352	10.88485725	1.36E-27	1.32E-24
Phvul.009G024700	202.6135393	2.438458809	0.224498635	10.86179791	1.75E-27	1.63E-24
Phvul.007G050500	116.6206922	4.165401369	0.384231534	10.84086287	2.20E-27	1.97E-24
Phvul.008G169900	576.0348606	3.630674373	0.336534787	10.78840736	3.90E-27	3.35E-24
Phvul.002G315400	406.1895524	2.579923998	0.242487174	10.63942456	1.95E-26	1.62E-23
Phvul.006G085200	1101.018036	2.984314237	0.281439291	10.60375837	2.86E-26	2.28E-23
Phvul.004G078700	1423.787533	2.092879061	0.198650691	10.53547337	5.93E-26	4.57E-23
Phvul.008G109200	1508.441647	2.865198682	0.27418133	10.45001381	1.47E-25	1.09E-22
Phvul.007G040900	5747.237132	3.157463565	0.30514179	10.34752916	4.29E-25	3.02E-22
Phvul.010G121100	583.6148266	2.301036495	0.222389447	10.3468781	4.32E-25	3.02E-22
Phvul.002G157600	148.1692041	-1.973654287	0.191444326	-10.30928588	6.40E-25	4.33E-22
Phvul.001G056400	450.7448978	1.299797799	0.126562387	10.2700165	9.62E-25	6.32E-22
Phvul.002G131700	642.8900127	2.204345108	0.215716656	10.2187061	1.64E-24	1.04E-21
Phvul.010G102800	2778.45661	1.194497331	0.11726526	10.18628473	2.28E-24	1.42E-21
Phvul.004G142700	746.5766531	3.947932697	0.389876651	10.12610702	4.23E-24	2.55E-21
Phvul.005G077600	317.526902	2.781427366	0.275029111	10.11321076	4.83E-24	2.84E-21
Phvul.007G081200	219.9322294	2.388890251	0.240182094	9.946162976	2.62E-23	1.50E-20
Phvul.002G002100	611.1465223	1.197546513	0.122006872	9.815402151	9.67E-23	5.40E-20
Phvul.010G121000	267.2861121	2.55606206	0.26100724	9.793069572	1.21E-22	6.57E-20
Phvul.011G030500	409.165398	1.768873222	0.181137404	9.765366949	1.59E-22	8.43E-20
Phvul.009G209200	99.01041707	2.782094799	0.285141745	9.756883549	1.72E-22	8.95E-20
Phvul.008G109300	346.5453256	3.136993774	0.321882989	9.745758177	1.92E-22	9.76E-20
Phvul.008G109600	201.1002897	5.284971083	0.543514907	9.723691137	2.39E-22	1.19E-19
Phvul.003G145100	820.0279991	2.215414377	0.22894851	9.676474317	3.80E-22	1.84E-19
Phvul.006G143100	593.6499258	1.375732914	0.142458682	9.657066131	4.59E-22	2.18E-19
Phvul.002G098200	252.2839066	2.822610074	0.293025009	9.632659277	5.82E-22	2.71E-19
Phvul.008G149800	688.2730939	2.24653634	0.233321494	9.628501444	6.06E-22	2.76E-19
Phvul.003G264000	1906.984815	1.380381357	0.143884237	9.593694115	8.50E-22	3.80E-19
Phvul.003G272900	548.5947726	2.19386136	0.229230529	9.570546151	1.06E-21	4.57E-19
Phvul.001G040300	405.3073925	3.210080403	0.337080389	9.523189443	1.68E-21	7.08E-19
Phvul.006G084900	110.1363301	2.673214943	0.281141248	9.508440904	1.94E-21	8.01E-19
Phvul.011G198500	210.474911	3.039151276	0.319817911	9.502755076	2.04E-21	8.30E-19
Phvul.007G076300	3961.79401	2.487397974	0.263189897	9.450962977	3.36E-21	1.34E-18
Phvul.009G046700	3860.986612	1.888623181	0.200440476	9.422364261	4.41E-21	1.73E-18
Phvul.005G065300	659.3608595	2.896688941	0.309774405	9.350962824	8.69E-21	3.29E-18
Phvul.005G055500	1271.420304	1.834655042	0.19745374	9.291568978	1.52E-20	5.66E-18
Phvul.009G079000	947.1469944	2.125725918	0.229033699	9.281280122	1.67E-20	6.13E-18
Phvul.004G108100	1775.821439	1.513113162	0.163388748	9.260816201	2.03E-20	7.19E-18
Phvul.009G024600	97.34859128	2.923232277	0.318432671	9.180063927	4.31E-20	1.50E-17
Phvul.008G195900	611.4364865	1.187664647	0.129480549	9.172533321	4.62E-20	1.59E-17
Phvul.001G043000	520.3887218	4.039820911	0.441140359	9.157676978	5.30E-20	1.77E-17
Phvul.002G319900	1235.023549	1.2305465	0.134370254	9.157878826	5.29E-20	1.77E-17
Phvul.001G165900	130.0901748	-3.049242423	0.334501123	-9.115791282	7.81E-20	2.57E-17
Phvul.009G229800	614.5987112	2.031040365	0.223427604	9.090373494	9.87E-20	3.19E-17
Phvul.009G237000	188.7076671	2.543492405	0.280733246	9.060175256	1.30E-19	4.16E-17
Phvul.005G171900	762.7175204	3.692663275	0.410209314	9.001900135	2.22E-19	6.98E-17
Phvul.005G091200	323.1834827	-1.205743891	0.134167709	-8.986841191	2.54E-19	7.89E-17
Phvul.002G155500	1897.283183	2.894811728	0.323154887	8.957969822	3.31E-19	1.01E-16
Phvul.006G129700	1376.437246	1.379480585	0.154324253	8.938845059	3.93E-19	1.19E-16
Phvul.006G060100	769.7094323	2.026239908	0.226797054	8.934154449	4.10E-19	1.22E-16
Phvul.002G049400	408.5154523	2.077236	0.232963068	8.916589316	4.81E-19	1.41E-16
Phvul.008G289200	1386.273872	3.67511473	0.412999522	8.898593177	5.66E-19	1.64E-16
Phvul.008G114800	531.9681504	1.423748346	0.160302398	8.881640983	6.59E-19	1.89E-16
Phvul.001G201000	2470.028154	1.641888474	0.185800647	8.836828603	9.85E-19	2.78E-16
Phvul.006G135600	199.8509423	3.42495099	0.387735307	8.833219277	1.02E-18	2.84E-16
Phvul.009G022200	270.8853602	2.919214505	0.330631143	8.829218198	1.05E-18	2.91E-16
Phvul.004G144100	84.27607944	3.02752067	0.34401866	8.800454819	1.36E-18	3.71E-16
Phvul.006G086200	193.162025	3.422879527	0.389330818	8.791699411	1.47E-18	3.92E-16
Phvul.004G027000	172.2156878	3.105268338	0.355012776	8.74691997	2.19E-18	5.76E-16
Phvul.001G241500	145.4166816	-2.296928983	0.262915588	-8.736374303	2.41E-18	6.25E-16
Phvul.009G251000	41.50986365	3.96421521	0.455085579	8.710922503	3.01E-18	7.65E-16
Phvul.008G263900	388.5823316	1.427250234	0.164385902	8.682315313	3.88E-18	9.73E-16
Phvul.005G063900	194.3714144	1.796818808	0.207991506	8.63890476	5.68E-18	1.41E-15
Phvul.001G036700	846.5428891	2.103902276	0.243815888	8.629061439	6.19E-18	1.52E-15
Phvul.002G049500	1857.881569	1.760539149	0.20415281	8.623634175	6.49E-18	1.57E-15
Phvul.002G214600	285.8319519	1.883035691	0.218605181	8.613865807	7.06E-18	1.68E-15
Phvul.006G129500	78.16400046	4.455145714	0.51735072	8.611461313	7.21E-18	1.70E-15
Phvul.002G195700	487.597149	2.215596245	0.257509259	8.603947872	7.70E-18	1.79E-15
Phvul.002G133300	1548.007804	1.356421129	0.157982758	8.585880775	9.01E-18	2.08E-15
Phvul.009G131100	48.64797348	3.384009824	0.39456558	8.576545932	9.78E-18	2.23E-15
Phvul.008G052500	9653.32123	2.144138766	0.250233762	8.568543067	1.05E-17	2.36E-15
Phvul.008G034300	825.0341935	2.069109247	0.241851934	8.555272681	1.18E-17	2.63E-15
Phvul.011G109900	57.73587632	3.084434485	0.360849368	8.547706486	1.26E-17	2.78E-15
Phvul.005G164300	83.29233931	3.555853641	0.416921501	8.528832475	1.48E-17	3.24E-15
Phvul.003G052700	210.4200025	2.895814531	0.340403484	8.507006144	1.78E-17	3.87E-15
Phvul.004G104600	4668.829438	1.238853314	0.145968681	8.487117265	2.12E-17	4.55E-15
Phvul.009G171600	126.4611268	2.616677938	0.308541549	8.480796012	2.24E-17	4.72E-15
Phvul.010G032400	1812.8062	2.055523303	0.242377613	8.480664842	2.24E-17	4.72E-15
Phvul.002G294900	182.6761693	2.967502691	0.350826419	8.458606683	2.71E-17	5.65E-15
Phvul.011G177000	5590.157548	3.247761146	0.385286628	8.429467591	3.47E-17	7.12E-15
Phvul.001G050500	74.72132386	-2.125159097	0.252746095	-8.408276677	4.16E-17	8.30E-15
Phvul.003G066800	123.320022	1.897595288	0.226083403	8.393341851	4.73E-17	9.26E-15
Phvul.005G148300	359.2432936	3.515103965	0.418757235	8.394133099	4.69E-17	9.26E-15
Phvul.007G268100	1642.216665	1.361245859	0.162300617	8.387188438	4.98E-17	9.67E-15
Phvul.005G078100	531.6569624	1.845567273	0.220168254	8.382531273	5.18E-17	9.97E-15
Phvul.010G121500	11587.06607	1.819368305	0.218457606	8.328244265	8.21E-17	1.54E-14
Phvul.007G063800	251.9849366	2.045580117	0.246085748	8.312468856	9.37E-17	1.74E-14
Phvul.003G192200	709.0206215	1.624551118	0.195628857	8.304250924	1.00E-16	1.85E-14
Phvul.004G157900	787.7415802	2.864581555	0.345485894	8.291457354	1.12E-16	2.05E-14
Phvul.010G047000	2980.002973	-3.32663156	0.401681406	-8.281766364	1.21E-16	2.20E-14
Phvul.005G137300	185.7404456	2.150332157	0.259705603	8.279883562	1.23E-16	2.22E-14
Phvul.009G003400	66.49794034	2.52174303	0.305024935	8.267334055	1.37E-16	2.45E-14
Phvul.003G061100	6683.676723	1.413463563	0.171516482	8.240978042	1.71E-16	3.03E-14
Phvul.002G083900	159.6201503	3.964459493	0.482004943	8.224935347	1.95E-16	3.43E-14
Phvul.010G154100	217.511683	1.453030729	0.177094149	8.204848882	2.31E-16	4.03E-14
Phvul.009G043100	2197.72561	3.036227055	0.370522647	8.194443933	2.52E-16	4.36E-14
Phvul.008G156900	113.542202	3.091280388	0.377315941	8.192816829	2.55E-16	4.38E-14
Phvul.002G268100	159.8993362	2.73483937	0.333850426	8.191810329	2.57E-16	4.39E-14
Phvul.001G036600	201.059218	3.11625692	0.380967804	8.179843243	2.84E-16	4.81E-14
Phvul.007G048300	60.68693537	2.276961466	0.278599772	8.172876276	3.01E-16	5.06E-14
Phvul.005G016400	4052.95005	2.306303104	0.282232114	8.171653716	3.04E-16	5.07E-14
Phvul.006G179100	882.361976	3.613621265	0.442615878	8.164237768	3.23E-16	5.35E-14
Phvul.009G217600	667.6115714	1.761160643	0.216178701	8.146781497	3.74E-16	6.14E-14
Phvul.003G164700	236.6948727	2.546719691	0.31264132	8.14581928	3.77E-16	6.14E-14
Phvul.003G104500	973.1533985	1.947971143	0.23926601	8.141445358	3.91E-16	6.32E-14
Phvul.003G109100	3625.368517	2.727925327	0.335729835	8.125358676	4.46E-16	7.12E-14
Phvul.008G050700	1161.577686	1.344559662	0.165460428	8.126170564	4.43E-16	7.12E-14
Phvul.006G013100	503.6562481	1.463873221	0.180579939	8.106510781	5.21E-16	8.25E-14
Phvul.005G008800	412.5438166	3.481221886	0.429728752	8.100975026	5.45E-16	8.58E-14
Phvul.010G120300	722.2562477	6.042969063	0.747752496	8.081509716	6.40E-16	9.99E-14
Phvul.001G095000	329.988769	1.622624597	0.200813105	8.080272444	6.46E-16	1.00E-13
Phvul.011G108700	109.1671111	2.078364901	0.257847043	8.060456615	7.60E-16	1.17E-13
Phvul.003G022500	222.9907063	3.23732165	0.401742056	8.058209488	7.74E-16	1.18E-13
Phvul.002G030700	926.6202542	1.559254601	0.193622725	8.053055755	8.08E-16	1.22E-13
Phvul.002G170700	452.4386825	1.174620074	0.14608586	8.040614443	8.94E-16	1.34E-13
Phvul.004G172600	378.0841409	2.827081176	0.3528065	8.01312101	1.12E-15	1.67E-13
Phvul.006G050600	514.2042309	1.926167947	0.240423898	8.011549446	1.13E-15	1.68E-13
Phvul.008G139900	1334.797178	4.769506045	0.595931026	8.003453147	1.21E-15	1.78E-13
Phvul.006G003300	551.5503664	2.503907207	0.31298841	7.999999756	1.24E-15	1.82E-13
Phvul.001G003200	10726.36246	1.151293728	0.144047686	7.992448624	1.32E-15	1.87E-13
Phvul.002G188800	3208.622269	1.781674366	0.222887838	7.993591681	1.31E-15	1.87E-13
Phvul.002G257500	465.3430562	2.525273081	0.315991774	7.991578537	1.33E-15	1.87E-13
Phvul.006G203200	627.071592	2.110248279	0.264024589	7.992620257	1.32E-15	1.87E-13
Phvul.011G197800	121.2442766	1.416425476	0.177190489	7.993800802	1.31E-15	1.87E-13
Phvul.004G075200	644.8805409	1.676130366	0.209984213	7.982173237	1.44E-15	2.01E-13
Phvul.009G104500	394.7828649	1.457676358	0.182708517	7.978152186	1.49E-15	2.06E-13
Phvul.001G128500	8619.828096	4.501924648	0.564872765	7.969802977	1.59E-15	2.18E-13
Phvul.008G280400	210.1555925	-1.475195657	0.185080924	-7.970544068	1.58E-15	2.18E-13
Phvul.004G172000	451.5708036	1.968816684	0.247503931	7.954688541	1.80E-15	2.45E-13
Phvul.006G214800	702.2533746	1.811667142	0.227888974	7.949779716	1.87E-15	2.53E-13
Phvul.004G099900	788.9763336	1.903229594	0.239647913	7.94177412	1.99E-15	2.68E-13
Phvul.001G040600	95.97960677	3.966221473	0.500120384	7.930533524	2.18E-15	2.92E-13
Phvul.002G038200	1469.981816	-1.004893885	0.126733632	-7.929180845	2.21E-15	2.93E-13
Phvul.009G218800	139.8163385	2.456427149	0.309952976	7.925160727	2.28E-15	3.01E-13
Phvul.001G042200	779.2390013	4.335609187	0.547647352	7.916790189	2.44E-15	3.20E-13
Phvul.007G048600	374.015034	1.889733298	0.239102868	7.903432165	2.71E-15	3.54E-13
Phvul.009G046300	224.7093892	1.455885379	0.184281319	7.900341649	2.78E-15	3.61E-13
Phvul.009G025100	2277.678387	1.34395155	0.170365334	7.888644459	3.05E-15	3.94E-13
Phvul.001G183800	721.7874798	1.686633487	0.213884867	7.885707448	3.13E-15	4.01E-13
Phvul.003G136400	348.7455423	3.191328989	0.404852837	7.882688962	3.20E-15	4.07E-13
Phvul.009G019400	67.57693919	-2.047557299	0.260202296	-7.869097734	3.57E-15	4.48E-13
Phvul.006G200700	545.0674089	1.672644073	0.21268961	7.864249089	3.71E-15	4.63E-13
Phvul.008G234000	284.2728887	2.300617817	0.293383029	7.841686756	4.45E-15	5.52E-13
Phvul.011G059700	3302.130049	1.417927269	0.181963602	7.792367539	6.58E-15	8.07E-13
Phvul.005G026700	36.59013854	5.417868639	0.695350568	7.791564272	6.62E-15	8.08E-13
Phvul.007G167300	1038.505776	1.910080471	0.245409009	7.783253267	7.07E-15	8.58E-13
Phvul.002G195800	88.68169229	-2.136603293	0.275255307	-7.762260122	8.34E-15	1.00E-12
Phvul.009G222100	489.9540571	1.067639362	0.137638298	7.756848037	8.71E-15	1.04E-12
Phvul.006G130000	13.80591009	5.719858398	0.737708416	7.753549067	8.94E-15	1.06E-12
Phvul.009G047800	254.7163761	2.313400408	0.298775342	7.74294289	9.71E-15	1.15E-12
Phvul.006G080900	480.862906	-1.0215213	0.13195258	-7.741578835	9.82E-15	1.15E-12
Phvul.006G170200	5705.459489	2.309430801	0.299027646	7.723134735	1.14E-14	1.33E-12
Phvul.002G217400	158.2652599	-1.568448387	0.203163288	-7.720136861	1.16E-14	1.35E-12
Phvul.011G029700	760.0712266	1.808502781	0.234581933	7.709471726	1.26E-14	1.45E-12
Phvul.001G266300	84.0870668	2.464355159	0.320374105	7.692117181	1.45E-14	1.64E-12
Phvul.008G149600	676.7992923	1.765601391	0.22976739	7.684299301	1.54E-14	1.74E-12
Phvul.001G048000	181.1641893	2.543299348	0.331323748	7.676175832	1.64E-14	1.84E-12
Phvul.007G147500	981.5453194	-1.126534557	0.147009948	-7.662981821	1.82E-14	2.03E-12
Phvul.002G094600	155.865241	1.341918727	0.175626481	7.640753945	2.16E-14	2.40E-12
Phvul.008G093200	554.5127951	2.008682926	0.263031191	7.63667197	2.23E-14	2.46E-12
Phvul.008G020700	347.6274753	2.348707446	0.308467435	7.614117992	2.65E-14	2.92E-12
Phvul.011G145700	1334.454169	1.513058024	0.198855712	7.608823529	2.77E-14	3.03E-12
Phvul.010G137800	1790.054863	3.337990872	0.438989181	7.603811244	2.88E-14	3.13E-12
Phvul.002G102800	719.8746908	1.139526652	0.150346683	7.579326838	3.47E-14	3.71E-12
Phvul.006G006100	1111.774378	1.738513433	0.229402535	7.578440388	3.50E-14	3.72E-12
Phvul.010G129200	81.24922725	1.759062259	0.232145463	7.577413918	3.53E-14	3.73E-12
Phvul.003G263400	39.22463387	3.169754739	0.418350078	7.57679969	3.54E-14	3.73E-12
Phvul.007G220300	3121.859316	1.32517106	0.175022238	7.571443941	3.69E-14	3.87E-12
Phvul.004G040200	307.6213745	2.708660478	0.358217014	7.561507057	3.98E-14	4.14E-12
Phvul.003G209500	5258.539529	1.736592366	0.2297498	7.558624057	4.07E-14	4.21E-12
Phvul.011G211000	202.1667215	3.588881765	0.475507937	7.547469735	4.44E-14	4.57E-12
Phvul.007G144800	802.3899476	1.510512785	0.200214647	7.544466957	4.54E-14	4.65E-12
Phvul.007G250000	385.9815896	1.78493128	0.236983372	7.531884061	5.00E-14	5.05E-12
Phvul.001G117000	6285.108227	1.046800876	0.139098429	7.52561252	5.25E-14	5.28E-12
Phvul.007G022600	425.3542453	1.579691355	0.210226871	7.514221904	5.73E-14	5.71E-12
Phvul.001G135800	200.1208303	1.527590779	0.203690917	7.499552758	6.40E-14	6.36E-12
Phvul.008G225000	181.7505512	3.374473897	0.450292968	7.493952021	6.68E-14	6.60E-12
Phvul.001G030800	151.1142733	1.579380881	0.210779055	7.493063661	6.73E-14	6.62E-12
Phvul.001G192000	168.3024382	3.635855668	0.48540306	7.490384725	6.87E-14	6.73E-12
Phvul.006G150800	783.6897298	1.095867628	0.14637007	7.486965263	7.05E-14	6.87E-12
Phvul.005G031400	4846.966179	1.213199291	0.162066794	7.485798031	7.11E-14	6.91E-12
Phvul.009G214400	10102.97503	1.089207271	0.145559916	7.482879246	7.27E-14	7.03E-12
Phvul.007G049900	114.1776607	2.714238755	0.363144916	7.474257885	7.76E-14	7.47E-12
Phvul.011G128200	636.5425908	2.105601365	0.282245711	7.460171347	8.64E-14	8.28E-12
Phvul.003G218900	322.1649816	-1.789504539	0.240032854	-7.455248345	8.97E-14	8.45E-12
Phvul.008G011900	313.5569456	2.929922848	0.392978581	7.455680767	8.94E-14	8.45E-12
Phvul.008G000600	184.0432613	1.208492045	0.162141843	7.453301505	9.10E-14	8.54E-12
Phvul.011G044300	2125.822287	1.057789815	0.142107121	7.443608812	9.80E-14	9.16E-12
Phvul.002G053000	330.9396762	-1.08778178	0.146271511	-7.436730333	1.03E-13	9.58E-12
Phvul.003G040400	433.7380769	1.133697165	0.152449707	7.436532286	1.03E-13	9.58E-12
Phvul.008G124300	281.5708762	3.208106914	0.431942927	7.427154636	1.11E-13	1.02E-11
Phvul.002G198800	152.017106	1.696419994	0.228629072	7.419966248	1.17E-13	1.08E-11
Phvul.008G167300	936.6617881	2.165595433	0.292079128	7.414413525	1.22E-13	1.12E-11
Phvul.010G035800	1709.3326	1.120769378	0.151181582	7.413398936	1.23E-13	1.12E-11
Phvul.010G089900	82.10977474	4.012847845	0.541384754	7.412192189	1.24E-13	1.13E-11
Phvul.004G080300	1622.380536	1.324288539	0.178698039	7.410761438	1.26E-13	1.14E-11
Phvul.003G190800	541.4908201	1.410546721	0.190430846	7.407133626	1.29E-13	1.16E-11
Phvul.008G006700	490.8608386	1.291029462	0.174592284	7.394539042	1.42E-13	1.27E-11
Phvul.003G256600	1431.834831	2.662148718	0.360222965	7.3902804	1.47E-13	1.31E-11
Phvul.001G082600	1119.478571	1.482325828	0.200991809	7.375055891	1.64E-13	1.46E-11
Phvul.002G258200	1152.772132	1.361949524	0.18495631	7.363628311	1.79E-13	1.58E-11
Phvul.003G092100	605.1990906	1.354990323	0.184358694	7.349750058	1.99E-13	1.73E-11
Phvul.002G288800	442.0547141	1.159055668	0.157939371	7.338611398	2.16E-13	1.87E-11
Phvul.008G269000	2977.969575	1.248671886	0.170574052	7.320409355	2.47E-13	2.12E-11
Phvul.006G023300	83.52470407	2.765373403	0.378673182	7.302797063	2.82E-13	2.41E-11
Phvul.005G164500	140.5460051	3.739832477	0.512280299	7.300363653	2.87E-13	2.44E-11
Phvul.002G321400	3504.102626	1.176185175	0.161230782	7.295041078	2.99E-13	2.53E-11
Phvul.002G141100	788.1048849	2.12688954	0.291688695	7.291641993	3.06E-13	2.58E-11
Phvul.006G129100	618.2714788	1.277550208	0.175251436	7.289813056	3.10E-13	2.61E-11
Phvul.007G264500	820.3551649	1.783054285	0.244682383	7.287219727	3.16E-13	2.65E-11
Phvul.004G048000	147.2194923	2.650365254	0.364039256	7.28043805	3.33E-13	2.77E-11
Phvul.005G026400	841.4803699	-1.094725305	0.150518682	-7.273019496	3.52E-13	2.92E-11
Phvul.007G209200	385.4166953	-1.186396907	0.163221614	-7.268626263	3.63E-13	3.00E-11
Phvul.004G144200	184.0282723	2.307176833	0.317444744	7.267963571	3.65E-13	3.01E-11
Phvul.009G161800	1567.323603	2.153709615	0.296366045	7.267059268	3.67E-13	3.02E-11
Phvul.007G125000	2452.012505	1.244655976	0.171375008	7.262762489	3.79E-13	3.10E-11
Phvul.001G110400	1823.551111	1.60393404	0.220859148	7.262248597	3.81E-13	3.10E-11
Phvul.002G221700	347.52442	1.736445891	0.239128136	7.261570793	3.83E-13	3.11E-11
Phvul.004G153400	331.3385898	-1.084858381	0.14951639	-7.255782342	3.99E-13	3.22E-11
Phvul.009G187000	770.924921	1.227094832	0.169307962	7.247708934	4.24E-13	3.41E-11
Phvul.006G053600	476.8406434	1.334442653	0.184280428	7.241369413	4.44E-13	3.56E-11
Phvul.008G022600	882.9753219	1.072662754	0.148218641	7.237030034	4.59E-13	3.66E-11
Phvul.010G049200	732.890881	1.902324253	0.263476911	7.220079539	5.20E-13	4.12E-11
Phvul.001G160600	287.6816841	2.491772677	0.345140837	7.21958229	5.21E-13	4.12E-11
Phvul.008G211200	252.2317366	3.093326493	0.428881174	7.212549015	5.49E-13	4.30E-11
Phvul.010G156900	132.8213648	1.830286705	0.253764218	7.21254839	5.49E-13	4.30E-11
Phvul.001G147600	526.1510744	1.467556692	0.203682275	7.20512716	5.80E-13	4.53E-11
Phvul.005G174600	795.9990806	1.173261013	0.163093699	7.193785031	6.30E-13	4.90E-11
Phvul.009G090100	472.0863998	-1.386831352	0.192901993	-7.189305473	6.51E-13	5.05E-11
Phvul.008G183100	273.6154539	1.373519844	0.191063212	7.188824205	6.54E-13	5.05E-11
Phvul.011G080800	269.8473417	-1.31123866	0.18285309	-7.170995352	7.45E-13	5.73E-11
Phvul.006G179200	316.7526205	2.766985712	0.386536069	7.158415306	8.16E-13	6.26E-11
Phvul.007G252500	146.425439	2.326483777	0.325059753	7.157095747	8.24E-13	6.30E-11
Phvul.008G140400	760.1121263	2.120175728	0.296617121	7.147853498	8.81E-13	6.70E-11
Phvul.003G229600	138.6929983	3.01375408	0.42174038	7.145993648	8.93E-13	6.76E-11
Phvul.007G024900	49.58195422	3.064645981	0.429353097	7.137822005	9.48E-13	7.15E-11
Phvul.011G025100	1272.358836	2.978042709	0.417472427	7.133507556	9.78E-13	7.36E-11
Phvul.002G280200	7472.102479	1.177772722	0.165296809	7.125199383	1.04E-12	7.79E-11
Phvul.002G292900	109.6293181	2.826533499	0.397020521	7.119363732	1.08E-12	8.10E-11
Phvul.005G026800	839.1326435	2.568462847	0.361221944	7.110483978	1.16E-12	8.58E-11
Phvul.002G195400	200.8597265	1.527491711	0.21512274	7.10055902	1.24E-12	9.19E-11
Phvul.009G227600	253.2520316	1.219479207	0.171878524	7.095006299	1.29E-12	9.53E-11
Phvul.008G068200	415.2713751	1.454910155	0.205227705	7.089248272	1.35E-12	9.91E-11
Phvul.011G043100	444.3424664	1.81777774	0.256777784	7.079186179	1.45E-12	1.06E-10
Phvul.008G165800	1645.305197	1.004673318	0.141952489	7.077532228	1.47E-12	1.07E-10
Phvul.001G040700	331.755766	2.30530224	0.325773212	7.076402104	1.48E-12	1.08E-10
Phvul.005G101100	1038.415649	1.12651402	0.159350714	7.069400496	1.56E-12	1.13E-10
Phvul.010G026400	410.9169965	1.012884692	0.1432821	7.069164184	1.56E-12	1.13E-10
Phvul.003G204100	6153.29381	1.156787136	0.163668298	7.067875392	1.57E-12	1.13E-10
Phvul.002G263200	207.6048317	1.863529882	0.264010702	7.058539184	1.68E-12	1.21E-10
Phvul.007G047000	566.5264828	1.263740075	0.179041013	7.058383173	1.68E-12	1.21E-10
Phvul.001G238800	323.4058611	-1.11453001	0.157943413	-7.056514673	1.71E-12	1.22E-10
Phvul.009G044600	2275.944612	4.383024218	0.621473902	7.05262796	1.76E-12	1.24E-10
Phvul.003G296900	272.8804752	2.150533349	0.305020896	7.050445983	1.78E-12	1.26E-10
Phvul.008G081800	2007.213729	2.931981446	0.416069999	7.046846574	1.83E-12	1.29E-10
Phvul.001G198700	258.1253897	1.558160847	0.221196008	7.044253925	1.86E-12	1.30E-10
Phvul.002G158600	397.8195687	2.783477849	0.395127724	7.044501505	1.86E-12	1.30E-10
Phvul.006G069700	1792.062406	-1.01291243	0.14393767	-7.037160088	1.96E-12	1.37E-10
Phvul.004G132400	262.1240716	1.600914354	0.227511219	7.036639169	1.97E-12	1.37E-10
Phvul.004G125100	315.1207981	2.1757861	0.309267099	7.035297664	1.99E-12	1.37E-10
Phvul.007G048400	446.3888514	1.135223451	0.161389241	7.034071434	2.01E-12	1.38E-10
Phvul.004G024500	338.0984516	-1.250907506	0.177947146	-7.029657577	2.07E-12	1.42E-10
Phvul.001G226000	295.16786	3.080065447	0.438248513	7.02812527	2.09E-12	1.43E-10
Phvul.004G053200	202.480611	1.880178355	0.267740949	7.022378759	2.18E-12	1.49E-10
Phvul.002G320200	8241.654372	1.095098982	0.156106969	7.01505505	2.30E-12	1.56E-10
Phvul.007G180200	735.7981708	1.826053448	0.260633696	7.006206312	2.45E-12	1.66E-10
Phvul.002G209400	82.84544798	4.176005179	0.596351339	7.002592108	2.51E-12	1.70E-10
Phvul.001G014600	629.2660344	2.280178467	0.325649822	7.001933705	2.52E-12	1.70E-10
Phvul.007G258800	787.9302837	1.423310675	0.203800925	6.983828323	2.87E-12	1.93E-10
Phvul.010G155100	303.2831582	2.551973643	0.365888359	6.974733082	3.06E-12	2.05E-10
Phvul.001G265600	1953.094522	-1.197057727	0.171685589	-6.97238328	3.12E-12	2.08E-10
Phvul.003G184100	1311.475541	1.668309666	0.239358985	6.969906165	3.17E-12	2.11E-10
Phvul.006G205700	1726.104035	-1.355927151	0.194824526	-6.9597354	3.41E-12	2.26E-10
Phvul.008G088500	884.1888581	2.346500797	0.337272767	6.957279167	3.47E-12	2.29E-10
Phvul.010G114700	1702.19046	1.395567652	0.200629769	6.955935091	3.50E-12	2.31E-10
Phvul.001G179500	69.55481324	-2.001797057	0.287998954	-6.95070947	3.63E-12	2.39E-10
Phvul.007G278900	229.495367	2.428748201	0.349454822	6.950106414	3.65E-12	2.39E-10
Phvul.003G226700	329.8279486	1.530304076	0.220341262	6.945154357	3.78E-12	2.47E-10
Phvul.003G222000	10111.88305	1.071891736	0.154458616	6.93966944	3.93E-12	2.56E-10
Phvul.003G278300	96.39876641	3.04715219	0.43911921	6.939236823	3.94E-12	2.56E-10
Phvul.008G012000	115.5303758	2.024670116	0.291851069	6.937340082	4.00E-12	2.58E-10
Phvul.008G015200	2043.413186	1.776314962	0.256121584	6.93543641	4.05E-12	2.60E-10
Phvul.003G184700	3173.544336	1.061911502	0.153138374	6.934326622	4.08E-12	2.61E-10
Phvul.007G267200	257.1881248	2.749445303	0.396592431	6.932672156	4.13E-12	2.64E-10
Phvul.009G235700	145.8936692	1.591699328	0.22996361	6.92152697	4.47E-12	2.84E-10
Phvul.002G046500	73.72080387	3.3986609	0.491344357	6.917065087	4.61E-12	2.93E-10
Phvul.003G025200	7936.273767	1.197859255	0.173228057	6.91492636	4.68E-12	2.95E-10
Phvul.008G173200	479.2502473	1.289453237	0.186470889	6.915037743	4.68E-12	2.95E-10
Phvul.002G230000	466.8702557	1.273914121	0.184338132	6.910746602	4.82E-12	3.02E-10
Phvul.007G280400	1074.254328	1.447712118	0.209520328	6.909649912	4.86E-12	3.04E-10
Phvul.006G218200	1436.712412	1.426034542	0.206547097	6.904161627	5.05E-12	3.14E-10
Phvul.008G235900	913.5832031	1.161861542	0.168300835	6.903480554	5.07E-12	3.15E-10
Phvul.002G158700	666.8261216	2.885091153	0.418080823	6.900797626	5.17E-12	3.20E-10
Phvul.008G252400	141.8442707	1.41621766	0.205418195	6.894314611	5.41E-12	3.33E-10
Phvul.009G071400	258.1948659	1.267284512	0.183807375	6.894633636	5.40E-12	3.33E-10
Phvul.001G041200	1712.667524	1.288047885	0.186868131	6.892817285	5.47E-12	3.36E-10
Phvul.007G223300	1098.095268	1.581302833	0.22956913	6.888133575	5.65E-12	3.46E-10
Phvul.004G002700	972.0538004	2.819006306	0.409477271	6.884402394	5.80E-12	3.54E-10
Phvul.005G078500	1621.226011	1.581105078	0.230092972	6.871592238	6.35E-12	3.85E-10
Phvul.006G137300	223.9365504	2.190022438	0.3189159	6.867084506	6.55E-12	3.97E-10
Phvul.003G015900	976.1918734	1.88957236	0.275320515	6.86317313	6.73E-12	4.04E-10
Phvul.005G133400	41.71965801	4.031618988	0.58749308	6.862411028	6.77E-12	4.05E-10
Phvul.010G017600	1376.818904	2.88345241	0.420462043	6.857818571	6.99E-12	4.18E-10
Phvul.003G288900	1065.50586	1.635621856	0.238767444	6.850271661	7.37E-12	4.39E-10
Phvul.005G182200	7248.255709	1.182450388	0.172739691	6.845273273	7.63E-12	4.51E-10
Phvul.003G253200	536.0155659	-1.113946377	0.163042308	-6.832253477	8.36E-12	4.93E-10
Phvul.006G203800	4053.038205	1.711747382	0.250663306	6.828870996	8.56E-12	5.02E-10
Phvul.007G230200	7940.874338	1.230989875	0.180280955	6.828174805	8.60E-12	5.02E-10
Phvul.010G057900	137.5299628	3.037477538	0.444857527	6.827978288	8.61E-12	5.02E-10
Phvul.008G140000	349.9983872	4.508531665	0.66062504	6.82464544	8.81E-12	5.13E-10
Phvul.001G215800	311.6468766	1.807845296	0.264923744	6.824021382	8.85E-12	5.14E-10
Phvul.009G028500	779.0474964	1.862221547	0.272968346	6.822115368	8.97E-12	5.19E-10
Phvul.011G067600	7757.97156	1.202453987	0.176494593	6.812979187	9.56E-12	5.50E-10
Phvul.008G056700	1600.269742	1.156706488	0.169947093	6.80627404	1.00E-11	5.75E-10
Phvul.007G235000	2762.450963	1.170928482	0.172054693	6.805559693	1.01E-11	5.76E-10
Phvul.003G154600	102.6952994	-1.526248533	0.224664835	-6.793446491	1.09E-11	6.25E-10
Phvul.001G174900	1320.809006	1.545356612	0.228609563	6.759807382	1.38E-11	7.81E-10
Phvul.005G168900	265.460299	-1.664294097	0.246668326	-6.747092833	1.51E-11	8.49E-10
Phvul.009G236700	1051.61603	1.000163648	0.148230242	6.747365706	1.51E-11	8.49E-10
Phvul.004G107200	48.21658391	2.797903129	0.414807303	6.745067192	1.53E-11	8.58E-10
Phvul.002G127900	12343.94055	1.134658565	0.168461805	6.7354055	1.63E-11	9.15E-10
Phvul.006G140300	433.1849255	-1.717953793	0.255197677	-6.731855146	1.68E-11	9.33E-10
Phvul.011G181000	391.8660103	1.409483484	0.209384363	6.731560404	1.68E-11	9.33E-10
Phvul.002G290100	1079.974247	1.315640799	0.195621371	6.725445132	1.75E-11	9.70E-10
Phvul.002G243500	4598.408457	1.229941642	0.182989299	6.721385624	1.80E-11	9.93E-10
Phvul.002G048000	3926.323943	1.310735074	0.195227439	6.713887544	1.90E-11	1.04E-09
Phvul.004G052800	883.5913578	1.143660541	0.170343935	6.713831871	1.90E-11	1.04E-09
Phvul.001G085400	1245.155284	1.391576501	0.207432602	6.708571776	1.97E-11	1.07E-09
Phvul.003G269500	216.4128767	2.614957189	0.38980826	6.708316519	1.97E-11	1.07E-09
Phvul.009G054900	65.9205883	1.776466903	0.264817259	6.708274652	1.97E-11	1.07E-09
Phvul.002G031200	673.1793354	1.330769305	0.198451986	6.7057495	2.00E-11	1.08E-09
Phvul.011G178400	81.39018382	1.778397654	0.265269073	6.704127385	2.03E-11	1.09E-09
Phvul.009G256400	346.1676137	4.26856974	0.638022327	6.690314054	2.23E-11	1.20E-09
Phvul.008G123000	1177.641492	-1.431890347	0.214140288	-6.686692913	2.28E-11	1.23E-09
Phvul.003G090500	2166.127053	-1.100189618	0.164595698	-6.684194229	2.32E-11	1.24E-09
Phvul.010G121400	44459.9533	-1.349724552	0.202016188	-6.681269271	2.37E-11	1.27E-09
Phvul.003G152100	418.4811666	1.739067619	0.260412293	6.67813182	2.42E-11	1.29E-09
Phvul.007G070700	478.692967	1.223305779	0.183196159	6.677573307	2.43E-11	1.29E-09
Phvul.001G223400	87.17081901	1.793481448	0.268655203	6.675774109	2.46E-11	1.30E-09
Phvul.009G161500	215.8743899	1.511524792	0.226454795	6.674730786	2.48E-11	1.31E-09
Phvul.002G286500	155.2787453	3.129278553	0.468971705	6.672638281	2.51E-11	1.33E-09
Phvul.010G128900	4263.86314	1.858597637	0.278633368	6.670405813	2.55E-11	1.34E-09
Phvul.009G108800	741.972982	1.292092328	0.193743598	6.669083984	2.57E-11	1.35E-09
Phvul.007G197600	3789.110199	1.428062711	0.214180555	6.667564726	2.60E-11	1.36E-09
Phvul.010G032100	4735.27694	1.186773057	0.178113462	6.663017195	2.68E-11	1.40E-09
Phvul.001G079100	6906.207922	1.450675364	0.218095295	6.651566527	2.90E-11	1.50E-09
Phvul.008G161600	1456.847898	1.256510807	0.189155	6.642757563	3.08E-11	1.58E-09
Phvul.001G118900	2091.161136	1.159657072	0.174682827	6.63864383	3.17E-11	1.62E-09
Phvul.003G163900	925.5532689	1.749012706	0.263628237	6.634390643	3.26E-11	1.67E-09
Phvul.002G167300	157.7548492	1.379566845	0.208392434	6.620042876	3.59E-11	1.83E-09
Phvul.009G196500	1054.186867	1.459510708	0.220579372	6.6167144	3.67E-11	1.87E-09
Phvul.006G103300	1262.496516	2.372564861	0.358729625	6.613796839	3.75E-11	1.90E-09
Phvul.003G178400	831.3516213	1.152068388	0.174213532	6.612967292	3.77E-11	1.91E-09
Phvul.004G005300	400.375559	-1.142222265	0.172831595	-6.608874184	3.87E-11	1.95E-09
Phvul.008G223000	262.5141284	-1.169863437	0.177175058	-6.602867528	4.03E-11	2.02E-09
Phvul.006G052200	2254.360352	1.238858271	0.187644132	6.602169003	4.05E-11	2.03E-09
Phvul.002G195200	92.14580225	2.312494517	0.350744549	6.593101792	4.31E-11	2.15E-09
Phvul.001G057200	4215.407918	1.714758483	0.2602386	6.589178103	4.42E-11	2.20E-09
Phvul.009G033000	571.834069	1.470746147	0.223262706	6.587513759	4.47E-11	2.22E-09
Phvul.008G088800	1318.207244	3.569905345	0.54216952	6.584481819	4.56E-11	2.26E-09
Phvul.011G022400	109.4302592	1.545680025	0.23473603	6.584758307	4.56E-11	2.26E-09
Phvul.009G167000	3522.527288	1.021520749	0.155800714	6.556585821	5.51E-11	2.70E-09
Phvul.003G172200	853.9848783	1.134885811	0.17320579	6.55223946	5.67E-11	2.77E-09
Phvul.004G155400	49.6789068	3.91543099	0.598448796	6.542633252	6.04E-11	2.93E-09
Phvul.004G142400	1089.400236	3.406087608	0.520674724	6.541680343	6.08E-11	2.94E-09
Phvul.008G289500	176.4529327	1.794861964	0.274491903	6.538852139	6.20E-11	2.98E-09
Phvul.009G201200	1108.87601	1.381538121	0.211440016	6.533948252	6.41E-11	3.07E-09
Phvul.002G136900	149.9657214	1.294079398	0.198086837	6.532889401	6.45E-11	3.09E-09
Phvul.010G161900	106.8983845	-1.883522622	0.288680132	-6.524600804	6.82E-11	3.25E-09
Phvul.007G226800	296.796351	-1.946776237	0.299002581	-6.510901122	7.47E-11	3.56E-09
Phvul.006G034000	119.1358607	-2.252222828	0.346032659	-6.508700168	7.58E-11	3.60E-09
Phvul.005G089300	1986.687188	1.205230495	0.18527716	6.505013854	7.77E-11	3.68E-09
Phvul.002G268800	117.9573659	-2.123246947	0.326496802	-6.503117127	7.87E-11	3.71E-09
Phvul.008G271400	190.1685134	1.417749712	0.218051546	6.501901679	7.93E-11	3.73E-09
Phvul.003G114700	864.7989535	1.412627084	0.217303441	6.50071199	7.99E-11	3.75E-09
Phvul.003G149500	102.7041109	2.934276408	0.451747432	6.495391445	8.28E-11	3.88E-09
Phvul.001G204300	7953.760117	1.013444885	0.156117202	6.491564508	8.49E-11	3.97E-09
Phvul.009G139000	289.8793561	1.043063293	0.160739547	6.489151637	8.63E-11	4.01E-09
Phvul.011G214700	2579.441025	1.380663025	0.21292897	6.484148341	8.92E-11	4.13E-09
Phvul.003G058800	248.8367277	1.841105985	0.284004989	6.482653663	9.01E-11	4.17E-09
Phvul.003G200800	937.5106692	1.520709436	0.234677461	6.479997829	9.17E-11	4.23E-09
Phvul.009G220800	169.4294618	3.368884731	0.520112301	6.477225633	9.34E-11	4.30E-09
Phvul.003G149400	2347.166863	1.319157918	0.204006166	6.466264921	1.00E-10	4.60E-09
Phvul.008G098800	118.8605668	1.454060812	0.224952847	6.463847121	1.02E-10	4.65E-09
Phvul.006G092400	962.6911907	1.29889826	0.201118324	6.458378496	1.06E-10	4.81E-09
Phvul.002G023300	577.5357853	1.250225699	0.193637321	6.45653272	1.07E-10	4.86E-09
Phvul.009G106600	1582.588245	1.142696677	0.177125214	6.451349593	1.11E-10	5.01E-09
Phvul.007G163700	9511.127775	1.20299347	0.186529945	6.449331618	1.12E-10	5.07E-09
Phvul.003G030000	743.3757533	1.912829872	0.296660698	6.44787086	1.13E-10	5.11E-09
Phvul.007G262300	66.0852896	-1.483412293	0.230115613	-6.446378295	1.15E-10	5.15E-09
Phvul.011G116700	126.0685671	2.128818905	0.330388611	6.443378591	1.17E-10	5.24E-09
Phvul.011G109100	511.3213479	1.1321337	0.175819741	6.439172834	1.20E-10	5.36E-09
Phvul.008G169800	492.1310181	2.718808826	0.422364492	6.437115051	1.22E-10	5.42E-09
Phvul.008G106500	185.2084792	1.921194189	0.29863861	6.433174153	1.25E-10	5.53E-09
Phvul.009G188000	4676.397204	1.062198959	0.165104405	6.433498598	1.25E-10	5.53E-09
Phvul.005G178300	158.2876704	-1.483169352	0.230676103	-6.429661892	1.28E-10	5.65E-09
Phvul.004G155600	245.8051374	1.315002056	0.204558636	6.428484682	1.29E-10	5.68E-09
Phvul.011G030600	14806.12041	1.2799697	0.199157849	6.426910654	1.30E-10	5.73E-09
Phvul.001G177700	349.2290617	1.140444291	0.177504495	6.424875574	1.32E-10	5.79E-09
Phvul.010G054300	518.5894152	1.879415257	0.29259794	6.42320057	1.33E-10	5.84E-09
Phvul.002G140300	189.4882014	1.19499464	0.186068608	6.422333432	1.34E-10	5.85E-09
Phvul.007G028000	179.0273455	1.427192518	0.222222568	6.422356334	1.34E-10	5.85E-09
Phvul.010G096700	112.5521747	3.183484983	0.495883523	6.419824082	1.36E-10	5.94E-09
Phvul.004G068400	2926.674798	1.721038481	0.268308643	6.414398223	1.41E-10	6.13E-09
Phvul.002G032000	206.8932834	-1.226038008	0.191189286	-6.412692007	1.43E-10	6.18E-09
Phvul.005G140200	2719.501991	1.001259647	0.156141499	6.41251462	1.43E-10	6.18E-09
Phvul.005G107000	8960.709777	1.296083631	0.202233352	6.40885205	1.47E-10	6.30E-09
Phvul.006G120500	2872.622311	1.318145272	0.20573953	6.406864415	1.49E-10	6.37E-09
Phvul.005G012100	968.4897878	1.015488772	0.158571005	6.404000352	1.51E-10	6.48E-09
Phvul.004G065100	8535.651859	1.313654437	0.205172357	6.402687281	1.53E-10	6.51E-09
Phvul.001G250700	134.6548936	-1.331199145	0.207998104	-6.400054236	1.55E-10	6.60E-09
Phvul.003G154300	450.6686692	-1.297411521	0.202822537	-6.396781822	1.59E-10	6.71E-09
Phvul.004G141100	1871.120677	1.253057748	0.196000949	6.393120831	1.63E-10	6.85E-09
Phvul.007G189200	605.0144587	-1.153603212	0.180486825	-6.391620054	1.64E-10	6.90E-09
Phvul.001G246700	45.19387219	-2.025454655	0.317005185	-6.389342348	1.67E-10	6.99E-09
Phvul.010G096800	72.21435255	3.068770366	0.480366681	6.388391388	1.68E-10	7.02E-09
Phvul.003G047800	1637.638987	1.261096956	0.197481294	6.385905879	1.70E-10	7.12E-09
Phvul.009G224700	376.799407	1.272329575	0.19924387	6.385790303	1.71E-10	7.12E-09
Phvul.008G238200	436.0531433	2.015605494	0.315691746	6.384726621	1.72E-10	7.15E-09
Phvul.008G124100	392.3361081	1.113174404	0.174407426	6.382608991	1.74E-10	7.24E-09
Phvul.003G296300	1004.784863	1.234479171	0.193435851	6.381853031	1.75E-10	7.26E-09
Phvul.008G104700	549.3147264	-1.096999853	0.171910242	-6.38123615	1.76E-10	7.28E-09
Phvul.001G070000	139.9078681	2.941408169	0.461737509	6.370303718	1.89E-10	7.80E-09
Phvul.001G141200	244.6362073	1.300715952	0.204318643	6.366114885	1.94E-10	8.00E-09
Phvul.004G044900	155.3606753	2.451174214	0.38510634	6.36492823	1.95E-10	8.05E-09
Phvul.002G159600	2862.27066	1.183668354	0.186175049	6.357824867	2.05E-10	8.40E-09
Phvul.004G172200	1817.003639	1.34583657	0.212112099	6.344930709	2.23E-10	9.05E-09
Phvul.006G184600	82.52406361	1.409179914	0.222111373	6.344474379	2.23E-10	9.06E-09
Phvul.002G258600	613.0639432	1.853570817	0.292617663	6.3344461	2.38E-10	9.66E-09
Phvul.008G230400	1147.660685	1.619174863	0.255685473	6.332682266	2.41E-10	9.75E-09
Phvul.005G038900	4531.447447	1.339801974	0.211863068	6.323905282	2.55E-10	1.03E-08
Phvul.008G273800	1614.588161	2.506557731	0.396844488	6.316221609	2.68E-10	1.08E-08
Phvul.001G097700	230.5903067	1.02328742	0.162149341	6.310771367	2.78E-10	1.11E-08
Phvul.002G204500	53.01949462	3.791055457	0.601071854	6.307158506	2.84E-10	1.13E-08
Phvul.007G178000	1353.105372	1.067090116	0.169279872	6.30370347	2.91E-10	1.15E-08
Phvul.007G143800	623.2763326	1.258155605	0.200022597	6.290067356	3.17E-10	1.26E-08
Phvul.002G221600	350.6211901	1.640199301	0.26089116	6.286910213	3.24E-10	1.28E-08
Phvul.006G064900	1974.411271	-1.08170891	0.172140733	-6.283863725	3.30E-10	1.30E-08
Phvul.005G164400	87.62993308	3.34425597	0.532287228	6.28280333	3.33E-10	1.31E-08
Phvul.009G009900	441.0702974	1.381764747	0.220091648	6.278133484	3.43E-10	1.34E-08
Phvul.011G027300	1655.644958	1.14456937	0.182352723	6.276678253	3.46E-10	1.35E-08
Phvul.001G064700	1228.355238	1.438184435	0.229145678	6.276288731	3.47E-10	1.35E-08
Phvul.008G282300	227.1405796	3.038445557	0.484131876	6.276070028	3.47E-10	1.35E-08
Phvul.009G243900	113.022773	2.254289353	0.359203627	6.275797856	3.48E-10	1.35E-08
Phvul.007G189500	1340.225482	1.146154371	0.182840693	6.268595655	3.64E-10	1.41E-08
Phvul.011G159700	903.3694241	1.172907164	0.187178482	6.266250006	3.70E-10	1.43E-08
Phvul.008G209100	1353.532294	1.215846881	0.194051122	6.265600872	3.71E-10	1.43E-08
Phvul.006G050400	432.1685036	1.319582506	0.210623125	6.265135929	3.73E-10	1.43E-08
Phvul.007G076200	3402.500438	1.228669386	0.196180226	6.262962446	3.78E-10	1.45E-08
Phvul.007G264100	5031.720522	1.464578985	0.233874317	6.262248044	3.79E-10	1.46E-08
Phvul.008G029000	287.2569145	-1.384103716	0.221039489	-6.261793873	3.81E-10	1.46E-08
Phvul.005G044000	605.9210496	1.650123101	0.263743605	6.256542604	3.94E-10	1.50E-08
Phvul.001G113000	778.6358561	1.095020992	0.175062839	6.255016779	3.97E-10	1.51E-08
Phvul.003G152200	280.2336427	1.584104786	0.253249824	6.255107146	3.97E-10	1.51E-08
Phvul.007G201200	1061.014175	1.134462161	0.181408967	6.253616783	4.01E-10	1.52E-08
Phvul.001G137900	388.3187899	2.455682565	0.392954071	6.249286482	4.12E-10	1.56E-08
Phvul.009G089400	3999.258236	1.38823109	0.222338539	6.243771746	4.27E-10	1.61E-08
Phvul.007G258300	32.27083759	2.228163838	0.356974965	6.241792998	4.33E-10	1.63E-08
Phvul.008G242600	357.7290279	1.722605294	0.275991518	6.241515353	4.33E-10	1.63E-08
Phvul.002G153600	1100.773746	-2.189330239	0.350822386	-6.240565958	4.36E-10	1.64E-08
Phvul.011G126600	3429.574916	1.160767756	0.186066769	6.23844744	4.42E-10	1.66E-08
Phvul.002G234400	1301.062253	1.128928469	0.181120886	6.233010981	4.58E-10	1.71E-08
Phvul.002G114400	73.7941658	2.646331084	0.424990707	6.226797525	4.76E-10	1.78E-08
Phvul.005G156100	37.03787973	2.627964483	0.422071149	6.226354222	4.77E-10	1.78E-08
Phvul.001G083000	19040.26408	-1.375901889	0.221210069	-6.219888154	4.98E-10	1.85E-08
Phvul.006G066500	357.5293671	1.641528728	0.263960305	6.218846912	5.01E-10	1.86E-08
Phvul.008G011500	218.4700265	3.205491229	0.515790418	6.214716519	5.14E-10	1.90E-08
Phvul.007G258400	151.2045068	-1.230733523	0.198096296	-6.212804304	5.20E-10	1.92E-08
Phvul.006G196900	85.261848	4.608860213	0.741877838	6.212424713	5.22E-10	1.92E-08
Phvul.007G274500	1250.345603	1.405539855	0.226296294	6.21105998	5.26E-10	1.94E-08
Phvul.007G048500	806.4935847	1.094073301	0.176369602	6.203298584	5.53E-10	2.02E-08
Phvul.006G192400	302.9738498	1.66208545	0.26831001	6.194645696	5.84E-10	2.13E-08
Phvul.009G063600	229.4479757	1.150245489	0.185690137	6.194435026	5.85E-10	2.13E-08
Phvul.007G055700	479.9258526	-1.550835544	0.250414797	-6.19306672	5.90E-10	2.15E-08
Phvul.004G142600	1190.87093	3.516929709	0.568775344	6.18333714	6.28E-10	2.28E-08
Phvul.007G051300	138.3181097	1.771121847	0.286959505	6.172027117	6.74E-10	2.44E-08
Phvul.011G150400	91.33626492	2.302143841	0.373148721	6.169507517	6.85E-10	2.48E-08
Phvul.004G021700	63.05727833	3.22899173	0.523638361	6.166453745	6.98E-10	2.52E-08
Phvul.010G128100	289.0050562	1.149445326	0.1865605	6.161247016	7.22E-10	2.59E-08
Phvul.002G110000	1360.329503	1.205296407	0.195725548	6.158094437	7.36E-10	2.63E-08
Phvul.006G212200	2021.036229	1.706218104	0.277077682	6.157905228	7.37E-10	2.63E-08
Phvul.001G216200	67.19213144	1.916877134	0.311416365	6.155351327	7.49E-10	2.67E-08
Phvul.006G192800	4952.81081	-1.103841576	0.17957497	-6.146967907	7.90E-10	2.80E-08
Phvul.003G276500	197.0096489	1.250472565	0.203465173	6.145880124	7.95E-10	2.81E-08
Phvul.009G250900	182.2020691	1.160442419	0.189008251	6.139638935	8.27E-10	2.91E-08
Phvul.003G220800	1404.994435	1.326802665	0.216166819	6.137864606	8.36E-10	2.93E-08
Phvul.011G179500	38.26089038	4.591906071	0.750259641	6.120422612	9.33E-10	3.26E-08
Phvul.003G278200	314.4040967	-2.58597274	0.422862237	-6.115402398	9.63E-10	3.36E-08
Phvul.008G223200	423.8733826	-1.016953266	0.166437216	-6.110131439	9.95E-10	3.46E-08
Phvul.001G093600	108.275031	-1.128009507	0.184715886	-6.106727085	1.02E-09	3.53E-08
Phvul.004G124900	344.1076394	2.265398521	0.371021377	6.105843659	1.02E-09	3.54E-08
Phvul.007G274400	876.7180631	1.26861315	0.207764722	6.106008465	1.02E-09	3.54E-08
Phvul.005G049700	42.18179169	2.095273498	0.343216194	6.104821198	1.03E-09	3.56E-08
Phvul.002G121400	876.57766	1.005252588	0.164687912	6.103985256	1.03E-09	3.57E-08
Phvul.003G210800	270.5252915	1.029574717	0.168927016	6.094790179	1.10E-09	3.75E-08
Phvul.004G060000	25169.73222	1.009473747	0.165638068	6.094454954	1.10E-09	3.76E-08
Phvul.007G207800	627.6412359	-1.010969758	0.166115866	-6.085931369	1.16E-09	3.96E-08
Phvul.006G088800	6461.059767	1.163505332	0.191373624	6.079758054	1.20E-09	4.09E-08
Phvul.001G042100	1006.203248	4.271039253	0.702647621	6.078493863	1.21E-09	4.12E-08
Phvul.010G012800	99.90412514	2.530091187	0.416330076	6.077128064	1.22E-09	4.14E-08
Phvul.008G125700	239.0065044	1.335020808	0.219699577	6.076574309	1.23E-09	4.15E-08
Phvul.001G117100	1977.889993	1.125893823	0.185418481	6.07217693	1.26E-09	4.24E-08
Phvul.006G101000	174.0874433	-1.373246397	0.226211687	-6.070625325	1.27E-09	4.27E-08
Phvul.010G120800	258.3172887	1.403447553	0.231523339	6.061797309	1.35E-09	4.49E-08
Phvul.005G116500	658.9007175	2.062191601	0.340270151	6.060454009	1.36E-09	4.52E-08
Phvul.002G114200	78.87902841	2.772617753	0.458027347	6.05338911	1.42E-09	4.71E-08
Phvul.005G117100	845.5151209	1.038817721	0.171663115	6.051490561	1.44E-09	4.76E-08
Phvul.001G216000	468.5663346	2.133091115	0.35260371	6.049542464	1.45E-09	4.81E-08
Phvul.011G050000	91.12761032	2.380859243	0.394175075	6.040106025	1.54E-09	5.09E-08
Phvul.011G106900	649.4999454	1.113355625	0.184331932	6.039949847	1.54E-09	5.09E-08
Phvul.001G040400	44.0330795	3.44273763	0.570485031	6.034755418	1.59E-09	5.22E-08
Phvul.008G045000	1054.33701	1.151318263	0.190801893	6.034102923	1.60E-09	5.23E-08
Phvul.001G010300	324.7473907	1.265477001	0.210061185	6.024325738	1.70E-09	5.55E-08
Phvul.001G068500	171.4467366	1.682431336	0.279300325	6.023735699	1.70E-09	5.56E-08
Phvul.005G140800	8431.434038	1.160767659	0.192724797	6.02292844	1.71E-09	5.58E-08
Phvul.005G127600	3765.550784	1.69947014	0.282453717	6.01680925	1.78E-09	5.77E-08
Phvul.003G271800	376.3416072	-1.52367853	0.253681669	-6.006261854	1.90E-09	6.14E-08
Phvul.010G152800	1038.480326	-1.314429194	0.21903312	-6.001052237	1.96E-09	6.31E-08
Phvul.002G209500	120.3987253	3.083147781	0.514383979	5.993864326	2.05E-09	6.54E-08
Phvul.005G141500	288.0133077	2.428515287	0.405161499	5.993943872	2.05E-09	6.54E-08
Phvul.008G108400	67.3303903	2.196631215	0.367414659	5.978616154	2.25E-09	7.16E-08
Phvul.010G134000	259.0124525	4.299309325	0.719375708	5.976444958	2.28E-09	7.25E-08
Phvul.004G034800	2950.756552	1.088509658	0.182174015	5.975109354	2.30E-09	7.29E-08
Phvul.006G120100	1212.222956	-2.145133	0.359104668	-5.973559218	2.32E-09	7.35E-08
Phvul.002G003700	302.9999551	1.167230522	0.195516438	5.969986624	2.37E-09	7.50E-08
Phvul.001G130800	614.8499753	2.115971242	0.354535942	5.968284147	2.40E-09	7.55E-08
Phvul.005G071400	88.68707412	2.607257966	0.43723169	5.963103834	2.47E-09	7.75E-08
Phvul.007G181300	70.56661523	1.426531265	0.239343455	5.960184988	2.52E-09	7.88E-08
Phvul.006G187500	557.4592014	2.583992581	0.433833682	5.956182495	2.58E-09	8.07E-08
Phvul.006G092600	33.00499013	1.899892899	0.318999948	5.955778084	2.59E-09	8.07E-08
Phvul.005G099600	1714.675317	1.070360161	0.179764213	5.954244971	2.61E-09	8.14E-08
Phvul.008G109500	17.97565789	4.03761287	0.678490514	5.950875931	2.67E-09	8.27E-08
Phvul.003G276400	426.2763361	1.629414195	0.274284388	5.940601308	2.84E-09	8.77E-08
Phvul.011G108600	369.1901308	1.991400885	0.335412816	5.937163961	2.90E-09	8.94E-08
Phvul.008G127500	192.4684889	2.291256648	0.38614731	5.933633586	2.96E-09	9.12E-08
Phvul.003G261200	8927.539142	1.038339686	0.175141376	5.928580148	3.06E-09	9.37E-08
Phvul.003G054500	157.6604519	1.398659512	0.236012749	5.926203219	3.10E-09	9.50E-08
Phvul.001G204200	192.7732787	1.176926681	0.198693192	5.923336727	3.15E-09	9.63E-08
Phvul.002G254000	3338.746837	1.176476475	0.198700758	5.920845418	3.20E-09	9.76E-08
Phvul.003G248200	51.28716047	-2.046076112	0.34588383	-5.915500916	3.31E-09	1.01E-07
Phvul.009G207900	1289.391442	1.211131996	0.204770387	5.914585661	3.33E-09	1.01E-07
Phvul.011G042200	6429.526193	1.349034637	0.228450786	5.905143332	3.52E-09	1.07E-07
Phvul.003G020800	766.9159573	1.034494754	0.175209575	5.904327736	3.54E-09	1.07E-07
Phvul.007G274200	6467.75183	1.008669012	0.17088305	5.902686152	3.58E-09	1.08E-07
Phvul.003G042300	196.5880959	-1.228649431	0.20832455	-5.897765907	3.68E-09	1.11E-07
Phvul.002G002600	107.2714436	1.449502093	0.245902827	5.894613387	3.76E-09	1.13E-07
Phvul.008G089000	3046.368732	1.320351895	0.224049193	5.893133906	3.79E-09	1.14E-07
Phvul.010G134500	326.4232239	1.206704417	0.204791396	5.892358949	3.81E-09	1.14E-07
Phvul.011G108500	124.1548953	2.130870751	0.36169425	5.891359205	3.83E-09	1.15E-07
Phvul.002G229000	961.2239522	1.16599466	0.197931067	5.890912827	3.84E-09	1.15E-07
Phvul.002G180900	65.45421816	3.760854623	0.638469301	5.890423577	3.85E-09	1.15E-07
Phvul.011G151600	228.7628669	1.042176367	0.176935859	5.890136533	3.86E-09	1.15E-07
Phvul.006G183900	342.0245663	1.207938679	0.205133049	5.88856202	3.90E-09	1.16E-07
Phvul.011G116600	94.24076322	1.892182963	0.321412953	5.887077503	3.93E-09	1.17E-07
Phvul.002G027600	55.38062544	1.697607595	0.288547296	5.883290595	4.02E-09	1.20E-07
Phvul.006G059200	1640.920033	1.604482794	0.272914734	5.879062553	4.13E-09	1.22E-07
Phvul.010G069500	6915.67588	-1.050111717	0.178660338	-5.877699152	4.16E-09	1.23E-07
Phvul.008G037300	1184.148318	2.567115285	0.436776468	5.877412071	4.17E-09	1.23E-07
Phvul.001G046800	376.7254883	1.023895947	0.174283779	5.87487804	4.23E-09	1.25E-07
Phvul.003G157400	596.6490723	1.165590081	0.198424167	5.874234461	4.25E-09	1.25E-07
Phvul.001G165800	19.4406445	-3.378061018	0.575150376	-5.873352704	4.27E-09	1.26E-07
Phvul.002G190300	549.5232122	1.437537736	0.24488374	5.87028658	4.35E-09	1.28E-07
Phvul.003G112000	1248.246686	1.162568351	0.198104168	5.868469926	4.40E-09	1.29E-07
Phvul.006G155000	144.8069368	1.841114551	0.313947016	5.864411687	4.51E-09	1.32E-07
Phvul.011G123800	43.12416479	2.942261298	0.50211086	5.859784231	4.63E-09	1.35E-07
Phvul.010G032000	86.68045822	3.112134072	0.531144771	5.859295323	4.65E-09	1.36E-07
Phvul.008G178800	145.6735194	1.287235381	0.219724541	5.858405138	4.67E-09	1.36E-07
Phvul.002G052200	2650.722807	1.133444782	0.193544262	5.8562562	4.73E-09	1.38E-07
Phvul.005G024700	471.2974592	1.395405137	0.23834788	5.854489396	4.78E-09	1.39E-07
Phvul.010G125200	849.6656205	1.058606013	0.180924122	5.851104893	4.88E-09	1.41E-07
Phvul.008G142800	73.62041921	3.024760049	0.517041605	5.850128928	4.91E-09	1.42E-07
Phvul.001G175000	1509.995299	1.550044079	0.265052837	5.848056924	4.97E-09	1.44E-07
Phvul.002G297300	14.51945042	-3.126336962	0.53468575	-5.847054948	5.00E-09	1.44E-07
Phvul.004G024700	1199.66004	1.434709325	0.245390464	5.846638465	5.02E-09	1.44E-07
Phvul.011G203500	514.9709816	1.410131634	0.241204938	5.846197199	5.03E-09	1.44E-07
Phvul.002G056100	309.4803519	2.043792521	0.349630942	5.84557107	5.05E-09	1.45E-07
Phvul.006G060900	2581.82627	1.536520969	0.262863728	5.845313775	5.06E-09	1.45E-07
Phvul.004G039500	95.88573341	1.729513131	0.295995364	5.843041283	5.13E-09	1.47E-07
Phvul.008G033200	516.9188564	1.144913432	0.196098581	5.838458518	5.27E-09	1.50E-07
Phvul.001G108300	153.0714111	2.165628829	0.37191801	5.822866245	5.78E-09	1.64E-07
Phvul.007G020700	243.9825172	-1.19306269	0.20489868	-5.82269582	5.79E-09	1.64E-07
Phvul.002G190400	10600.1965	1.095972422	0.188358001	5.818560472	5.94E-09	1.68E-07
Phvul.005G179700	24.16514076	3.027358942	0.521290337	5.807433454	6.34E-09	1.79E-07
Phvul.006G217000	1034.376273	1.326897237	0.228523005	5.806405508	6.38E-09	1.80E-07
Phvul.001G267100	2688.050555	1.172680941	0.201991988	5.805581464	6.41E-09	1.80E-07
Phvul.008G146000	455.6334483	1.932126546	0.332820289	5.805314793	6.42E-09	1.80E-07
Phvul.001G163700	201.6013421	1.74272203	0.300359156	5.802127207	6.55E-09	1.83E-07
Phvul.006G141900	454.7163964	1.178429331	0.20309725	5.802290927	6.54E-09	1.83E-07
Phvul.007G060700	8988.639523	1.38874486	0.23940982	5.800701315	6.60E-09	1.84E-07
Phvul.004G175900	634.9990441	3.200197863	0.551757817	5.80000457	6.63E-09	1.84E-07
Phvul.001G234200	130.756959	-1.436000229	0.247778848	-5.795491594	6.81E-09	1.89E-07
Phvul.002G158200	86.72402517	1.921851486	0.331645703	5.794893364	6.84E-09	1.89E-07
Phvul.008G114400	342.456275	1.176565935	0.203034519	5.794905917	6.84E-09	1.89E-07
Phvul.008G224900	106.4701361	2.101601474	0.36324956	5.785558213	7.23E-09	1.99E-07
Phvul.001G028900	1642.036636	1.146379317	0.198251752	5.782442288	7.36E-09	2.02E-07
Phvul.009G039400	2095.955297	1.340381835	0.231955288	5.778621582	7.53E-09	2.06E-07
Phvul.002G310600	253.6315775	1.541864305	0.267027669	5.774174307	7.73E-09	2.11E-07
Phvul.010G129000	323.5117318	1.581414412	0.27395556	5.772521697	7.81E-09	2.13E-07
Phvul.009G205100	665.8456975	-1.267888197	0.219651985	-5.77225923	7.82E-09	2.13E-07
Phvul.003G108600	1677.307247	1.189466341	0.206139402	5.770203707	7.92E-09	2.15E-07
Phvul.005G038300	40.07580436	4.165373284	0.721940165	5.769693235	7.94E-09	2.16E-07
Phvul.011G095500	57.97024618	2.456304914	0.425823851	5.768359164	8.00E-09	2.17E-07
Phvul.008G088900	54.99109818	3.17305001	0.550325114	5.765773598	8.13E-09	2.20E-07
Phvul.001G226200	43.9677876	2.976734085	0.516334026	5.765132521	8.16E-09	2.21E-07
Phvul.004G116000	77.54829179	-1.290804428	0.224112946	-5.759615627	8.43E-09	2.28E-07
Phvul.006G055800	752.2493659	1.058998733	0.18386697	5.759592024	8.43E-09	2.28E-07
Phvul.004G142100	41.17425982	-2.034884583	0.353771859	-5.751968486	8.82E-09	2.38E-07
Phvul.007G256000	663.2564005	1.103618796	0.192122913	5.744337184	9.23E-09	2.48E-07
Phvul.003G201700	812.2037374	1.270670745	0.221427921	5.738529909	9.55E-09	2.56E-07
Phvul.005G113300	142.5696005	-1.11062285	0.193709542	-5.733444186	9.84E-09	2.63E-07
Phvul.001G045400	170.6520771	1.336306702	0.233108388	5.732555192	9.89E-09	2.64E-07
Phvul.007G272700	33.79577704	3.180490204	0.555223797	5.728303114	1.01E-08	2.70E-07
Phvul.009G087000	195.5006578	1.296684862	0.226429072	5.726671284	1.02E-08	2.72E-07
Phvul.005G030900	25.39235782	3.056157154	0.533755458	5.725762817	1.03E-08	2.73E-07
Phvul.009G133500	173.2528384	2.852680667	0.49832415	5.724548306	1.04E-08	2.75E-07
Phvul.001G108200	692.7245026	-1.07165245	0.187210809	-5.724308619	1.04E-08	2.75E-07
Phvul.001G066000	65.28504194	2.579774734	0.451401895	5.715028583	1.10E-08	2.90E-07
Phvul.008G144000	469.2322929	1.020326268	0.178559945	5.714194574	1.10E-08	2.91E-07
Phvul.011G111700	97.90144826	1.229807668	0.215438689	5.70838818	1.14E-08	3.00E-07
Phvul.004G178100	781.9323748	1.28964967	0.226029721	5.705664123	1.16E-08	3.03E-07
Phvul.005G074500	102.7285027	2.549223205	0.446802423	5.705482057	1.16E-08	3.03E-07
Phvul.007G184300	445.5540674	-1.049070305	0.184118541	-5.697798278	1.21E-08	3.17E-07
Phvul.010G056500	333.3438901	1.041152118	0.18279921	5.695605142	1.23E-08	3.20E-07
Phvul.008G137200	272.0289825	1.186252825	0.2085183	5.688962679	1.28E-08	3.32E-07
Phvul.003G295200	453.3057649	2.155080396	0.379408287	5.680108915	1.35E-08	3.49E-07
Phvul.008G044400	339.693448	3.240304329	0.570570439	5.679060999	1.35E-08	3.51E-07
Phvul.002G085600	6677.373013	1.254398917	0.221131688	5.672633035	1.41E-08	3.63E-07
Phvul.004G011100	304.5523503	1.460954124	0.257655205	5.670190621	1.43E-08	3.67E-07
Phvul.008G125900	11181.39348	1.049864527	0.18517176	5.669679484	1.43E-08	3.68E-07
Phvul.003G028200	286.1663224	1.096441742	0.193460432	5.66752452	1.45E-08	3.72E-07
Phvul.007G070900	2355.563964	1.251616653	0.220887838	5.666299523	1.46E-08	3.74E-07
Phvul.011G043300	9952.344281	1.17651342	0.207741289	5.663358617	1.48E-08	3.80E-07
Phvul.002G187600	2066.424016	1.636121563	0.28892228	5.662843187	1.49E-08	3.80E-07
Phvul.002G188600	153.7461335	-1.173042719	0.207346615	-5.657399916	1.54E-08	3.91E-07
Phvul.004G010700	147.3562554	1.430294669	0.252819701	5.657370303	1.54E-08	3.91E-07
Phvul.007G011000	352.2599121	1.455037873	0.257398626	5.652857954	1.58E-08	4.00E-07
Phvul.007G194400	633.9594207	1.194993802	0.211695704	5.644865636	1.65E-08	4.17E-07
Phvul.009G260400	162.5762693	1.107459732	0.196249506	5.643121123	1.67E-08	4.20E-07
Phvul.001G138800	95.22693825	-2.684029077	0.475764675	-5.641505602	1.69E-08	4.24E-07
Phvul.004G049200	194.4640504	2.563173897	0.454383841	5.640988222	1.69E-08	4.24E-07
Phvul.001G101400	36.10094786	-1.808912751	0.320689695	-5.640694982	1.69E-08	4.25E-07
Phvul.004G155900	196.4719603	2.353873565	0.417451301	5.638678231	1.71E-08	4.29E-07
Phvul.005G160700	550.4150445	-1.072701535	0.190344806	-5.635570312	1.74E-08	4.35E-07
Phvul.004G081900	170.3904783	2.488973158	0.441874016	5.632766504	1.77E-08	4.42E-07
Phvul.003G129700	87.19443621	2.137784705	0.379952868	5.626447086	1.84E-08	4.56E-07
Phvul.003G278600	360.688588	1.127509102	0.200910198	5.612005342	2.00E-08	4.92E-07
Phvul.010G003400	106.814793	2.913009102	0.519143187	5.611186231	2.01E-08	4.94E-07
Phvul.004G084600	59.37021449	2.596169849	0.462738217	5.610450474	2.02E-08	4.96E-07
Phvul.002G140500	116.6821237	1.494141502	0.266347201	5.609751094	2.03E-08	4.97E-07
Phvul.009G233700	163.511771	1.962373761	0.350242682	5.602897262	2.11E-08	5.16E-07
Phvul.009G183100	4036.901302	1.417232288	0.253056979	5.600447359	2.14E-08	5.21E-07
Phvul.008G230500	1069.800043	1.01590938	0.181559456	5.595463888	2.20E-08	5.35E-07
Phvul.003G166700	473.1284094	1.910368582	0.341440561	5.595025318	2.21E-08	5.36E-07
Phvul.011G206300	98.47113824	-1.372762033	0.24538963	-5.594213714	2.22E-08	5.38E-07
Phvul.006G153100	431.3953452	1.5182347	0.271438642	5.593288739	2.23E-08	5.40E-07
Phvul.002G184100	190.2617099	1.276057928	0.228226571	5.591189154	2.26E-08	5.45E-07
Phvul.003G023700	568.1561351	1.263043276	0.225976183	5.589276077	2.28E-08	5.51E-07
Phvul.010G075400	439.868111	1.123095046	0.201247534	5.580664897	2.40E-08	5.77E-07
Phvul.001G061100	496.3774566	1.137883268	0.203996908	5.577943703	2.43E-08	5.85E-07
Phvul.004G063700	3377.22747	1.344606351	0.241076476	5.577509556	2.44E-08	5.85E-07
Phvul.001G242900	158.9325889	1.866461165	0.334723108	5.576134788	2.46E-08	5.89E-07
Phvul.008G290700	176.5081541	1.376100843	0.246834446	5.574995157	2.48E-08	5.93E-07
Phvul.007G276700	51.59108706	-2.109616854	0.378473787	-5.574010469	2.49E-08	5.95E-07
Phvul.004G065700	2714.037511	1.511812766	0.27125054	5.573492188	2.50E-08	5.96E-07
Phvul.003G112700	96.50021848	-1.544903654	0.277289644	-5.571443744	2.53E-08	6.03E-07
Phvul.008G164300	73.22896296	2.261771134	0.406176216	5.56844799	2.57E-08	6.11E-07
Phvul.007G273700	650.5336011	1.107830245	0.199057869	5.565367744	2.62E-08	6.22E-07
Phvul.002G091100	532.1190872	1.229620605	0.22097034	5.56464095	2.63E-08	6.24E-07
Phvul.006G055700	1138.494891	1.1821053	0.212466658	5.563721427	2.64E-08	6.26E-07
Phvul.005G011200	35.91555975	2.328565451	0.418628038	5.56237337	2.66E-08	6.30E-07
Phvul.011G102200	1027.972477	1.114064264	0.200372121	5.559976415	2.70E-08	6.38E-07
Phvul.003G160600	850.4934671	1.411107576	0.253944074	5.556765128	2.75E-08	6.48E-07
Phvul.005G043400	1952.527121	1.099689952	0.198094353	5.551344266	2.83E-08	6.68E-07
Phvul.003G132300	2379.916097	1.00419708	0.180909965	5.550811313	2.84E-08	6.69E-07
Phvul.008G204200	10.93863358	-3.145327665	0.566661037	-5.550633377	2.85E-08	6.69E-07
Phvul.006G038000	50.73556285	2.880706148	0.519050795	5.54995036	2.86E-08	6.71E-07
Phvul.005G089100	12082.54518	1.072195552	0.193205721	5.5495021	2.86E-08	6.72E-07
Phvul.001G202900	683.3110376	-1.151492002	0.207508494	-5.549131895	2.87E-08	6.73E-07
Phvul.006G213400	102.9148462	-1.066301315	0.192291684	-5.54522843	2.94E-08	6.86E-07
Phvul.001G162100	1041.192117	1.49357248	0.269358362	5.544927098	2.94E-08	6.86E-07
Phvul.002G150700	181.4762313	1.236487937	0.223058524	5.543334171	2.97E-08	6.92E-07
Phvul.001G035000	353.7414951	-1.172423136	0.211647786	-5.539501065	3.03E-08	7.05E-07
Phvul.002G153400	498.9879545	2.012582857	0.363464472	5.537220307	3.07E-08	7.13E-07
Phvul.010G017100	1174.98104	1.07250203	0.193939041	5.530098649	3.20E-08	7.39E-07
Phvul.011G018300	1686.18956	1.020836616	0.184636615	5.528895863	3.22E-08	7.44E-07
Phvul.003G030300	289.042274	1.02437613	0.185344296	5.526882406	3.26E-08	7.51E-07
Phvul.001G035500	35508.49128	-1.219939918	0.220986843	-5.520418792	3.38E-08	7.76E-07
Phvul.011G117600	118.1819383	1.498699879	0.271485832	5.520361299	3.38E-08	7.76E-07
Phvul.002G210000	20.203273	-2.004074108	0.363182141	-5.51809652	3.43E-08	7.84E-07
Phvul.010G122600	211.6838498	1.651946295	0.299642888	5.513050242	3.53E-08	8.05E-07
Phvul.009G042800	94.56801666	2.479281279	0.449730747	5.512812484	3.53E-08	8.06E-07
Phvul.007G123700	6409.761427	1.001448339	0.181832354	5.507536556	3.64E-08	8.29E-07
Phvul.009G243800	1352.772987	1.267953369	0.230265479	5.506484841	3.66E-08	8.33E-07
Phvul.004G125400	42.18442806	2.010843343	0.365346417	5.503936124	3.71E-08	8.45E-07
Phvul.008G278100	982.0132204	1.031366645	0.18742609	5.502791226	3.74E-08	8.49E-07
Phvul.005G123700	10395.82854	1.028504844	0.187080313	5.497664763	3.85E-08	8.71E-07
Phvul.011G128500	1234.495895	-1.251981524	0.227780225	-5.496445206	3.88E-08	8.74E-07
Phvul.010G048400	175.3970503	1.492893709	0.271640603	5.495841538	3.89E-08	8.76E-07
Phvul.002G101900	221.0805305	1.052887863	0.191800732	5.489488236	4.03E-08	9.06E-07
Phvul.009G031800	557.8477692	1.028320012	0.187355909	5.488591294	4.05E-08	9.09E-07
Phvul.005G063200	310.7581046	1.193556638	0.217509735	5.48737112	4.08E-08	9.14E-07
Phvul.007G009400	6673.78223	1.011110011	0.184450278	5.481748367	4.21E-08	9.41E-07
Phvul.001G251300	27.91446516	-2.338714465	0.427103211	-5.475759501	4.36E-08	9.70E-07
Phvul.010G143700	63.71697124	-1.503091777	0.274685222	-5.472051847	4.45E-08	9.87E-07
Phvul.003G056000	621.7269326	1.053180877	0.192473701	5.471817037	4.45E-08	9.87E-07
Phvul.002G229900	6750.284686	1.255905356	0.229656235	5.468631644	4.54E-08	1.00E-06
Phvul.010G082900	11670.90151	1.064792365	0.19474555	5.467608196	4.56E-08	1.01E-06
Phvul.002G244400	290.2796187	1.010913877	0.184963284	5.465484043	4.62E-08	1.02E-06
Phvul.004G007100	944.0100913	-1.165468869	0.213265207	-5.46488049	4.63E-08	1.02E-06
Phvul.009G215400	714.2278016	1.15761033	0.2118944	5.46314736	4.68E-08	1.03E-06
Phvul.007G264200	10651.72028	1.120750363	0.205288734	5.459385629	4.78E-08	1.05E-06
Phvul.003G205300	156.6495591	1.272146014	0.233211771	5.454896247	4.90E-08	1.08E-06
Phvul.003G136600	709.6144437	1.474225131	0.27068803	5.44621471	5.15E-08	1.13E-06
Phvul.002G035700	2439.207975	1.195180624	0.219522644	5.444452586	5.20E-08	1.14E-06
Phvul.002G048500	401.1644617	1.554414259	0.285538776	5.443793943	5.22E-08	1.14E-06
Phvul.006G095800	2340.729556	1.016041705	0.186928396	5.435459401	5.47E-08	1.19E-06
Phvul.009G155800	115.4846193	2.219622502	0.408531336	5.433175639	5.54E-08	1.20E-06
Phvul.007G243200	1054.256934	1.132346654	0.208437822	5.432539264	5.56E-08	1.20E-06
Phvul.009G163100	1405.461506	1.413228782	0.260521325	5.424618441	5.81E-08	1.25E-06
Phvul.003G251000	416.2786148	1.714150567	0.316130638	5.422285469	5.88E-08	1.27E-06
Phvul.005G126000	9864.151399	1.172996681	0.216388611	5.42078751	5.93E-08	1.27E-06
Phvul.007G146800	4980.615383	1.075538529	0.1985661	5.416526434	6.08E-08	1.30E-06
Phvul.002G166100	419.2401906	1.908387242	0.353024071	5.405827538	6.45E-08	1.38E-06
Phvul.002G236400	4847.482226	1.278082981	0.236424456	5.405883144	6.45E-08	1.38E-06
Phvul.002G109900	152.3958274	1.027043136	0.190063187	5.403693125	6.53E-08	1.39E-06
Phvul.002G233500	5269.152208	1.433202271	0.265303406	5.402125411	6.59E-08	1.40E-06
Phvul.003G273300	124.1908267	-1.146057373	0.212176013	-5.401446457	6.61E-08	1.41E-06
Phvul.006G045800	1008.365013	1.603373052	0.296965718	5.39918567	6.69E-08	1.42E-06
Phvul.008G216200	40.0496812	4.104885751	0.760372029	5.398522819	6.72E-08	1.42E-06
Phvul.005G032500	292.7355027	-3.09269	0.573912915	-5.388779232	7.09E-08	1.50E-06
Phvul.010G093400	19.79102388	3.605195379	0.66907531	5.388325234	7.11E-08	1.50E-06
Phvul.011G194200	232.7781406	1.798097873	0.333868532	5.385646439	7.22E-08	1.52E-06
Phvul.004G126100	303.8031379	-1.221729596	0.226914166	-5.384104552	7.28E-08	1.53E-06
Phvul.008G258300	1611.079214	1.040442027	0.193392626	5.379946728	7.45E-08	1.56E-06
Phvul.006G163600	2988.851751	1.049750076	0.195150958	5.37916948	7.48E-08	1.57E-06
Phvul.002G216900	417.8303809	-2.478463653	0.460821835	-5.37835551	7.52E-08	1.57E-06
Phvul.002G215800	2514.949449	1.131277822	0.210397683	5.376854941	7.58E-08	1.59E-06
Phvul.006G084800	25.45508949	3.211708837	0.597560921	5.374696909	7.67E-08	1.60E-06
Phvul.005G078400	199.5903448	2.365536305	0.440870349	5.365605356	8.07E-08	1.68E-06
Phvul.007G184700	100.7945654	1.360906711	0.253693824	5.364366729	8.12E-08	1.69E-06
Phvul.006G127100	944.8841264	1.37186067	0.255828943	5.362413862	8.21E-08	1.70E-06
Phvul.007G169000	74.75104103	1.690092889	0.315240351	5.361283495	8.26E-08	1.71E-06
Phvul.001G199800	329.7058273	2.595116885	0.484176666	5.359855335	8.33E-08	1.72E-06
Phvul.008G282200	126.7850466	2.277677737	0.425012521	5.359083851	8.36E-08	1.72E-06
Phvul.011G039400	150.6583416	-1.05827561	0.197515033	-5.3579497	8.42E-08	1.73E-06
Phvul.002G207000	978.293289	2.974163986	0.555852123	5.350638884	8.76E-08	1.79E-06
Phvul.007G189900	10200.19117	1.178314065	0.220270712	5.349390545	8.83E-08	1.80E-06
Phvul.001G066400	104.0895133	3.192324429	0.59730148	5.344578137	9.06E-08	1.85E-06
Phvul.002G229100	128.0601722	1.277611009	0.23906727	5.344148563	9.08E-08	1.85E-06
Phvul.002G051100	2895.651885	1.444024384	0.270226497	5.343755695	9.10E-08	1.85E-06
Phvul.003G197100	195.390285	1.052287577	0.196938838	5.343220201	9.13E-08	1.85E-06
Phvul.002G106000	208.896161	1.53881435	0.288068718	5.341830808	9.20E-08	1.87E-06
Phvul.006G086100	487.7229283	1.635122828	0.306256822	5.339057642	9.34E-08	1.89E-06
Phvul.009G116500	462.0456353	1.838116421	0.344366107	5.337680987	9.41E-08	1.91E-06
Phvul.009G101900	229.364746	1.309264573	0.245349748	5.336319201	9.49E-08	1.92E-06
Phvul.001G129600	1114.663423	1.115859189	0.209157203	5.335026354	9.55E-08	1.93E-06
Phvul.006G089100	3812.370923	1.165519321	0.21847403	5.334818607	9.56E-08	1.93E-06
Phvul.003G274000	8226.10933	-1.204232241	0.225762705	-5.334061883	9.60E-08	1.94E-06
Phvul.008G058700	56.50029706	3.044740873	0.570863892	5.333567103	9.63E-08	1.94E-06
Phvul.001G199400	5321.480524	1.185823253	0.222546545	5.328428049	9.91E-08	1.99E-06
Phvul.003G108800	755.9111975	1.300206016	0.244404821	5.319886937	1.04E-07	2.07E-06
Phvul.001G004900	1026.188235	2.155951482	0.405367993	5.31850447	1.05E-07	2.09E-06
Phvul.001G123400	1398.149306	1.661294893	0.312574279	5.314880357	1.07E-07	2.13E-06
Phvul.008G080000	46.8914987	3.518281861	0.662087899	5.313919598	1.07E-07	2.14E-06
Phvul.006G111800	288.6093726	1.141974867	0.214970765	5.312233355	1.08E-07	2.15E-06
Phvul.005G126800	4443.427021	1.048262498	0.197383452	5.310792209	1.09E-07	2.17E-06
Phvul.007G056500	222.1433496	-1.664694415	0.313487939	-5.310234319	1.09E-07	2.17E-06
Phvul.011G064100	1067.765621	1.43381803	0.270019759	5.310048545	1.10E-07	2.17E-06
Phvul.006G018700	166.0084974	1.230269858	0.231788898	5.307716928	1.11E-07	2.19E-06
Phvul.001G130700	340.0193592	-1.033371894	0.194837272	-5.303769047	1.13E-07	2.24E-06
Phvul.007G051400	111.4605717	1.863101309	0.351422349	5.301601658	1.15E-07	2.26E-06
Phvul.008G106400	91.66499431	-1.500137407	0.283036568	-5.300154023	1.16E-07	2.27E-06
Phvul.002G318200	236.6064186	2.587076761	0.488890493	5.291730553	1.21E-07	2.38E-06
Phvul.005G043500	2718.006104	-1.084349203	0.20496701	-5.290359665	1.22E-07	2.39E-06
Phvul.002G016500	569.4724217	-1.800586025	0.340552242	-5.287253479	1.24E-07	2.43E-06
Phvul.008G252100	117.4781762	1.76966987	0.334904008	5.284110761	1.26E-07	2.47E-06
Phvul.011G033500	105.4564361	1.336023742	0.252951225	5.281744501	1.28E-07	2.50E-06
Phvul.009G130600	124.1301036	2.36198069	0.44732674	5.280213492	1.29E-07	2.52E-06
Phvul.001G254300	28.73178335	2.661086273	0.504199592	5.277842967	1.31E-07	2.55E-06
Phvul.007G193500	128.8623894	1.419002891	0.268961017	5.275868244	1.32E-07	2.57E-06
Phvul.002G265400	474.0646605	2.148348951	0.407252663	5.275223824	1.33E-07	2.58E-06
Phvul.007G030100	29.83270331	3.452619038	0.654482289	5.275343726	1.33E-07	2.58E-06
Phvul.005G116800	4864.859043	-1.210411413	0.229677524	-5.270047294	1.36E-07	2.64E-06
Phvul.005G027000	2638.544634	1.404237065	0.266628137	5.26664995	1.39E-07	2.68E-06
Phvul.006G020700	64.46898439	1.491438646	0.283183373	5.266688607	1.39E-07	2.68E-06
Phvul.001G124800	697.6156857	1.339658029	0.254385067	5.266260502	1.39E-07	2.68E-06
Phvul.011G050100	69.84994551	2.394623091	0.454883714	5.264253292	1.41E-07	2.70E-06
Phvul.005G088800	169.1236211	1.028685071	0.195454791	5.263033278	1.42E-07	2.72E-06
Phvul.002G042900	1003.261945	1.727645568	0.328300235	5.262395159	1.42E-07	2.72E-06
Phvul.010G142300	8969.677527	1.157342198	0.219935669	5.262185086	1.42E-07	2.72E-06
Phvul.007G160900	238.9577196	1.127709335	0.214397107	5.259909285	1.44E-07	2.75E-06
Phvul.003G029700	145.8264217	-1.483944735	0.282296721	-5.256684277	1.47E-07	2.80E-06
Phvul.011G014300	980.895024	1.066986572	0.203021252	5.255541275	1.48E-07	2.81E-06
Phvul.007G050300	66.07880025	2.278703978	0.434006925	5.250386216	1.52E-07	2.88E-06
Phvul.003G162600	44.78434328	2.220227401	0.423724165	5.239794146	1.61E-07	3.03E-06
Phvul.002G063300	5298.271929	1.004923987	0.19179828	5.239483839	1.61E-07	3.03E-06
Phvul.002G206100	3995.860123	1.018738427	0.194473451	5.238444757	1.62E-07	3.04E-06
Phvul.002G004500	172.0020494	1.144242944	0.218792823	5.229801077	1.70E-07	3.18E-06
Phvul.010G160500	5873.726317	1.030867844	0.197119419	5.229661537	1.70E-07	3.18E-06
Phvul.008G073700	8.138837165	-3.616651356	0.691839139	-5.227589991	1.72E-07	3.20E-06
Phvul.010G135000	4069.345502	1.498283697	0.286872056	5.222829004	1.76E-07	3.28E-06
Phvul.001G259000	1788.781644	1.279526154	0.245057867	5.221322497	1.78E-07	3.30E-06
Phvul.006G033300	155.7799353	1.520646198	0.291315782	5.219923851	1.79E-07	3.32E-06
Phvul.004G014600	41.05061042	1.996908432	0.382808471	5.216468772	1.82E-07	3.38E-06
Phvul.004G126300	388.2361134	1.044268346	0.200263512	5.214471346	1.84E-07	3.40E-06
Phvul.008G278500	181.0075964	1.170568448	0.22448243	5.214521467	1.84E-07	3.40E-06
Phvul.008G160500	43.00520611	2.089944496	0.400814868	5.214238946	1.85E-07	3.40E-06
Phvul.002G168400	164.8288906	-1.140227718	0.21877167	-5.211953265	1.87E-07	3.44E-06
Phvul.010G136700	289.6169926	1.640427027	0.31482103	5.210665325	1.88E-07	3.46E-06
Phvul.001G001900	369.4392519	-1.51644327	0.291075488	-5.209793784	1.89E-07	3.48E-06
Phvul.001G207900	317.0514282	1.280635173	0.245895036	5.208056221	1.91E-07	3.50E-06
Phvul.008G113300	61.16052474	1.532780294	0.294373814	5.206917938	1.92E-07	3.52E-06
Phvul.004G021800	124.334172	2.767590592	0.531554483	5.206598163	1.92E-07	3.52E-06
Phvul.003G005900	238.4928895	-1.428521452	0.274571306	-5.202733944	1.96E-07	3.60E-06
Phvul.005G057500	34.01141198	2.35071033	0.452481307	5.195154572	2.05E-07	3.73E-06
Phvul.002G324000	2524.514341	1.136760017	0.21889308	5.193220452	2.07E-07	3.77E-06
Phvul.007G078600	17135.51041	1.400302282	0.269710871	5.191864449	2.08E-07	3.79E-06
Phvul.011G010800	681.2716251	1.144351944	0.220421798	5.191645988	2.08E-07	3.79E-06
Phvul.006G016500	623.3944249	1.225638013	0.236098274	5.191219701	2.09E-07	3.79E-06
Phvul.011G134600	830.0956528	-1.140741378	0.21984637	-5.188811534	2.12E-07	3.84E-06
Phvul.007G205800	30.99270992	-1.86554192	0.359964037	-5.182578614	2.19E-07	3.96E-06
Phvul.010G159900	157.4528719	1.30250997	0.251360984	5.181830321	2.20E-07	3.98E-06
Phvul.001G043200	86.53457807	-1.407671322	0.272150238	-5.172405258	2.31E-07	4.15E-06
Phvul.002G048700	424.6175476	1.059622079	0.204854267	5.172565317	2.31E-07	4.15E-06
Phvul.005G103900	1386.486737	1.384199486	0.267732715	5.17007974	2.34E-07	4.19E-06
Phvul.010G044100	6913.927887	1.357349433	0.262543935	5.169989675	2.34E-07	4.19E-06
Phvul.009G122200	910.2102666	1.006013707	0.194660944	5.168030562	2.37E-07	4.23E-06
Phvul.007G061300	52.59769591	1.715046209	0.331954704	5.166506725	2.39E-07	4.26E-06
Phvul.001G095600	81.52395707	2.55211162	0.494046384	5.165732819	2.39E-07	4.27E-06
Phvul.004G115800	13.75917622	2.977713356	0.576503787	5.165123674	2.40E-07	4.28E-06
Phvul.002G064500	860.1908223	2.002967265	0.387801132	5.164934039	2.41E-07	4.28E-06
Phvul.003G024900	145.1172803	1.748193591	0.338655085	5.162165489	2.44E-07	4.34E-06
Phvul.008G115200	1078.272907	1.473535761	0.285665978	5.158247307	2.49E-07	4.41E-06
Phvul.010G031900	1702.024169	1.072974905	0.20816492	5.154446305	2.54E-07	4.50E-06
Phvul.003G191200	11257.45038	1.046825881	0.203269815	5.149932766	2.61E-07	4.60E-06
Phvul.006G150300	65.94965324	1.107751157	0.215118471	5.149493452	2.61E-07	4.60E-06
Phvul.001G244200	11631.96513	1.058577493	0.205651431	5.14743559	2.64E-07	4.65E-06
Phvul.007G113000	10902.74435	-1.155775851	0.224745705	-5.142593723	2.71E-07	4.75E-06
Phvul.008G061300	36.76362432	-2.225142553	0.432717627	-5.142250772	2.71E-07	4.76E-06
Phvul.002G067700	646.4470993	1.00415918	0.195317384	5.141166444	2.73E-07	4.78E-06
Phvul.002G225700	360.9687511	1.28370194	0.249944439	5.135949198	2.81E-07	4.90E-06
Phvul.002G312700	26.18933027	2.026429188	0.394597599	5.135432132	2.81E-07	4.91E-06
Phvul.008G067700	58.43682361	1.907706459	0.372180067	5.125762037	2.96E-07	5.14E-06
Phvul.003G047200	576.6921386	1.826301989	0.356477954	5.12318354	3.00E-07	5.21E-06
Phvul.011G090000	2212.377341	1.126786285	0.220053419	5.120512521	3.05E-07	5.27E-06
Phvul.009G099900	1802.277643	1.056379198	0.206469507	5.116393273	3.11E-07	5.37E-06
Phvul.006G099500	11310.26573	1.247832627	0.244209428	5.109682454	3.23E-07	5.54E-06
Phvul.003G159100	3206.389931	1.063923346	0.208423768	5.104616224	3.31E-07	5.67E-06
Phvul.004G138000	58.77654248	-1.40425353	0.275113525	-5.104269333	3.32E-07	5.67E-06
Phvul.006G091200	485.9719046	1.089394536	0.213422231	5.104409832	3.32E-07	5.67E-06
Phvul.010G059000	1234.342895	1.780572324	0.349009359	5.101789623	3.36E-07	5.74E-06
Phvul.002G008000	70.0849265	2.030965861	0.398238445	5.099873925	3.40E-07	5.78E-06
Phvul.006G140100	491.2522937	1.257885633	0.246647883	5.0999247	3.40E-07	5.78E-06
Phvul.004G142300	479.1670515	1.123147728	0.220410485	5.09570916	3.47E-07	5.90E-06
Phvul.011G142500	76.90456742	-1.226511536	0.24074339	-5.094684163	3.49E-07	5.92E-06
Phvul.003G220500	212.7411976	-1.754862179	0.344469516	-5.094390359	3.50E-07	5.92E-06
Phvul.007G032800	324.5282249	-1.241316631	0.24373115	-5.092974916	3.52E-07	5.95E-06
Phvul.006G147900	74.13800392	-1.699555077	0.334221276	-5.085119354	3.67E-07	6.17E-06
Phvul.002G221200	2104.194125	1.026314752	0.202105509	5.078113688	3.81E-07	6.37E-06
Phvul.003G095700	225.1483516	1.419358841	0.27960955	5.076217319	3.85E-07	6.43E-06
Phvul.002G135800	184.40555	-1.220794767	0.240522662	-5.075591444	3.86E-07	6.44E-06
Phvul.001G155200	854.4852524	1.541966574	0.304163027	5.069539815	3.99E-07	6.63E-06
Phvul.010G158300	189.4859881	-3.115991616	0.615377342	-5.063546223	4.12E-07	6.83E-06
Phvul.009G234700	5055.45951	1.182766049	0.233613116	5.062926568	4.13E-07	6.85E-06
Phvul.004G023600	116.205963	2.063129614	0.407582922	5.061864721	4.15E-07	6.88E-06
Phvul.009G241900	104.0146785	2.512303004	0.496774694	5.057228222	4.25E-07	7.02E-06
Phvul.008G183500	93.65197737	-1.050584088	0.207755044	-5.056840342	4.26E-07	7.03E-06
Phvul.008G221600	338.5865158	-1.172419188	0.232025463	-5.052976393	4.35E-07	7.16E-06
Phvul.001G182500	1336.042326	1.209917592	0.239499532	5.051857859	4.38E-07	7.20E-06
Phvul.005G007000	214.3420994	1.46512669	0.290406273	5.04509312	4.53E-07	7.45E-06
Phvul.002G153500	315.3459385	-1.231627408	0.244289933	-5.041662554	4.62E-07	7.55E-06
Phvul.002G233700	999.7912307	1.045890872	0.207443008	5.041822728	4.61E-07	7.55E-06
Phvul.006G124100	855.9595778	1.126443782	0.223647625	5.036690119	4.74E-07	7.74E-06
Phvul.002G185500	402.2542754	1.020056914	0.202538038	5.036372055	4.74E-07	7.74E-06
Phvul.003G015500	218.8033264	1.134783444	0.225403206	5.034460088	4.79E-07	7.81E-06
Phvul.005G139900	52.88015243	-1.777863442	0.353196539	-5.033637774	4.81E-07	7.82E-06
Phvul.002G283700	320.6234842	1.260211029	0.250454139	5.031703752	4.86E-07	7.89E-06
Phvul.003G059000	187.0568086	-1.171136802	0.232806343	-5.030519296	4.89E-07	7.93E-06
Phvul.003G214800	223.8118366	1.186523845	0.236087369	5.02578283	5.01E-07	8.10E-06
Phvul.002G273100	41.13212828	2.1130916	0.420583743	5.024187534	5.06E-07	8.15E-06
Phvul.007G204700	237.2625116	1.304524554	0.259713286	5.022941151	5.09E-07	8.20E-06
Phvul.004G154600	111.9679199	2.520800163	0.502384167	5.017674376	5.23E-07	8.41E-06
Phvul.003G113900	139.3722601	1.103892823	0.220023236	5.017164746	5.24E-07	8.43E-06
Phvul.006G190500	76.01776761	2.086240887	0.415903277	5.016168429	5.27E-07	8.46E-06
Phvul.008G009100	502.4950025	1.438590225	0.286900954	5.014239952	5.32E-07	8.54E-06
Phvul.009G116000	733.7362187	1.054001692	0.210281671	5.012332676	5.38E-07	8.62E-06
Phvul.001G181500	973.7049265	1.154067459	0.230295812	5.011239454	5.41E-07	8.65E-06
Phvul.003G236500	508.6308366	1.030124818	0.205563319	5.011228781	5.41E-07	8.65E-06
Phvul.002G044200	15075.55612	1.047420485	0.209186758	5.007107028	5.53E-07	8.82E-06
Phvul.006G065900	1346.373886	1.077665554	0.215299451	5.005426393	5.57E-07	8.89E-06
Phvul.003G269600	206.5726765	1.014216034	0.202769441	5.001818948	5.68E-07	9.03E-06
Phvul.005G179800	116.1919456	1.920829103	0.384008962	5.002042378	5.67E-07	9.03E-06
Phvul.007G086700	178.2610278	-1.165012895	0.232914914	-5.001881917	5.68E-07	9.03E-06
Phvul.003G076800	372.2900225	-1.576248846	0.315228406	-5.000338857	5.72E-07	9.09E-06
Phvul.001G091600	15.97837146	-4.075954951	0.815187468	-5.000021603	5.73E-07	9.10E-06
Phvul.008G020000	467.1255354	1.24907922	0.249858597	4.999144459	5.76E-07	9.13E-06
Phvul.007G209700	94.88437578	-3.085366332	0.617418508	-4.997204152	5.82E-07	9.22E-06
Phvul.004G099700	79.88139551	2.347786592	0.469885894	4.996503664	5.84E-07	9.25E-06
Phvul.002G014500	584.0841224	1.060354179	0.212253982	4.995685683	5.86E-07	9.27E-06
Phvul.011G152400	101.1717235	1.403120221	0.281071729	4.99203611	5.97E-07	9.44E-06
Phvul.011G077900	2386.307052	2.993862453	0.600140714	4.988600812	6.08E-07	9.59E-06
Phvul.004G175700	738.629881	1.350236537	0.271044359	4.981607226	6.31E-07	9.91E-06
Phvul.005G169000	108.1761053	1.197445072	0.240371464	4.981644036	6.30E-07	9.91E-06
Phvul.001G069600	111.6898566	1.996252716	0.400849973	4.980049527	6.36E-07	9.98E-06
Phvul.008G122400	357.6775553	1.090313502	0.219002989	4.978532513	6.41E-07	1.00E-05
Phvul.008G267500	552.5259705	1.183868649	0.237905485	4.976214182	6.48E-07	1.01E-05
Phvul.003G101100	68.1823701	1.828368292	0.367717673	4.972206745	6.62E-07	1.03E-05
Phvul.005G004900	199.7630049	1.380087471	0.277665504	4.970323836	6.68E-07	1.04E-05
Phvul.005G162600	149.6904302	2.336295584	0.47009406	4.969847062	6.70E-07	1.04E-05
Phvul.006G180400	1003.760286	1.152911181	0.232233879	4.964440105	6.89E-07	1.07E-05
Phvul.008G041700	5320.018792	1.370891869	0.276203587	4.963338393	6.93E-07	1.08E-05
Phvul.003G179000	876.3610692	1.124815853	0.226672157	4.962302696	6.97E-07	1.08E-05
Phvul.008G140800	187.4240461	2.3383778	0.471577362	4.958630312	7.10E-07	1.10E-05
Phvul.003G130500	591.5719712	-1.352613816	0.272836356	-4.957601092	7.14E-07	1.10E-05
Phvul.007G213200	375.3107939	1.165063921	0.235100767	4.955593885	7.21E-07	1.11E-05
Phvul.007G166100	63.24281404	1.385486251	0.27977503	4.952144061	7.34E-07	1.13E-05
Phvul.007G222300	95.80372514	1.561810934	0.31543743	4.951254301	7.37E-07	1.14E-05
Phvul.003G144600	337.226256	2.149186649	0.435082293	4.939724467	7.82E-07	1.20E-05
Phvul.002G168700	565.267854	1.609760407	0.326099901	4.936402623	7.96E-07	1.22E-05
Phvul.011G112400	378.9424113	1.334900498	0.270655533	4.932101275	8.13E-07	1.24E-05
Phvul.002G131000	191.982552	1.252307096	0.253934171	4.931621033	8.16E-07	1.24E-05
Phvul.008G201900	139.1476888	-1.356395945	0.275315236	-4.926701351	8.36E-07	1.27E-05
Phvul.003G217100	2519.585683	1.151807947	0.233941036	4.92349682	8.50E-07	1.29E-05
Phvul.009G208200	56.99310857	-2.781477656	0.565179154	-4.921408788	8.59E-07	1.30E-05
Phvul.007G008600	295.3963846	1.96331014	0.398987988	4.920724934	8.62E-07	1.31E-05
Phvul.008G075300	840.3671587	1.12820757	0.229289182	4.920457047	8.63E-07	1.31E-05
Phvul.009G132900	251.4448844	-1.047923274	0.213023822	-4.919277393	8.69E-07	1.31E-05
Phvul.002G171200	4661.840016	1.057249213	0.215237944	4.912002	9.02E-07	1.36E-05
Phvul.004G142500	649.1300518	3.379352164	0.688176966	4.910585985	9.08E-07	1.37E-05
Phvul.009G095000	94.31839839	1.516658836	0.309290034	4.903678327	9.41E-07	1.41E-05
Phvul.011G071000	38.53628535	3.044304075	0.620824639	4.903645705	9.41E-07	1.41E-05
Phvul.002G148800	29.7989109	-1.697864468	0.346294953	-4.902943157	9.44E-07	1.42E-05
Phvul.010G033800	472.8586305	1.553798964	0.316919764	4.90281497	9.45E-07	1.42E-05
Phvul.004G144800	280.6088452	1.110472548	0.226691047	4.898616692	9.65E-07	1.44E-05
Phvul.002G284200	2485.331148	1.440658414	0.294182211	4.897163593	9.72E-07	1.45E-05
Phvul.007G264700	303.7375372	1.50702825	0.307745241	4.896999362	9.73E-07	1.45E-05
Phvul.009G228900	57.80397901	1.457184199	0.297620754	4.89611084	9.78E-07	1.46E-05
Phvul.008G119300	389.1124866	1.08664082	0.222068035	4.893278853	9.92E-07	1.47E-05
Phvul.010G116000	1027.693949	1.871243032	0.382545438	4.891557572	1.00E-06	1.48E-05
Phvul.002G115900	309.817107	1.356554047	0.277642867	4.885967573	1.03E-06	1.52E-05
Phvul.002G180800	39.42401093	3.411041579	0.698652368	4.882315919	1.05E-06	1.55E-05
Phvul.007G050700	694.6529911	1.285625491	0.263437579	4.880190201	1.06E-06	1.56E-05
Phvul.007G095400	21.87458644	-1.850880922	0.379581849	-4.87610492	1.08E-06	1.59E-05
Phvul.004G136200	132.0810328	1.292987572	0.265211786	4.875302075	1.09E-06	1.60E-05
Phvul.008G223600	72.91623274	-1.295179927	0.26589023	-4.871107624	1.11E-06	1.63E-05
Phvul.009G182800	323.9438078	1.293936586	0.265656165	4.870719204	1.11E-06	1.63E-05
Phvul.002G051000	35.18870151	1.883621092	0.387097913	4.866006842	1.14E-06	1.67E-05
Phvul.010G023700	746.4690738	-1.284872136	0.264158478	-4.864020051	1.15E-06	1.68E-05
Phvul.003G104600	15.80947636	2.595011771	0.533690498	4.862390804	1.16E-06	1.69E-05
Phvul.011G210900	717.2899234	1.153173527	0.237311872	4.85931663	1.18E-06	1.72E-05
Phvul.004G013800	111.3139974	-1.246905818	0.256640218	-4.858575282	1.18E-06	1.72E-05
Phvul.006G039100	1711.847246	1.09393522	0.225198613	4.857646347	1.19E-06	1.73E-05
Phvul.009G011400	251.7342693	1.206290733	0.248342599	4.857365346	1.19E-06	1.73E-05
Phvul.010G060300	647.3290292	1.079653561	0.222446693	4.853538372	1.21E-06	1.76E-05
Phvul.003G112200	5981.102498	1.138256672	0.234558717	4.852757929	1.22E-06	1.76E-05
Phvul.002G177700	5025.215093	1.193085065	0.246203427	4.845931991	1.26E-06	1.82E-05
Phvul.007G172300	391.6545669	-1.060902656	0.219107376	-4.841930352	1.29E-06	1.86E-05
Phvul.007G030300	58.78954929	2.041248045	0.421607	4.841589554	1.29E-06	1.86E-05
Phvul.002G295900	155.166798	1.424593093	0.294278517	4.840968712	1.29E-06	1.86E-05
Phvul.007G110400	613.1647909	1.026964949	0.212293896	4.837468091	1.32E-06	1.90E-05
Phvul.003G239400	100.9792033	1.750837122	0.361961173	4.837085451	1.32E-06	1.90E-05
Phvul.004G115900	18.80268799	2.80899977	0.580785484	4.836552991	1.32E-06	1.90E-05
Phvul.008G207900	414.3804952	-1.80019747	0.372220059	-4.836379519	1.32E-06	1.90E-05
Phvul.005G016200	166.1936996	1.053369431	0.217832445	4.835686577	1.33E-06	1.91E-05
Phvul.010G028200	52.85493453	1.677797045	0.347986029	4.821449442	1.43E-06	2.03E-05
Phvul.005G074200	133.503855	-1.190544559	0.24699863	-4.820045188	1.44E-06	2.04E-05
Phvul.010G033600	491.8732223	1.664547981	0.345431711	4.818746878	1.44E-06	2.06E-05
Phvul.004G136500	127.2920007	1.684779514	0.350083304	4.812510316	1.49E-06	2.11E-05
Phvul.002G114100	1340.791952	2.925287896	0.607921325	4.811951444	1.49E-06	2.12E-05
Phvul.007G202800	2175.372963	-1.087793438	0.226077089	-4.811604054	1.50E-06	2.12E-05
Phvul.010G012400	115.3420981	1.827134587	0.380180405	4.805967285	1.54E-06	2.18E-05
Phvul.003G140300	302.3190663	1.563565416	0.325680716	4.800914936	1.58E-06	2.22E-05
Phvul.003G133900	449.082548	1.113881275	0.232159083	4.797922437	1.60E-06	2.25E-05
Phvul.002G294200	11.34435471	-2.799116503	0.583561874	-4.796606199	1.61E-06	2.27E-05
Phvul.005G074600	595.7628637	1.124255649	0.234478029	4.794716386	1.63E-06	2.28E-05
Phvul.001G092200	153.2841954	1.290323798	0.269238772	4.792488801	1.65E-06	2.31E-05
Phvul.007G219000	1282.62936	1.06011233	0.221292611	4.790545529	1.66E-06	2.33E-05
Phvul.005G170300	64.70244033	-1.675124328	0.349914166	-4.787243535	1.69E-06	2.36E-05
Phvul.007G159800	5747.648849	1.11977536	0.233900691	4.787396556	1.69E-06	2.36E-05
Phvul.008G204400	105.7007816	-1.382542574	0.288810455	-4.787023988	1.69E-06	2.36E-05
Phvul.009G174000	1211.740315	-1.683483017	0.351800048	-4.785340495	1.71E-06	2.38E-05
Phvul.005G100800	575.1320212	1.28815938	0.269228133	4.784638824	1.71E-06	2.38E-05
Phvul.008G179800	411.2734102	1.517647287	0.317212579	4.784322524	1.72E-06	2.38E-05
Phvul.006G188000	32.84901522	-1.668181097	0.348700346	-4.783996103	1.72E-06	2.39E-05
Phvul.001G217900	112.4394096	-1.389547482	0.290542136	-4.782602286	1.73E-06	2.40E-05
Phvul.002G326600	460.5482335	1.784943292	0.373359644	4.780761176	1.75E-06	2.41E-05
Phvul.004G115500	38.1208731	2.801704992	0.586012844	4.780961748	1.74E-06	2.41E-05
Phvul.008G164500	363.7131208	1.387952428	0.290310465	4.780924538	1.74E-06	2.41E-05
Phvul.004G035400	714.8612806	1.173263727	0.245589718	4.777332437	1.78E-06	2.45E-05
Phvul.005G007900	39.00357087	-1.382396641	0.289558845	-4.774147513	1.80E-06	2.49E-05
Phvul.010G061500	178.1256852	1.227169718	0.257191933	4.771416047	1.83E-06	2.52E-05
Phvul.004G105400	65.71836825	2.80592239	0.588231528	4.770098602	1.84E-06	2.53E-05
Phvul.003G282100	568.8523741	1.281518533	0.268853044	4.766613445	1.87E-06	2.57E-05
Phvul.001G218000	110.0896798	-1.244935865	0.261239105	-4.765503492	1.88E-06	2.58E-05
Phvul.006G212500	162.6516506	1.507725914	0.316562389	4.762808114	1.91E-06	2.61E-05
Phvul.008G185800	108.723961	3.792915343	0.796375859	4.762720142	1.91E-06	2.61E-05
Phvul.003G228900	240.1774086	1.035801849	0.217553469	4.76113691	1.93E-06	2.62E-05
Phvul.011G056600	174.1008491	-1.374020691	0.288660939	-4.759981367	1.94E-06	2.64E-05
Phvul.004G123600	126.3860991	1.833111644	0.385317637	4.75740394	1.96E-06	2.67E-05
Phvul.003G170600	8884.44954	-1.134082981	0.238616616	-4.752741021	2.01E-06	2.72E-05
Phvul.006G218400	68.38316643	-1.173166186	0.246903971	-4.751507968	2.02E-06	2.73E-05
Phvul.001G175600	666.1932802	1.375112357	0.289575135	4.748723875	2.05E-06	2.77E-05
Phvul.006G087000	67.97847103	1.053644761	0.221910444	4.748062955	2.05E-06	2.77E-05
Phvul.005G021700	94.40673603	-1.877216481	0.395912682	-4.741491155	2.12E-06	2.86E-05
Phvul.007G022700	145.7907809	1.048903599	0.221235853	4.741110387	2.13E-06	2.86E-05
Phvul.009G138900	894.0745356	3.525191172	0.743821213	4.739299054	2.14E-06	2.88E-05
Phvul.002G193400	163.0024082	1.051992179	0.222055633	4.737516296	2.16E-06	2.90E-05
Phvul.006G194600	95.96551106	1.981629826	0.418712778	4.732671008	2.22E-06	2.97E-05
Phvul.008G060600	241.8078566	1.031673469	0.218041182	4.731553279	2.23E-06	2.98E-05
Phvul.011G002500	518.7359092	1.264822273	0.26736428	4.730707757	2.24E-06	2.99E-05
Phvul.005G032600	439.782552	-2.731053467	0.578039653	-4.724681864	2.30E-06	3.07E-05
Phvul.005G040700	133.1376882	-1.005614988	0.213203526	-4.71669024	2.40E-06	3.18E-05
Phvul.006G064300	376.723105	1.009894473	0.214153737	4.715745264	2.41E-06	3.19E-05
Phvul.007G030000	28.92707829	2.618031214	0.555297677	4.714644635	2.42E-06	3.20E-05
Phvul.010G165000	17.65663314	-2.720099566	0.577143818	-4.713035954	2.44E-06	3.23E-05
Phvul.006G178800	366.698368	1.264598383	0.268376516	4.712030706	2.45E-06	3.24E-05
Phvul.006G056200	355.626241	1.279998094	0.271657001	4.711817069	2.46E-06	3.24E-05
Phvul.005G009500	25.62316895	3.075492548	0.653139355	4.708784618	2.49E-06	3.29E-05
Phvul.007G127800	46.05165018	1.726705899	0.366845804	4.70689832	2.52E-06	3.31E-05
Phvul.006G184800	44.81915358	3.367279717	0.715588027	4.705612156	2.53E-06	3.32E-05
Phvul.004G159300	157.9445129	-1.013000877	0.215495125	-4.700806464	2.59E-06	3.39E-05
Phvul.008G011200	150.5730806	1.118130754	0.237864848	4.700697747	2.59E-06	3.39E-05
Phvul.011G152300	519.4885514	1.60713492	0.342035076	4.698743004	2.62E-06	3.42E-05
Phvul.008G006000	753.8034017	1.4584691	0.31045479	4.697846992	2.63E-06	3.43E-05
Phvul.002G015400	24.21379065	-1.674813996	0.356959136	-4.691892789	2.71E-06	3.53E-05
Phvul.009G003100	3751.510644	-1.11645517	0.237969271	-4.691593849	2.71E-06	3.53E-05
Phvul.011G107200	70.91605471	-1.634253687	0.348517171	-4.689162609	2.74E-06	3.56E-05
Phvul.004G114800	31.34008192	2.91127582	0.621420449	4.6848729	2.80E-06	3.63E-05
Phvul.005G161300	7784.224907	1.090836308	0.232860871	4.684498094	2.81E-06	3.63E-05
Phvul.006G034800	238.5172802	-1.373216932	0.293177514	-4.683909459	2.81E-06	3.63E-05
Phvul.006G213300	924.0230642	1.158552423	0.247405694	4.682804205	2.83E-06	3.65E-05
Phvul.003G083600	149.0593874	-1.095836128	0.234183611	-4.679388637	2.88E-06	3.70E-05
Phvul.002G196400	237746.4137	-1.006838875	0.21521303	-4.678336048	2.89E-06	3.71E-05
Phvul.001G152100	41.04712556	-1.31475089	0.281587067	-4.669074137	3.03E-06	3.87E-05
Phvul.001G176800	235.9907322	1.246922886	0.267070157	4.668896365	3.03E-06	3.87E-05
Phvul.008G159200	263.3446019	1.552696219	0.332671291	4.667358623	3.05E-06	3.90E-05
Phvul.004G084700	24.97067692	2.720082754	0.582852331	4.666847173	3.06E-06	3.91E-05
Phvul.008G281000	65.59388314	1.67935247	0.360110832	4.663432258	3.11E-06	3.96E-05
Phvul.009G242700	1240.862858	-1.186208925	0.254681049	-4.657625401	3.20E-06	4.06E-05
Phvul.008G239700	11.19240171	-3.26864329	0.702135878	-4.655285955	3.24E-06	4.10E-05
Phvul.010G123100	1758.660384	-1.028168708	0.220938552	-4.653641019	3.26E-06	4.13E-05
Phvul.007G181600	319.8248209	-1.168345675	0.251096146	-4.652981322	3.27E-06	4.14E-05
Phvul.006G088700	232.1732735	1.058330938	0.227614898	4.649655821	3.32E-06	4.20E-05
Phvul.009G075100	50.6699081	2.301508302	0.495063506	4.648915289	3.34E-06	4.20E-05
Phvul.010G035100	356.2201008	1.073752852	0.231085092	4.64656912	3.38E-06	4.24E-05
Phvul.002G054100	1325.039286	1.111898905	0.239451018	4.643533833	3.42E-06	4.29E-05
Phvul.009G124100	80.08554186	-2.227098592	0.479732413	-4.642376731	3.44E-06	4.31E-05
Phvul.005G058600	100.7426229	-2.053712679	0.44244266	-4.641760082	3.45E-06	4.32E-05
Phvul.009G211800	404.8619975	-1.024798281	0.220786103	-4.641588708	3.46E-06	4.32E-05
Phvul.001G255900	499.1602878	1.120312726	0.241485314	4.639258217	3.50E-06	4.36E-05
Phvul.008G111700	24.03410759	2.942068747	0.634183347	4.639145382	3.50E-06	4.36E-05
Phvul.001G103200	57.29463722	1.478261304	0.319004744	4.633979061	3.59E-06	4.46E-05
Phvul.001G122900	346.6040508	1.052070355	0.227048857	4.633673864	3.59E-06	4.46E-05
Phvul.002G031700	68.19166004	-1.361453495	0.293884405	-4.632615647	3.61E-06	4.48E-05
Phvul.008G200100	173.4421557	1.062158908	0.229499172	4.628160094	3.69E-06	4.56E-05
Phvul.005G154400	2419.33444	1.165811389	0.251984542	4.626519471	3.72E-06	4.59E-05
Phvul.008G078400	122.3698691	1.411573089	0.30512438	4.626221902	3.72E-06	4.60E-05
Phvul.002G260800	45.28696426	1.816053941	0.392615349	4.625529659	3.74E-06	4.61E-05
Phvul.011G014400	237.6243373	1.050710974	0.22717504	4.625116263	3.74E-06	4.62E-05
Phvul.007G218500	369.4468124	-1.032295809	0.22334151	-4.622050821	3.80E-06	4.68E-05
Phvul.005G045500	447.0720064	-1.040464653	0.225175088	-4.620691673	3.82E-06	4.70E-05
Phvul.001G229500	2958.405637	-1.012143224	0.219337012	-4.614557362	3.94E-06	4.82E-05
Phvul.008G243100	1415.59451	1.050506954	0.227962483	4.608244913	4.06E-06	4.96E-05
Phvul.007G030600	67.01077578	1.088600784	0.236430039	4.604325192	4.14E-06	5.05E-05
Phvul.009G075400	214.2614494	-1.031615045	0.22409935	-4.603382579	4.16E-06	5.07E-05
Phvul.008G097200	100.8344515	1.303577392	0.283286742	4.601618072	4.19E-06	5.10E-05
Phvul.004G080500	196.4392297	1.113598428	0.24213445	4.599091244	4.24E-06	5.16E-05
Phvul.009G099000	1165.727464	-1.112732005	0.242062917	-4.596871005	4.29E-06	5.21E-05
Phvul.004G107100	2039.72973	1.757627232	0.382372476	4.596636372	4.29E-06	5.21E-05
Phvul.011G044900	57.92555002	-1.748986916	0.380516037	-4.596355331	4.30E-06	5.22E-05
Phvul.007G161100	179.9200161	1.500147457	0.326557406	4.593824636	4.35E-06	5.27E-05
Phvul.008G066300	191.700662	1.804971306	0.393948385	4.581745666	4.61E-06	5.52E-05
Phvul.001G192800	151.5034691	1.129234883	0.246585081	4.579493936	4.66E-06	5.57E-05
Phvul.005G159600	8.4959491	-2.939860236	0.644331436	-4.562652189	5.05E-06	6.00E-05
Phvul.006G031600	23.04777859	2.21566436	0.485631013	4.56244412	5.06E-06	6.00E-05
Phvul.009G255100	139.2344716	-1.275609791	0.279656814	-4.561339929	5.08E-06	6.03E-05
Phvul.002G096500	773.8041108	1.862572561	0.408445674	4.560147599	5.11E-06	6.06E-05
Phvul.005G001000	699.9577918	-2.490762237	0.547094242	-4.552711479	5.30E-06	6.25E-05
Phvul.008G106200	40.42461878	1.506500534	0.330894442	4.552813056	5.29E-06	6.25E-05
Phvul.002G171400	121.0547193	1.213913719	0.266737073	4.550974882	5.34E-06	6.30E-05
Phvul.009G254800	4618.679134	1.142495193	0.251074687	4.550419666	5.35E-06	6.31E-05
Phvul.008G033000	804.2400875	1.181847306	0.259823832	4.54864858	5.40E-06	6.36E-05
Phvul.001G068700	179.2340607	1.646720244	0.362044511	4.548391691	5.41E-06	6.36E-05
Phvul.001G148600	30.06454744	-1.450407303	0.318961803	-4.547275852	5.43E-06	6.40E-05
Phvul.005G077700	68.33465484	2.298891832	0.505825969	4.544827615	5.50E-06	6.46E-05
Phvul.004G002600	661.6291792	1.279452101	0.281769532	4.540775195	5.60E-06	6.57E-05
Phvul.002G069500	99.37948815	1.292754321	0.284756607	4.539857167	5.63E-06	6.60E-05
Phvul.005G036200	577.2821058	1.326446065	0.292184418	4.539756344	5.63E-06	6.60E-05
Phvul.008G108200	280.8297337	1.057345856	0.233002482	4.537916714	5.68E-06	6.65E-05
Phvul.008G101500	15.54278731	2.484147839	0.54749758	4.537276384	5.70E-06	6.66E-05
Phvul.007G136300	81.50508566	1.953572814	0.431201002	4.530538667	5.88E-06	6.85E-05
Phvul.009G225400	56.18054853	-1.064335926	0.235134705	-4.526494405	6.00E-06	6.98E-05
Phvul.011G183000	847.3933349	1.130770881	0.249906639	4.52477327	6.05E-06	7.02E-05
Phvul.008G151600	127.9775911	1.027167008	0.227091908	4.523133468	6.09E-06	7.07E-05
Phvul.009G239700	29.75151523	1.751591434	0.387297235	4.522602475	6.11E-06	7.08E-05
Phvul.004G137400	106.0233646	-1.274664656	0.282118431	-4.518189946	6.24E-06	7.22E-05
Phvul.003G142000	85.34147138	-1.664393216	0.368883455	-4.511975779	6.42E-06	7.42E-05
Phvul.004G023800	39.39622568	1.761331719	0.390555149	4.509815642	6.49E-06	7.49E-05
Phvul.007G001900	167.4415533	-1.03194021	0.228819875	-4.509836446	6.49E-06	7.49E-05
Phvul.003G060100	8.571155997	-2.921839452	0.648198248	-4.507632444	6.56E-06	7.57E-05
Phvul.005G163700	66.2303583	1.642245367	0.364361418	4.507187884	6.57E-06	7.58E-05
Phvul.009G049400	6576.984753	1.070058117	0.237770187	4.500388094	6.78E-06	7.81E-05
Phvul.004G146800	31.99692094	1.413120282	0.314031959	4.499925059	6.80E-06	7.81E-05
Phvul.010G132000	184.2992009	1.108439863	0.246745192	4.492245032	7.05E-06	8.07E-05
Phvul.009G085400	44.05410284	1.237619571	0.275645027	4.489903497	7.13E-06	8.13E-05
Phvul.011G056500	5688.902929	-1.594906379	0.355658284	-4.484378549	7.31E-06	8.33E-05
Phvul.009G190100	5177.832698	-1.230490421	0.274753525	-4.4785246	7.52E-06	8.56E-05
Phvul.001G166400	17.49983288	-2.171795331	0.485409552	-4.47415038	7.67E-06	8.71E-05
Phvul.004G085600	227.4048364	1.061436293	0.237419803	4.470715085	7.80E-06	8.83E-05
Phvul.011G197700	169.0888221	1.06455312	0.238307406	4.46714241	7.93E-06	8.96E-05
Phvul.009G127000	766.203616	1.034105547	0.231522905	4.466536678	7.95E-06	8.98E-05
Phvul.001G169600	165.5006583	1.046326999	0.234399734	4.463857451	8.05E-06	9.08E-05
Phvul.007G270000	1602.554497	1.020242213	0.228646628	4.462091668	8.12E-06	9.15E-05
Phvul.005G163800	31.18375173	2.224161111	0.498733481	4.459618605	8.21E-06	9.24E-05
Phvul.005G138400	91.48366872	1.940206191	0.435081706	4.459406505	8.22E-06	9.25E-05
Phvul.003G285600	69.34914592	1.638882276	0.367524957	4.459240785	8.23E-06	9.25E-05
Phvul.009G252300	57.34598836	1.653690926	0.371058865	4.456680814	8.32E-06	9.34E-05
Phvul.010G162800	28.06922452	1.471960031	0.330711257	4.450891822	8.55E-06	9.57E-05
Phvul.002G258300	134.7050527	-1.008906054	0.226718637	-4.450035804	8.59E-06	9.61E-05
Phvul.006G017400	79.59202986	1.150061636	0.258443946	4.449946128	8.59E-06	9.61E-05
Phvul.003G213500	166.496	-1.052114	0.2370701	-4.437986	9.08E-06	0.000100952
Phvul.007G141300	885.786	1.151369	0.2597047	4.433377	9.28E-06	0.000102828
Phvul.011G097800	91.02048	2.331199	0.5264241	4.428367	9.49E-06	0.000105037
Phvul.003G145500	3172.045	1.126082	0.2545768	4.423348	9.72E-06	0.000107242
Phvul.003G241300	68.85318	-1.455354	0.3291114	-4.42207	9.78E-06	0.000107825
Phvul.007G033400	115.9089	1.127195	0.25524	4.416214	1.00E-05	0.000110459
Phvul.002G188200	308.2874	1.081294	0.2449745	4.413902	1.02E-05	0.000111536
Phvul.002G286600	20.12254	2.859586	0.6491329	4.40524	1.06E-05	0.000115577
Phvul.007G211400	40.3566	1.815284	0.4125986	4.399636	1.08E-05	0.000118397
Phvul.011G094300	131.0717	-1.156452	0.2629651	-4.397742	1.09E-05	0.000119232
Phvul.007G070300	114.7744	-2.194147	0.4993714	-4.393818	1.11E-05	0.000121051
Phvul.001G085200	1781.385	-1.221361	0.2779814	-4.393677	1.11E-05	0.000121071
Phvul.003G003700	21.48408	-1.583895	0.3606195	-4.392151	1.12E-05	0.000121747
Phvul.002G031600	148.7522	-1.085736	0.2472898	-4.390541	1.13E-05	0.000122295
Phvul.006G046300	1926.263	1.227142	0.2794835	4.390748	1.13E-05	0.000122295
Phvul.005G078000	47.93908	1.732302	0.3945769	4.390276	1.13E-05	0.000122385
Phvul.003G247700	597.6365	-1.014111	0.23117	-4.386866	1.15E-05	0.000124139
Phvul.004G028400	71.72868	1.941698	0.4426558	4.386472	1.15E-05	0.000124303
Phvul.005G080300	11.11153	3.111592	0.7094131	4.38615	1.15E-05	0.000124427
Phvul.003G208800	124.5443	1.146081	0.2613076	4.385947	1.15E-05	0.000124483
Phvul.006G066000	89.80982	1.532859	0.3495079	4.385765	1.16E-05	0.000124527
Phvul.009G131900	312.7956	2.671967	0.6092847	4.385415	1.16E-05	0.000124668
Phvul.010G022400	107.1745	1.52728	0.3488411	4.378155	1.20E-05	0.000128213
Phvul.011G000200	1172.319	-1.831167	0.4182708	-4.377946	1.20E-05	0.000128213
Phvul.003G098500	9.393429	3.688332	0.8426474	4.377076	1.20E-05	0.000128547
Phvul.002G000900	54.53118	-1.205579	0.2754902	-4.376123	1.21E-05	0.000129042
Phvul.002G330100	110.1931	1.024316	0.2341849	4.373963	1.22E-05	0.000130264
Phvul.009G032900	312.2745	2.687955	0.6146492	4.373153	1.22E-05	0.000130623
Phvul.004G056400	30.06707	-2.187771	0.500499	-4.371179	1.24E-05	0.000131747
Phvul.010G114000	182.3314	1.055976	0.2415847	4.37104	1.24E-05	0.000131768
Phvul.005G004400	30.33564	2.335139	0.5343319	4.370204	1.24E-05	0.000132148
Phvul.003G214600	2996.507	1.058312	0.2423022	4.367734	1.26E-05	0.00013346
Phvul.004G098300	14795	1.402836	0.3212315	4.367057	1.26E-05	0.00013381
Phvul.009G116600	453.4689	1.650394	0.3783188	4.362444	1.29E-05	0.000136081
Phvul.008G252500	93.13789	1.490743	0.3420352	4.358449	1.31E-05	0.000138326
Phvul.003G292900	40.70904	2.72225	0.6250473	4.35527	1.33E-05	0.000140018
Phvul.007G102800	459.3301	1.683514	0.3868729	4.351596	1.35E-05	0.000142185
Phvul.002G083800	206.0095	-1.170997	0.2691848	-4.350161	1.36E-05	0.000143051
Phvul.006G200100	18.69081	2.933289	0.6743402	4.349866	1.36E-05	0.000143176
Phvul.011G045300	382.4859	1.413866	0.3250509	4.349674	1.36E-05	0.000143234
Phvul.004G172800	10426.41	1.031162	0.2373181	4.345063	1.39E-05	0.000145933
Phvul.001G021800	38.36703	-1.800257	0.4146242	-4.341902	1.41E-05	0.000147796
Phvul.001G173300	60.11649	3.483681	0.8026103	4.340439	1.42E-05	0.000148689
Phvul.007G215100	271.4359	-1.001904	0.2313585	-4.330526	1.49E-05	0.000154891
Phvul.011G182100	4344.851	1.08388	0.2506012	4.32512	1.52E-05	0.000158296
Phvul.001G103600	112.474	1.938656	0.4488413	4.319247	1.57E-05	0.000161965
Phvul.009G045500	81.13091	1.259565	0.2920925	4.312212	1.62E-05	0.000166743
Phvul.002G213300	108.8908	1.84141	0.4275319	4.30707	1.65E-05	0.00017043
Phvul.008G234400	163.3986	1.267051	0.2942556	4.305953	1.66E-05	0.000171134
Phvul.008G225800	27.89595	-1.559548	0.3623584	-4.303883	1.68E-05	0.000172503
Phvul.004G047900	151.8798	1.324995	0.3079862	4.302123	1.69E-05	0.000173799
Phvul.008G094500	99.17964	2.186797	0.5084259	4.301114	1.70E-05	0.000174272
Phvul.006G001500	628.4206	2.822189	0.6564844	4.298943	1.72E-05	0.000175665
Phvul.002G135100	27.49398	-1.629871	0.3793247	-4.29677	1.73E-05	0.000177233
Phvul.008G028400	64.9547	-1.032584	0.2407241	-4.289492	1.79E-05	0.000182735
Phvul.008G176500	163.6563	2.010913	0.4689693	4.28794	1.80E-05	0.000183855
Phvul.006G083100	70.47644	-1.067738	0.249049	-4.28726	1.81E-05	0.000184315
Phvul.005G160400	14.87507	-1.832583	0.4276141	-4.285599	1.82E-05	0.000185613
Phvul.009G083500	1360.478	-1.122239	0.2620456	-4.282609	1.85E-05	0.000187955
Phvul.009G168600	96.43189	1.963481	0.4589239	4.278446	1.88E-05	0.000191295
Phvul.006G193100	23.43268	-1.673004	0.3916232	-4.271974	1.94E-05	0.000196255
Phvul.008G252000	21.62008	-2.094418	0.490578	-4.269288	1.96E-05	0.000198183
Phvul.003G195000	363.1283	1.130961	0.2652277	4.264114	2.01E-05	0.000202556
Phvul.003G214300	17.92198	-1.625387	0.3811961	-4.263913	2.01E-05	0.00020256
Phvul.001G157900	316.8469	1.686707	0.3957435	4.262121	2.02E-05	0.000203915
Phvul.003G138200	35.80459	2.148237	0.5040543	4.261915	2.03E-05	0.000203915
Phvul.006G022600	144.9224	1.533199	0.3597383	4.261986	2.03E-05	0.000203915
Phvul.005G163000	370.617	2.42515	0.5691417	4.261066	2.03E-05	0.000204323
Phvul.005G106500	139.179	1.210148	0.284145	4.25891	2.05E-05	0.000206118
Phvul.001G067300	29.75982	2.413251	0.5667407	4.258121	2.06E-05	0.000206754
Phvul.003G263900	49.57871	-1.049494	0.246479	-4.257945	2.06E-05	0.000206824
Phvul.008G113600	12278.66	1.089659	0.2559437	4.257418	2.07E-05	0.000207219
Phvul.006G129200	143.9383	1.077873	0.2532243	4.256594	2.08E-05	0.000207797
Phvul.007G171700	125.4122	1.222213	0.2871941	4.255702	2.08E-05	0.000208347
Phvul.003G064100	100.0816	1.507668	0.354348	4.254767	2.09E-05	0.000209033
Phvul.002G195600	564.0293	1.232064	0.2897322	4.252425	2.11E-05	0.000210929
Phvul.008G265800	210.6864	-1.927553	0.4533415	-4.251878	2.12E-05	0.000211234
Phvul.002G303200	1003.319	1.081664	0.2548514	4.244291	2.19E-05	0.000217018
Phvul.011G072200	101.1561	1.188452	0.2800405	4.243856	2.20E-05	0.000217327
Phvul.004G072900	8.750025	3.150321	0.7424489	4.243149	2.20E-05	0.000217917
Phvul.001G182400	173.919	1.482529	0.3494328	4.242673	2.21E-05	0.000218215
Phvul.005G005400	14.13157	-2.469782	0.5831495	-4.235247	2.28E-05	0.000225026
Phvul.003G104400	509.5401	1.839733	0.4345449	4.233701	2.30E-05	0.00022618
Phvul.008G263100	30.57989	-1.380771	0.3265016	-4.228985	2.35E-05	0.000230567
Phvul.009G087400	87.88259	1.841878	0.4356007	4.228364	2.35E-05	0.000231001
Phvul.006G028900	580.0814	1.108332	0.2624248	4.223426	2.41E-05	0.000235297
Phvul.001G021700	14.91619	-2.381952	0.5640192	-4.223175	2.41E-05	0.000235456
Phvul.006G119200	19.88541	1.741558	0.4125539	4.221408	2.43E-05	0.000237102
Phvul.004G078900	40.74305	1.505316	0.3566682	4.220495	2.44E-05	0.000237881
Phvul.009G213300	153.5834	1.207296	0.2863114	4.216722	2.48E-05	0.000241447
Phvul.008G262500	5.921019	3.287777	0.7800275	4.21495	2.50E-05	0.000243033
Phvul.006G194100	17.344	1.746662	0.4146753	4.212118	2.53E-05	0.000245672
Phvul.005G137700	155.8422	1.092459	0.2594404	4.210831	2.54E-05	0.000246648
Phvul.005G184100	38.0432	-1.417968	0.3368152	-4.209929	2.55E-05	0.00024742
Phvul.004G119200	176.4259	1.042839	0.2477365	4.209466	2.56E-05	0.000247819
Phvul.002G033300	21.80493	3.07495	0.7310365	4.206288	2.60E-05	0.000250821
Phvul.007G050800	300.7724	1.132578	0.2694928	4.202626	2.64E-05	0.000254438
Phvul.006G114100	322.8389	-1.177572	0.2802904	-4.201255	2.65E-05	0.000255652
Phvul.006G088400	31.4455	-1.330445	0.3166907	-4.201088	2.66E-05	0.000255731
Phvul.005G054200	547.1012	2.897904	0.6909755	4.193931	2.74E-05	0.000262693
Phvul.011G005800	4.362385	-3.120646	0.7445679	-4.191218	2.77E-05	0.000265514
Phvul.007G123600	15.15599	2.699149	0.6442441	4.189637	2.79E-05	0.000267256
Phvul.004G105100	20.22192	3.019816	0.7210799	4.187907	2.82E-05	0.00026887
Phvul.004G167400	30.26515	-1.160657	0.2772352	-4.186542	2.83E-05	0.000270346
Phvul.010G139800	24.80367	-2.059742	0.4923339	-4.183629	2.87E-05	0.000273485
Phvul.003G088000	25.75574	2.74348	0.6565686	4.178512	2.93E-05	0.000279114
Phvul.004G108400	63.28727	1.592858	0.3814293	4.176023	2.97E-05	0.000282063
Phvul.010G063800	611.1216	1.850539	0.4431968	4.175435	2.97E-05	0.000282673
Phvul.009G014800	118.9553	-1.988775	0.476539	-4.173372	3.00E-05	0.000284882
Phvul.006G139400	66.76446	1.334256	0.3197743	4.172492	3.01E-05	0.000285864
Phvul.004G040900	22.17949	2.926497	0.7017217	4.170452	3.04E-05	0.000288068
Phvul.001G058200	1447.416	1.028171	0.2467107	4.167518	3.08E-05	0.000291675
Phvul.011G048900	68.63795	-1.389383	0.3339446	-4.160519	3.18E-05	0.000299869
Phvul.001G182300	119.1547	1.628733	0.3919981	4.154951	3.25E-05	0.000306489
Phvul.004G143600	1681.143	-1.379375	0.3321071	-4.153405	3.28E-05	0.000308276
Phvul.004G044800	105.463	1.495441	0.360084	4.153034	3.28E-05	0.000308419
Phvul.007G050900	133.9885	1.4595	0.3514991	4.152216	3.29E-05	0.000309263
Phvul.011G042000	176.9506	-1.204129	0.2902349	-4.148807	3.34E-05	0.000313377
Phvul.002G133400	182.9429	1.373503	0.3311356	4.147856	3.36E-05	0.000314285
Phvul.008G088400	5.151393	3.879795	0.9362107	4.144147	3.41E-05	0.000318613
Phvul.001G166300	102.5366	-1.279555	0.308803	-4.143597	3.42E-05	0.000318926
Phvul.003G096800	15.62726	-2.304284	0.5564034	-4.141392	3.45E-05	0.000321524
Phvul.003G000500	110.8603	1.152795	0.2785141	4.139089	3.49E-05	0.000324156
Phvul.009G107100	38.45805	-1.438016	0.3476042	-4.136935	3.52E-05	0.000326469
Phvul.001G124600	133.7918	1.333371	0.3223873	4.135929	3.54E-05	0.000327631
Phvul.003G085200	42.19905	1.502855	0.3634116	4.135407	3.54E-05	0.00032824
Phvul.004G140900	157.9633	1.163623	0.2815055	4.13357	3.57E-05	0.000330466
Phvul.007G122000	444.7662	1.184638	0.2868932	4.129197	3.64E-05	0.000335839
Phvul.007G200400	238.6515	-1.28179	0.3106201	-4.126553	3.68E-05	0.000338618
Phvul.002G135000	23.53398	-1.676408	0.4063746	-4.125277	3.70E-05	0.000340084
Phvul.007G252200	556.1941	1.041189	0.2525163	4.123256	3.74E-05	0.00034222
Phvul.002G143000	38.72746	1.331518	0.3229795	4.122608	3.75E-05	0.000343044
Phvul.006G003600	104.8184	-1.733976	0.4206493	-4.122141	3.75E-05	0.000343459
Phvul.003G161100	51.75786	-1.599821	0.3884614	-4.118354	3.82E-05	0.00034858
Phvul.002G160700	512.7651	1.170521	0.2844512	4.115015	3.87E-05	0.000353086
Phvul.009G217300	6.030854	2.929425	0.7134356	4.106081	4.02E-05	0.000365078
Phvul.010G024100	94.60757	1.436394	0.3498525	4.105712	4.03E-05	0.000365366
Phvul.010G040900	152.6754	1.411395	0.3438986	4.104103	4.06E-05	0.000367321
Phvul.004G099100	76.9777	2.295849	0.5596819	4.102061	4.09E-05	0.000370278
Phvul.008G045200	176.1794	2.875914	0.7013752	4.100393	4.12E-05	0.000372505
Phvul.003G116900	184.9705	-1.179308	0.2878371	-4.097136	4.18E-05	0.000377022
Phvul.008G113700	1700.829	1.251763	0.3055618	4.096597	4.19E-05	0.000377747
Phvul.001G133600	21.89592	2.313822	0.5649524	4.095605	4.21E-05	0.000379063
Phvul.003G286300	58.4683	1.444961	0.3528217	4.095441	4.21E-05	0.000379177
Phvul.005G053100	460.4484	2.730324	0.6668031	4.094648	4.23E-05	0.000380325
Phvul.006G210300	56.8556	-1.131871	0.2767159	-4.09037	4.31E-05	0.000386665
Phvul.007G051800	736.3309	-1.10723	0.2707779	-4.089072	4.33E-05	0.000388643
Phvul.008G192700	51.63938	-1.257139	0.3076804	-4.085862	4.39E-05	0.000393267
Phvul.004G024900	1231.675	1.273104	0.311817	4.082855	4.45E-05	0.000398072
Phvul.001G066300	39.87753	2.912853	0.7144279	4.077183	4.56E-05	0.000406278
Phvul.002G127100	462.5675	1.089302	0.2672046	4.07666	4.57E-05	0.000406868
Phvul.009G138200	8.711904	2.391912	0.5868791	4.075646	4.59E-05	0.000408077
Phvul.003G047100	376.8818	-1.971266	0.4838989	-4.073715	4.63E-05	0.000410834
Phvul.003G022400	112.3266	3.074164	0.7558778	4.067012	4.76E-05	0.000421556
Phvul.004G137600	1424.439	-1.611164	0.3962248	-4.066288	4.78E-05	0.000422701
Phvul.005G077900	69.78441	1.550952	0.3815895	4.06445	4.81E-05	0.000425707
Phvul.003G075700	469.5086	-1.012222	0.2495005	-4.056994	4.97E-05	0.000437618
Phvul.003G192800	284.9073	-1.545776	0.3810764	-4.056341	4.98E-05	0.00043867
Phvul.003G294700	56.67125	-1.20565	0.297386	-4.054158	5.03E-05	0.000441915
Phvul.008G077500	125.3136	1.152131	0.2842329	4.053475	5.05E-05	0.000442945
Phvul.007G174400	156.209	-1.205792	0.2981706	-4.043967	5.26E-05	0.000458632
Phvul.010G101200	481.8632	1.007132	0.2490492	4.043908	5.26E-05	0.000458632
Phvul.006G173000	67.4346	2.093285	0.5178963	4.041901	5.30E-05	0.000462215
Phvul.005G132700	56.13743	-1.125509	0.2784887	-4.041489	5.31E-05	0.000462665
Phvul.002G298300	118.1976	1.499058	0.3712033	4.038376	5.38E-05	0.000468482
Phvul.001G131800	21.06442	1.530177	0.3789227	4.038231	5.39E-05	0.00046859
Phvul.011G179600	829.7013	2.206576	0.5466676	4.036412	5.43E-05	0.000471684
Phvul.002G103400	192.3091	1.226553	0.3039899	4.034849	5.46E-05	0.00047373
Phvul.006G141200	20.72876	2.490581	0.6174353	4.033751	5.49E-05	0.000475764
Phvul.002G215000	70.79319	1.879698	0.4661007	4.032816	5.51E-05	0.000477293
Phvul.007G095900	169.2655	1.099063	0.272693	4.030404	5.57E-05	0.000481656
Phvul.002G082400	111.4557	1.158814	0.2876045	4.029191	5.60E-05	0.00048396
Phvul.005G135000	66.30519	2.155685	0.5350543	4.028908	5.60E-05	0.000484356
Phvul.001G211100	429.8336	-1.002107	0.2487812	-4.028065	5.62E-05	0.000485533
Phvul.005G110800	317.1203	1.49369	0.3710908	4.025134	5.69E-05	0.000490481
Phvul.010G021300	50.79317	1.504088	0.3737407	4.024415	5.71E-05	0.000491472
Phvul.001G082000	1085.59	-1.230964	0.3059819	-4.022995	5.75E-05	0.000494007
Phvul.007G023700	29.35247	1.570357	0.3903967	4.022464	5.76E-05	0.000494932
Phvul.008G209800	220.3199	1.054221	0.262139	4.02161	5.78E-05	0.000496348
Phvul.002G207200	7.370722	2.63424	0.6551927	4.020559	5.81E-05	0.000498377
Phvul.002G228700	228.2972	-1.262189	0.3146459	-4.011459	6.03E-05	0.000515017
Phvul.006G159200	72.67958	1.146142	0.285805	4.010226	6.07E-05	0.000517517
Phvul.009G179900	1984.318	1.026958	0.2561729	4.008846	6.10E-05	0.00052035
Phvul.008G108500	34.33344	1.313814	0.3277765	4.008262	6.12E-05	0.000521439
Phvul.006G174600	49.72295	-1.11097	0.2775384	-4.002942	6.26E-05	0.000531686
Phvul.001G231500	5.610236	3.393825	0.8490992	3.996972	6.42E-05	0.000544234
Phvul.005G108300	113.0741	2.141871	0.5365026	3.992285	6.54E-05	0.000554053
Phvul.001G101900	30.43385	-1.679691	0.4208513	-3.991176	6.57E-05	0.00055623
Phvul.010G025900	113.3289	1.085937	0.2722894	3.988173	6.66E-05	0.00056289
Phvul.010G139900	66.53881	-1.556014	0.3902955	-3.98676	6.70E-05	0.000565609
Phvul.004G178500	241.3716	-1.00921	0.2532872	-3.984448	6.76E-05	0.00057041
Phvul.011G154400	205.4666	1.287517	0.3232877	3.982572	6.82E-05	0.000574587
Phvul.009G053300	292.3031	-1.039573	0.2611281	-3.981084	6.86E-05	0.000577759
Phvul.010G152300	8.2857	-2.966074	0.7460227	-3.97585	7.01E-05	0.000588841
Phvul.001G208000	61.79936	-1.231906	0.3098622	-3.975657	7.02E-05	0.000589096
Phvul.004G100000	6.205589	3.372599	0.8486344	3.974148	7.06E-05	0.000591954
Phvul.004G020000	4674.812	1.298307	0.3267051	3.973942	7.07E-05	0.000592243
Phvul.003G013300	88.29368	1.421688	0.3578453	3.972911	7.10E-05	0.000594213
Phvul.011G057600	91.09752	-1.118788	0.2819423	-3.968145	7.24E-05	0.000604116
Phvul.007G084700	455.6785	1.220478	0.3076014	3.967726	7.26E-05	0.000604727
Phvul.011G206400	48.60058	-1.181018	0.2979345	-3.96402	7.37E-05	0.000612824
Phvul.006G084500	9.403082	3.070524	0.7757862	3.957952	7.56E-05	0.000626065
Phvul.011G197500	45.95206	1.691341	0.4274452	3.956861	7.59E-05	0.000628434
Phvul.003G041200	61.74367	-1.894967	0.47904	-3.955761	7.63E-05	0.000629934
Phvul.006G182800	93.26887	-1.351321	0.3416041	-3.955811	7.63E-05	0.000629934
Phvul.007G101100	67.06458	1.146457	0.289807	3.955934	7.62E-05	0.000629934
Phvul.003G247500	85.58869	3.181315	0.8050567	3.951666	7.76E-05	0.000639395
Phvul.010G058800	84.66482	1.019731	0.2580692	3.951385	7.77E-05	0.000639674
Phvul.009G046400	44.27292	1.5427	0.3907163	3.94839	7.87E-05	0.000646775
Phvul.003G233700	8.738183	2.662911	0.6746752	3.946952	7.92E-05	0.000649952
Phvul.002G328000	51.27903	1.369233	0.3469249	3.946771	7.92E-05	0.000650021
Phvul.007G131600	122.7947	1.071206	0.2715073	3.945405	7.97E-05	0.000652722
Phvul.010G043100	84.15661	1.333896	0.3380862	3.945431	7.97E-05	0.000652722
Phvul.003G159200	17.0352	-2.113905	0.5363577	-3.941222	8.11E-05	0.000662996
Phvul.002G082300	952.3489	1.499932	0.3809258	3.937597	8.23E-05	0.000671861
Phvul.006G054100	123.1185	1.08546	0.2765835	3.924529	8.69E-05	0.000705269
Phvul.007G255700	42.5091	-1.41566	0.3607914	-3.923763	8.72E-05	0.00070726
Phvul.010G160200	9.159614	-2.421042	0.6172555	-3.922269	8.77E-05	0.000711144
Phvul.003G172000	909.6006	1.035285	0.2640359	3.921001	8.82E-05	0.000714379
Phvul.001G046600	190.8237	1.043614	0.2662762	3.919291	8.88E-05	0.000718684
Phvul.005G001900	1882.648	1.00055	0.2556173	3.914249	9.07E-05	0.000733334
Phvul.011G151700	181.416	1.226753	0.3134873	3.913248	9.11E-05	0.000735319
Phvul.007G185500	20.1947	-2.191512	0.5604211	-3.910474	9.21E-05	0.000742474
Phvul.005G082900	29.27802	-1.873606	0.4791661	-3.910139	9.22E-05	0.000743235
Phvul.002G148200	17.56149	2.813427	0.7197161	3.909079	9.26E-05	0.000745966
Phvul.001G019300	36.3624	2.115477	0.5414847	3.906809	9.35E-05	0.00075084
Phvul.010G042200	194.9108	1.309061	0.3354208	3.902741	9.51E-05	0.000762208
Phvul.010G046200	120.4952	1.349574	0.3459276	3.90132	9.57E-05	0.000765596
Phvul.009G215700	67.55054	1.174224	0.3011008	3.899772	9.63E-05	0.00076968
Phvul.001G132600	11.94646	2.186475	0.5608564	3.898457	9.68E-05	0.000773317
Phvul.003G139300	22.74675	2.193832	0.5628919	3.89743	9.72E-05	0.000775495
Phvul.005G155800	484.9171	1.074782	0.2759074	3.895446	9.80E-05	0.000780754
Phvul.002G227400	167.7817	-1.985409	0.5106441	-3.888048	0.000101054	0.000801132
Phvul.003G082300	24.93787	-2.361838	0.6076541	-3.886813	0.000101569	0.000804446
Phvul.005G108900	326.1385	3.018519	0.7766049	3.886815	0.000101568	0.000804446
Phvul.010G093200	86.57681	1.185231	0.3049795	3.886263	0.000101799	0.000805987
Phvul.008G231500	51.44913	-1.10765	0.285052	-3.885783	0.000102001	0.000807093
Phvul.010G151000	22.01743	-2.06794	0.5321845	-3.885757	0.000102011	0.000807093
Phvul.002G144800	152.9786	2.195996	0.5651797	3.885482	0.000102127	0.000807721
Phvul.001G027200	341.9536	1.047447	0.2696684	3.884203	0.000102666	0.000811287
Phvul.005G018500	216.3833	-1.427038	0.3674511	-3.883615	0.000102915	0.000812803
Phvul.007G183300	1540.652	1.159883	0.299451	3.873365	0.000107343	0.000845084
Phvul.008G232700	216.6697	2.977079	0.7688985	3.871876	0.000108001	0.000849068
Phvul.011G060800	342.3595	1.062623	0.2745796	3.870001	0.000108835	0.000854421
Phvul.002G052600	22.48375	2.734205	0.706539	3.869857	0.000108899	0.000854626
Phvul.005G034700	194.5205	-1.039811	0.2687475	-3.869099	0.000109239	0.000856686
Phvul.002G196900	92.36051	-1.670657	0.432084	-3.86651	0.000110404	0.000864261
Phvul.008G192600	82.68752	-1.679229	0.4344101	-3.865537	0.000110845	0.000866725
Phvul.008G168000	2977.026	-1.147677	0.2971019	-3.862909	0.000112045	0.000874092
Phvul.005G001500	42.82337	-1.126466	0.2920537	-3.857052	0.000114763	0.000892488
Phvul.001G135000	65.14902	1.265349	0.3280904	3.856708	0.000114924	0.000893122
Phvul.001G002300	89.63535	1.442675	0.3745856	3.85139	0.000117449	0.000909219
Phvul.009G240100	71.956	-1.059435	0.2752712	-3.848696	0.000118749	0.000917415
Phvul.007G181900	95.22217	-1.185619	0.3080935	-3.848243	0.000118968	0.000918793
Phvul.004G006300	229.8397	-1.105764	0.2874841	-3.846347	0.000119892	0.00092497
Phvul.005G178400	275.377	-1.031615	0.2685125	-3.841964	0.000122054	0.0009397
Phvul.001G105700	114.2729	1.425742	0.3714843	3.837961	0.00012406	0.000953504
Phvul.008G217200	80.88533	-2.399189	0.6255574	-3.835281	0.000125421	0.000962638
Phvul.005G065700	359.2819	1.229544	0.3206187	3.834912	0.000125609	0.000963753
Phvul.010G006000	708.5232	1.036541	0.2705335	3.83147	0.00012738	0.00097633
Phvul.008G123900	72.68945	1.76106	0.4607918	3.821812	0.000132475	0.001011216
Phvul.002G105700	71.52452	-2.044211	0.5349743	-3.821139	0.000132837	0.001013634
Phvul.004G079900	120.9027	1.039162	0.2719645	3.820946	0.000132941	0.001013735
Phvul.001G010600	24.08887	-1.902787	0.4981227	-3.819917	0.000133497	0.001017281
Phvul.003G250500	1254.562	-1.140919	0.2987994	-3.818344	0.000134351	0.001022393
Phvul.003G293100	73.81455	1.219486	0.319738	3.814017	0.000136726	0.001037993
Phvul.001G254700	25.51067	1.776321	0.4659915	3.811918	0.000137893	0.001045783
Phvul.001G066200	539.1911	3.034443	0.7971034	3.806838	0.000140755	0.001064959
Phvul.002G310800	41.68711	1.165725	0.3062444	3.806518	0.000140937	0.001065978
Phvul.006G054800	59.5112	1.112984	0.2924404	3.805848	0.000141319	0.001068506
Phvul.008G211800	73.50419	1.221732	0.3211413	3.804344	0.000142181	0.001074309
Phvul.006G102200	880.8638	1.131993	0.2976231	3.803443	0.000142699	0.001077113
Phvul.011G161300	9.635657	-2.358023	0.6200348	-3.803049	0.000142926	0.001078099
Phvul.001G142800	71.71286	-1.041933	0.2740917	-3.801402	0.000143879	0.001084086
Phvul.001G206700	18.54183	-2.526996	0.6649534	-3.80026	0.000144544	0.0010881
Phvul.009G174400	38.08295	-1.281621	0.3372809	-3.799863	0.000144776	0.001088543
Phvul.007G090600	160.8934	-1.36896	0.3603065	-3.799431	0.000145029	0.001089912
Phvul.001G182100	352.4714	1.225042	0.3227504	3.795634	0.000147266	0.001104498
Phvul.004G018000	23.94701	-1.416297	0.3732219	-3.794786	0.000147771	0.001107911
Phvul.002G250100	137.1624	1.060236	0.2794761	3.793657	0.000148445	0.001111843
Phvul.010G123800	8.16506	-2.66732	0.7042189	-3.787629	0.000152092	0.001134594
Phvul.006G189000	100.7288	1.045406	0.2767776	3.777061	0.00015869	0.001177602
Phvul.008G167600	35.62303	1.906928	0.5049876	3.776189	0.000159246	0.001180082
Phvul.006G074000	1428.446	-1.083911	0.2870897	-3.775514	0.000159678	0.001182497
Phvul.006G159600	27.57193	1.923457	0.5098042	3.772932	0.00016134	0.001193222
Phvul.001G024000	36.77136	1.587921	0.4209803	3.771961	0.00016197	0.001197085
Phvul.004G055300	60.97826	-1.018275	0.2699566	-3.771995	0.000161947	0.001197085
Phvul.009G142200	64.641	2.415724	0.640574	3.771187	0.000162473	0.001199616
Phvul.002G313100	32.53797	1.259129	0.3339076	3.77089	0.000162666	0.001200646
Phvul.010G016600	636.2548	1.073343	0.2846586	3.770633	0.000162834	0.001201487
Phvul.002G230300	53.86214	1.160806	0.3082499	3.765795	0.00016602	0.001222971
Phvul.002G329700	134.5476	1.14339	0.3037049	3.764805	0.000166679	0.001226616
Phvul.008G046100	90.38293	1.150358	0.3057035	3.762985	0.000167897	0.001234765
Phvul.003G072500	147.6357	1.033605	0.2747116	3.762509	0.000168217	0.001236712
Phvul.004G134300	117.1617	1.344313	0.3574886	3.760435	0.000169618	0.001245373
Phvul.001G027100	111.7381	1.026751	0.2732996	3.756868	0.000172053	0.001259134
Phvul.001G145900	24.19746	2.464085	0.655889	3.756863	0.000172056	0.001259134
Phvul.008G213300	1049.159	1.080761	0.2877236	3.756248	0.00017248	0.001261254
Phvul.006G139500	462.4439	1.000731	0.26649	3.755229	0.000173183	0.001265307
Phvul.007G253500	62.58224	1.37864	0.3671713	3.754759	0.000173508	0.001266553
Phvul.011G064900	14.90286	-2.435194	0.6488656	-3.753002	0.000174729	0.001274103
Phvul.002G242500	21.78886	-1.933421	0.5152856	-3.752134	0.000175335	0.001278106
Phvul.002G325900	739.0622	1.038827	0.2768815	3.751882	0.000175512	0.001278978
Phvul.010G101800	411.9726	-2.226875	0.5937032	-3.750821	0.000176256	0.001283562
Phvul.004G115600	44.70372	1.956935	0.5220774	3.748363	0.000177993	0.001294941
Phvul.004G132200	73.89354	1.191819	0.3182118	3.745364	0.000180132	0.001306676
Phvul.009G255300	9.419148	-2.570475	0.6868678	-3.742314	0.000182333	0.001321354
Phvul.008G175600	1075.101	-1.59582	0.4268089	-3.738956	0.000184786	0.001337393
Phvul.008G222200	279.8619	1.111376	0.2974185	3.736742	0.00018642	0.001348767
Phvul.011G163800	2.884454	3.316992	0.8878424	3.736014	0.00018696	0.001350941
Phvul.010G021700	19.83966	2.133631	0.5717948	3.731462	0.000190372	0.001371155
Phvul.011G106400	31.66794	-1.63225	0.4375182	-3.730702	0.000190947	0.001373529
Phvul.006G208300	625.3394	-2.192599	0.5891466	-3.721653	0.000197923	0.001418682
Phvul.009G137400	433.6576	-1.292066	0.3473426	-3.719861	0.000199332	0.001426951
Phvul.011G151800	38.24393	1.889305	0.508309	3.716843	0.000201728	0.001442252
Phvul.003G236000	189.0283	-1.079695	0.2905176	-3.716452	0.00020204	0.001444022
Phvul.011G005000	37.37855	-1.330601	0.3582027	-3.714659	0.000203478	0.001452837
Phvul.005G042900	8.718751	2.067897	0.5571229	3.711742	0.000205837	0.001468342
Phvul.005G030800	33.67503	1.986142	0.5352275	3.710837	0.000206575	0.001472665
Phvul.010G063600	281.2953	2.679391	0.7224468	3.708773	0.000208266	0.001482351
Phvul.005G166600	21.28075	1.752515	0.4727207	3.707295	0.000209485	0.001489603
Phvul.007G254700	43.93337	2.070336	0.5590011	3.703634	0.000212533	0.001508876
Phvul.010G105200	94.99877	-1.163591	0.3143191	-3.701942	0.000213956	0.001517528
Phvul.002G104800	114.402	1.361086	0.367829	3.700322	0.000215326	0.001526762
Phvul.010G158200	194.7036	-1.195031	0.3232781	-3.696603	0.000218504	0.001545861
Phvul.001G066800	31.50605	1.777875	0.481309	3.693833	0.000220899	0.001559843
Phvul.003G131500	186.0696	-1.873523	0.5073869	-3.692493	0.000222066	0.001566597
Phvul.003G038700	85.48186	1.126418	0.3050754	3.692261	0.00022227	0.001567537
Phvul.008G049700	47.3836	2.233928	0.6058396	3.687327	0.000226623	0.001594209
Phvul.007G046700	40.73967	-2.171887	0.5891027	-3.686771	0.000227118	0.001597188
Phvul.003G067900	1427.633	1.019871	0.2766566	3.686414	0.000227436	0.001598925
Phvul.003G294400	64.02727	1.335717	0.3624899	3.684838	0.000228848	0.001606826
Phvul.004G166600	24.98756	-1.596782	0.4335641	-3.682919	0.000230578	0.00161745
Phvul.011G036400	8.872004	-2.309627	0.6274162	-3.681172	0.000232164	0.001626547
Phvul.001G069500	39.08702	1.771487	0.4815486	3.67873	0.000234398	0.001639612
Phvul.002G285300	22.6005	2.020723	0.5504117	3.671294	0.000241326	0.001679653
Phvul.011G068300	95.87636	-1.030054	0.280651	-3.67023	0.000242333	0.001684561
Phvul.008G157100	329.0268	-1.111336	0.3030007	-3.667768	0.000244677	0.001697691
Phvul.006G146500	21.53451	-1.570756	0.428688	-3.6641	0.00024821	0.001718466
Phvul.002G121900	41.50575	-1.427385	0.3895805	-3.663904	0.0002484	0.001719249
Phvul.003G140000	45.83124	1.389256	0.3792274	3.663384	0.000248905	0.00172221
Phvul.001G013800	65.44876	1.318932	0.3602462	3.661195	0.000251042	0.00173377
Phvul.007G007000	184.9144	1.378783	0.3766349	3.660794	0.000251435	0.001735414
Phvul.001G228400	50.55884	-1.240883	0.338996	-3.660463	0.00025176	0.001736581
Phvul.002G044500	114.6208	1.15579	0.3157835	3.66007	0.000252146	0.001737639
Phvul.006G056500	35.01381	2.491049	0.6807073	3.6595	0.000252708	0.001740969
Phvul.001G070100	47.22776	1.53823	0.4206416	3.656867	0.000255317	0.001756657
Phvul.004G074400	32.80152	1.261841	0.3453957	3.653321	0.00025887	0.001779036
Phvul.004G097800	1339.375	-1.372342	0.3759829	-3.650013	0.000262227	0.001797679
Phvul.006G133200	11.59103	3.0047	0.8238685	3.647062	0.000265256	0.001813435
Phvul.007G028100	6.118111	2.747263	0.7533812	3.646577	0.000265757	0.001815216
Phvul.006G075400	108.3565	1.617275	0.4446538	3.637155	0.000275666	0.001873512
Phvul.011G102400	1031.421	1.090371	0.2999095	3.635669	0.000277261	0.001881246
Phvul.004G167300	6.748719	-2.244765	0.6174736	-3.635403	0.000277546	0.001881905
Phvul.009G019000	7.388252	2.850021	0.7852462	3.629461	0.000284014	0.001919347
Phvul.011G059800	39.22922	-1.103541	0.3045577	-3.62342	0.000290733	0.001959419
Phvul.001G039900	291.8495	2.703865	0.7466137	3.621505	0.000292894	0.001969984
Phvul.001G177100	19.28024	-1.940992	0.5363561	-3.618849	0.000295916	0.001987758
Phvul.009G146800	301.5422	1.213401	0.3353115	3.618729	0.000296054	0.001988083
Phvul.009G184500	107.4178	1.72689	0.477371	3.6175	0.000297463	0.001995743
Phvul.009G122700	32.9019	-1.567772	0.4343261	-3.609666	0.000306591	0.002053288
Phvul.008G030800	1138.672	1.265579	0.3506174	3.609573	0.000306701	0.002053408
Phvul.003G248300	77.93848	-1.592324	0.4412783	-3.608434	0.000308051	0.002059977
Phvul.001G021900	213.0134	1.003042	0.2781836	3.605682	0.000311335	0.002080064
Phvul.011G098500	37.75047	1.930279	0.5367978	3.595914	0.000323255	0.002145733
Phvul.005G144900	194.8494	1.045496	0.2907836	3.595445	0.000323838	0.002148819
Phvul.005G003100	61.81164	1.159379	0.3227209	3.592514	0.000327503	0.002169911
Phvul.002G028500	4.329716	2.97714	0.8298525	3.587553	0.000333796	0.002208984
Phvul.002G016400	26.56247	-1.376732	0.3840902	-3.584396	0.000337859	0.002234549
Phvul.002G189900	58.46744	2.557666	0.7141703	3.581311	0.000341875	0.002255767
Phvul.002G106300	48.16797	1.69554	0.4736638	3.579627	0.000344085	0.002267671
Phvul.004G002300	165.2367	-1.004752	0.2807096	-3.57933	0.000344476	0.002269581
Phvul.002G219300	329.8861	1.508061	0.4213708	3.57894	0.000344991	0.002272302
Phvul.001G027000	3.228301	3.20156	0.8968417	3.569816	0.000357231	0.002342987
Phvul.001G048900	18.30389	2.018376	0.5656228	3.568414	0.000359149	0.002353751
Phvul.007G031600	26.80401	-2.254525	0.6318445	-3.568164	0.000359491	0.002355305
Phvul.006G205300	109.8007	1.361156	0.381726	3.565794	0.000362756	0.002371132
Phvul.009G102000	1014.612	-1.182015	0.331981	-3.560489	0.000370164	0.002414608
Phvul.006G077100	53.10013	1.32621	0.372847	3.556981	0.000375142	0.002441589
Phvul.010G140600	21.0964	-1.914833	0.5383345	-3.556957	0.000375175	0.002441589
Phvul.006G195400	17.97059	-1.695686	0.4768223	-3.556223	0.000376224	0.002445568
Phvul.005G088500	11.33142	-2.259356	0.6354503	-3.55552	0.000377232	0.002449979
Phvul.001G117500	382.6699	-1.444876	0.4067325	-3.552398	0.000381738	0.002470799
Phvul.002G181000	457.7121	-1.023047	0.2881298	-3.550648	0.000384284	0.002484937
Phvul.006G051100	38.00246	1.613425	0.4549553	3.546338	0.000390625	0.002517372
Phvul.002G148500	2935.251	1.101609	0.3107401	3.545112	0.000392446	0.002527057
Phvul.004G129600	580.774	-2.040204	0.5757852	-3.543342	0.00039509	0.002542815
Phvul.009G131200	11.28369	2.415021	0.6820827	3.540657	0.000399132	0.002561672
Phvul.010G073400	13.39515	1.790675	0.5059615	3.539152	0.000401414	0.002573359
Phvul.001G046900	33.94761	1.696293	0.4794044	3.538335	0.000402659	0.002579859
Phvul.001G255100	117.7041	-1.585759	0.4487291	-3.53389	0.000409491	0.002611648
Phvul.001G127600	686.0347	1.193576	0.338147	3.529753	0.000415947	0.002646511
Phvul.006G045500	433.836	1.006162	0.2851066	3.529073	0.000417019	0.002650572
Phvul.011G074300	119.7067	-1.033695	0.2928974	-3.529206	0.000416808	0.002650572
Phvul.009G240700	175.7223	2.645872	0.7505028	3.525465	0.00042274	0.002679312
Phvul.008G044700	6.557757	2.649196	0.7516971	3.524286	0.000424625	0.002689735
Phvul.009G260100	314.2232	-1.070901	0.303925	-3.52357	0.000425774	0.002695482
Phvul.003G005000	25.54735	2.261381	0.6430925	3.516417	0.000437414	0.002758226
Phvul.004G028300	18.15461	2.205344	0.6277516	3.513085	0.000442937	0.0027899
Phvul.008G099300	73.99848	-1.052115	0.2997945	-3.509455	0.000449026	0.002823479
Phvul.005G163900	13.85888	2.203959	0.6283367	3.507608	0.000452155	0.002839958
Phvul.003G182700	86.67141	-1.718657	0.4900027	-3.507444	0.000452433	0.002840901
Phvul.008G023900	41.92577	1.31443	0.3747816	3.507188	0.00045287	0.002842046
Phvul.004G019300	48.64436	-1.010328	0.2885678	-3.501182	0.000463199	0.002898725
Phvul.007G049800	2.147928	3.247114	0.9274276	3.501205	0.000463159	0.002898725
Phvul.001G091700	2.159512	-3.240181	0.9257325	-3.500127	0.000465037	0.002906969
Phvul.009G210900	12.30565	2.194055	0.6276276	3.495791	0.000472659	0.002951313
Phvul.008G030100	45.42601	1.292583	0.3701308	3.492233	0.000479	0.002982565
Phvul.001G035400	89.13249	1.021061	0.2927238	3.488139	0.000486396	0.003019359
Phvul.009G109200	46.07937	-1.312362	0.3762706	-3.487816	0.000486984	0.00302049
Phvul.002G146400	94.66605	1.07484	0.3082111	3.487349	0.000487835	0.003024927
Phvul.007G216400	4.247534	2.746457	0.7877582	3.486422	0.000489529	0.003033746
Phvul.007G050600	148.1195	1.118686	0.3209326	3.485734	0.000490789	0.003038496
Phvul.010G113500	105.4387	-1.139406	0.3269813	-3.48462	0.000492836	0.003048323
Phvul.001G153200	102.1316	1.438443	0.4131047	3.48203	0.000497628	0.003072006
Phvul.008G236500	230.7795	1.216992	0.3499251	3.477865	0.000505425	0.003116696
Phvul.002G331200	179.3785	-1.254258	0.3610742	-3.473684	0.000513364	0.00316216
Phvul.005G164100	24.68914	1.867247	0.5378001	3.472009	0.000516578	0.003177576
Phvul.009G148800	149.7117	-1.002484	0.2888722	-3.470336	0.000519808	0.003195683
Phvul.003G034700	38.04038	1.45046	0.4180093	3.469922	0.000520609	0.003198933
Phvul.006G195500	4.669028	-2.536313	0.7311659	-3.468861	0.000522669	0.003208857
Phvul.008G105700	3.87289	3.043163	0.8774374	3.46824	0.000523879	0.003213177
Phvul.003G237900	59.2659	-1.155795	0.3335678	-3.464948	0.000530335	0.003245212
Phvul.001G043600	54.91131	-1.033698	0.2983519	-3.464695	0.000530834	0.00324721
Phvul.009G250000	25.62053	-2.654007	0.7668261	-3.461028	0.000538117	0.003285084
Phvul.001G263900	32.57035	-2.359826	0.6830559	-3.454806	0.000550689	0.003351398
Phvul.001G244500	333.7364	1.02752	0.2975396	3.453389	0.00055359	0.003367221
Phvul.006G131200	371.2138	1.014579	0.2939304	3.451765	0.000556932	0.003385702
Phvul.009G167700	418.925	-1.241248	0.3597979	-3.449849	0.0005609	0.003407044
Phvul.004G085200	28.26107	-1.465866	0.4252631	-3.446963	0.000566926	0.003438972
Phvul.001G125800	842.5448	1.35756	0.3938842	3.446596	0.000567696	0.003441772
Phvul.002G227500	27.58273	-2.686297	0.7795853	-3.445802	0.000569367	0.003449799
Phvul.007G184400	17.86959	-1.490598	0.4329019	-3.443269	0.000574727	0.00347591
Phvul.002G297200	12.69181	-2.548277	0.7402566	-3.442424	0.000576525	0.00348301
Phvul.003G241700	338.0321	-1.166833	0.3393637	-3.438298	0.000585384	0.003528894
Phvul.008G019900	58.86544	-1.040143	0.3027029	-3.436183	0.000589972	0.00355176
Phvul.011G189100	64.52082	1.11986	0.3259962	3.435192	0.000592134	0.003561891
Phvul.011G024700	1102.8	1.068215	0.3110668	3.434037	0.000594664	0.003575185
Phvul.001G267300	21.44238	-1.970968	0.5742975	-3.431963	0.000599229	0.003598757
Phvul.008G218000	14.70714	1.762503	0.5135449	3.432033	0.000599075	0.003598757
Phvul.003G151400	230.2253	1.020237	0.2974229	3.430256	0.000603012	0.00361788
Phvul.009G195800	108.7587	-1.319744	0.3847904	-3.429775	0.000604083	0.003621093
Phvul.003G175100	450.519	1.081652	0.3158113	3.424994	0.000614813	0.003677517
Phvul.002G003800	41.98408	-1.204969	0.3518488	-3.424679	0.000615525	0.003680792
Phvul.008G205400	68.99398	1.026111	0.2997528	3.423191	0.000618905	0.003697045
Phvul.011G090900	404.6091	-1.1625	0.3396356	-3.422785	0.000619831	0.003701587
Phvul.008G038800	34.99514	1.416539	0.4139438	3.422056	0.000621496	0.003709017
Phvul.006G133400	72.7934	-1.067016	0.3120792	-3.419055	0.000628391	0.003739705
Phvul.005G161900	51.37381	-2.111578	0.6177539	-3.418155	0.000630473	0.003748099
Phvul.004G155100	47.17496	2.021666	0.5922748	3.413393	0.000641594	0.003802072
Phvul.004G021300	22.56074	1.395343	0.4088308	3.413008	0.0006425	0.003806428
Phvul.007G004600	971.7566	-1.057325	0.3099915	-3.41082	0.000647679	0.00383406
Phvul.006G065000	22.51904	-1.386488	0.4069219	-3.407258	0.000656191	0.003879307
Phvul.008G022900	69.90666	1.184428	0.3479489	3.404028	0.000663999	0.003915104
Phvul.001G259900	14.95732	-1.689062	0.4962346	-3.403756	0.000664661	0.003917971
Phvul.001G038500	7.831793	2.246329	0.6604135	3.401398	0.000670422	0.003945996
Phvul.011G207700	24.77788	1.596782	0.4703306	3.395021	0.000686233	0.004030246
Phvul.008G259000	43.83624	-1.201411	0.3541565	-3.392316	0.000693044	0.004067035
Phvul.001G216100	455.6136	1.067002	0.3146675	3.390886	0.000696671	0.004087244
Phvul.008G258000	620.8222	-1.769169	0.521977	-3.389363	0.000700552	0.004106778
Phvul.007G165900	81.6556	-1.221914	0.3606019	-3.388541	0.000702656	0.004118034
Phvul.005G093900	61.06542	1.074501	0.3172749	3.386655	0.000707504	0.004144269
Phvul.009G077100	77.37836	-1.323483	0.3908456	-3.386204	0.000708666	0.004147812
Phvul.010G077000	5.852053	-2.445312	0.7225067	-3.384484	0.000713122	0.004170614
Phvul.007G060800	37.7278	1.92238	0.5684529	3.381776	0.000720188	0.004205335
Phvul.009G132700	66.6636	1.205561	0.3566096	3.380619	0.000723229	0.004219777
Phvul.002G150200	3.639121	-2.73614	0.8096816	-3.379279	0.000726763	0.004237079
Phvul.002G177900	23.64684	1.949352	0.5770919	3.377888	0.000730447	0.004254115
Phvul.001G056800	3252.146	-1.140521	0.3385896	-3.368448	0.000755927	0.004384218
Phvul.010G164700	13.48985	-1.845614	0.5480069	-3.367867	0.000757522	0.004387774
Phvul.006G197400	11.10102	2.421774	0.7192412	3.367124	0.000759564	0.004397321
Phvul.001G166000	29.89348	-1.532798	0.4553685	-3.366061	0.000762498	0.004409732
Phvul.007G001500	18.16816	-1.671977	0.4969036	-3.364792	0.000766015	0.004427781
Phvul.004G092600	883.8736	-1.041627	0.3099438	-3.360697	0.000777461	0.004475627
Phvul.002G059400	16.16156	1.961274	0.5839591	3.358581	0.000783436	0.004505163
Phvul.002G308100	1091.278	-1.485114	0.4426527	-3.355033	0.000793557	0.004549303
Phvul.003G024600	34.41954	-1.072797	0.3199878	-3.352617	0.000800513	0.004584477
Phvul.004G142000	13.63253	-1.793215	0.5351567	-3.350822	0.000805722	0.004608398
Phvul.002G260000	65.55359	-1.11127	0.3318431	-3.34878	0.000811681	0.004634177
Phvul.003G238700	366.1055	-1.18745	0.3545861	-3.348833	0.000811528	0.004634177
Phvul.007G183800	23.31459	-1.781974	0.532642	-3.345538	0.000821232	0.004682722
Phvul.008G216600	2013.535	1.322876	0.3955991	3.343982	0.000825851	0.004704253
Phvul.010G150400	44.63598	-1.074176	0.3214687	-3.341465	0.000833377	0.004739869
Phvul.005G136700	10.5357	2.544007	0.7618415	3.339287	0.000839938	0.004768689
Phvul.011G119700	277.1254	1.435091	0.4298261	3.338772	0.000841497	0.004772684
Phvul.001G166200	11.01449	-2.417889	0.7246637	-3.336567	0.0008482	0.004809481
Phvul.009G087200	45.03315	1.317294	0.3949058	3.335718	0.000850793	0.004822962
Phvul.009G220500	264.8559	-1.272986	0.3823074	-3.329744	0.00086926	0.004915169
Phvul.006G220500	26.25769	-1.40259	0.421485	-3.327734	0.000875556	0.004942011
Phvul.003G165600	28.87416	1.310526	0.3944654	3.322284	0.000892837	0.005025581
Phvul.004G015700	46.34441	1.263491	0.3804031	3.321454	0.000895498	0.005038022
Phvul.008G029500	1221.159	1.2668	0.3816432	3.319332	0.000902331	0.005071356
Phvul.007G158800	36.1995	1.549235	0.4671798	3.316143	0.000912691	0.005119277
Phvul.008G039600	50.01388	1.100523	0.331923	3.315597	0.000914476	0.005127997
Phvul.009G186400	66.13045	1.385457	0.4179267	3.315071	0.000916198	0.005136363
Phvul.004G058700	31.24571	1.219974	0.3680945	3.314296	0.000918741	0.005146747
Phvul.006G063800	1761.999	-1.014094	0.3061302	-3.312624	0.000924252	0.005175024
Phvul.009G143700	14.08317	-1.534536	0.4633039	-3.31216	0.000925786	0.005182315
Phvul.009G039600	109.2213	1.204788	0.3637709	3.311941	0.00092651	0.005185068
Phvul.003G087500	48.03125	1.593003	0.4816393	3.30746	0.000941461	0.005259514
Phvul.003G214100	9.532802	-1.817355	0.5496236	-3.306545	0.000944542	0.005272766
Phvul.001G069300	22.33881	2.115899	0.6399489	3.306356	0.000945179	0.005275007
Phvul.004G116100	14.68784	-1.583574	0.4794313	-3.303026	0.000956476	0.005323422
Phvul.007G037900	65.28782	1.409124	0.4266123	3.303056	0.000956374	0.005323422
Phvul.011G101500	223.4322	1.14249	0.3462414	3.299693	0.000967908	0.005374993
Phvul.011G204400	327.2729	-2.221948	0.6745605	-3.29392	0.000988006	0.005463507
Phvul.010G005400	34.11553	-1.126534	0.3422524	-3.29153	0.00099644	0.005508782
Phvul.003G025000	26.93345	1.582469	0.4814017	3.287212	0.001011846	0.005577389
Phvul.004G046000	34.38832	-1.155042	0.3514913	-3.286119	0.001015781	0.005594939
Phvul.001G083600	74.12677	1.086602	0.3307454	3.285312	0.001018696	0.005606843
Phvul.002G296600	10.98629	-1.647761	0.501573	-3.285187	0.001019148	0.005607624
Phvul.010G047900	833.1267	-1.374965	0.4186274	-3.28446	0.001021781	0.005616903
Phvul.002G043500	67.39127	1.092741	0.3329383	3.282113	0.001030322	0.005655046
Phvul.010G003300	290.7191	1.244932	0.3793134	3.282067	0.001030492	0.005655046
Phvul.003G282300	155.076	-1.036831	0.3159345	-3.281792	0.001031496	0.005657244
Phvul.007G146900	44.78059	1.188938	0.3622741	3.281875	0.001031193	0.005657244
Phvul.009G148500	117.6657	1.171503	0.357076	3.280822	0.001035052	0.00567171
Phvul.005G180600	44.4781	1.082808	0.3305484	3.275793	0.001053659	0.005753907
Phvul.009G248400	882.7597	-1.348839	0.4120927	-3.273146	0.001063577	0.005800973
Phvul.003G250100	516.3254	-1.232999	0.3769389	-3.271084	0.001071359	0.005839142
Phvul.001G060800	30.97232	-1.227006	0.3752273	-3.270034	0.001075345	0.00585801
Phvul.005G177200	94.67907	-1.114402	0.3411123	-3.266965	0.001087073	0.005910364
Phvul.003G038800	36.56809	-1.086833	0.3326984	-3.266723	0.001088	0.005913963
Phvul.010G045200	33.80497	2.113161	0.6477048	3.262536	0.0011042	0.00598164
Phvul.001G134500	28.13945	1.188347	0.3643343	3.261695	0.001107482	0.005996512
Phvul.003G002800	111.9894	1.116722	0.3425587	3.259945	0.001114337	0.006027782
Phvul.008G250500	60.59112	1.065043	0.326717	3.259833	0.001114779	0.006028712
Phvul.008G249500	449.068	1.208484	0.3708129	3.259011	0.001118012	0.00604327
Phvul.011G105900	3.168953	2.925528	0.8978583	3.258341	0.001120657	0.00605159
Phvul.003G010800	29.31796	-1.154567	0.3545618	-3.256322	0.001128656	0.006091962
Phvul.008G163600	19.77707	-1.7663	0.5424721	-3.25602	0.001129857	0.006096968
Phvul.004G104200	662.6937	1.000867	0.3074827	3.255035	0.001133784	0.006110728
Phvul.005G170000	9.119646	-1.932831	0.5956898	-3.244694	0.00117577	0.006292526
Phvul.004G040300	36.42926	1.906599	0.5876924	3.244212	0.001177759	0.006300659
Phvul.004G109300	62.40128	1.154529	0.3559765	3.243273	0.001181648	0.006318436
Phvul.005G078600	252.1356	1.10529	0.3408155	3.243075	0.001182469	0.006321315
Phvul.003G064300	118.1	-1.8073	0.5578318	-3.239866	0.00119586	0.006382204
Phvul.011G051600	15.7237	2.122806	0.6553533	3.239179	0.001198744	0.006391488
Phvul.008G088600	16.18181	1.734617	0.5374116	3.227724	0.001247791	0.00661667
Phvul.003G017300	8.982405	-2.152494	0.6669058	-3.227583	0.001248409	0.006618375
Phvul.009G030700	51.40135	1.093761	0.3389286	3.227114	0.001250454	0.006625825
Phvul.008G158400	54.13812	-1.301489	0.4035302	-3.225259	0.001258589	0.006662853
Phvul.006G004200	30.96251	1.220378	0.3797327	3.213781	0.001309993	0.006902264
Phvul.002G295200	38.44165	-1.396067	0.4345829	-3.212429	0.001316176	0.006928306
Phvul.008G185700	379.4168	2.263559	0.7049546	3.210929	0.001323068	0.006959659
Phvul.002G134600	6.545481	2.881845	0.8987763	3.20641	0.001344025	0.007054945
Phvul.006G213900	301.8387	-1.021771	0.318783	-3.205226	0.001349566	0.007077376
Phvul.002G259100	40.20289	-1.084767	0.3386243	-3.203451	0.001357911	0.007112789
Phvul.005G162800	6.069517	2.560017	0.7993845	3.202485	0.001362473	0.007130001
Phvul.009G131300	7.14536	2.402203	0.7501708	3.202208	0.001363787	0.007135203
Phvul.010G135700	2421.683	-1.676119	0.5237827	-3.200028	0.001374144	0.007180978
Phvul.002G306200	984.2228	1.034834	0.3234097	3.199763	0.001375409	0.007185907
Phvul.005G097100	130.7724	1.012898	0.3167432	3.197851	0.001384558	0.007225258
Phvul.009G043200	36.95238	1.953497	0.6113628	3.195316	0.001396778	0.007278825
Phvul.001G145600	28.97032	2.28612	0.7159378	3.193183	0.00140714	0.007322568
Phvul.010G123300	54.71782	-1.059366	0.3320601	-3.190285	0.001421324	0.007382622
Phvul.008G177400	39.71087	-1.125625	0.3534599	-3.184592	0.001449584	0.007504974
Phvul.007G240700	8.464139	-1.995015	0.6264809	-3.184479	0.001450151	0.007505443
Phvul.004G070400	14.74099	-2.252644	0.7086049	-3.178985	0.001477919	0.00762226
Phvul.007G280700	8.939967	-2.940564	0.9250274	-3.178894	0.001478381	0.00762226
Phvul.011G122000	31.64776	1.577199	0.4961721	3.178733	0.001479201	0.007624732
Phvul.001G082500	19.74029	-1.336513	0.4207253	-3.176687	0.001489677	0.007666344
Phvul.001G174200	327.1858	-1.101166	0.3466982	-3.17615	0.001492436	0.00767685
Phvul.011G144300	34.26805	-1.012503	0.3188054	-3.175929	0.001493575	0.007679328
Phvul.003G216300	49.64492	-2.282486	0.7190439	-3.174334	0.001501807	0.007715793
Phvul.009G256600	16.45935	-1.456339	0.4590957	-3.172191	0.001512937	0.007759229
Phvul.004G087700	90.44041	-1.163658	0.3671943	-3.169052	0.001529369	0.00783451
Phvul.002G252100	31.51943	1.585861	0.500908	3.165973	0.00154565	0.007903407
Phvul.001G022800	22.32146	-1.249857	0.3949766	-3.164383	0.001554124	0.007941646
Phvul.008G073200	172.363	1.977177	0.6250201	3.163382	0.001559476	0.007961349
Phvul.007G229600	6.005984	2.588267	0.8195496	3.158158	0.001587695	0.008094311
Phvul.002G282300	130.4458	-1.165245	0.3690124	-3.15774	0.001589973	0.008100377
Phvul.005G178000	42.01707	1.11699	0.3542141	3.153431	0.001613636	0.008202219
Phvul.007G100800	112.4442	-1.089374	0.3455639	-3.152452	0.001619053	0.00822601
Phvul.009G158600	10.39918	2.382193	0.7564572	3.149145	0.00163749	0.008300806
Phvul.005G101500	19.32199	-1.306367	0.4151398	-3.146813	0.001650603	0.00834833
Phvul.008G033100	35.00184	1.322839	0.4206723	3.144583	0.001663237	0.008398913
Phvul.009G066600	14.0329	1.579031	0.502842	3.140212	0.001688257	0.008509866
Phvul.011G149500	37.59364	1.401304	0.4462822	3.139951	0.00168976	0.008511681
Phvul.008G229400	679.1332	-1.904991	0.607135	-3.137673	0.001702948	0.008570379
Phvul.008G160700	98.64149	1.342752	0.4281234	3.136368	0.001710545	0.008598927
Phvul.008G220300	57.34447	-1.081723	0.3449302	-3.136063	0.001712325	0.008605936
Phvul.006G158600	16.93167	-1.260769	0.4021595	-3.134998	0.001718552	0.008627526
Phvul.003G072800	31.19056	-1.228216	0.3918995	-3.134007	0.001724366	0.008648937
Phvul.008G119000	42.11622	-1.014451	0.323774	-3.133207	0.001729076	0.008666723
Phvul.001G092500	69.00109	1.04969	0.3350293	3.13313	0.00172953	0.008667053
Phvul.009G142500	1854.69	1.107205	0.3534847	3.132257	0.001734683	0.008688974
Phvul.011G199400	11.61095	2.224373	0.7104105	3.131109	0.001741472	0.008716179
Phvul.002G099000	159.6146	1.164418	0.3719211	3.130821	0.001743185	0.008717877
Phvul.002G020400	13.65052	-1.501679	0.4798241	-3.129646	0.001750173	0.008748906
Phvul.003G008600	9.099551	-2.063875	0.6607212	-3.12367	0.001786108	0.00890264
Phvul.002G003400	23.33405	1.870772	0.5994759	3.12068	0.001804342	0.008983499
Phvul.006G002700	209.3294	1.16962	0.3749246	3.119614	0.001810881	0.009010031
Phvul.005G063800	2.644068	2.559916	0.8210033	3.118034	0.001820617	0.009050793
Phvul.008G186600	34.41362	-1.402353	0.4497908	-3.11779	0.001822124	0.009055883
Phvul.007G030900	24.00169	1.498258	0.4812285	3.113402	0.00184944	0.009167163
Phvul.004G069000	32.73887	1.083731	0.3483686	3.110875	0.001865337	0.009231619
Phvul.003G183100	5.438274	2.377034	0.7641545	3.110672	0.001866622	0.009235535
Phvul.003G060700	36.96964	1.323989	0.4258482	3.109064	0.001876808	0.009274008
Phvul.003G040200	70.35797	1.102911	0.3552097	3.104958	0.001903058	0.009389174
Phvul.001G151900	2.367657	-2.872717	0.9256598	-3.103427	0.001912937	0.009421267
Phvul.008G157600	10.8548	-1.620758	0.5223815	-3.102633	0.001918074	0.009444485
Phvul.001G026500	72.45419	1.182215	0.381228	3.101071	0.001928223	0.009481918
Phvul.004G129700	93.89455	-1.725114	0.5565403	-3.099711	0.001937095	0.009517163
Phvul.005G055400	47.28131	1.184442	0.3823024	3.098182	0.001947121	0.009553809
Phvul.005G098400	34.80775	-1.521432	0.4923002	-3.090455	0.001998498	0.009780117
Phvul.008G140600	49.8637	-1.021733	0.3310171	-3.086648	0.002024274	0.009874986
Phvul.003G209100	84.03098	-1.135997	0.3681405	-3.085771	0.002030255	0.009894334
Phvul.003G184200	37.59229	1.482023	0.4809533	3.081429	0.002060099	0.0100201
Phvul.002G022400	44.44747	1.150964	0.3747429	3.071344	0.002130977	0.01031659
Phvul.003G276600	24.91806	-1.041895	0.339802	-3.066184	0.0021681	0.01047469
Phvul.001G218800	46.3806	-1.591987	0.5197733	-3.062849	0.002192407	0.01056927
Phvul.001G048700	45.91073	1.075244	0.3512269	3.061393	0.002203097	0.01061164
Phvul.006G122100	57.39735	-1.334172	0.4358571	-3.06103	0.002205769	0.01061764
Phvul.007G125500	23.84197	1.662436	0.5436796	3.05775	0.002230057	0.01070226
Phvul.005G129500	55.16	-1.070358	0.350084	-3.057433	0.002232415	0.01071034
Phvul.011G141200	31.08883	-1.113217	0.3641098	-3.057367	0.002232907	0.01071034
Phvul.007G050400	29.10828	1.707784	0.5591662	3.054161	0.00225691	0.01078709
Phvul.003G145000	23.07028	1.442868	0.4729056	3.051071	0.002280269	0.01086589
Phvul.008G118200	19.59052	1.467661	0.4812332	3.049792	0.002289997	0.01090091
Phvul.001G209500	90.06868	-1.065971	0.3500687	-3.045034	0.002326542	0.01104662
Phvul.005G131800	25.60888	2.033629	0.6680447	3.044152	0.002333374	0.011072
Phvul.003G270600	88.25577	-1.184313	0.3891261	-3.043519	0.002338285	0.01108353
Phvul.009G132600	42.06764	1.084597	0.3564899	3.042434	0.002346729	0.01111884
Phvul.010G131700	2.12455	2.676724	0.8798968	3.042088	0.002349431	0.01112928
Phvul.002G318100	1459.747	1.580299	0.5197344	3.040589	0.002361159	0.01118009
Phvul.007G069300	68.51448	1.096005	0.360973	3.036251	0.002395397	0.01131821
Phvul.002G259700	5.33561	-2.316543	0.7630758	-3.035797	0.002399011	0.01133289
Phvul.006G016900	262.3832	1.874175	0.6174874	3.035163	0.002404055	0.01134952
Phvul.007G016700	14.70698	-1.791561	0.5907815	-3.032528	0.002425148	0.01142736
Phvul.007G057600	2573.202	1.055832	0.3484374	3.030192	0.002443979	0.01150596
Phvul.011G132300	7.195979	2.490003	0.8218178	3.029872	0.002446573	0.01151132
Phvul.003G194800	22.32605	1.256534	0.4149695	3.028015	0.002461662	0.01156769
Phvul.006G046800	798.4168	1.550513	0.5121661	3.027364	0.002466963	0.01158203
Phvul.008G135900	88.13676	-1.09789	0.3626928	-3.027051	0.002469524	0.01158757
Phvul.007G211500	40.668	1.190891	0.3935301	3.026175	0.002476692	0.01161144
Phvul.002G027200	9.200463	2.29487	0.7588732	3.02405	0.002494153	0.01167811
Phvul.010G054400	11.37708	2.452847	0.8111268	3.023999	0.002494572	0.01167811
Phvul.007G116300	18.77002	1.498019	0.4954769	3.023388	0.002499613	0.01169191
Phvul.009G161600	133.3972	-1.040854	0.3443663	-3.02252	0.002506798	0.01172061
Phvul.003G148600	18.98084	1.566067	0.5187414	3.018975	0.002536316	0.01184374
Phvul.009G186700	34.71872	1.117291	0.3701259	3.018677	0.002538812	0.01185044
Phvul.008G146900	7.022526	2.158114	0.7157864	3.015025	0.002569585	0.01197156
Phvul.001G197700	9.395923	1.682454	0.5581106	3.014553	0.002573578	0.01198017
Phvul.003G085400	7.999532	2.174131	0.7255263	2.996626	0.002729851	0.01257139
Phvul.008G219600	69.94214	1.110873	0.3708137	2.99577	0.00273753	0.01259651
Phvul.011G118100	101.9497	-1.019727	0.3403895	-2.995766	0.002737563	0.01259651
Phvul.008G121000	96.73981	1.331449	0.4446447	2.994411	0.002749753	0.01264479
Phvul.002G155300	671.4172	-1.12825	0.3768903	-2.993578	0.002757273	0.01267415
Phvul.007G249900	42.40879	1.047453	0.3499515	2.993139	0.002761243	0.01268196
Phvul.001G025400	118.0397	-1.052667	0.3518281	-2.991993	0.002771622	0.01272111
Phvul.003G123200	86.49243	1.011389	0.3380371	2.991947	0.002772046	0.01272111
Phvul.008G023800	4.661542	2.282915	0.7630698	2.991751	0.002773826	0.01272667
Phvul.002G255600	61.69946	-1.368529	0.4576953	-2.990043	0.00278938	0.01277858
Phvul.001G193100	125.4834	1.261562	0.4220566	2.989083	0.002798165	0.01280939
Phvul.005G166200	7.567	-2.089043	0.6989348	-2.988896	0.002799873	0.01281458
Phvul.011G076100	979.559	1.085346	0.3631942	2.988336	0.002805011	0.01283284
Phvul.007G249800	57.47744	-1.116666	0.3737343	-2.98786	0.00280938	0.01284493
Phvul.005G181300	23.64483	1.526082	0.5111419	2.985632	0.002829926	0.01293093
Phvul.006G117800	277.0504	1.048439	0.3517325	2.980786	0.002875093	0.0130998
Phvul.006G079700	50.9349	-1.623006	0.5447173	-2.979538	0.002886833	0.01314256
Phvul.005G144500	148.5514	1.000598	0.3362316	2.97592	0.002921112	0.01326617
Phvul.008G011700	59.87979	1.54879	0.5206736	2.974589	0.002933816	0.01331304
Phvul.011G175300	33.34345	1.053141	0.3541352	2.973839	0.002940996	0.01333478
Phvul.005G109300	113.1076	1.090373	0.3666729	2.973695	0.002942377	0.01333834
Phvul.007G273000	18.95925	2.151753	0.7241277	2.971511	0.002963381	0.01342538
Phvul.011G132500	3.828049	2.401124	0.8085431	2.969692	0.002980985	0.01349692
Phvul.004G001900	49.79232	-2.151883	0.7249131	-2.96847	0.002992863	0.01352987
Phvul.010G146700	25.17651	1.314254	0.4429829	2.966828	0.00300889	0.0135921
Phvul.002G109000	25.7281	-1.027741	0.346538	-2.965739	0.003019569	0.01363292
Phvul.003G246200	26.67397	1.394977	0.4704208	2.965382	0.003023073	0.01364542
Phvul.002G025700	26.05355	1.401341	0.4725985	2.965183	0.003025027	0.01364929
Phvul.008G106100	26.83796	1.370956	0.4623637	2.965102	0.003025825	0.01365013
Phvul.008G196700	23.06328	1.920637	0.6484832	2.961738	0.003059084	0.01375848
Phvul.008G119400	38.17894	-1.27603	0.4310904	-2.960006	0.003076329	0.01382769
Phvul.002G063100	948.4377	-1.627783	0.5500935	-2.959102	0.00308537	0.01385996
Phvul.003G198600	221.1691	-1.130233	0.3821617	-2.957473	0.003101717	0.01391403
Phvul.007G112200	6.593395	2.1696	0.7343114	2.954604	0.003130702	0.01401623
Phvul.004G045800	26.37281	1.05206	0.3570591	2.94646	0.003214341	0.01432408
Phvul.001G158300	6.883902	2.62067	0.8894535	2.946382	0.00321515	0.01432483
Phvul.005G042800	13.25467	-1.512117	0.5136575	-2.943823	0.003241854	0.01440825
Phvul.009G061500	34.62046	1.528144	0.5190821	2.943934	0.00324069	0.01440825
Phvul.009G221600	14.95062	1.650055	0.5605068	2.943862	0.003241444	0.01440825
Phvul.007G078400	2.075564	2.586279	0.8799207	2.939218	0.003290413	0.01456428
Phvul.002G059500	3.291863	-2.33267	0.7941754	-2.937222	0.003311668	0.01464763
Phvul.005G169200	26.25896	1.530833	0.5211979	2.937143	0.003312518	0.01464763
Phvul.007G275800	2.918407	-2.383731	0.8134731	-2.930313	0.00338621	0.01493208
Phvul.006G007500	91.13016	2.37567	0.8107635	2.930164	0.003387835	0.01493335
Phvul.001G250300	81.35812	-1.19081	0.4064728	-2.929617	0.0033938	0.0149449
Phvul.009G175400	12.97156	-1.683175	0.574998	-2.927272	0.003419499	0.01504324
Phvul.003G109200	10.89535	2.534048	0.8657537	2.926985	0.003422651	0.01505414
Phvul.007G189000	4.064573	2.574128	0.8803688	2.92392	0.003456536	0.01518225
Phvul.007G156700	1087.691	-1.110303	0.3800565	-2.921415	0.003484454	0.01528683
Phvul.011G077200	3.726435	-2.312312	0.7917813	-2.920393	0.003495907	0.01533106
Phvul.009G255200	2.915067	-2.529013	0.8668939	-2.917328	0.003530448	0.01546129
Phvul.006G023500	28.29771	1.108529	0.3805225	2.913175	0.003577745	0.01561941
Phvul.009G197900	53.80933	1.267821	0.4353697	2.912057	0.00359057	0.0156601
Phvul.008G077600	10.33443	1.95089	0.670313	2.910417	0.003609464	0.01573022
Phvul.005G046400	31.36835	-1.12241	0.3858608	-2.908847	0.003627641	0.01578787
Phvul.001G201500	9.806514	-2.314798	0.7963824	-2.906641	0.003653324	0.01588118
Phvul.011G023600	16.88618	1.610257	0.5540832	2.906165	0.003658889	0.01589908
Phvul.007G242300	103.1536	-1.191318	0.4100329	-2.905421	0.003667593	0.01592054
Phvul.007G025500	33.5581	-1.02027	0.3512998	-2.904271	0.003681093	0.01596473
Phvul.010G056300	27.11696	-1.012431	0.3490241	-2.900748	0.00372273	0.01610443
Phvul.007G264600	147.842	1.005191	0.3465517	2.900551	0.003725071	0.0161064
Phvul.007G201100	2.639853	2.634653	0.9084108	2.900288	0.003728202	0.01611562
Phvul.002G264000	67.44347	1.119235	0.3860728	2.899027	0.003743231	0.01616494
Phvul.004G046200	25.73697	1.087341	0.3750964	2.898831	0.003745565	0.01617189
Phvul.008G094400	16.57844	2.15807	0.7447964	2.89753	0.003761136	0.01622344
Phvul.004G014700	13.12009	1.684666	0.5814857	2.897175	0.003765398	0.01622929
Phvul.008G245600	5.87318	-2.031082	0.7012246	-2.896478	0.003773769	0.01625293
Phvul.006G141100	18.82719	1.34907	0.4661677	2.893958	0.003804192	0.01635383
Phvul.004G039800	19.33931	1.676093	0.5802665	2.888489	0.003870975	0.01658512
Phvul.002G206600	59.83268	-1.081316	0.3745692	-2.886825	0.003891504	0.01664434
Phvul.008G164600	248.3569	1.034449	0.3583233	2.886916	0.003890383	0.01664434
Phvul.009G027600	78.55006	1.064032	0.3688841	2.884461	0.003920845	0.01675379
Phvul.006G093100	38.27756	1.056123	0.3661768	2.884189	0.003924238	0.01676188
Phvul.009G101600	26.6216	1.525284	0.5294129	2.881086	0.003963074	0.01690836
Phvul.006G048600	143.6776	-1.73508	0.6022833	-2.880837	0.003966203	0.01691234
Phvul.007G036900	4.37364	2.239544	0.7777505	2.879514	0.003982881	0.01697341
Phvul.011G025800	18.87222	-1.46368	0.5085461	-2.878165	0.003999955	0.01703967
Phvul.001G156900	2965.514	-1.094976	0.3804958	-2.877762	0.004005078	0.01704719
Phvul.007G114900	10.39927	-1.598409	0.5558	-2.875871	0.004029145	0.01713461
Phvul.008G037800	46.40558	1.030637	0.3585032	2.874832	0.004042421	0.01718125
Phvul.004G166900	16.09971	-1.336459	0.4652088	-2.872816	0.004068307	0.01726499
Phvul.009G239900	49.3394	1.32531	0.4614005	2.872364	0.004074134	0.01728315
Phvul.003G029400	13.82977	-1.568468	0.546502	-2.870014	0.004104536	0.01740551
Phvul.009G153000	56.37642	-1.041512	0.3629387	-2.869663	0.004109096	0.01742099
Phvul.007G180800	25.74392	-1.6564	0.5773919	-2.868763	0.004120805	0.01746207
Phvul.004G053800	2.620932	2.529565	0.8822348	2.867225	0.00414089	0.01751644
Phvul.005G012500	82.76993	1.030161	0.3593334	2.866867	0.004145569	0.01752627
Phvul.008G144600	39.62063	-1.02124	0.3562846	-2.86636	0.004152214	0.01755104
Phvul.010G031000	37.89402	-1.916051	0.6703709	-2.858196	0.004260572	0.01792088
Phvul.008G056300	2.459129	-2.591995	0.9071598	-2.857264	0.004273098	0.01797019
Phvul.008G157900	52.56744	1.145382	0.4010863	2.8557	0.004294205	0.01803518
Phvul.005G054100	89.96109	2.196746	0.7697507	2.853841	0.004319408	0.01812058
Phvul.009G261800	9.451441	-1.604555	0.5624237	-2.852928	0.004331837	0.01815908
Phvul.002G156900	18.15818	-1.074495	0.37691	-2.850799	0.004360959	0.01825033
Phvul.006G130100	4.436306	-2.067732	0.7254479	-2.850283	0.004368028	0.01826623
Phvul.004G168400	80.15214	-1.74169	0.6122666	-2.844659	0.004445899	0.01852149
Phvul.001G132500	19.78689	1.508357	0.530625	2.842605	0.004474651	0.01862145
Phvul.001G225700	114.1727	-1.108851	0.3903517	-2.840645	0.00450224	0.01872231
Phvul.002G200100	15.42246	-1.942764	0.6840936	-2.83991	0.004512631	0.01875505
Phvul.011G164600	38.10933	1.416985	0.4994046	2.837349	0.004548992	0.01886755
Phvul.001G216300	87.58787	1.02017	0.3595882	2.837051	0.004553235	0.01887813
Phvul.006G056700	42.73415	1.151896	0.4060126	2.837093	0.004552632	0.01887813
Phvul.008G045100	184.7788	-1.060816	0.3739389	-2.836868	0.004555838	0.01888542
Phvul.005G121600	62.43337	1.332182	0.4697593	2.835883	0.004569924	0.01893446
Phvul.005G110300	29.23476	1.175658	0.4147031	2.834939	0.004583438	0.0189787
Phvul.001G048100	27.20795	1.234202	0.4354102	2.834574	0.004588685	0.01899067
Phvul.007G163400	20.63415	-1.152749	0.4066764	-2.83456	0.00458888	0.01899067
Phvul.009G017800	35.42346	-1.160547	0.4098668	-2.831521	0.004632716	0.01915788
Phvul.007G278500	46.07367	1.073383	0.3797647	2.826443	0.004706812	0.01943191
Phvul.011G024900	17.64053	1.310639	0.4637494	2.826179	0.004710698	0.01944436
Phvul.001G238100	5575.623	1.204511	0.4262572	2.825785	0.004716491	0.01946468
Phvul.007G277100	83.92684	-1.098343	0.3891509	-2.82241	0.004766422	0.01961999
Phvul.003G257900	226.9735	1.143375	0.4058334	2.81735	0.004842167	0.01987089
Phvul.004G150700	201.2686	1.43974	0.5113203	2.81573	0.004866649	0.01994799
Phvul.005G155900	33.73183	1.03158	0.366408	2.815387	0.004871853	0.01995833
Phvul.008G190600	7.983138	1.609233	0.5716816	2.814912	0.004879056	0.01998051
Phvul.007G065400	40.2259	-1.193073	0.4246558	-2.809505	0.004961768	0.02027092
Phvul.002G004300	59.24825	-1.122262	0.3998071	-2.807007	0.005000409	0.02037288
Phvul.002G259000	13.71622	-2.15623	0.7687886	-2.804711	0.005036164	0.02047473
Phvul.001G202700	41.29732	1.074772	0.3832398	2.804439	0.005040423	0.0204855
Phvul.006G219400	92.24965	-1.079257	0.3849934	-2.803313	0.005058054	0.02053657
Phvul.008G082700	20.13243	1.058967	0.3780348	2.801242	0.005090626	0.02064947
Phvul.010G012300	33.02077	1.330108	0.4749803	2.800343	0.005104825	0.02070012
Phvul.008G135300	40.98572	1.144578	0.408962	2.79874	0.00513025	0.02079189
Phvul.007G250400	35.93099	1.221885	0.4378569	2.790604	0.005260977	0.02124077
Phvul.011G096900	24.33735	-1.048178	0.3757535	-2.789535	0.005278386	0.02130335
Phvul.005G163200	5.042831	2.486868	0.891931	2.788184	0.00530044	0.02137806
Phvul.003G002500	22.60063	1.133781	0.4068181	2.786949	0.005320689	0.02144696
Phvul.005G040300	18.46158	-1.042963	0.3743729	-2.785893	0.005338056	0.02150532
Phvul.003G228300	31.69772	1.194514	0.429125	2.783604	0.005375857	0.02161472
Phvul.008G069500	7.072285	2.432421	0.8741537	2.782601	0.005392513	0.02167779
Phvul.008G228800	25.9146	-1.297549	0.4664312	-2.781866	0.005404728	0.02171517
Phvul.001G241600	7.516728	-2.260089	0.812626	-2.781217	0.005415559	0.02174695
Phvul.003G051700	142.0088	2.24102	0.8062514	2.779555	0.005443336	0.02184278
Phvul.002G309700	177.1308	1.229418	0.4426907	2.777149	0.005483806	0.02196965
Phvul.009G220700	29.31704	1.540609	0.554772	2.777012	0.00548611	0.02197494
Phvul.007G213800	16.63687	-1.211069	0.4361851	-2.776501	0.005494741	0.02199768
Phvul.007G076700	2.135339	2.409528	0.8682707	2.775089	0.005518663	0.02206971
Phvul.009G018600	85.44601	1.062236	0.3828248	2.77473	0.005524747	0.02209009
Phvul.010G143000	159.0466	-1.029418	0.3710928	-2.774017	0.005536879	0.02212671
Phvul.003G296100	62.97181	1.036296	0.3742953	2.76866	0.005628732	0.02240159
Phvul.005G058400	99.57072	1.059073	0.3832827	2.763165	0.005724382	0.02272154
Phvul.011G107600	32.68196	1.085459	0.3928663	2.762921	0.005728669	0.0227333
Phvul.004G121100	75.52136	1.023145	0.3703951	2.762308	0.005739434	0.0227651
Phvul.009G185400	7.101838	-1.559257	0.5649095	-2.760189	0.00577679	0.022897
Phvul.002G111100	127.6441	-1.125244	0.4078839	-2.758735	0.005802555	0.02297059
Phvul.008G058400	10.73305	1.801288	0.6530468	2.758284	0.005810571	0.02299824
Phvul.011G203600	1434.556	-1.516689	0.5501778	-2.756726	0.005838327	0.02307922
Phvul.001G075600	382.6965	1.012313	0.3672865	2.756194	0.005847821	0.02309657
Phvul.002G292700	12.26311	1.431061	0.5194426	2.754993	0.00586933	0.02317332
Phvul.009G259400	35.06027	-1.135792	0.4125333	-2.753212	0.005901359	0.02328743
Phvul.011G090200	24.84843	1.209884	0.4407016	2.745359	0.006044475	0.02375147
Phvul.007G010000	3.113889	2.109649	0.7686036	2.744782	0.006055117	0.02378492
Phvul.009G117400	5.832971	-2.090303	0.763489	-2.737829	0.006184613	0.02423392
Phvul.009G203200	15.26658	-1.924756	0.703787	-2.734856	0.006240751	0.02441962
Phvul.002G102300	14.14135	-1.530326	0.5599419	-2.733008	0.00627589	0.02452274
Phvul.011G202400	22.35695	1.048318	0.3836959	2.732159	0.006292084	0.02458172
Phvul.001G086500	14.0842	-1.423796	0.5232015	-2.721315	0.006502282	0.02526591
Phvul.003G209000	96.41158	-1.04311	0.3834589	-2.720265	0.006522957	0.02533691
Phvul.008G032200	93.9399	1.218353	0.44797	2.719721	0.006533711	0.02536156
Phvul.007G239800	394.1352	-2.295427	0.8444542	-2.718237	0.006563078	0.02545493
Phvul.004G061400	18.69153	-1.05367	0.3879196	-2.716207	0.006603464	0.02557897
Phvul.004G114900	6.653304	2.154555	0.793578	2.714988	0.006627824	0.02565775
Phvul.003G038000	209.1378	-1.054458	0.388854	-2.711707	0.006693768	0.02585103
Phvul.009G138100	38.51454	1.537463	0.5669802	2.711669	0.006694533	0.02585103
Phvul.001G191900	18.04609	1.059494	0.390944	2.710091	0.00672647	0.02594744
Phvul.008G272500	8.725692	-1.512522	0.5582995	-2.709159	0.006745408	0.02601601
Phvul.005G073900	8.64666	1.677681	0.6194471	2.708352	0.006761823	0.02607481
Phvul.001G009200	53.91735	-1.001128	0.3696818	-2.708079	0.006767385	0.02607653
Phvul.001G105200	301.8595	-1.064041	0.3930554	-2.707102	0.006787332	0.02614609
Phvul.009G144800	29.37665	-1.099135	0.4061931	-2.705943	0.006811081	0.02622803
Phvul.007G160000	15.66857	-1.82093	0.6735942	-2.703304	0.006865387	0.02637322
Phvul.004G021500	12.71927	1.56235	0.5794241	2.696384	0.007009689	0.02680387
Phvul.006G156100	14.80087	-1.337572	0.4965311	-2.693833	0.007063559	0.02697292
Phvul.008G087100	6452.831	-1.861777	0.6915681	-2.692109	0.007100171	0.02708494
Phvul.007G116500	40.44625	-1.099297	0.4087096	-2.689677	0.007152113	0.02723656
Phvul.011G182700	13.65407	1.642875	0.6111401	2.688213	0.007183562	0.02732371
Phvul.005G027100	199.2026	1.273694	0.4743001	2.685417	0.007243942	0.02752525
Phvul.010G074800	31.31052	-1.063767	0.397741	-2.674521	0.007483612	0.02824374
Phvul.011G168400	3.045862	2.491354	0.9315639	2.674378	0.007486797	0.02825099
Phvul.006G056300	132.283	-1.079354	0.4036609	-2.673912	0.007497212	0.02827783
Phvul.001G265800	95.73906	-1.007639	0.3769072	-2.673441	0.007507755	0.02830616
Phvul.009G210600	19.12898	1.161485	0.4346644	2.672143	0.00753686	0.02839672
Phvul.002G044400	36.68729	1.370931	0.5133679	2.670466	0.007574608	0.02850529
Phvul.003G020100	20.53649	1.834171	0.6883695	2.664515	0.007709943	0.028922
Phvul.005G176100	91.50017	1.020928	0.383206	2.664175	0.007717745	0.0289463
Phvul.006G143000	13.63006	1.402448	0.5265971	2.663227	0.007739516	0.02900371
Phvul.001G018100	25.19912	-1.365813	0.5129928	-2.662441	0.007757615	0.02904716
Phvul.009G186300	65.79935	1.608636	0.6049192	2.659257	0.007831311	0.02925934
Phvul.011G174300	13.41521	1.316841	0.4955284	2.657447	0.0078735	0.02939238
Phvul.001G152300	59.43752	-1.290144	0.4862288	-2.653367	0.007969313	0.02969051
Phvul.006G138600	136.0758	-1.397077	0.5265277	-2.653378	0.007969049	0.02969051
Phvul.009G249500	41.80808	1.393593	0.52518	2.653554	0.007964909	0.02969051
Phvul.002G319000	316.4967	2.04335	0.7712213	2.649499	0.008061129	0.02996261
Phvul.006G159400	12.9791	1.387824	0.5241832	2.647593	0.008106699	0.03009192
Phvul.004G077600	117.3794	-1.128037	0.426567	-2.644456	0.00818224	0.03034208
Phvul.002G239000	536.9155	1.563084	0.5911116	2.644312	0.008185712	0.03034991
Phvul.010G067700	148.9875	-1.038228	0.3926441	-2.644196	0.008188517	0.03035527
Phvul.011G116200	27.94365	1.100513	0.4166223	2.641513	0.008253663	0.0305562
Phvul.003G153100	3.761381	-2.270879	0.8602965	-2.639647	0.008299235	0.03068041
Phvul.008G193200	27.11324	1.119337	0.4241369	2.639093	0.008312821	0.0307192
Phvul.010G043200	22.34175	-1.304042	0.494177	-2.638816	0.008319622	0.03073925
Phvul.009G058100	18.39842	-1.665818	0.6320938	-2.635396	0.008403911	0.03100535
Phvul.010G031400	805.7641	1.117839	0.424151	2.635475	0.008401962	0.03100535
Phvul.001G033800	65.04559	-1.089517	0.4134646	-2.635092	0.008411448	0.03100672
Phvul.002G228100	2.458028	-2.255776	0.8561048	-2.63493	0.008415475	0.03101132
Phvul.009G154100	17.93242	1.644931	0.6252623	2.630785	0.008518797	0.03132488
Phvul.007G278200	61.58594	-1.587691	0.6037236	-2.629831	0.00854274	0.03139225
Phvul.001G132700	8.867055	1.63101	0.6202565	2.629574	0.008549191	0.03141079
Phvul.002G265100	9.672093	1.368612	0.5208136	2.627835	0.008593016	0.03155623
Phvul.008G017100	7.511976	-1.493342	0.5691238	-2.623932	0.008692105	0.03185204
Phvul.011G119500	36.07438	1.785511	0.6806511	2.623239	0.008709809	0.03190121
Phvul.010G035500	11.39743	1.732056	0.6604707	2.622457	0.00872984	0.03195886
[truncated: 100 more rows]
