# Supplementary material for: Dynamic transcriptome profiling of Bean Common Mosaic Virus (BCMV) infection in Common Bean (Phaseolus vulgaris L.)
Source: BMC Genomics. 2016 Aug 11;17:613. doi: 10.1186/s12864-016-2976-8 (PMC4982238; doi:10.1186/s12864-016-2976-8)
Supplement: Additional file 20: — Gene ontology terms for differentially expressed genes under NL1-I infection. (ZIP 43 kb) [file 12864_2016_2976_MOESM20_ESM.zip › Supporting_file_12-GO-NL1-I.xlsx]

## Sheet: NL1
Supporting file 8. Significantly overrepresented gene ontology (GO) categories after NL1 virus infection. The significant differentially expressed (DE) genes (padj < 0.05, log2fold less than -1 or more than 1) were used to perform GO enrichment analysis using agriGO tool (Du et al., 2010). The significant GO terms were identified using p-value < 0.05 with false discovery rate (FDR) corrections.
	ALL GO TERMS
	GO term	Ontology	Description	Number in input list	Number in BG/Ref	p-value	FDR
UPREGULATED	GO:0044267	Biological	cellular protein metabolic process	466	2205	7.3e-34	1.2e-30
	GO:0006468	Biological	protein amino acid phosphorylation	293	1256	4.4e-26	3.6e-23
	GO:0043687	Biological	post-translational protein modification	313	1393	1.4e-25	7.5e-23
	GO:0019538	Biological	protein metabolic process	494	2637	4.4e-25	1.8e-22
	GO:0006464	Biological	protein modification process	322	1495	1.1e-23	3.4e-21
	GO:0043412	Biological	macromolecule modification	329	1547	1.9e-23	5.1e-21
	GO:0016310	Biological	phosphorylation	297	1344	3e-23	7e-21
	GO:0006796	Biological	phosphate metabolic process	299	1387	5.6e-22	1e-19
	GO:0006793	Biological	phosphorus metabolic process	299	1387	5.6e-22	1e-19
	GO:0044260	Biological	cellular macromolecule metabolic process	652	4130	5.4e-17	8.7e-15
	GO:0043170	Biological	macromolecule metabolic process	694	4595	2.7e-14	4e-12
	GO:0006412	Biological	translation	118	477	3.1e-12	4.1e-10
	GO:0009987	Biological	cellular process	963	6994	2e-11	2.5e-09
	GO:0044237	Biological	cellular metabolic process	736	5162	2.2e-10	2.6e-08
	GO:0009875	Biological	pollen-pistil interaction	31	68	1.1e-08	9.9e-07
	GO:0008037	Biological	cell recognition	31	68	1.1e-08	9.9e-07
	GO:0048544	Biological	recognition of pollen	31	68	1.1e-08	9.9e-07
	GO:0009856	Biological	pollination	31	68	1.1e-08	9.9e-07
	GO:0000003	Biological	reproduction	31	69	1.4e-08	1.2e-06
	GO:0022414	Biological	reproductive process	31	69	1.4e-08	1.2e-06
	GO:0032501	Biological	multicellular organismal process	34	90	8.9e-08	6.8e-06
	GO:0051704	Biological	multi-organism process	33	95	6.5e-07	4.7e-05
	GO:0044238	Biological	primary metabolic process	785	5858	1.6e-06	0.00011
	GO:0006952	Biological	defense response	46	174	3.1e-06	0.00021
	GO:0002376	Biological	immune system process	33	107	5.5e-06	0.00031
	GO:0012501	Biological	programmed cell death	74	349	5.6e-06	0.00031
	GO:0006955	Biological	immune response	33	107	5.5e-06	0.00031
	GO:0045087	Biological	innate immune response	33	107	5.5e-06	0.00031
	GO:0006915	Biological	apoptosis	74	349	5.6e-06	0.00031
	GO:0016265	Biological	death	77	369	6e-06	0.00031
	GO:0008219	Biological	cell death	77	369	6e-06	0.00031
	GO:0008152	Biological	metabolic process	1045	8167	1.5e-05	0.00074
	GO:0023052	Biological	signaling	94	526	0.00012	0.006
	GO:0016998	Biological	cell wall macromolecule catabolic process	16	41	0.00017	0.0079
	GO:0044036	Biological	cell wall macromolecule metabolic process	16	42	0.00021	0.0096
	GO:0007154	Biological	cell communication	34	140	0.00023	0.01
	GO:0010467	Biological	gene expression	280	1959	0.00043	0.019
	GO:0006950	Biological	response to stress	90	529	0.0007	0.03
	GO:0006026	Biological	aminoglycan catabolic process	8	14	0.0012	0.045
	GO:0006030	Biological	chitin metabolic process	8	14	0.0012	0.045
	GO:0006032	Biological	chitin catabolic process	8	14	0.0012	0.045
	GO:0004672	Molecular	protein kinase activity	292	1274	6.1e-25	6.3e-22
	GO:0016773	Molecular	phosphotransferase activity, alcohol group as acceptor	301	1401	6.1e-22	3.2e-19
	GO:0016301	Molecular	kinase activity	302	1416	1.4e-21	4.7e-19
	GO:0016772	Molecular	transferase activity, transferring phosphorus-containing groups	316	1595	2.1e-18	3.7e-16
	GO:0032559	Molecular	adenyl ribonucleotide binding	436	2440	2.4e-18	3.7e-16
	GO:0003735	Molecular	structural constituent of ribosome	112	346	2.5e-18	3.7e-16
	GO:0005524	Molecular	ATP binding	436	2440	2.4e-18	3.7e-16
	GO:0001883	Molecular	purine nucleoside binding	452	2587	1.6e-17	1.9e-15
	GO:0030554	Molecular	adenyl nucleotide binding	452	2587	1.6e-17	1.9e-15
	GO:0001882	Molecular	nucleoside binding	452	2595	2.7e-17	2.8e-15
	GO:0005198	Molecular	structural molecule activity	116	396	2.9e-16	2.7e-14
	GO:0032555	Molecular	purine ribonucleotide binding	450	2659	2.8e-15	2.3e-13
	GO:0032553	Molecular	ribonucleotide binding	450	2659	2.8e-15	2.3e-13
	GO:0000166	Molecular	nucleotide binding	489	2968	7.1e-15	5.3e-13
	GO:0017076	Molecular	purine nucleotide binding	468	2813	8.4e-15	5.8e-13
	GO:0016740	Molecular	transferase activity	437	2760	7.6e-11	4.9e-09
	GO:0030246	Molecular	carbohydrate binding	41	135	5.8e-07	3.6e-05
	GO:0043531	Molecular	ADP binding	74	338	2.1e-06	0.00012
	GO:0005529	Molecular	sugar binding	34	117	1.1e-05	0.00062
	GO:0004888	Molecular	transmembrane receptor activity	36	129	1.3e-05	0.0007
	GO:0004872	Molecular	receptor activity	36	130	1.5e-05	0.00077
	GO:0005840	Cellular	ribosome	112	346	2.5e-18	6.9e-16
	GO:0030529	Cellular	ribonucleoprotein complex	115	369	9.1e-18	1.3e-15
	GO:0044444	Cellular	cytoplasmic part	165	729	8.7e-14	7.9e-12
	GO:0043232	Cellular	intracellular non-membrane-bounded organelle	118	508	9.3e-11	5.1e-09
	GO:0043228	Cellular	non-membrane-bounded organelle	118	508	9.3e-11	5.1e-09
	GO:0005737	Cellular	cytoplasm	187	998	2.5e-09	1.1e-07
	GO:0032991	Cellular	macromolecular complex	165	955	2.1e-06	8.4e-05
DOWNREGULATED	GO:0008152	Biological	metabolic process	748	8167	2.2e-11	2.9e-08
	GO:0015979	Biological	photosynthesis	31	99	1.9e-09	1.2e-06
	GO:0009765	Biological	photosynthesis, light harvesting	15	27	9.7e-08	3.1e-05
	GO:0005975	Biological	carbohydrate metabolic process	107	787	7.9e-08	3.1e-05
	GO:0019684	Biological	photosynthesis, light reaction	17	40	2.8e-07	7.1e-05
	GO:0006091	Biological	generation of precursor metabolites and energy	29	135	5.1e-06	0.0011
	GO:0055114	Biological	oxidation reduction	152	1403	3.6e-05	0.0066
	GO:0044042	Biological	glucan metabolic process	21	94	6.1e-05	0.0095
	GO:0030243	Biological	cellulose metabolic process	14	46	6.7e-05	0.0095
	GO:0044092	Biological	negative regulation of molecular function	16	61	9.3e-05	0.011
	GO:0043086	Biological	negative regulation of catalytic activity	16	61	9.3e-05	0.011
	GO:0006073	Biological	cellular glucan metabolic process	20	93	0.00014	0.015
	GO:0030244	Biological	cellulose biosynthetic process	13	45	0.00019	0.018
	GO:0009250	Biological	glucan biosynthetic process	15	61	0.00028	0.025
	GO:0016051	Biological	carbohydrate biosynthetic process	27	164	0.00053	0.045
	GO:0003824	Molecular	catalytic activity	746	7599	2.6e-19	2.5e-16
	GO:0016758	Molecular	transferase activity, transferring hexosyl groups	65	387	5.1e-08	2.4e-05
	GO:0016757	Molecular	transferase activity, transferring glycosyl groups	68	469	3e-06	0.00094
	GO:0016491	Molecular	oxidoreductase activity	173	1626	2.5e-05	0.0059
	GO:0016740	Molecular	transferase activity	269	2760	4.6e-05	0.0088
	GO:0042802	Molecular	identical protein binding	16	65	0.00017	0.028
	GO:0016759	Molecular	cellulose synthase activity	12	40	0.00024	0.029
	GO:0016760	Molecular	cellulose synthase (UDP-forming) activity	12	40	0.00024	0.029
	GO:0004252	Molecular	serine-type endopeptidase activity	21	111	0.00045	0.047
	GO:0034357	Cellular	photosynthetic membrane	16	55	3.3e-05	0.0019
	GO:0009579	Cellular	thylakoid	17	57	1.4e-05	0.0019
	GO:0044436	Cellular	thylakoid part	11	25	2.8e-05	0.0019
	GO:0009521	Cellular	photosystem	15	54	8.9e-05	0.0039
	GO:0016020	Cellular	membrane	214	2154	0.00012	0.0044
	GO:0009654	Cellular	oxygen evolving complex	9	21	0.00017	0.0051
	GO:0009523	Cellular	photosystem II	11	33	0.00021	0.0052
	GO:0019898	Cellular	extrinsic to membrane	8	18	0.00033	0.0073
