# Supplementary material for: Dynamic transcriptome profiling of Bean Common Mosaic Virus (BCMV) infection in Common Bean (Phaseolus vulgaris L.)
Source: BMC Genomics. 2016 Aug 11;17:613. doi: 10.1186/s12864-016-2976-8 (PMC4982238; doi:10.1186/s12864-016-2976-8)
Supplement: Additional file 21: — Gene ontology terms for differentially expressed genes under BCMV-S2 infection. (ZIP 41 kb) [file 12864_2016_2976_MOESM21_ESM.zip › Supporting_file_13-GO-BCMV-S2.xlsx]

## Sheet: NL1-Iowa
Supporting file 9. Significantly overrepresented gene ontology (GO) categories after NL1-Iowa virus infection. The significant differentially expressed (DE) genes (padj < 0.05, log2fold less than -1 or more than 1) were used to perform GO enrichment analysis using agriGO tool (Du et al., 2010). The significant GO terms were identified using p-value < 0.05 with false discovery rate (FDR) correctio…
	ALL GO TERMS
	GO term	Ontology	Description	Number in input list	Number in BG/Ref	p-value	FDR
UPREGULATED	GO:0044267	Biological	cellular protein metabolic process	279	2205	1.5e-35	1.4e-32
	GO:0019538	Biological	protein metabolic process	292	2637	5.4e-28	2.6e-25
	GO:0006412	Biological	translation	103	477	3.9e-27	1.2e-24
	GO:0044260	Biological	cellular macromolecule metabolic process	384	4130	3.7e-24	8.7e-22
	GO:0043170	Biological	macromolecule metabolic process	408	4595	2.4e-22	4.4e-20
	GO:0006468	Biological	protein amino acid phosphorylation	160	1256	1.4e-19	2.2e-17
	GO:0016310	Biological	phosphorylation	162	1344	1e-17	1.2e-15
	GO:0043687	Biological	post-translational protein modification	166	1393	9.7e-18	1.2e-15
	GO:0006796	Biological	phosphate metabolic process	163	1387	6.7e-17	6.3e-15
	GO:0006793	Biological	phosphorus metabolic process	163	1387	6.7e-17	6.3e-15
	GO:0043412	Biological	macromolecule modification	174	1547	2.3e-16	1.9e-14
	GO:0006464	Biological	protein modification process	167	1495	1.9e-15	1.5e-13
	GO:0010467	Biological	gene expression	198	1959	2.8e-14	2e-12
	GO:0044237	Biological	cellular metabolic process	411	5162	3.3e-14	2.2e-12
	GO:0009987	Biological	cellular process	518	6994	1.2e-13	7.8e-12
	GO:0044238	Biological	primary metabolic process	442	5858	7.7e-12	4.5e-10
	GO:0000003	Biological	reproduction	21	69	1.2e-08	4.4e-07
	GO:0009875	Biological	pollen-pistil interaction	21	68	9.5e-09	4.4e-07
	GO:0008152	Biological	metabolic process	559	8167	1e-08	4.4e-07
	GO:0034645	Biological	cellular macromolecule biosynthetic process	182	2054	1e-08	4.4e-07
	GO:0008037	Biological	cell recognition	21	68	9.5e-09	4.4e-07
	GO:0048544	Biological	recognition of pollen	21	68	9.5e-09	4.4e-07
	GO:0022414	Biological	reproductive process	21	69	1.2e-08	4.4e-07
	GO:0009059	Biological	macromolecule biosynthetic process	182	2057	1.1e-08	4.4e-07
	GO:0009856	Biological	pollination	21	68	9.5e-09	4.4e-07
	GO:0051704	Biological	multi-organism process	23	95	8.8e-08	3.2e-06
	GO:0032501	Biological	multicellular organismal process	22	90	1.5e-07	5.1e-06
	GO:0042254	Biological	ribosome biogenesis	15	43	3.4e-07	1.2e-05
	GO:0022613	Biological	ribonucleoprotein complex biogenesis	15	46	7e-07	2.3e-05
	GO:0006952	Biological	defense response	27	174	1.4e-05	0.00045
	GO:0016998	Biological	cell wall macromolecule catabolic process	12	41	2.2e-05	0.00066
	GO:0044249	Biological	cellular biosynthetic process	193	2492	2.2e-05	0.00066
	GO:0044036	Biological	cell wall macromolecule metabolic process	12	42	2.7e-05	0.00077
	GO:0007154	Biological	cell communication	23	140	2.8e-05	0.00077
	GO:0006364	Biological	rRNA processing	9	27	0.0001	0.0027
	GO:0016072	Biological	rRNA metabolic process	9	27	0.0001	0.0027
	GO:0023052	Biological	signaling	52	526	0.00029	0.0073
	GO:0009058	Biological	biosynthetic process	200	2727	0.0003	0.0073
	GO:0012501	Biological	programmed cell death	38	349	0.00036	0.0084
	GO:0006915	Biological	apoptosis	38	349	0.00036	0.0084
	GO:0016265	Biological	death	39	369	0.00051	0.011
	GO:0008219	Biological	cell death	39	369	0.00051	0.011
	GO:0002376	Biological	immune system process	16	107	0.0011	0.023
	GO:0006955	Biological	immune response	16	107	0.0011	0.023
	GO:0045087	Biological	innate immune response	16	107	0.0011	0.023
	GO:0009607	Biological	response to biotic stimulus	10	50	0.0014	0.029
	GO:0034470	Biological	ncRNA processing	12	74	0.0024	0.049
	GO:0003735	Molecular	structural constituent of ribosome	100	346	4.7e-35	2.8e-32
	GO:0005198	Molecular	structural molecule activity	102	396	3.4e-32	1e-29
	GO:0004672	Molecular	protein kinase activity	161	1274	2.2e-19	4.3e-17
	GO:0016301	Molecular	kinase activity	163	1416	3.8e-16	5.7e-14
	GO:0016773	Molecular	phosphotransferase activity, alcohol group as acceptor	161	1401	6.9e-16	8.3e-14
	GO:0005524	Molecular	ATP binding	234	2440	1.2e-14	1e-12
	GO:0032559	Molecular	adenyl ribonucleotide binding	234	2440	1.2e-14	1e-12
	GO:0030554	Molecular	adenyl nucleotide binding	243	2587	2.7e-14	1.8e-12
	GO:0001883	Molecular	purine nucleoside binding	243	2587	2.7e-14	1.8e-12
	GO:0001882	Molecular	nucleoside binding	243	2595	3.8e-14	2.3e-12
	GO:0016772	Molecular	transferase activity, transferring phosphorus-containing groups	168	1595	1.8e-13	1e-11
	GO:0032555	Molecular	purine ribonucleotide binding	241	2659	1.4e-12	6.5e-11
	GO:0032553	Molecular	ribonucleotide binding	241	2659	1.4e-12	6.5e-11
	GO:0017076	Molecular	purine nucleotide binding	251	2813	1.9e-12	8.1e-11
	GO:0000166	Molecular	nucleotide binding	257	2968	1.9e-11	7.7e-10
	GO:0030246	Molecular	carbohydrate binding	26	135	6.5e-07	2.4e-05
	GO:0016740	Molecular	transferase activity	214	2760	6.1e-06	0.00021
	GO:0005529	Molecular	sugar binding	22	117	6.5e-06	0.00022
	GO:0043531	Molecular	ADP binding	38	338	0.0002	0.0063
	GO:0030529	Cellular	ribonucleoprotein complex	103	369	5.2e-35	3.5e-33
	GO:0005840	Cellular	ribosome	100	346	4.7e-35	3.5e-33
	GO:0043228	Cellular	non-membrane-bounded organelle	106	508	7.3e-27	2.4e-25
	GO:0043232	Cellular	intracellular non-membrane-bounded organelle	106	508	7.3e-27	2.4e-25
	GO:0044444	Cellular	cytoplasmic part	122	729	2.3e-23	6.1e-22
	GO:0005737	Cellular	cytoplasm	134	998	4.6e-18	1e-16
	GO:0032991	Cellular	macromolecular complex	118	955	1.2e-13	2.4e-12
	GO:0043229	Cellular	intracellular organelle	142	1527	4.4e-08	6.5e-07
	GO:0043226	Cellular	organelle	142	1527	4.4e-08	6.5e-07
	GO:0044424	Cellular	intracellular part	164	2001	6.1e-06	8.2e-05
	GO:0005622	Cellular	intracellular	191	2463	2.3e-05	0.00028
	GO:0031974	Cellular	membrane-enclosed lumen	11	55	0.00084	0.0094
	GO:0005739	Cellular	mitochondrion	13	75	0.00096	0.01
	GO:0044429	Cellular	mitochondrial part	12	69	0.0015	0.014
DOWNREGULATED	GO:0055114	Biological	oxidation reduction	57	1403	0.00016	0.047
	GO:0016051	Biological	carbohydrate biosynthetic process	13	164	0.00035	0.047
	GO:0034637	Biological	cellular carbohydrate biosynthetic process	13	159	0.00027	0.047
	GO:0033692	Biological	cellular polysaccharide biosynthetic process	11	127	0.0005	0.047
	GO:0000271	Biological	polysaccharide biosynthetic process	11	128	0.00053	0.047
	GO:0005975	Biological	carbohydrate metabolic process	36	787	0.00038	0.047
	GO:0016757	Molecular	transferase activity, transferring glycosyl groups	29	469	1.1e-05	0.0042
	GO:0003824	Molecular	catalytic activity	228	7599	1.8e-05	0.0042
	GO:0016758	Molecular	transferase activity, transferring hexosyl groups	23	387	0.00015	0.017
	GO:0016491	Molecular	oxidoreductase activity	64	1626	0.00015	0.017
