# Supplementary material for: Dynamic transcriptome profiling of Bean Common Mosaic Virus (BCMV) infection in Common Bean (Phaseolus vulgaris L.)
Source: BMC Genomics. 2016 Aug 11;17:613. doi: 10.1186/s12864-016-2976-8 (PMC4982238; doi:10.1186/s12864-016-2976-8)
Supplement: Additional file 22: — Genes in clusters determined by normalized expression values from the DE genes in each virus treatment. (ZIP 20 kb) [file 12864_2016_2976_MOESM22_ESM.zip]

Archive with 1 entries (1 files):
- Supporting_file_14-20clsuters_GeneList.txt
