# Supplementary material for: Dynamic transcriptome profiling of Bean Common Mosaic Virus (BCMV) infection in Common Bean (Phaseolus vulgaris L.)
Source: BMC Genomics. 2016 Aug 11;17:613. doi: 10.1186/s12864-016-2976-8 (PMC4982238; doi:10.1186/s12864-016-2976-8)
Supplement: Additional file 22: — Genes in clusters determined by normalized expression values from the DE genes in each virus treatment. (ZIP 20 kb) [file 12864_2016_2976_MOESM22_ESM.zip › Supporting_file_14-20clsuters_GeneList.txt]

Cluster 1	Phvul.009G043200
Cluster 1	Phvul.011G071000
Cluster 1	Phvul.011G119500
Cluster 1	Phvul.011G123800
Cluster 1	Phvul.002G252100
Cluster 1	Phvul.002G293800
Cluster 1	Phvul.003G246200
Cluster 1	Phvul.004G114800
Cluster 1	Phvul.004G155100
Cluster 1	Phvul.004G155400
Cluster 1	Phvul.005G030800
Cluster 1	Phvul.005G163800
Cluster 1	Phvul.005G169200
Cluster 1	Phvul.006G056500
Cluster 1	Phvul.006G096200
Cluster 1	Phvul.006G184800
Cluster 1	Phvul.007G030000
Cluster 1	Phvul.007G267800
Cluster 1	Phvul.008G080000
Cluster 1	Phvul.008G088900
Cluster 1	Phvul.009G101600
Cluster 1	Phvul.009G142200
Cluster 1	Phvul.010G045200
Cluster 1	Phvul.010G063900
Cluster 1	Phvul.001G170500
Cluster 1	Phvul.001G254300
Cluster 1	Phvul.001G254700
Cluster 1	Phvul.002G189900
Cluster 1	Phvul.003G109000
Cluster 1	Phvul.003G139300
Cluster 1	Phvul.003G292900
Cluster 1	Phvul.004G084700
Cluster 1	Phvul.005G026700
Cluster 1	Phvul.005G030900
Cluster 1	Phvul.005G038300
Cluster 1	Phvul.005G058000
Cluster 1	Phvul.005G133400
Cluster 1	Phvul.005G164100
Cluster 1	Phvul.005G179700
Cluster 1	Phvul.006G084800
Cluster 1	Phvul.006G159600
Cluster 1	Phvul.006G196900
Cluster 1	Phvul.007G029800
Cluster 1	Phvul.007G030100
Cluster 1	Phvul.007G050400
Cluster 1	Phvul.008G111700
Cluster 1	Phvul.008G121100
Cluster 1	Phvul.008G216200
Cluster 1	Phvul.010G021700
Cluster 1	Phvul.011G179500
Cluster 1	Phvul.011G214400
Cluster 1	Phvul.001G048900
Cluster 1	Phvul.001G133600
Cluster 1	Phvul.001G145600
Cluster 1	Phvul.001G145900
Cluster 1	Phvul.002G052600
Cluster 1	Phvul.002G177900
Cluster 1	Phvul.002G180800
Cluster 1	Phvul.002G286600
Cluster 1	Phvul.003G005000
Cluster 1	Phvul.003G088000
Cluster 1	Phvul.004G039800
Cluster 1	Phvul.004G115900
Cluster 1	Phvul.005G009500
Cluster 1	Phvul.007G039200
Cluster 1	Phvul.008G076500
Cluster 1	Phvul.008G101500
Cluster 1	Phvul.008G109500
Cluster 1	Phvul.010G093400
Cluster 1	Phvul.001G067300
Cluster 1	Phvul.001G069300
Cluster 1	Phvul.002G003400
Cluster 1	Phvul.002G032900
Cluster 1	Phvul.002G033300
Cluster 1	Phvul.002G215100
Cluster 1	Phvul.003G239800
Cluster 1	Phvul.004G028300
Cluster 1	Phvul.004G040900
Cluster 1	Phvul.004G092100
Cluster 1	Phvul.004G105100
Cluster 1	Phvul.004G115800
Cluster 1	Phvul.005G071300
Cluster 1	Phvul.005G167300
Cluster 1	Phvul.006G130000
Cluster 1	Phvul.006G197000
Cluster 1	Phvul.006G200100
Cluster 1	Phvul.007G123600
Cluster 1	Phvul.007G273000
Cluster 1	Phvul.002G148200
Cluster 1	Phvul.003G020100
Cluster 1	Phvul.003G072900
Cluster 1	Phvul.005G163900
Cluster 1	Phvul.006G172000
Cluster 1	Phvul.008G094400
Cluster 1	Phvul.009G146700
Cluster 1	Phvul.009G210900
Cluster 1	Phvul.005G045200
Cluster 1	Phvul.007G049200
Cluster 1	Phvul.008G015800
Cluster 1	Phvul.008G077600
Cluster 1	Phvul.008G287200
Cluster 1	Phvul.009G131200
Cluster 1	Phvul.010G012700
Cluster 1	Phvul.010G035500
Cluster 1	Phvul.006G030200
Cluster 1	Phvul.009G236900
Cluster 1	Phvul.010G012300
Cluster 1	Phvul.011G051600
Cluster 1	Phvul.011G090200
Cluster 1	Phvul.001G040800
Cluster 1	Phvul.006G084500
Cluster 1	Phvul.009G154100
Cluster 1	Phvul.005G136700
Cluster 1	Phvul.006G133200
Cluster 1	Phvul.004G096200
Cluster 1	Phvul.011G198000
Cluster 1	Phvul.003G098500
Cluster 1	Phvul.004G037100
Cluster 1	Phvul.004G152600
Cluster 1	Phvul.005G080300
Cluster 1	Phvul.007G260500
Cluster 1	Phvul.009G173600
Cluster 1	Phvul.002G062300
Cluster 1	Phvul.006G079500
Cluster 1	Phvul.009G118800
Cluster 1	Phvul.003G149700
Cluster 1	Phvul.011G186900
Cluster 1	Phvul.003G085400
Cluster 2	Phvul.008G081800
Cluster 2	Phvul.008G114100
Cluster 2	Phvul.009G043100
Cluster 2	Phvul.010G032400
Cluster 2	Phvul.010G120700
Cluster 2	Phvul.011G177000
Cluster 2	Phvul.001G128500
Cluster 2	Phvul.003G109100
Cluster 2	Phvul.007G040900
Cluster 2	Phvul.008G089000
Cluster 2	Phvul.004G078700
Cluster 2	Phvul.005G016400
Cluster 2	Phvul.007G076300
Cluster 2	Phvul.008G113700
Cluster 2	Phvul.002G049500
Cluster 2	Phvul.002G188800
Cluster 2	Phvul.003G067900
Cluster 2	Phvul.004G107100
Cluster 2	Phvul.007G280800
Cluster 2	Phvul.008G029500
Cluster 2	Phvul.010G054600
Cluster 2	Phvul.011G088200
Cluster 2	Phvul.001G123400
Cluster 2	Phvul.002G054100
Cluster 2	Phvul.003G011000
Cluster 2	Phvul.003G011600
Cluster 2	Phvul.003G036200
Cluster 2	Phvul.003G120800
Cluster 2	Phvul.003G225800
Cluster 2	Phvul.004G106900
Cluster 2	Phvul.004G172100
Cluster 2	Phvul.005G127600
Cluster 2	Phvul.006G065900
Cluster 2	Phvul.006G112200
Cluster 2	Phvul.006G170200
Cluster 2	Phvul.006G210400
Cluster 2	Phvul.007G043500
Cluster 2	Phvul.008G029200
Cluster 2	Phvul.008G030800
Cluster 2	Phvul.008G165800
Cluster 2	Phvul.008G213300
Cluster 2	Phvul.008G269000
Cluster 2	Phvul.009G138400
Cluster 2	Phvul.010G006500
Cluster 2	Phvul.010G035800
Cluster 2	Phvul.010G128900
Cluster 2	Phvul.010G145600
Cluster 2	Phvul.011G046700
Cluster 2	Phvul.011G214700
Cluster 2	Phvul.001G057300
Cluster 2	Phvul.001G109700
Cluster 2	Phvul.001G116900
Cluster 2	Phvul.001G182500
Cluster 2	Phvul.002G040300
Cluster 2	Phvul.002G053900
Cluster 2	Phvul.002G071400
Cluster 2	Phvul.002G159600
Cluster 2	Phvul.002G207900
Cluster 2	Phvul.002G221200
Cluster 2	Phvul.002G324000
Cluster 2	Phvul.003G132300
Cluster 2	Phvul.003G149400
Cluster 2	Phvul.003G159100
Cluster 2	Phvul.003G184700
Cluster 2	Phvul.003G200700
Cluster 2	Phvul.003G214600
Cluster 2	Phvul.003G217100
Cluster 2	Phvul.003G268500
Cluster 2	Phvul.004G026100
Cluster 2	Phvul.004G034800
Cluster 2	Phvul.004G063700
Cluster 2	Phvul.004G107000
Cluster 2	Phvul.004G141100
Cluster 2	Phvul.005G074100
Cluster 2	Phvul.005G182100
Cluster 2	Phvul.006G043700
Cluster 2	Phvul.006G052200
Cluster 2	Phvul.006G093500
Cluster 2	Phvul.006G163600
Cluster 2	Phvul.006G186300
Cluster 2	Phvul.006G193700
Cluster 2	Phvul.007G046300
Cluster 2	Phvul.007G082600
Cluster 2	Phvul.007G093600
Cluster 2	Phvul.007G116000
Cluster 2	Phvul.007G137700
Cluster 2	Phvul.007G144400
Cluster 2	Phvul.007G197600
Cluster 2	Phvul.007G235000
Cluster 2	Phvul.007G239300
Cluster 2	Phvul.008G098600
Cluster 2	Phvul.008G120600
Cluster 2	Phvul.008G223300
Cluster 2	Phvul.008G251300
Cluster 2	Phvul.008G292000
Cluster 2	Phvul.009G013600
Cluster 2	Phvul.009G026100
Cluster 2	Phvul.009G138000
Cluster 2	Phvul.009G167000
Cluster 2	Phvul.009G179900
Cluster 2	Phvul.009G194100
Cluster 2	Phvul.009G229000
Cluster 2	Phvul.010G021200
Cluster 2	Phvul.010G031900
Cluster 2	Phvul.010G093800
Cluster 2	Phvul.010G102800
Cluster 2	Phvul.010G108300
Cluster 2	Phvul.010G111900
Cluster 2	Phvul.011G014200
Cluster 2	Phvul.011G041100
Cluster 2	Phvul.011G059700
Cluster 2	Phvul.011G064000
Cluster 2	Phvul.011G164900
Cluster 2	Phvul.011G179200
Cluster 2	Phvul.011G182100
Cluster 2	Phvul.001G013000
Cluster 2	Phvul.001G041200
Cluster 2	Phvul.001G047600
Cluster 2	Phvul.001G076200
Cluster 2	Phvul.001G077100
Cluster 2	Phvul.001G110200
Cluster 2	Phvul.001G182900
Cluster 2	Phvul.001G193800
Cluster 2	Phvul.001G235900
Cluster 2	Phvul.002G048000
Cluster 2	Phvul.002G108700
Cluster 2	Phvul.002G131800
Cluster 2	Phvul.002G148500
Cluster 2	Phvul.002G206100
Cluster 2	Phvul.002G236400
Cluster 2	Phvul.002G254000
Cluster 2	Phvul.002G321400
Cluster 2	Phvul.003G136800
Cluster 2	Phvul.003G145500
Cluster 2	Phvul.003G170200
Cluster 2	Phvul.003G174500
Cluster 2	Phvul.003G209500
Cluster 2	Phvul.003G241600
Cluster 2	Phvul.003G264000
Cluster 2	Phvul.004G138700
Cluster 2	Phvul.004G146900
Cluster 2	Phvul.004G170700
Cluster 2	Phvul.004G173000
Cluster 2	Phvul.005G001900
Cluster 2	Phvul.005G027000
Cluster 2	Phvul.005G038900
Cluster 2	Phvul.005G103900
Cluster 2	Phvul.006G060300
Cluster 2	Phvul.006G089100
Cluster 2	Phvul.006G132400
Cluster 2	Phvul.007G041000
Cluster 2	Phvul.007G062200
Cluster 2	Phvul.007G095500
Cluster 2	Phvul.008G044000
Cluster 2	Phvul.008G054200
Cluster 2	Phvul.008G056700
Cluster 2	Phvul.008G200000
Cluster 2	Phvul.008G223800
Cluster 2	Phvul.008G254800
Cluster 2	Phvul.008G274300
Cluster 2	Phvul.009G089400
Cluster 2	Phvul.009G183100
Cluster 2	Phvul.009G188000
Cluster 2	Phvul.009G254800
Cluster 2	Phvul.010G032100
Cluster 2	Phvul.011G033300
Cluster 2	Phvul.011G035500
Cluster 2	Phvul.011G097200
Cluster 2	Phvul.011G126600
Cluster 2	Phvul.001G117900
Cluster 2	Phvul.001G229500
Cluster 2	Phvul.002G136700
Cluster 2	Phvul.003G140200
Cluster 2	Phvul.004G068400
Cluster 2	Phvul.005G126800
Cluster 2	Phvul.005G157400
Cluster 2	Phvul.006G120500
Cluster 2	Phvul.006G190800
Cluster 2	Phvul.006G217600
Cluster 2	Phvul.007G150400
Cluster 2	Phvul.009G044400
Cluster 2	Phvul.009G088100
Cluster 2	Phvul.011G079000
Cluster 2	Phvul.011G084200
Cluster 2	Phvul.001G191400
Cluster 2	Phvul.002G063300
Cluster 2	Phvul.002G089000
Cluster 2	Phvul.002G164000
Cluster 2	Phvul.002G171200
Cluster 2	Phvul.002G177700
Cluster 2	Phvul.003G247200
Cluster 2	Phvul.004G143600
Cluster 2	Phvul.006G013400
Cluster 2	Phvul.007G057600
Cluster 2	Phvul.007G083400
Cluster 2	Phvul.007G231700
Cluster 2	Phvul.008G041700
Cluster 2	Phvul.008G093700
Cluster 2	Phvul.008G141800
Cluster 2	Phvul.009G046700
Cluster 2	Phvul.011G042200
Cluster 2	Phvul.011G071400
Cluster 2	Phvul.001G118900
Cluster 2	Phvul.001G126700
Cluster 2	Phvul.001G134700
Cluster 2	Phvul.001G162000
Cluster 2	Phvul.001G199400
Cluster 2	Phvul.001G211800
Cluster 2	Phvul.002G183300
Cluster 2	Phvul.002G233500
Cluster 2	Phvul.002G259300
Cluster 2	Phvul.003G095800
Cluster 2	Phvul.005G018600
Cluster 2	Phvul.005G031400
Cluster 2	Phvul.007G146800
Cluster 2	Phvul.007G159800
Cluster 2	Phvul.008G187000
Cluster 2	Phvul.009G049400
Cluster 2	Phvul.009G234700
Cluster 2	Phvul.002G085600
Cluster 2	Phvul.003G278700
Cluster 2	Phvul.006G046300
Cluster 2	Phvul.003G112200
Cluster 2	Phvul.003G204100
Cluster 2	Phvul.004G170000
Cluster 2	Phvul.006G001600
Cluster 2	Phvul.006G086000
Cluster 2	Phvul.010G160500
Cluster 2	Phvul.007G082700
Cluster 2	Phvul.007G009400
Cluster 2	Phvul.001G117000
Cluster 2	Phvul.001G139900
Cluster 2	Phvul.003G205000
Cluster 2	Phvul.007G264100
Cluster 2	Phvul.007G274200
Cluster 2	Phvul.001G175700
Cluster 2	Phvul.007G125000
Cluster 2	Phvul.009G142500
Cluster 2	Phvul.007G123700
Cluster 2	Phvul.008G215100
Cluster 2	Phvul.010G044100
Cluster 2	Phvul.001G079100
Cluster 2	Phvul.001G087200
Cluster 2	Phvul.002G229900
Cluster 2	Phvul.003G115800
Cluster 2	Phvul.004G020000
Cluster 2	Phvul.011G047300
Cluster 3	Phvul.001G123900
Cluster 3	Phvul.001G132200
Cluster 3	Phvul.001G157100
Cluster 3	Phvul.003G249800
Cluster 3	Phvul.008G226000
Cluster 3	Phvul.009G094200
Cluster 3	Phvul.001G005200
Cluster 3	Phvul.001G035500
Cluster 3	Phvul.001G098100
Cluster 3	Phvul.001G108700
Cluster 3	Phvul.001G113800
Cluster 3	Phvul.001G186100
Cluster 3	Phvul.001G223800
Cluster 3	Phvul.001G240200
Cluster 3	Phvul.001G251000
Cluster 3	Phvul.002G006000
Cluster 3	Phvul.002G008400
Cluster 3	Phvul.002G024000
Cluster 3	Phvul.002G133100
Cluster 3	Phvul.002G190900
Cluster 3	Phvul.002G196400
Cluster 3	Phvul.002G232300
Cluster 3	Phvul.002G268200
Cluster 3	Phvul.002G301400
Cluster 3	Phvul.003G080400
Cluster 3	Phvul.003G170600
Cluster 3	Phvul.003G186300
Cluster 3	Phvul.003G188800
Cluster 3	Phvul.003G189600
Cluster 3	Phvul.003G217300
Cluster 3	Phvul.003G243800
Cluster 3	Phvul.003G247600
Cluster 3	Phvul.003G263200
Cluster 3	Phvul.003G286600
Cluster 3	Phvul.004G013500
Cluster 3	Phvul.004G060000
Cluster 3	Phvul.004G064900
Cluster 3	Phvul.004G071500
Cluster 3	Phvul.004G098300
Cluster 3	Phvul.004G128200
Cluster 3	Phvul.005G050700
Cluster 3	Phvul.005G051800
Cluster 3	Phvul.005G054600
Cluster 3	Phvul.005G083700
Cluster 3	Phvul.005G085800
Cluster 3	Phvul.005G109400
Cluster 3	Phvul.006G065100
Cluster 3	Phvul.006G107300
Cluster 3	Phvul.006G149700
Cluster 3	Phvul.006G155800
Cluster 3	Phvul.006G207300
Cluster 3	Phvul.007G006600
Cluster 3	Phvul.007G017100
Cluster 3	Phvul.007G019300
Cluster 3	Phvul.007G052900
Cluster 3	Phvul.007G172100
Cluster 3	Phvul.008G051700
Cluster 3	Phvul.008G054400
Cluster 3	Phvul.008G087000
Cluster 3	Phvul.008G112000
Cluster 3	Phvul.008G113600
Cluster 3	Phvul.008G214200
Cluster 3	Phvul.008G284000
Cluster 3	Phvul.008G289700
Cluster 3	Phvul.009G006600
Cluster 3	Phvul.009G017300
Cluster 3	Phvul.009G092400
Cluster 3	Phvul.009G186500
Cluster 3	Phvul.009G216400
Cluster 3	Phvul.009G228600
Cluster 3	Phvul.010G002100
Cluster 3	Phvul.010G009500
Cluster 3	Phvul.010G076200
Cluster 3	Phvul.010G112100
Cluster 3	Phvul.010G119300
Cluster 3	Phvul.010G121400
Cluster 3	Phvul.010G157200
Cluster 3	Phvul.011G009700
Cluster 3	Phvul.011G026900
Cluster 3	Phvul.011G039100
Cluster 3	Phvul.011G061600
Cluster 3	Phvul.011G071300
Cluster 3	Phvul.011G155700
Cluster 4	Phvul.001G061900
Cluster 4	Phvul.001G206700
Cluster 4	Phvul.002G228100
Cluster 4	Phvul.005G159600
Cluster 4	Phvul.007G162100
Cluster 4	Phvul.010G043200
Cluster 4	Phvul.010G077000
Cluster 4	Phvul.011G005800
Cluster 4	Phvul.011G096500
Cluster 4	Phvul.001G059100
Cluster 4	Phvul.001G091700
Cluster 4	Phvul.001G117800
Cluster 4	Phvul.001G139500
Cluster 4	Phvul.001G151900
Cluster 4	Phvul.001G166200
Cluster 4	Phvul.001G239100
Cluster 4	Phvul.001G241600
Cluster 4	Phvul.002G052900
Cluster 4	Phvul.002G059500
Cluster 4	Phvul.002G113800
Cluster 4	Phvul.002G115700
Cluster 4	Phvul.002G116600
Cluster 4	Phvul.002G150200
Cluster 4	Phvul.002G166600
Cluster 4	Phvul.002G193900
Cluster 4	Phvul.002G197100
Cluster 4	Phvul.002G200100
Cluster 4	Phvul.002G210800
Cluster 4	Phvul.002G227500
Cluster 4	Phvul.002G259700
Cluster 4	Phvul.002G264100
Cluster 4	Phvul.002G308200
Cluster 4	Phvul.003G005200
Cluster 4	Phvul.003G060100
Cluster 4	Phvul.003G065300
Cluster 4	Phvul.003G114800
Cluster 4	Phvul.003G139000
Cluster 4	Phvul.003G153100
Cluster 4	Phvul.003G163300
Cluster 4	Phvul.003G216300
Cluster 4	Phvul.003G270800
Cluster 4	Phvul.004G001900
Cluster 4	Phvul.004G036300
Cluster 4	Phvul.004G070400
Cluster 4	Phvul.004G106300
Cluster 4	Phvul.004G117000
Cluster 4	Phvul.005G048900
Cluster 4	Phvul.005G062000
Cluster 4	Phvul.005G131800
Cluster 4	Phvul.005G161900
Cluster 4	Phvul.006G039000
Cluster 4	Phvul.006G048600
Cluster 4	Phvul.006G091600
Cluster 4	Phvul.006G100500
Cluster 4	Phvul.006G130100
Cluster 4	Phvul.006G138600
Cluster 4	Phvul.006G188600
Cluster 4	Phvul.006G195500
Cluster 4	Phvul.007G008200
Cluster 4	Phvul.007G031600
Cluster 4	Phvul.007G045400
Cluster 4	Phvul.007G046700
Cluster 4	Phvul.007G076700
Cluster 4	Phvul.007G117100
Cluster 4	Phvul.007G142800
Cluster 4	Phvul.007G183800
Cluster 4	Phvul.007G191000
Cluster 4	Phvul.007G199000
Cluster 4	Phvul.007G209700
Cluster 4	Phvul.007G225700
Cluster 4	Phvul.007G247200
Cluster 4	Phvul.007G275800
Cluster 4	Phvul.007G280700
Cluster 4	Phvul.008G011400
Cluster 4	Phvul.008G055200
Cluster 4	Phvul.008G056300
Cluster 4	Phvul.008G073700
Cluster 4	Phvul.008G090700
Cluster 4	Phvul.008G100100
Cluster 4	Phvul.008G100700
Cluster 4	Phvul.008G107700
Cluster 4	Phvul.008G147500
Cluster 4	Phvul.008G217200
Cluster 4	Phvul.008G239700
Cluster 4	Phvul.008G258000
Cluster 4	Phvul.009G058100
Cluster 4	Phvul.009G081700
Cluster 4	Phvul.009G082800
Cluster 4	Phvul.009G117400
Cluster 4	Phvul.009G118600
Cluster 4	Phvul.009G193000
Cluster 4	Phvul.009G195700
Cluster 4	Phvul.009G208200
Cluster 4	Phvul.009G250000
Cluster 4	Phvul.009G255200
Cluster 4	Phvul.010G042600
Cluster 4	Phvul.010G043300
Cluster 4	Phvul.010G050900
Cluster 4	Phvul.010G064600
Cluster 4	Phvul.010G152300
Cluster 4	Phvul.010G158300
Cluster 4	Phvul.011G028800
Cluster 4	Phvul.011G030300
Cluster 4	Phvul.011G036500
Cluster 4	Phvul.011G074400
Cluster 4	Phvul.011G077200
Cluster 4	Phvul.011G106500
Cluster 4	Phvul.011G176200
Cluster 4	Phvul.011G180800
Cluster 4	Phvul.004G142000
Cluster 4	Phvul.005G005400
Cluster 4	Phvul.011G074200
Cluster 4	Phvul.011G112100
Cluster 4	Phvul.002G161300
Cluster 4	Phvul.003G017300
Cluster 4	Phvul.006G130600
Cluster 4	Phvul.009G023200
Cluster 4	Phvul.011G106800
Cluster 4	Phvul.001G091600
Cluster 4	Phvul.002G185000
Cluster 4	Phvul.002G193300
Cluster 4	Phvul.003G088300
Cluster 4	Phvul.003G204700
Cluster 4	Phvul.004G082400
Cluster 4	Phvul.005G042800
Cluster 4	Phvul.005G069400
Cluster 4	Phvul.005G145700
Cluster 4	Phvul.005G166200
Cluster 4	Phvul.005G170000
Cluster 4	Phvul.006G058200
Cluster 4	Phvul.006G196700
Cluster 4	Phvul.007G028600
Cluster 4	Phvul.007G112400
Cluster 4	Phvul.007G176300
Cluster 4	Phvul.007G239800
Cluster 4	Phvul.008G163600
Cluster 4	Phvul.008G245600
Cluster 4	Phvul.008G272500
Cluster 4	Phvul.008G277400
Cluster 4	Phvul.010G122900
Cluster 4	Phvul.011G161300
Cluster 4	Phvul.011G204400
Cluster 4	Phvul.001G124700
Cluster 4	Phvul.001G178700
Cluster 4	Phvul.002G259000
Cluster 4	Phvul.002G294200
Cluster 4	Phvul.003G029400
Cluster 4	Phvul.003G096800
Cluster 4	Phvul.005G048100
Cluster 4	Phvul.005G088500
Cluster 4	Phvul.007G016700
Cluster 4	Phvul.010G031000
Cluster 4	Phvul.011G064900
Cluster 4	Phvul.001G104700
Cluster 4	Phvul.002G105700
Cluster 4	Phvul.003G082300
Cluster 4	Phvul.007G016800
Cluster 4	Phvul.010G140600
Cluster 4	Phvul.001G165800
Cluster 4	Phvul.001G236200
Cluster 4	Phvul.008G043100
Cluster 4	Phvul.009G087700
Cluster 4	Phvul.010G123800
Cluster 4	Phvul.006G157800
Cluster 5	Phvul.005G100600
Cluster 5	Phvul.005G174600
Cluster 5	Phvul.006G059200
Cluster 5	Phvul.007G013200
Cluster 5	Phvul.007G040800
Cluster 5	Phvul.007G189500
Cluster 5	Phvul.007G210500
Cluster 5	Phvul.007G247600
Cluster 5	Phvul.007G249500
Cluster 5	Phvul.008G111400
Cluster 5	Phvul.008G137600
Cluster 5	Phvul.008G235100
Cluster 5	Phvul.008G249500
Cluster 5	Phvul.009G099900
Cluster 5	Phvul.009G116000
Cluster 5	Phvul.009G122200
Cluster 5	Phvul.009G132400
Cluster 5	Phvul.009G163100
Cluster 5	Phvul.009G207900
Cluster 5	Phvul.009G234400
Cluster 5	Phvul.009G236700
Cluster 5	Phvul.010G019200
Cluster 5	Phvul.010G031400
Cluster 5	Phvul.010G089300
Cluster 5	Phvul.010G162600
Cluster 5	Phvul.011G028400
Cluster 5	Phvul.011G169600
Cluster 5	Phvul.011G213100
Cluster 5	Phvul.001G019100
Cluster 5	Phvul.001G041900
Cluster 5	Phvul.001G100200
Cluster 5	Phvul.001G125800
Cluster 5	Phvul.001G174900
Cluster 5	Phvul.001G232300
Cluster 5	Phvul.001G260900
Cluster 5	Phvul.001G265400
Cluster 5	Phvul.002G087700
Cluster 5	Phvul.002G133800
Cluster 5	Phvul.002G172800
Cluster 5	Phvul.002G250200
Cluster 5	Phvul.002G321300
Cluster 5	Phvul.002G321900
Cluster 5	Phvul.003G047800
Cluster 5	Phvul.003G056000
Cluster 5	Phvul.003G104200
Cluster 5	Phvul.003G120400
Cluster 5	Phvul.003G159900
Cluster 5	Phvul.003G166400
Cluster 5	Phvul.003G175100
Cluster 5	Phvul.003G175700
Cluster 5	Phvul.003G201000
Cluster 5	Phvul.003G220800
Cluster 5	Phvul.003G227400
Cluster 5	Phvul.003G229200
Cluster 5	Phvul.003G240900
Cluster 5	Phvul.003G244000
Cluster 5	Phvul.003G282100
Cluster 5	Phvul.003G288700
Cluster 5	Phvul.003G288900
Cluster 5	Phvul.004G048300
Cluster 5	Phvul.004G125300
Cluster 5	Phvul.004G158400
Cluster 5	Phvul.004G172200
Cluster 5	Phvul.004G175700
Cluster 5	Phvul.005G041100
Cluster 5	Phvul.005G043400
Cluster 5	Phvul.005G043600
Cluster 5	Phvul.005G055000
Cluster 5	Phvul.005G084800
Cluster 5	Phvul.005G102500
Cluster 5	Phvul.005G165600
Cluster 5	Phvul.005G169400
Cluster 5	Phvul.006G006700
Cluster 5	Phvul.006G027800
Cluster 5	Phvul.006G039100
Cluster 5	Phvul.006G050600
Cluster 5	Phvul.006G055700
Cluster 5	Phvul.006G060900
Cluster 5	Phvul.006G080600
Cluster 5	Phvul.006G119000
Cluster 5	Phvul.006G143100
Cluster 5	Phvul.006G206300
Cluster 5	Phvul.006G218200
Cluster 5	Phvul.007G050700
Cluster 5	Phvul.007G087400
Cluster 5	Phvul.007G110400
Cluster 5	Phvul.007G178000
Cluster 5	Phvul.007G193000
Cluster 5	Phvul.007G212900
Cluster 5	Phvul.007G266400
Cluster 5	Phvul.007G268000
Cluster 5	Phvul.007G268100
Cluster 5	Phvul.007G270000
Cluster 5	Phvul.007G274500
Cluster 5	Phvul.008G015200
Cluster 5	Phvul.008G146600
Cluster 5	Phvul.008G148700
Cluster 5	Phvul.008G161600
Cluster 5	Phvul.008G178700
Cluster 5	Phvul.008G195900
Cluster 5	Phvul.008G209100
Cluster 5	Phvul.008G260900
Cluster 5	Phvul.009G037000
Cluster 5	Phvul.009G050100
Cluster 5	Phvul.009G055700
Cluster 5	Phvul.009G106600
Cluster 5	Phvul.009G108800
Cluster 5	Phvul.009G127000
Cluster 5	Phvul.009G196500
Cluster 5	Phvul.009G236500
Cluster 5	Phvul.010G034000
Cluster 5	Phvul.010G063400
Cluster 5	Phvul.010G100700
Cluster 5	Phvul.011G018300
Cluster 5	Phvul.011G090000
Cluster 5	Phvul.011G152300
Cluster 5	Phvul.001G018700
Cluster 5	Phvul.001G035900
Cluster 5	Phvul.001G058200
Cluster 5	Phvul.001G072200
Cluster 5	Phvul.001G162400
Cluster 5	Phvul.001G175000
Cluster 5	Phvul.001G267100
Cluster 5	Phvul.002G067700
Cluster 5	Phvul.002G102800
Cluster 5	Phvul.002G110000
Cluster 5	Phvul.002G125300
Cluster 5	Phvul.002G133300
Cluster 5	Phvul.002G209700
Cluster 5	Phvul.002G222600
Cluster 5	Phvul.002G260500
Cluster 5	Phvul.002G275000
Cluster 5	Phvul.002G306200
Cluster 5	Phvul.003G020200
Cluster 5	Phvul.003G020800
Cluster 5	Phvul.003G023700
Cluster 5	Phvul.003G053900
Cluster 5	Phvul.003G060400
Cluster 5	Phvul.003G092100
Cluster 5	Phvul.003G108600
Cluster 5	Phvul.003G172100
Cluster 5	Phvul.003G225900
Cluster 5	Phvul.003G232000
Cluster 5	Phvul.003G283600
Cluster 5	Phvul.003G284800
Cluster 5	Phvul.003G296500
Cluster 5	Phvul.004G104200
Cluster 5	Phvul.005G009100
Cluster 5	Phvul.005G036200
Cluster 5	Phvul.006G020900
Cluster 5	Phvul.006G055800
Cluster 5	Phvul.006G101500
Cluster 5	Phvul.006G127100
Cluster 5	Phvul.006G131300
Cluster 5	Phvul.006G137800
Cluster 5	Phvul.006G147800
Cluster 5	Phvul.006G148300
Cluster 5	Phvul.006G171700
Cluster 5	Phvul.006G183600
Cluster 5	Phvul.006G190200
Cluster 5	Phvul.007G042800
Cluster 5	Phvul.007G061100
Cluster 5	Phvul.007G167600
Cluster 5	Phvul.007G187900
Cluster 5	Phvul.007G219000
Cluster 5	Phvul.007G258800
Cluster 5	Phvul.008G031800
Cluster 5	Phvul.008G042600
Cluster 5	Phvul.008G099700
Cluster 5	Phvul.008G179400
Cluster 5	Phvul.008G212500
Cluster 5	Phvul.008G258300
Cluster 5	Phvul.009G039400
Cluster 5	Phvul.010G006000
Cluster 5	Phvul.010G016600
Cluster 5	Phvul.011G027300
Cluster 5	Phvul.011G041400
Cluster 5	Phvul.011G047000
Cluster 5	Phvul.011G128200
Cluster 5	Phvul.011G159700
Cluster 5	Phvul.011G183000
Cluster 5	Phvul.001G028900
Cluster 5	Phvul.001G087100
Cluster 5	Phvul.001G127000
Cluster 5	Phvul.001G127600
Cluster 5	Phvul.002G051100
Cluster 5	Phvul.002G234500
Cluster 5	Phvul.003G139500
Cluster 5	Phvul.003G164800
Cluster 5	Phvul.003G227300
Cluster 5	Phvul.004G143800
Cluster 5	Phvul.004G159200
Cluster 5	Phvul.005G154400
Cluster 5	Phvul.006G145700
Cluster 5	Phvul.006G214800
Cluster 5	Phvul.007G048500
Cluster 5	Phvul.008G010300
Cluster 5	Phvul.008G075300
Cluster 5	Phvul.001G124800
Cluster 5	Phvul.002G234400
Cluster 5	Phvul.003G139200
Cluster 5	Phvul.003G160600
Cluster 5	Phvul.006G102200
Cluster 5	Phvul.007G264500
Cluster 5	Phvul.001G155200
Cluster 5	Phvul.002G064500
Cluster 5	Phvul.002G082300
Cluster 5	Phvul.002G096500
Cluster 5	Phvul.002G170900
Cluster 5	Phvul.003G113800
Cluster 5	Phvul.003G145100
Cluster 5	Phvul.004G099900
Cluster 5	Phvul.005G026800
Cluster 5	Phvul.006G212200
Cluster 5	Phvul.007G274400
Cluster 5	Phvul.008G034300
Cluster 5	Phvul.008G088500
Cluster 5	Phvul.009G028500
Cluster 5	Phvul.010G049200
Cluster 5	Phvul.001G004900
Cluster 5	Phvul.001G036700
Cluster 5	Phvul.001G176300
Cluster 5	Phvul.002G042900
Cluster 5	Phvul.002G141100
Cluster 5	Phvul.002G169200
Cluster 5	Phvul.002G325900
Cluster 5	Phvul.003G015900
Cluster 5	Phvul.005G089300
Cluster 5	Phvul.006G046800
Cluster 5	Phvul.006G111700
Cluster 5	Phvul.006G203800
Cluster 5	Phvul.007G053000
Cluster 5	Phvul.007G108300
Cluster 5	Phvul.007G183300
Cluster 5	Phvul.007G230100
Cluster 5	Phvul.007G243200
Cluster 5	Phvul.009G048000
Cluster 5	Phvul.009G128400
Cluster 5	Phvul.009G240400
Cluster 5	Phvul.010G134700
Cluster 5	Phvul.011G044300
Cluster 5	Phvul.001G082600
Cluster 5	Phvul.001G117100
Cluster 5	Phvul.001G244700
Cluster 5	Phvul.002G035700
Cluster 5	Phvul.002G041000
Cluster 5	Phvul.002G117200
Cluster 5	Phvul.002G229000
Cluster 5	Phvul.003G114700
Cluster 5	Phvul.004G012200
Cluster 5	Phvul.005G099600
Cluster 5	Phvul.008G085000
Cluster 5	Phvul.009G062300
Cluster 5	Phvul.009G079000
Cluster 5	Phvul.009G160000
Cluster 5	Phvul.010G116000
Cluster 5	Phvul.011G014300
Cluster 5	Phvul.011G025100
Cluster 5	Phvul.011G181100
Cluster 5	Phvul.001G201000
Cluster 5	Phvul.002G187600
Cluster 5	Phvul.003G027100
Cluster 5	Phvul.003G171100
Cluster 5	Phvul.006G103300
Cluster 5	Phvul.006G142300
Cluster 5	Phvul.006G179000
Cluster 5	Phvul.009G025100
Cluster 5	Phvul.010G114500
Cluster 5	Phvul.011G102200
Cluster 5	Phvul.001G059000
Cluster 5	Phvul.001G064700
Cluster 5	Phvul.001G126200
Cluster 5	Phvul.002G052200
Cluster 5	Phvul.002G119300
Cluster 5	Phvul.004G020300
Cluster 5	Phvul.005G007100
Cluster 5	Phvul.006G129700
Cluster 5	Phvul.007G127400
Cluster 5	Phvul.008G184700
Cluster 5	Phvul.010G059000
Cluster 5	Phvul.011G024700
Cluster 5	Phvul.001G129600
Cluster 5	Phvul.002G221100
Cluster 5	Phvul.002G262100
Cluster 5	Phvul.002G284200
Cluster 5	Phvul.004G046400
Cluster 5	Phvul.007G119600
Cluster 5	Phvul.008G109200
Cluster 5	Phvul.009G174700
Cluster 5	Phvul.010G017100
Cluster 5	Phvul.010G065200
Cluster 5	Phvul.001G040900
Cluster 5	Phvul.001G057200
Cluster 5	Phvul.001G263000
Cluster 5	Phvul.002G318100
Cluster 5	Phvul.003G111800
Cluster 5	Phvul.004G080300
Cluster 5	Phvul.008G273800
Cluster 5	Phvul.001G210800
Cluster 5	Phvul.002G155500
Cluster 5	Phvul.002G319900
Cluster 5	Phvul.004G024700
Cluster 5	Phvul.004G024900
Cluster 5	Phvul.004G131800
Cluster 5	Phvul.005G078500
Cluster 5	Phvul.006G019800
Cluster 5	Phvul.006G045800
Cluster 5	Phvul.006G142600
Cluster 5	Phvul.007G169800
Cluster 5	Phvul.007G220300
Cluster 5	Phvul.008G050700
Cluster 5	Phvul.009G093900
Cluster 5	Phvul.001G032800
Cluster 5	Phvul.002G241400
Cluster 5	Phvul.004G065700
Cluster 5	Phvul.004G110400
Cluster 5	Phvul.007G076200
Cluster 5	Phvul.008G232800
Cluster 5	Phvul.009G243800
Cluster 5	Phvul.010G070500
Cluster 5	Phvul.010G114700
Cluster 5	Phvul.011G028900
Cluster 5	Phvul.002G074600
Cluster 5	Phvul.002G274500
Cluster 5	Phvul.002G319100
Cluster 5	Phvul.003G112000
Cluster 5	Phvul.005G140200
Cluster 5	Phvul.006G095800
Cluster 5	Phvul.006G129600
Cluster 5	Phvul.007G070900
Cluster 5	Phvul.007G231100
Cluster 5	Phvul.009G035900
Cluster 5	Phvul.009G043000
Cluster 5	Phvul.009G215600
Cluster 5	Phvul.011G012900
Cluster 5	Phvul.001G259000
Cluster 5	Phvul.006G171000
Cluster 5	Phvul.002G215800
Cluster 5	Phvul.003G240200
Cluster 6	Phvul.003G059200
Cluster 6	Phvul.003G159200
Cluster 6	Phvul.003G248300
Cluster 6	Phvul.004G091400
Cluster 6	Phvul.004G098800
Cluster 6	Phvul.005G040300
Cluster 6	Phvul.005G092000
Cluster 6	Phvul.005G119800
Cluster 6	Phvul.005G150300
Cluster 6	Phvul.006G003600
Cluster 6	Phvul.006G017600
Cluster 6	Phvul.006G021700
Cluster 6	Phvul.006G093900
Cluster 6	Phvul.006G130500
Cluster 6	Phvul.006G156100
Cluster 6	Phvul.006G188000
Cluster 6	Phvul.006G193100
Cluster 6	Phvul.007G065400
Cluster 6	Phvul.007G095400
Cluster 6	Phvul.007G180800
Cluster 6	Phvul.007G181900
Cluster 6	Phvul.007G185500
Cluster 6	Phvul.008G107500
Cluster 6	Phvul.008G169500
Cluster 6	Phvul.008G175000
Cluster 6	Phvul.008G186600
Cluster 6	Phvul.008G252700
Cluster 6	Phvul.009G053800
Cluster 6	Phvul.009G102500
Cluster 6	Phvul.009G134400
Cluster 6	Phvul.009G175400
Cluster 6	Phvul.009G195500
Cluster 6	Phvul.009G203200
Cluster 6	Phvul.010G030700
Cluster 6	Phvul.010G037500
Cluster 6	Phvul.010G121300
Cluster 6	Phvul.010G122000
Cluster 6	Phvul.010G137500
Cluster 6	Phvul.010G139900
Cluster 6	Phvul.010G148900
Cluster 6	Phvul.010G164700
Cluster 6	Phvul.010G165000
Cluster 6	Phvul.011G096900
Cluster 6	Phvul.011G100800
Cluster 6	Phvul.011G161400
Cluster 6	Phvul.011G164800
Cluster 6	Phvul.011G177100
Cluster 6	Phvul.011G199300
Cluster 6	Phvul.001G010600
Cluster 6	Phvul.001G018100
Cluster 6	Phvul.001G021700
Cluster 6	Phvul.001G024400
Cluster 6	Phvul.001G060800
Cluster 6	Phvul.001G063500
Cluster 6	Phvul.001G082500
Cluster 6	Phvul.001G106300
Cluster 6	Phvul.001G125000
Cluster 6	Phvul.001G152800
Cluster 6	Phvul.001G171800
Cluster 6	Phvul.001G248200
Cluster 6	Phvul.001G251300
Cluster 6	Phvul.001G255000
Cluster 6	Phvul.002G005200
Cluster 6	Phvul.002G016400
Cluster 6	Phvul.002G019400
Cluster 6	Phvul.002G020400
Cluster 6	Phvul.002G037300
Cluster 6	Phvul.002G111100
Cluster 6	Phvul.002G129400
Cluster 6	Phvul.002G135000
Cluster 6	Phvul.002G135100
Cluster 6	Phvul.002G135700
Cluster 6	Phvul.002G190800
Cluster 6	Phvul.002G203000
Cluster 6	Phvul.002G227400
Cluster 6	Phvul.002G232000
Cluster 6	Phvul.002G242500
Cluster 6	Phvul.002G296600
Cluster 6	Phvul.002G297300
Cluster 6	Phvul.003G001300
Cluster 6	Phvul.003G026800
Cluster 6	Phvul.003G115200
Cluster 6	Phvul.003G142000
Cluster 6	Phvul.003G145600
Cluster 6	Phvul.003G153000
Cluster 6	Phvul.003G153900
Cluster 6	Phvul.003G161200
Cluster 6	Phvul.003G197600
Cluster 6	Phvul.003G209100
Cluster 6	Phvul.003G236100
Cluster 6	Phvul.003G270600
Cluster 6	Phvul.003G275300
Cluster 6	Phvul.004G040800
Cluster 6	Phvul.004G061400
Cluster 6	Phvul.004G116100
Cluster 6	Phvul.004G157400
Cluster 6	Phvul.004G163400
Cluster 6	Phvul.005G073700
Cluster 6	Phvul.005G101500
Cluster 6	Phvul.005G115900
Cluster 6	Phvul.005G170300
Cluster 6	Phvul.006G014000
Cluster 6	Phvul.006G056700
Cluster 6	Phvul.006G057300
Cluster 6	Phvul.006G156900
Cluster 6	Phvul.006G220500
Cluster 6	Phvul.007G001500
Cluster 6	Phvul.007G090600
Cluster 6	Phvul.007G139600
Cluster 6	Phvul.007G160000
Cluster 6	Phvul.007G163400
Cluster 6	Phvul.007G213800
Cluster 6	Phvul.008G090600
Cluster 6	Phvul.008G097900
Cluster 6	Phvul.008G171000
Cluster 6	Phvul.008G204200
Cluster 6	Phvul.008G265800
Cluster 6	Phvul.009G014800
Cluster 6	Phvul.009G017800
Cluster 6	Phvul.009G026600
Cluster 6	Phvul.009G067800
Cluster 6	Phvul.009G077100
Cluster 6	Phvul.009G143700
Cluster 6	Phvul.009G209000
Cluster 6	Phvul.009G235100
Cluster 6	Phvul.009G255300
Cluster 6	Phvul.010G052400
Cluster 6	Phvul.010G071900
Cluster 6	Phvul.010G145400
Cluster 6	Phvul.010G151000
Cluster 6	Phvul.010G160200
Cluster 6	Phvul.011G044900
Cluster 6	Phvul.011G138600
Cluster 6	Phvul.011G196100
Cluster 6	Phvul.001G086500
Cluster 6	Phvul.001G106100
Cluster 6	Phvul.001G171100
Cluster 6	Phvul.001G201500
Cluster 6	Phvul.001G259900
Cluster 6	Phvul.002G007400
Cluster 6	Phvul.002G067900
Cluster 6	Phvul.002G170500
Cluster 6	Phvul.002G255600
Cluster 6	Phvul.002G297200
Cluster 6	Phvul.002G329800
Cluster 6	Phvul.003G214100
Cluster 6	Phvul.003G255000
Cluster 6	Phvul.003G269400
Cluster 6	Phvul.004G010000
Cluster 6	Phvul.004G029900
Cluster 6	Phvul.004G167300
Cluster 6	Phvul.005G082900
Cluster 6	Phvul.005G171100
Cluster 6	Phvul.006G195400
Cluster 6	Phvul.007G070300
Cluster 6	Phvul.007G074400
Cluster 6	Phvul.007G114900
Cluster 6	Phvul.008G017100
Cluster 6	Phvul.008G157600
Cluster 6	Phvul.008G197000
Cluster 6	Phvul.008G212900
Cluster 6	Phvul.009G128500
Cluster 6	Phvul.009G159700
Cluster 6	Phvul.009G185400
Cluster 6	Phvul.009G261800
Cluster 6	Phvul.010G015500
Cluster 6	Phvul.010G137300
Cluster 6	Phvul.010G156500
Cluster 6	Phvul.011G036400
Cluster 6	Phvul.001G033800
Cluster 6	Phvul.001G166400
Cluster 6	Phvul.002G162700
Cluster 6	Phvul.003G162500
Cluster 6	Phvul.004G058600
Cluster 6	Phvul.005G060000
Cluster 6	Phvul.005G158000
Cluster 6	Phvul.006G020600
Cluster 6	Phvul.006G033100
Cluster 6	Phvul.006G100700
Cluster 6	Phvul.006G112500
Cluster 6	Phvul.007G240700
Cluster 6	Phvul.003G008600
Cluster 6	Phvul.002G102300
Cluster 6	Phvul.003G192400
Cluster 6	Phvul.009G109200
Cluster 6	Phvul.007G232500
Cluster 6	Phvul.007G253900
Cluster 6	Phvul.009G199200
Cluster 6	Phvul.010G019500
Cluster 6	Phvul.001G177100
Cluster 6	Phvul.001G267300
Cluster 6	Phvul.002G074300
Cluster 6	Phvul.003G038000
Cluster 6	Phvul.003G162800
Cluster 6	Phvul.003G206600
Cluster 6	Phvul.003G214300
Cluster 6	Phvul.004G057800
Cluster 6	Phvul.004G113100
Cluster 6	Phvul.007G205800
Cluster 6	Phvul.008G144600
Cluster 6	Phvul.008G278000
Cluster 6	Phvul.008G288100
Cluster 6	Phvul.011G142700
Cluster 6	Phvul.011G144500
Cluster 6	Phvul.001G009600
Cluster 6	Phvul.002G128200
Cluster 6	Phvul.002G156200
Cluster 6	Phvul.003G010800
Cluster 6	Phvul.004G018000
Cluster 6	Phvul.004G056400
Cluster 6	Phvul.005G015500
Cluster 6	Phvul.006G054700
Cluster 6	Phvul.006G182800
Cluster 6	Phvul.008G225200
Cluster 6	Phvul.009G028200
Cluster 6	Phvul.010G123300
Cluster 6	Phvul.011G050500
Cluster 6	Phvul.011G156500
Cluster 6	Phvul.002G210000
Cluster 6	Phvul.002G232400
Cluster 6	Phvul.002G295200
Cluster 6	Phvul.003G089100
Cluster 6	Phvul.004G058300
Cluster 6	Phvul.005G133900
Cluster 6	Phvul.006G031800
Cluster 6	Phvul.008G225800
Cluster 6	Phvul.008G228800
Cluster 6	Phvul.008G243500
Cluster 6	Phvul.009G049700
Cluster 6	Phvul.009G110400
Cluster 6	Phvul.009G122700
Cluster 6	Phvul.010G056300
Cluster 6	Phvul.011G161200
Cluster 6	Phvul.002G003800
Cluster 6	Phvul.003G067100
Cluster 6	Phvul.003G137700
Cluster 6	Phvul.003G248600
Cluster 6	Phvul.004G149300
Cluster 6	Phvul.006G029800
Cluster 6	Phvul.007G167000
Cluster 6	Phvul.004G142100
Cluster 6	Phvul.005G160400
Cluster 6	Phvul.004G166900
Cluster 6	Phvul.002G124600
Cluster 6	Phvul.003G013300
Cluster 6	Phvul.009G055500
Cluster 7	Phvul.010G058700
Cluster 7	Phvul.010G118600
Cluster 7	Phvul.011G017100
Cluster 7	Phvul.001G266100
Cluster 7	Phvul.002G020500
Cluster 7	Phvul.002G197400
Cluster 7	Phvul.002G291100
Cluster 7	Phvul.003G162300
Cluster 7	Phvul.003G179100
Cluster 7	Phvul.003G233800
Cluster 7	Phvul.004G088300
Cluster 7	Phvul.004G144400
Cluster 7	Phvul.004G156100
Cluster 7	Phvul.004G163600
Cluster 7	Phvul.004G164900
Cluster 7	Phvul.005G040700
Cluster 7	Phvul.005G046700
Cluster 7	Phvul.005G048200
Cluster 7	Phvul.005G133300
Cluster 7	Phvul.005G145000
Cluster 7	Phvul.005G169500
Cluster 7	Phvul.005G180800
Cluster 7	Phvul.006G074000
Cluster 7	Phvul.006G098400
Cluster 7	Phvul.006G137700
Cluster 7	Phvul.007G001900
Cluster 7	Phvul.007G017000
Cluster 7	Phvul.007G091400
Cluster 7	Phvul.007G092300
Cluster 7	Phvul.007G095000
Cluster 7	Phvul.007G112100
Cluster 7	Phvul.007G165900
Cluster 7	Phvul.007G169700
Cluster 7	Phvul.007G185100
Cluster 7	Phvul.007G258400
Cluster 7	Phvul.008G005900
Cluster 7	Phvul.008G045100
Cluster 7	Phvul.008G047600
Cluster 7	Phvul.008G081900
Cluster 7	Phvul.008G106400
Cluster 7	Phvul.008G122200
Cluster 7	Phvul.008G142000
Cluster 7	Phvul.008G148500
Cluster 7	Phvul.008G163400
Cluster 7	Phvul.008G183500
Cluster 7	Phvul.008G183700
Cluster 7	Phvul.008G191400
Cluster 7	Phvul.008G196800
Cluster 7	Phvul.008G197400
Cluster 7	Phvul.008G201900
Cluster 7	Phvul.008G218900
Cluster 7	Phvul.008G237500
Cluster 7	Phvul.008G239300
Cluster 7	Phvul.008G280400
Cluster 7	Phvul.009G018300
Cluster 7	Phvul.009G040600
Cluster 7	Phvul.009G105100
Cluster 7	Phvul.009G112400
Cluster 7	Phvul.009G121000
Cluster 7	Phvul.009G129700
Cluster 7	Phvul.009G132900
Cluster 7	Phvul.009G161600
Cluster 7	Phvul.009G202800
Cluster 7	Phvul.009G204200
Cluster 7	Phvul.009G226600
Cluster 7	Phvul.009G255100
Cluster 7	Phvul.009G257100
Cluster 7	Phvul.009G262400
Cluster 7	Phvul.010G019100
Cluster 7	Phvul.010G076700
Cluster 7	Phvul.010G079300
Cluster 7	Phvul.010G117300
Cluster 7	Phvul.010G165200
Cluster 7	Phvul.011G001400
Cluster 7	Phvul.011G039400
Cluster 7	Phvul.011G040200
Cluster 7	Phvul.011G041700
Cluster 7	Phvul.011G056400
Cluster 7	Phvul.011G093500
Cluster 7	Phvul.011G161900
Cluster 7	Phvul.011G175800
Cluster 7	Phvul.001G038200
Cluster 7	Phvul.001G071600
Cluster 7	Phvul.001G093400
Cluster 7	Phvul.001G093600
Cluster 7	Phvul.001G131200
Cluster 7	Phvul.001G134600
Cluster 7	Phvul.001G234200
Cluster 7	Phvul.001G250300
Cluster 7	Phvul.002G031700
Cluster 7	Phvul.002G032000
Cluster 7	Phvul.002G083800
Cluster 7	Phvul.002G086300
Cluster 7	Phvul.002G145900
Cluster 7	Phvul.002G153500
Cluster 7	Phvul.002G168400
Cluster 7	Phvul.002G195800
Cluster 7	Phvul.002G260000
Cluster 7	Phvul.002G285100
Cluster 7	Phvul.002G290200
Cluster 7	Phvul.002G331200
Cluster 7	Phvul.003G029700
Cluster 7	Phvul.003G033000
Cluster 7	Phvul.003G064300
Cluster 7	Phvul.003G066900
Cluster 7	Phvul.003G102800
Cluster 7	Phvul.003G118000
Cluster 7	Phvul.003G128400
Cluster 7	Phvul.003G131500
Cluster 7	Phvul.003G154600
Cluster 7	Phvul.003G167000
Cluster 7	Phvul.003G197900
Cluster 7	Phvul.003G209000
Cluster 7	Phvul.003G210100
Cluster 7	Phvul.003G218900
Cluster 7	Phvul.003G241300
Cluster 7	Phvul.003G259600
Cluster 7	Phvul.003G282300
Cluster 7	Phvul.004G002300
Cluster 7	Phvul.004G005300
Cluster 7	Phvul.004G073600
Cluster 7	Phvul.004G087700
Cluster 7	Phvul.004G093600
Cluster 7	Phvul.004G123200
Cluster 7	Phvul.004G126100
Cluster 7	Phvul.004G145500
Cluster 7	Phvul.005G021700
Cluster 7	Phvul.005G032500
Cluster 7	Phvul.005G034000
Cluster 7	Phvul.005G052100
Cluster 7	Phvul.005G058600
Cluster 7	Phvul.005G113300
Cluster 7	Phvul.005G116200
Cluster 7	Phvul.005G160700
Cluster 7	Phvul.005G168900
Cluster 7	Phvul.005G177200
Cluster 7	Phvul.006G029400
Cluster 7	Phvul.006G034000
Cluster 7	Phvul.006G071500
Cluster 7	Phvul.006G081000
Cluster 7	Phvul.006G083100
Cluster 7	Phvul.006G114100
Cluster 7	Phvul.006G167800
Cluster 7	Phvul.006G218400
Cluster 7	Phvul.007G020700
Cluster 7	Phvul.007G055700
Cluster 7	Phvul.007G056500
Cluster 7	Phvul.007G082900
Cluster 7	Phvul.007G096900
Cluster 7	Phvul.007G100800
Cluster 7	Phvul.007G118600
Cluster 7	Phvul.007G208000
Cluster 7	Phvul.007G229500
Cluster 7	Phvul.007G242300
Cluster 7	Phvul.008G099800
Cluster 7	Phvul.008G204400
Cluster 7	Phvul.008G223600
Cluster 7	Phvul.008G225300
Cluster 7	Phvul.009G017700
Cluster 7	Phvul.009G093400
Cluster 7	Phvul.009G195800
Cluster 7	Phvul.011G004700
Cluster 7	Phvul.011G021900
Cluster 7	Phvul.011G048300
Cluster 7	Phvul.011G118100
Cluster 7	Phvul.001G055100
Cluster 7	Phvul.001G095900
Cluster 7	Phvul.001G105200
Cluster 7	Phvul.001G105300
Cluster 7	Phvul.001G149500
Cluster 7	Phvul.001G214300
Cluster 7	Phvul.001G218000
Cluster 7	Phvul.001G238800
Cluster 7	Phvul.001G251200
Cluster 7	Phvul.002G010900
Cluster 7	Phvul.002G053000
Cluster 7	Phvul.002G135800
Cluster 7	Phvul.002G157600
Cluster 7	Phvul.002G188600
Cluster 7	Phvul.002G217400
Cluster 7	Phvul.002G224100
Cluster 7	Phvul.002G268800
Cluster 7	Phvul.002G282600
Cluster 7	Phvul.002G308000
Cluster 7	Phvul.003G041200
Cluster 7	Phvul.003G083600
Cluster 7	Phvul.003G096600
Cluster 7	Phvul.003G112700
Cluster 7	Phvul.003G149100
Cluster 7	Phvul.003G243200
Cluster 7	Phvul.003G256000
Cluster 7	Phvul.003G273300
Cluster 7	Phvul.004G012900
Cluster 7	Phvul.004G013800
Cluster 7	Phvul.004G077600
Cluster 7	Phvul.004G159300
Cluster 7	Phvul.004G168400
Cluster 7	Phvul.004G178500
Cluster 7	Phvul.005G032600
Cluster 7	Phvul.005G058700
Cluster 7	Phvul.005G074200
Cluster 7	Phvul.005G111100
Cluster 7	Phvul.005G152500
Cluster 7	Phvul.005G158600
Cluster 7	Phvul.006G101000
Cluster 7	Phvul.006G149900
Cluster 7	Phvul.006G213400
Cluster 7	Phvul.007G189200
Cluster 7	Phvul.007G215800
Cluster 7	Phvul.007G277100
Cluster 7	Phvul.008G021300
Cluster 7	Phvul.008G029000
Cluster 7	Phvul.008G157100
Cluster 7	Phvul.008G170700
Cluster 7	Phvul.009G107400
Cluster 7	Phvul.009G148300
Cluster 7	Phvul.009G177400
Cluster 7	Phvul.010G043700
Cluster 7	Phvul.011G000700
Cluster 7	Phvul.011G048900
Cluster 7	Phvul.011G089300
Cluster 7	Phvul.011G099500
Cluster 7	Phvul.011G142500
Cluster 7	Phvul.011G167600
Cluster 7	Phvul.011G183500
Cluster 7	Phvul.011G193300
Cluster 7	Phvul.001G142800
Cluster 7	Phvul.001G241500
Cluster 7	Phvul.002G004300
Cluster 7	Phvul.002G032500
Cluster 7	Phvul.002G135600
Cluster 7	Phvul.002G139000
Cluster 7	Phvul.002G179900
Cluster 7	Phvul.002G240800
Cluster 7	Phvul.002G251800
Cluster 7	Phvul.003G025400
Cluster 7	Phvul.003G071700
Cluster 7	Phvul.003G096300
Cluster 7	Phvul.003G161100
Cluster 7	Phvul.004G089900
Cluster 7	Phvul.004G110000
Cluster 7	Phvul.004G116000
Cluster 7	Phvul.004G137400
Cluster 7	Phvul.004G138400
Cluster 7	Phvul.004G163300
Cluster 7	Phvul.005G034700
Cluster 7	Phvul.005G047100
Cluster 7	Phvul.005G178400
Cluster 7	Phvul.006G023900
Cluster 7	Phvul.006G035100
Cluster 7	Phvul.006G213900
Cluster 7	Phvul.007G083300
Cluster 7	Phvul.007G159600
Cluster 7	Phvul.007G172300
Cluster 7	Phvul.007G185000
Cluster 7	Phvul.007G262300
Cluster 7	Phvul.007G276700
Cluster 7	Phvul.008G135900
Cluster 7	Phvul.008G160800
Cluster 7	Phvul.009G054400
Cluster 7	Phvul.009G136800
Cluster 7	Phvul.009G148800
Cluster 7	Phvul.009G153000
Cluster 7	Phvul.009G184800
Cluster 7	Phvul.009G240100
Cluster 7	Phvul.010G059100
Cluster 7	Phvul.010G067300
Cluster 7	Phvul.011G074300
Cluster 7	Phvul.001G009200
Cluster 7	Phvul.001G255100
Cluster 7	Phvul.002G075500
Cluster 7	Phvul.002G271300
Cluster 7	Phvul.003G173000
Cluster 7	Phvul.003G254400
Cluster 7	Phvul.011G045800
Cluster 7	Phvul.001G217900
Cluster 7	Phvul.007G032800
Cluster 7	Phvul.007G226600
Cluster 7	Phvul.008G087100
Cluster 7	Phvul.008G229300
Cluster 7	Phvul.009G220000
Cluster 7	Phvul.011G158500
Cluster 7	Phvul.004G022000
Cluster 7	Phvul.004G096900
Cluster 7	Phvul.005G069000
Cluster 7	Phvul.006G117800
Cluster 7	Phvul.007G082200
Cluster 7	Phvul.008G038000
Cluster 7	Phvul.008G103900
Cluster 7	Phvul.008G193300
Cluster 7	Phvul.003G076600
Cluster 7	Phvul.004G006300
Cluster 7	Phvul.005G009700
Cluster 7	Phvul.007G218500
Cluster 7	Phvul.008G090000
Cluster 7	Phvul.008G221600
Cluster 7	Phvul.001G018300
Cluster 7	Phvul.001G130700
Cluster 7	Phvul.001G213600
Cluster 7	Phvul.005G014200
Cluster 7	Phvul.007G173700
Cluster 7	Phvul.011G193800
Cluster 7	Phvul.002G017300
Cluster 7	Phvul.002G035800
Cluster 7	Phvul.006G056300
Cluster 7	Phvul.009G113200
Cluster 7	Phvul.010G010000
Cluster 7	Phvul.010G143000
Cluster 7	Phvul.011G075600
Cluster 7	Phvul.011G094900
Cluster 7	Phvul.003G031500
Cluster 7	Phvul.006G023000
Cluster 7	Phvul.006G163300
Cluster 7	Phvul.008G090500
Cluster 7	Phvul.008G250200
Cluster 7	Phvul.009G047000
Cluster 7	Phvul.010G039100
Cluster 7	Phvul.010G158200
Cluster 7	Phvul.002G258300
Cluster 7	Phvul.003G167100
Cluster 7	Phvul.008G102200
Cluster 7	Phvul.009G155400
Cluster 7	Phvul.010G067700
Cluster 7	Phvul.001G083300
Cluster 7	Phvul.002G089600
Cluster 7	Phvul.003G007300
Cluster 7	Phvul.003G111700
Cluster 7	Phvul.008G077000
Cluster 7	Phvul.010G079100
Cluster 7	Phvul.001G074300
Cluster 7	Phvul.003G198600
Cluster 7	Phvul.003G241700
Cluster 7	Phvul.008G080500
Cluster 7	Phvul.006G034800
Cluster 7	Phvul.007G248900
Cluster 7	Phvul.011G071600
Cluster 8	Phvul.009G218900
Cluster 8	Phvul.011G142600
Cluster 8	Phvul.001G079700
Cluster 8	Phvul.001G127700
Cluster 8	Phvul.001G146800
Cluster 8	Phvul.001G165300
Cluster 8	Phvul.001G230700
Cluster 8	Phvul.001G242200
Cluster 8	Phvul.002G009900
Cluster 8	Phvul.002G036500
Cluster 8	Phvul.002G040600
Cluster 8	Phvul.002G073100
Cluster 8	Phvul.002G087100
Cluster 8	Phvul.002G102200
Cluster 8	Phvul.002G153600
Cluster 8	Phvul.002G198700
Cluster 8	Phvul.002G273200
Cluster 8	Phvul.003G004800
Cluster 8	Phvul.003G021000
Cluster 8	Phvul.003G092500
Cluster 8	Phvul.003G100900
Cluster 8	Phvul.003G128100
Cluster 8	Phvul.003G241500
Cluster 8	Phvul.003G273400
Cluster 8	Phvul.003G275200
Cluster 8	Phvul.004G027800
Cluster 8	Phvul.004G137600
Cluster 8	Phvul.005G023100
Cluster 8	Phvul.005G159200
Cluster 8	Phvul.006G053500
Cluster 8	Phvul.006G080200
Cluster 8	Phvul.006G107600
Cluster 8	Phvul.006G120100
Cluster 8	Phvul.006G122300
Cluster 8	Phvul.006G127700
Cluster 8	Phvul.006G205700
Cluster 8	Phvul.007G040400
Cluster 8	Phvul.007G174100
Cluster 8	Phvul.007G186800
Cluster 8	Phvul.007G198500
Cluster 8	Phvul.008G086400
Cluster 8	Phvul.008G116200
Cluster 8	Phvul.008G123000
Cluster 8	Phvul.009G063100
Cluster 8	Phvul.009G092700
Cluster 8	Phvul.009G163600
Cluster 8	Phvul.009G179100
Cluster 8	Phvul.009G232100
Cluster 8	Phvul.009G242700
Cluster 8	Phvul.010G005800
Cluster 8	Phvul.010G023000
Cluster 8	Phvul.010G047900
Cluster 8	Phvul.011G000200
Cluster 8	Phvul.011G057800
Cluster 8	Phvul.011G070700
Cluster 8	Phvul.011G179800
Cluster 8	Phvul.001G000400
Cluster 8	Phvul.001G019400
Cluster 8	Phvul.001G203200
Cluster 8	Phvul.001G236800
Cluster 8	Phvul.003G064600
Cluster 8	Phvul.003G068900
Cluster 8	Phvul.003G119100
Cluster 8	Phvul.003G218400
Cluster 8	Phvul.003G253800
Cluster 8	Phvul.005G044300
Cluster 8	Phvul.005G134500
Cluster 8	Phvul.006G144300
Cluster 8	Phvul.006G169300
Cluster 8	Phvul.007G004600
Cluster 8	Phvul.007G020900
Cluster 8	Phvul.007G053100
Cluster 8	Phvul.007G161700
Cluster 8	Phvul.007G230400
Cluster 8	Phvul.008G117200
Cluster 8	Phvul.008G126600
Cluster 8	Phvul.008G136300
Cluster 8	Phvul.008G292400
Cluster 8	Phvul.009G213400
Cluster 8	Phvul.009G236800
Cluster 8	Phvul.011G160000
Cluster 8	Phvul.011G206500
Cluster 8	Phvul.001G067200
Cluster 8	Phvul.002G077700
Cluster 8	Phvul.002G123900
Cluster 8	Phvul.002G238500
Cluster 8	Phvul.002G250000
Cluster 8	Phvul.002G278100
Cluster 8	Phvul.002G304400
Cluster 8	Phvul.002G327800
Cluster 8	Phvul.003G045300
Cluster 8	Phvul.003G097400
Cluster 8	Phvul.003G102100
Cluster 8	Phvul.003G124700
Cluster 8	Phvul.003G286100
Cluster 8	Phvul.004G007100
Cluster 8	Phvul.004G073700
Cluster 8	Phvul.004G097800
Cluster 8	Phvul.004G106700
Cluster 8	Phvul.005G106700
Cluster 8	Phvul.006G205500
Cluster 8	Phvul.007G066600
Cluster 8	Phvul.007G184300
Cluster 8	Phvul.007G238800
Cluster 8	Phvul.008G022700
Cluster 8	Phvul.008G124000
Cluster 8	Phvul.008G154100
Cluster 8	Phvul.008G188400
Cluster 8	Phvul.009G102200
Cluster 8	Phvul.009G134800
Cluster 8	Phvul.009G248400
Cluster 8	Phvul.009G254200
Cluster 8	Phvul.009G254900
Cluster 8	Phvul.010G036500
Cluster 8	Phvul.010G059300
Cluster 8	Phvul.011G088300
Cluster 8	Phvul.011G113000
Cluster 8	Phvul.001G001500
Cluster 8	Phvul.001G034100
Cluster 8	Phvul.001G038400
Cluster 8	Phvul.001G082000
Cluster 8	Phvul.001G115100
Cluster 8	Phvul.001G165200
Cluster 8	Phvul.001G201400
Cluster 8	Phvul.001G256900
Cluster 8	Phvul.002G096000
Cluster 8	Phvul.002G123800
Cluster 8	Phvul.002G150000
Cluster 8	Phvul.002G171700
Cluster 8	Phvul.002G266300
Cluster 8	Phvul.002G298400
Cluster 8	Phvul.002G308700
Cluster 8	Phvul.003G047700
Cluster 8	Phvul.003G155400
Cluster 8	Phvul.003G175400
Cluster 8	Phvul.003G232800
Cluster 8	Phvul.003G245700
Cluster 8	Phvul.003G250500
Cluster 8	Phvul.004G000600
Cluster 8	Phvul.004G013900
Cluster 8	Phvul.004G092600
Cluster 8	Phvul.004G149500
Cluster 8	Phvul.005G026400
Cluster 8	Phvul.005G123300
Cluster 8	Phvul.006G060700
Cluster 8	Phvul.006G149100
Cluster 8	Phvul.006G156700
Cluster 8	Phvul.006G177100
Cluster 8	Phvul.006G187600
Cluster 8	Phvul.006G213100
Cluster 8	Phvul.007G052800
Cluster 8	Phvul.007G064100
Cluster 8	Phvul.007G069500
Cluster 8	Phvul.007G073400
Cluster 8	Phvul.007G111800
Cluster 8	Phvul.007G139400
Cluster 8	Phvul.007G154800
Cluster 8	Phvul.007G206000
Cluster 8	Phvul.007G207800
Cluster 8	Phvul.007G215200
Cluster 8	Phvul.007G268200
Cluster 8	Phvul.008G007100
Cluster 8	Phvul.008G092900
Cluster 8	Phvul.008G161100
Cluster 8	Phvul.008G285800
Cluster 8	Phvul.009G026800
Cluster 8	Phvul.009G033200
Cluster 8	Phvul.009G121200
Cluster 8	Phvul.009G132000
Cluster 8	Phvul.009G167400
Cluster 8	Phvul.009G240200
Cluster 8	Phvul.009G259300
Cluster 8	Phvul.010G099900
Cluster 8	Phvul.010G120000
Cluster 8	Phvul.010G123100
Cluster 8	Phvul.010G124400
Cluster 8	Phvul.011G068900
Cluster 8	Phvul.011G087900
Cluster 8	Phvul.011G128500
Cluster 8	Phvul.001G012300
Cluster 8	Phvul.001G024200
Cluster 8	Phvul.001G070700
Cluster 8	Phvul.001G131600
Cluster 8	Phvul.001G137700
Cluster 8	Phvul.001G147100
Cluster 8	Phvul.001G167900
Cluster 8	Phvul.001G205600
Cluster 8	Phvul.001G248600
Cluster 8	Phvul.001G249200
Cluster 8	Phvul.001G265600
Cluster 8	Phvul.002G007600
Cluster 8	Phvul.002G097500
Cluster 8	Phvul.002G155300
Cluster 8	Phvul.002G155900
Cluster 8	Phvul.002G172100
Cluster 8	Phvul.002G255300
Cluster 8	Phvul.002G289100
Cluster 8	Phvul.002G289700
Cluster 8	Phvul.002G295600
Cluster 8	Phvul.002G303600
Cluster 8	Phvul.003G014800
Cluster 8	Phvul.003G079900
Cluster 8	Phvul.003G193000
Cluster 8	Phvul.003G208300
Cluster 8	Phvul.003G217700
Cluster 8	Phvul.003G279200
Cluster 8	Phvul.003G279300
Cluster 8	Phvul.004G023500
Cluster 8	Phvul.005G000200
Cluster 8	Phvul.005G068500
Cluster 8	Phvul.005G185400
Cluster 8	Phvul.006G069700
Cluster 8	Phvul.006G069900
Cluster 8	Phvul.006G100300
Cluster 8	Phvul.006G102800
Cluster 8	Phvul.007G025200
Cluster 8	Phvul.007G051800
Cluster 8	Phvul.007G084200
Cluster 8	Phvul.007G148500
Cluster 8	Phvul.007G166500
Cluster 8	Phvul.008G031600
Cluster 8	Phvul.008G142500
Cluster 8	Phvul.008G230100
Cluster 8	Phvul.008G255600
Cluster 8	Phvul.008G257700
Cluster 8	Phvul.009G002100
Cluster 8	Phvul.009G166100
Cluster 8	Phvul.009G176000
Cluster 8	Phvul.009G192700
Cluster 8	Phvul.010G074600
Cluster 8	Phvul.011G023100
Cluster 8	Phvul.011G040600
Cluster 8	Phvul.001G083100
Cluster 8	Phvul.002G049000
Cluster 8	Phvul.002G049900
Cluster 8	Phvul.002G124100
Cluster 8	Phvul.002G273700
Cluster 8	Phvul.002G317100
Cluster 8	Phvul.003G080100
Cluster 8	Phvul.003G251500
Cluster 8	Phvul.004G104100
Cluster 8	Phvul.005G066600
Cluster 8	Phvul.005G113500
Cluster 8	Phvul.007G001400
Cluster 8	Phvul.007G010100
Cluster 8	Phvul.007G057000
Cluster 8	Phvul.007G135800
Cluster 8	Phvul.007G267500
Cluster 8	Phvul.008G238600
Cluster 8	Phvul.009G099000
Cluster 8	Phvul.009G167600
Cluster 8	Phvul.010G095600
Cluster 8	Phvul.001G124400
Cluster 8	Phvul.001G140200
Cluster 8	Phvul.001G224100
Cluster 8	Phvul.002G029100
Cluster 8	Phvul.002G072500
Cluster 8	Phvul.003G008300
Cluster 8	Phvul.003G173400
Cluster 8	Phvul.004G059500
Cluster 8	Phvul.004G069700
Cluster 8	Phvul.004G163900
Cluster 8	Phvul.005G069300
Cluster 8	Phvul.005G071900
Cluster 8	Phvul.005G090800
Cluster 8	Phvul.005G104600
Cluster 8	Phvul.005G125400
Cluster 8	Phvul.007G031800
Cluster 8	Phvul.007G074200
Cluster 8	Phvul.007G120300
Cluster 8	Phvul.007G147500
Cluster 8	Phvul.008G006200
Cluster 8	Phvul.008G211500
Cluster 8	Phvul.008G289600
Cluster 8	Phvul.009G112000
Cluster 8	Phvul.009G116900
Cluster 8	Phvul.009G139500
Cluster 8	Phvul.009G261100
Cluster 8	Phvul.010G069400
Cluster 8	Phvul.010G133500
Cluster 8	Phvul.011G056500
Cluster 8	Phvul.011G072000
Cluster 8	Phvul.011G092000
Cluster 8	Phvul.011G096200
Cluster 8	Phvul.001G095700
Cluster 8	Phvul.001G131700
Cluster 8	Phvul.001G147500
Cluster 8	Phvul.001G154200
Cluster 8	Phvul.001G174100
Cluster 8	Phvul.001G235600
Cluster 8	Phvul.002G000800
Cluster 8	Phvul.002G041900
Cluster 8	Phvul.002G069400
Cluster 8	Phvul.002G091400
Cluster 8	Phvul.002G142100
Cluster 8	Phvul.002G167500
Cluster 8	Phvul.002G312300
Cluster 8	Phvul.003G081300
Cluster 8	Phvul.003G273700
Cluster 8	Phvul.003G292100
Cluster 8	Phvul.004G002200
Cluster 8	Phvul.004G171000
Cluster 8	Phvul.004G171200
Cluster 8	Phvul.005G044400
Cluster 8	Phvul.006G064100
Cluster 8	Phvul.006G207400
Cluster 8	Phvul.007G071600
Cluster 8	Phvul.007G142900
Cluster 8	Phvul.007G226500
Cluster 8	Phvul.007G227400
Cluster 8	Phvul.007G263400
Cluster 8	Phvul.007G280900
Cluster 8	Phvul.008G044100
Cluster 8	Phvul.008G106900
Cluster 8	Phvul.009G007600
Cluster 8	Phvul.009G052100
Cluster 8	Phvul.009G067400
Cluster 8	Phvul.009G136100
Cluster 8	Phvul.010G001900
Cluster 8	Phvul.010G142700
Cluster 8	Phvul.011G016500
Cluster 8	Phvul.011G040700
Cluster 8	Phvul.011G040900
Cluster 8	Phvul.011G051700
Cluster 8	Phvul.001G174000
Cluster 8	Phvul.002G025600
Cluster 8	Phvul.002G038200
Cluster 8	Phvul.002G088700
Cluster 8	Phvul.002G152200
Cluster 8	Phvul.002G161500
Cluster 8	Phvul.003G090500
Cluster 8	Phvul.003G178500
Cluster 8	Phvul.004G173700
Cluster 8	Phvul.005G067000
Cluster 8	Phvul.005G098600
Cluster 8	Phvul.005G159400
Cluster 8	Phvul.006G064900
Cluster 8	Phvul.006G146100
Cluster 8	Phvul.007G116400
Cluster 8	Phvul.007G180000
Cluster 8	Phvul.007G274000
Cluster 8	Phvul.008G116300
Cluster 8	Phvul.008G256500
Cluster 8	Phvul.009G035200
Cluster 8	Phvul.009G041000
Cluster 8	Phvul.009G174000
Cluster 8	Phvul.009G217700
Cluster 8	Phvul.009G245700
Cluster 8	Phvul.011G017200
Cluster 8	Phvul.011G047800
Cluster 8	Phvul.001G067700
Cluster 8	Phvul.001G230400
Cluster 8	Phvul.002G123300
Cluster 8	Phvul.002G194800
Cluster 8	Phvul.002G236600
Cluster 8	Phvul.003G144400
Cluster 8	Phvul.004G034000
Cluster 8	Phvul.004G120000
Cluster 8	Phvul.005G024500
Cluster 8	Phvul.005G178800
Cluster 8	Phvul.007G077700
Cluster 8	Phvul.007G099200
Cluster 8	Phvul.007G130500
Cluster 8	Phvul.007G280100
Cluster 8	Phvul.008G017400
Cluster 8	Phvul.010G087600
Cluster 8	Phvul.011G206100
Cluster 8	Phvul.001G008000
Cluster 8	Phvul.001G173900
Cluster 8	Phvul.002G150400
Cluster 8	Phvul.002G175300
Cluster 8	Phvul.002G264700
Cluster 8	Phvul.003G220700
Cluster 8	Phvul.006G097700
Cluster 8	Phvul.007G163900
Cluster 8	Phvul.009G077000
Cluster 8	Phvul.011G018700
Cluster 8	Phvul.011G177600
Cluster 8	Phvul.002G017700
Cluster 8	Phvul.003G070800
Cluster 8	Phvul.009G117900
Cluster 8	Phvul.010G161700
Cluster 8	Phvul.008G036600
Cluster 8	Phvul.003G231700
Cluster 9	Phvul.007G208700
Cluster 9	Phvul.008G002300
Cluster 9	Phvul.008G003100
Cluster 9	Phvul.008G096500
Cluster 9	Phvul.008G289000
Cluster 9	Phvul.009G157900
Cluster 9	Phvul.009G176900
Cluster 9	Phvul.009G208900
Cluster 9	Phvul.011G061800
Cluster 9	Phvul.011G081200
Cluster 9	Phvul.011G090600
Cluster 9	Phvul.001G004000
Cluster 9	Phvul.001G085500
Cluster 9	Phvul.001G110100
Cluster 9	Phvul.001G156900
Cluster 9	Phvul.002G043700
Cluster 9	Phvul.002G262400
Cluster 9	Phvul.002G287700
Cluster 9	Phvul.003G059800
Cluster 9	Phvul.003G088900
Cluster 9	Phvul.003G128900
Cluster 9	Phvul.003G231400
Cluster 9	Phvul.003G258300
Cluster 9	Phvul.004G063600
Cluster 9	Phvul.004G063900
Cluster 9	Phvul.005G043500
Cluster 9	Phvul.005G117500
Cluster 9	Phvul.006G028400
Cluster 9	Phvul.006G031700
Cluster 9	Phvul.006G208200
Cluster 9	Phvul.007G010700
Cluster 9	Phvul.007G093300
Cluster 9	Phvul.007G202800
Cluster 9	Phvul.007G207200
Cluster 9	Phvul.008G037500
Cluster 9	Phvul.008G041100
Cluster 9	Phvul.008G061500
Cluster 9	Phvul.008G166000
Cluster 9	Phvul.008G210100
Cluster 9	Phvul.008G262300
Cluster 9	Phvul.009G008400
Cluster 9	Phvul.009G010700
Cluster 9	Phvul.009G050400
Cluster 9	Phvul.009G050800
Cluster 9	Phvul.009G064900
Cluster 9	Phvul.009G082300
Cluster 9	Phvul.009G151900
Cluster 9	Phvul.009G204100
Cluster 9	Phvul.009G238000
Cluster 9	Phvul.010G152900
Cluster 9	Phvul.010G156300
Cluster 9	Phvul.010G157100
Cluster 9	Phvul.011G007000
Cluster 9	Phvul.011G013400
Cluster 9	Phvul.011G148100
Cluster 9	Phvul.011G156900
Cluster 9	Phvul.001G036200
Cluster 9	Phvul.001G041600
Cluster 9	Phvul.001G117700
Cluster 9	Phvul.001G189700
Cluster 9	Phvul.001G195500
Cluster 9	Phvul.002G014100
Cluster 9	Phvul.002G125100
Cluster 9	Phvul.002G167200
Cluster 9	Phvul.002G225600
Cluster 9	Phvul.002G259200
Cluster 9	Phvul.002G262600
Cluster 9	Phvul.002G287600
Cluster 9	Phvul.002G331400
Cluster 9	Phvul.003G105600
Cluster 9	Phvul.003G127000
Cluster 9	Phvul.003G159400
Cluster 9	Phvul.003G166500
[truncated: 3,178 more rows]
